# Supplementary material for: Regulation of COL1A2, AKT3 genes, and related signaling pathway in the pathology of congenital talipes equinovarus
Source: Front Pediatr. 2022 Jul 22;10:890109. doi: 10.3389/fped.2022.890109 (PMC9355787; doi:10.3389/fped.2022.890109)
Supplement: Supplementary file 2 [file Data_Sheet_2.CSV]

¿×Î»	CTÖµ	»ùÒòÃû³Æ	Ñù±¾Ãû³Æ
A01	17.15	¦Â-actin	¶ÔÕÕ17
A02	17.06	¦Â-actin	¶ÔÕÕ17		AKT3	¦Â-actin	¦¤CT	¦¤CT mean	¦¤¦¤CT	-¦¤¦¤CT	2^-¦¤¦¤CT	Mean	SD
A03	17.1	¦Â-actin	¶ÔÕÕ17	¶ÔÕÕ17	24.66	17.15	7.51	7.503333333	0.006666667	-0.006666667	0.995389679	1.000149809	0.021247758
A04	17.85	¦Â-actin	¶ÔÕÕ17		24.59	17.06	7.53		0.026666667	-0.026666667	0.981685855
A05	17.46	¦Â-actin	¶ÔÕÕ17		24.57	17.1	7.47		-0.033333333	0.033333333	1.023373892
A06	17.23	¦Â-actin	¶ÔÕÕ17	¶ÔÕÕ18	25.19	17.85	7.34		-0.163333333	0.163333333	1.119871604	0.926729605	0.17594752
A07	17.26	¦Â-actin	²¡Àý17		25.14	17.46	7.68		0.176666667	-0.176666667	0.884744831
A08	17.54	¦Â-actin	²¡Àý17		25.1	17.23	7.87		0.366666667	-0.366666667	0.775572381
A09	17.33	¦Â-actin	²¡Àý17	¶ÔÕÕ19	25.01	17.26	7.75		0.246666667	-0.246666667	0.842841545	0.917523543	0.06501427
A10	17.23	¦Â-actin	²¡Àý17		25.12	17.54	7.58		0.076666667	-0.076666667	0.948246031
A11	17.21	¦Â-actin	²¡Àý17		24.89	17.33	7.56		0.056666667	-0.056666667	0.961483052
A12	17.06	¦Â-actin	²¡Àý17	¶ÔÕÕ20	24.56	17.23	7.33		-0.173333333	0.173333333	1.127660927	1.165055592	0.033407979
B01	17.09	¦Â-actin	¶ÔÕÕ18		24.48	17.21	7.27		-0.233333333	0.233333333	1.175547906
B02	17.18	¦Â-actin	¶ÔÕÕ18		24.31	17.06	7.25		-0.253333333	0.253333333	1.191957944
B03	17.45	¦Â-actin	¶ÔÕÕ18	¶ÔÕÕ21	24.69	17.09	7.6		0.096666667	-0.096666667	0.935191248	1.120652431	0.165010254
B04	17.21	¦Â-actin	¶ÔÕÕ18		24.36	17.18	7.18		-0.323333333	0.323333333	1.251218139
B05	17.01	¦Â-actin	¶ÔÕÕ18		24.72	17.45	7.27		-0.233333333	0.233333333	1.175547906
B06	17.29	¦Â-actin	¶ÔÕÕ18	¶ÔÕÕ22	24.36	17.21	7.15		-0.353333333	0.353333333	1.277508892	1.151998486	0.167741835
B07	17.59	¦Â-actin	²¡Àý18		24.57	17.01	7.56		0.056666667	-0.056666667	0.961483052
B08	17.48	¦Â-actin	²¡Àý18		24.51	17.29	7.22		-0.283333333	0.283333333	1.217003514
B09	17.71	¦Â-actin	²¡Àý18	¶ÔÕÕ23	25.01	17.59	7.42		-0.083333333	0.083333333	1.059463094	1.078377272	0.073380984
B10	17.01	¦Â-actin	²¡Àý18		24.96	17.48	7.48		-0.023333333	0.023333333	1.016304932
B11	17.26	¦Â-actin	²¡Àý18		25	17.71	7.29		-0.213333333	0.213333333	1.159363791
B12	17	¦Â-actin	²¡Àý18	¶ÔÕÕ24	24.26	17.01	7.25		-0.253333333	0.253333333	1.191957944	1.116074681	0.24429653
C01	17.2	¦Â-actin	¶ÔÕÕ19		24.37	17.26	7.11		-0.393333333	0.393333333	1.313424556
C02	17.14	¦Â-actin	¶ÔÕÕ19		24.75	17	7.75		0.246666667	-0.246666667	0.842841545
C03	17.1	¦Â-actin	¶ÔÕÕ19	²¡Àý17	25.42	17.2	8.22		0.716666667	-0.716666667	0.608501757	0.643729664	0.031855904
C04	17.3	¦Â-actin	¶ÔÕÕ19		25.26	17.14	8.12		0.616666667	-0.616666667	0.652176035
C05	17.32	¦Â-actin	¶ÔÕÕ19		25.18	17.1	8.08		0.576666667	-0.576666667	0.670511199
C06	17.25	¦Â-actin	¶ÔÕÕ19	²¡Àý18	26.33	17.3	9.03		1.526666667	-1.526666667	0.347078363	0.3089748	0.041434003
C07	17.3	¦Â-actin	²¡Àý19		26.49	17.32	9.17		1.666666667	-1.666666667	0.314980262
C08	17.25	¦Â-actin	²¡Àý19		26.67	17.25	9.42		1.916666667	-1.916666667	0.264865774
C09	17.46	¦Â-actin	²¡Àý19	²¡Àý19	25.69	17.3	8.39		0.886666667	-0.886666667	0.540862333	0.60861387	0.181393363
C10	17.45	¦Â-actin	²¡Àý19		25.84	17.25	8.59		1.086666667	-1.086666667	0.470848009
C11	17.6	¦Â-actin	²¡Àý19		25.26	17.46	7.8		0.296666667	-0.296666667	0.814131268
C12	17.52	¦Â-actin	²¡Àý19	²¡Àý20	27.63	17.45	10.18		2.676666667	-2.676666667	0.156402267	0.153560794	0.003240872
D01	17.9	¦Â-actin	¶ÔÕÕ20		27.84	17.6	10.24		2.736666667	-2.736666667	0.150031083
D02	17.91	¦Â-actin	¶ÔÕÕ20		27.72	17.52	10.2		2.696666667	-2.696666667	0.154249031
D03	17.8	¦Â-actin	¶ÔÕÕ20	²¡Àý21	26	17.9	8.1		0.596666667	-0.596666667	0.661280073	0.689702975	0.026478458
D04	17.15	¦Â-actin	¶ÔÕÕ20		25.94	17.91	8.03		0.526666667	-0.526666667	0.694156725
D05	17.1	¦Â-actin	¶ÔÕÕ20		25.79	17.8	7.99		0.486666667	-0.486666667	0.713672127
D06	17.2	¦Â-actin	¶ÔÕÕ20	²¡Àý22	26.29	17.15	9.14		1.636666667	-1.636666667	0.321598667	0.306607576	0.014872316
D07	17.41	¦Â-actin	²¡Àý20		26.31	17.1	9.21		1.706666667	-1.706666667	0.306367111
D08	17.26	¦Â-actin	²¡Àý20		26.48	17.2	9.28		1.776666667	-1.776666667	0.291856951
D09	17.11	¦Â-actin	²¡Àý20	²¡Àý23	25.46	17.41	8.05		0.546666667	-0.546666667	0.684600064	0.664496126	0.017557638
D10	17.05	¦Â-actin	²¡Àý20		25.38	17.26	8.12		0.616666667	-0.616666667	0.652176035
D11	17.26	¦Â-actin	²¡Àý20		25.22	17.11	8.11		0.606666667	-0.606666667	0.656712278
D12	17.12	¦Â-actin	²¡Àý20	²¡Àý24	27.25	17.05	10.2		2.696666667	-2.696666667	0.154249031	0.157161382	0.044986018
E01	24.66	AKT3	¶ÔÕÕ21		27.06	17.26	9.8		2.296666667	-2.296666667	0.203532817
E02	24.59	AKT3	¶ÔÕÕ21		27.76	17.12	10.64		3.136666667	-3.136666667	0.113702299
E03	24.57	AKT3	¶ÔÕÕ21
E04	25.19	AKT3	¶ÔÕÕ21
E05	25.14	AKT3	¶ÔÕÕ21
E06	25.1	AKT3	¶ÔÕÕ21
E07	25.01	AKT3	²¡Àý21
E08	25.12	AKT3	²¡Àý21
E09	24.89	AKT3	²¡Àý21
E10	24.56	AKT3	²¡Àý21
E11	24.48	AKT3	²¡Àý21
E12	24.31	AKT3	²¡Àý21
F01	24.69	AKT3	¶ÔÕÕ22
F02	24.36	AKT3	¶ÔÕÕ22
F03	24.72	AKT3	¶ÔÕÕ22
F04	24.36	AKT3	¶ÔÕÕ22
F05	24.57	AKT3	¶ÔÕÕ22
F06	24.51	AKT3	¶ÔÕÕ22
F07	25.01	AKT3	²¡Àý22
F08	24.96	AKT3	²¡Àý22
F09	25	AKT3	²¡Àý22
F10	24.26	AKT3	²¡Àý22
F11	24.37	AKT3	²¡Àý22
F12	24.75	AKT3	²¡Àý22
G01	25.42	AKT3	¶ÔÕÕ23
G02	25.26	AKT3	¶ÔÕÕ23
G03	25.18	AKT3	¶ÔÕÕ23
G04	26.33	AKT3	¶ÔÕÕ23
G05	26.49	AKT3	¶ÔÕÕ23
G06	26.67	AKT3	¶ÔÕÕ23
G07	25.69	AKT3	²¡Àý23
G08	25.84	AKT3	²¡Àý23
G09	25.26	AKT3	²¡Àý23
G10	27.63	AKT3	²¡Àý23
G11	27.84	AKT3	²¡Àý23
G12	27.72	AKT3	²¡Àý23
H01	26	AKT3	¶ÔÕÕ24
H02	25.94	AKT3	¶ÔÕÕ24
H03	25.79	AKT3	¶ÔÕÕ24
H04	26.29	AKT3	¶ÔÕÕ24
H05	26.31	AKT3	¶ÔÕÕ24
H06	26.48	AKT3	¶ÔÕÕ24
H07	25.46	AKT3	²¡Àý24
H08	25.38	AKT3	²¡Àý24
H09	25.22	AKT3	²¡Àý24
H10	27.25	AKT3	²¡Àý24
H11	27.06	AKT3	²¡Àý24
H12	27.76	AKT3	²¡Àý24
