# Supplementary material for: Regulation of COL1A2, AKT3 genes, and related signaling pathway in the pathology of congenital talipes equinovarus
Source: Front Pediatr. 2022 Jul 22;10:890109. doi: 10.3389/fped.2022.890109 (PMC9355787; doi:10.3389/fped.2022.890109)
Supplement: Supplementary file 3 [file Data_Sheet_3.ZIP]

Archive with 9 entries (9 files):
- All_Differentially_Expressed_Genes.xlsx
- All_Differentially_Expressed_miRNA.xlsx
- All_Differentially_Expressed_Transcripts.xlsx
- Differentially_Expressed_Genes.xlsx
- Differentially_Expressed_miRNA.xlsx
- Differentially_Expressed_Transcripts.xlsx
- Expression_Gene.xlsx
- Expression_miRNA.xlsx
- Expression_Transcript.xlsx
