# Supplementary material for: Regulation of COL1A2, AKT3 genes, and related signaling pathway in the pathology of congenital talipes equinovarus
Source: Front Pediatr. 2022 Jul 22;10:890109. doi: 10.3389/fped.2022.890109 (PMC9355787; doi:10.3389/fped.2022.890109)
Supplement: Supplementary file 3 [file Data_Sheet_3.ZIP › All_Differentially_Expressed_miRNA.xlsx]

## Sheet: Treatment_vs_Normal
#Gene biotype: miRNA #Condition pair: Treatment_vs_Normal Column A: Mature_ID, The ID of mature miRNA. Column B: Arm, The arm of miRNA. Column C: Mature_Acc, The accession number of mature miRNA from miRBase. Column D: Mature_Seq, The mature sequence of miRNA. Column E: Seed, The seed sequence of miRNA. Column F: Length, The length of mature miRNA. Column G: High_Confidence, The high confidence m…
Annotation																		DE Statistic				CPM
Mature_ID	Arm	Mature_Acc	Mature_Seq	Seed	Length	High_Confidence	Type	Canonical	Pre_ID	Pre_Acc	Pre_Seq	Pre_Locus	Family_AC	Family_ID	Clustered_miRNAs	Promoter	Primary_microRNA	log2FC	Fold_Change	p_value	q_value	Treatment_CPM	Normal_CPM	1	2	3	CK1	CK2	CK3-1
hsa-let-7a-3p	3p	MIMAT0004481	CUAUACAAUCUACUGUCUUUC	UAUACA	21	Yes	Star_miRNA	canonical_conserved_miRNA	hsa-let-7a-1	MI0000060	UGGGAUGAGGUAGUAGGUUGUAUAGUUUUAGGGUCACACCCACCACUGGGAGAUAACUAUACAAUCUACUGUCUUUCCUA	chr9:94175957-94176036(+)	MIPF0000002	let-7	let7a-1,let7d,let7f-1	p@chr9:96928516..96928603,+	ENST00000602703.1	0.118644	1.08571	0.860713	0.99686	6.49361	6.37497	120.793	64.123	85.3963	80.8779	86.74	81.32
hsa-let-7a-3p	3p	MIMAT0004481	CUAUACAAUCUACUGUCUUUC	UAUACA	21	Yes	Star_miRNA	canonical_conserved_miRNA	hsa-let-7a-3	MI0000062	GGGUGAGGUAGUAGGUUGUAUAGUUUGGGGCUCUGCCCUGCUAUGGGAUAACUAUACAAUCUACUGUCUUUCCU	chr22:46112749-46112822(+)	MIPF0000002	let-7	let7a-3,let7b,4763	p2@MIRLET7BHG,p4@MIR4763	NR_027033	0.108596	1.07818	0.872463	0.99966	6.48356	6.37497	118.915	64.123	85.3963	80.8779	86.74	81.32
hsa-let-7a-5p	5p	MIMAT0000062	UGAGGUAGUAGGUUGUAUAGUU	GAGGUA	22	Yes	Mature_miRNA	canonical_conserved_miRNA	hsa-let-7a-1	MI0000060	UGGGAUGAGGUAGUAGGUUGUAUAGUUUUAGGGUCACACCCACCACUGGGAGAUAACUAUACAAUCUACUGUCUUUCCUA	chr9:94175957-94176036(+)	MIPF0000002	let-7	let7a-1,let7d,let7f-1	p@chr9:96928516..96928603,+	ENST00000602703.1	-0.110468	0.926288	0.858225	0.99686	14.7268	14.8372	28533.7	22924	29884.7	33155.9	22370.1	32289.4
hsa-let-7a-5p	5p	MIMAT0000062	UGAGGUAGUAGGUUGUAUAGUU	GAGGUA	22	Yes	Mature_miRNA	canonical_conserved_miRNA	hsa-let-7a-2	MI0000061	AGGUUGAGGUAGUAGGUUGUAUAGUUUAGAAUUACAUCAAGGGAGAUAACUGUACAGCCUCCUAGCUUUCCU	chr11:122146522-122146593(-)	MIPF0000002	let-7	let7a-2,100,10526	p2@ENST00000533109	NR_024430	-0.111222	0.925804	0.857269	0.99686	14.7245	14.8357	28501.4	22877.7	29834.1	33095.8	22343.5	32282.4
hsa-let-7a-5p	5p	MIMAT0000062	UGAGGUAGUAGGUUGUAUAGUU	GAGGUA	22	Yes	Mature_miRNA	canonical_conserved_miRNA	hsa-let-7a-3	MI0000062	GGGUGAGGUAGUAGGUUGUAUAGUUUGGGGCUCUGCCCUGCUAUGGGAUAACUAUACAAUCUACUGUCUUUCCU	chr22:46112749-46112822(+)	MIPF0000002	let-7	let7a-3,let7b,4763	p2@MIRLET7BHG,p4@MIR4763	NR_027033	-0.110612	0.926195	0.858038	0.99686	14.727	14.8376	28549.3	22939	29866	33146.5	22387.9	32302.6
hsa-let-7b-3p	3p	MIMAT0004482	CUAUACAACCUACUGCCUUCCC	UAUACA	22	Yes	Star_miRNA	canonical_conserved_miRNA	hsa-let-7b	MI0000063	CGGGGUGAGGUAGUAGGUUGUGUGGUUUCAGGGCAGUGAUGUUGCCCCUCGGAAGAUAACUAUACAACCUACUGCCUUCCCUG	chr22:46113686-46113768(+)	MIPF0000002	let-7	let7a-3,let7b,4763	p2@MIRLET7BHG,p4@MIR4763	NR_027033	0.190756	1.14136	0.779862	0.99686	6.38756	6.1968	84.5365	106.012	60.6196	51.1013	106.516	62.458
hsa-let-7b-5p	5p	MIMAT0000063	UGAGGUAGUAGGUUGUGUGGUU	GAGGUA	22	Yes	Mature_miRNA	canonical_conserved_miRNA	hsa-let-7b	MI0000063	CGGGGUGAGGUAGUAGGUUGUGUGGUUUCAGGGCAGUGAUGUUGCCCCUCGGAAGAUAACUAUACAACCUACUGCCUUCCCUG	chr22:46113686-46113768(+)	MIPF0000002	let-7	let7a-3,let7b,4763	p2@MIRLET7BHG,p4@MIR4763	NR_027033	-0.489625	0.71221	0.435977	0.99686	14.9436	15.4332	41977.1	29045	23511.5	30041.7	35094.7	67596.2
hsa-let-7c-3p	3p	MIMAT0026472	CUGUACAACCUUCUAGCUUUCC	UGUACA	22	Yes	Star_miRNA	canonical_conserved_miRNA	hsa-let-7c	MI0000064	GCAUCCGGGUUGAGGUAGUAGGUUGUAUGGUUUAGAGUUACACCCUGGGAGUUAACUGUACAACCUUCUAGCUUUCCUUGGAGC	chr21:16539828-16539911(+)	MIPF0000002	let-7	let7c,99a	p1@LINC00478	ENST00000418813.2	0.0875698	1.06258	0.940966	1	2.158	2.07043	5.63576	6.28341	1.46897	6.11135	3.91603	2.4912
hsa-let-7c-5p	5p	MIMAT0000064	UGAGGUAGUAGGUUGUAUGGUU	GAGGUA	22	Yes	Mature_miRNA	canonical_conserved_miRNA	hsa-let-7c	MI0000064	GCAUCCGGGUUGAGGUAGUAGGUUGUAUGGUUUAGAGUUACACCCUGGGAGUUAACUGUACAACCUUCUAGCUUUCCUUGGAGC	chr21:16539828-16539911(+)	MIPF0000002	let-7	let7c,99a	p1@LINC00478	ENST00000418813.2	0.03614	1.02537	0.953799	1	12.4044	12.3683	5541.08	6508.81	4214.19	4454.27	6103.13	5304.31
hsa-let-7d-3p	3p	MIMAT0004484	CUAUACGACCUGCUGCCUUUCU	UAUACG	22	Yes	Star_miRNA	canonical_conserved_miRNA	hsa-let-7d	MI0000065	CCUAGGAAGAGGUAGUAGGUUGCAUAGUUUUAGGGCAGGGAUUUUGCCCACAAGGAGGUAACUAUACGACCUGCUGCCUUUCUUAGG	chr9:94178834-94178920(+)	MIPF0000002	let-7	let7a-1,let7d,let7f-1	p@chr9:96928516..96928603,+	ENST00000602703.1	0.132798	1.09642	0.836442	0.99686	8.48904	8.35624	346.975	341.076	389.767	348.217	283.912	350.904
hsa-let-7d-5p	5p	MIMAT0000065	AGAGGUAGUAGGUUGCAUAGUU	GAGGUA	22	Yes	Mature_miRNA	canonical_conserved_miRNA	hsa-let-7d	MI0000065	CCUAGGAAGAGGUAGUAGGUUGCAUAGUUUUAGGGCAGGGAUUUUGCCCACAAGGAGGUAACUAUACGACCUGCUGCCUUUCUUAGG	chr9:94178834-94178920(+)	MIPF0000002	let-7	let7a-1,let7d,let7f-1	p@chr9:96928516..96928603,+	ENST00000602703.1	-0.367178	0.775298	0.561939	0.99686	12.0576	12.4248	4369.03	2965.61	5454.2	6901.67	3150.25	6443.5
hsa-let-7e-3p	3p	MIMAT0004485	CUAUACGGCCUCCUAGCUUUCC	UAUACG	22	Yes	Star_miRNA	canonical_conserved_miRNA	hsa-let-7e	MI0000066	CCCGGGCUGAGGUAGGAGGUUGUAUAGUUGAGGAGGACACCCAAGGAGAUCACUAUACGGCCUCCUAGCUUUCCCCAGG	chr19:51692786-51692864(+)	MIPF0000002	let-7	let7e,125a,99b	p@chr19:52192629..52192640,+	curation	0.234766	1.17672	0.790063	0.99686	3.76764	3.53287	10.8958	27.5503	2.44829	9.4921	14.8809	10.3207
hsa-let-7e-5p	5p	MIMAT0000066	UGAGGUAGGAGGUUGUAUAGUU	GAGGUA	22	Yes	Mature_miRNA	canonical_conserved_miRNA	hsa-let-7e	MI0000066	CCCGGGCUGAGGUAGGAGGUUGUAUAGUUGAGGAGGACACCCAAGGAGAUCACUAUACGGCCUCCUAGCUUUCCCCAGG	chr19:51692786-51692864(+)	MIPF0000002	let-7	let7e,125a,99b	p@chr19:52192629..52192640,+	curation	0.268035	1.20417	0.676429	0.99686	10.2167	9.94862	1045.81	1567.63	956.301	1269.47	1155.42	539.524
hsa-let-7f-1-3p	3p	MIMAT0004486	CUAUACAAUCUAUUGCCUUCCC	UAUACA	22	Yes	Star_miRNA	canonical_conserved_miRNA	hsa-let-7f-1	MI0000067	UCAGAGUGAGGUAGUAGAUUGUAUAGUUGUGGGGUAGUGAUUUUACCCUGUUCAGGAGAUAACUAUACAAUCUAUUGCCUUCCCUGA	chr9:94176347-94176433(+)	MIPF0000002	let-7	let7a-1,let7d,let7f-1	p@chr9:96928516..96928603,+	ENST00000602703.1	0.309191	1.23901	0.686755	0.99686	4.48915	4.17996	21.228	33.0282	13.1228	17.4239	14.2935	22.5988
hsa-let-7f-2-3p	3p	MIMAT0004487	CUAUACAGUCUACUGUCUUUCC	UAUACA	22	Yes	Star_miRNA	canonical_conserved_miRNA	hsa-let-7f-2	MI0000068	UGUGGGAUGAGGUAGUAGAUUGUAUAGUUUUAGGGUCAUACCCCAUCUUGGAGAUAACUAUACAGUCUACUGUCUUUCCCACG	chrX:53557192-53557274(-)	MIPF0000002	let-7	let7f-2,98	p1@HUWE1	ENST00000342160.3	0.282464	1.21627	0.807049	0.99686	2.506	2.22354	4.32075	7.57231	5.09244	4.42098	5.09084	4.44858
hsa-let-7f-5p	5p	MIMAT0000067	UGAGGUAGUAGAUUGUAUAGUU	GAGGUA	22	Yes	Mature_miRNA	canonical_conserved_miRNA	hsa-let-7f-1	MI0000067	UCAGAGUGAGGUAGUAGAUUGUAUAGUUGUGGGGUAGUGAUUUUACCCUGUUCAGGAGAUAACUAUACAAUCUAUUGCCUUCCCUGA	chr9:94176347-94176433(+)	MIPF0000002	let-7	let7a-1,let7d,let7f-1	p@chr9:96928516..96928603,+	ENST00000602703.1	-0.142102	0.906198	0.819712	0.99686	14.3666	14.5087	18997.6	16638.6	27735.1	29018	15808.8	25104.2
hsa-let-7f-5p	5p	MIMAT0000067	UGAGGUAGUAGAUUGUAUAGUU	GAGGUA	22	Yes	Mature_miRNA	canonical_conserved_miRNA	hsa-let-7f-2	MI0000068	UGUGGGAUGAGGUAGUAGAUUGUAUAGUUUUAGGGUCAUACCCCAUCUUGGAGAUAACUAUACAGUCUACUGUCUUUCCCACG	chrX:53557192-53557274(-)	MIPF0000002	let-7	let7f-2,98	p1@HUWE1	ENST00000342160.3	-0.137146	0.909316	0.825921	0.99686	14.3933	14.5304	19264.5	16961.8	28328.6	29754	16038.5	25200.5
hsa-let-7g-3p	3p	MIMAT0004584	CUGUACAGGCCACUGCCUUGC	UGUACA	21	Yes	Star_miRNA	canonical_conserved_miRNA	hsa-let-7g	MI0000433	AGGCUGAGGUAGUAGUUUGUACAGUUUGAGGGUCUAUGAUACCACCCGGUACAGGAGAUAACUGUACAGGCCACUGCCUUGCCA	chr3:52268278-52268361(-)	MIPF0000002	let-7	let7g	p1@WDR82	NM_025222	-0.132013	0.912557	0.956789	1	0.351925	0.483938	1.50287	0	2.25242	2.34052	0	1.77943
hsa-let-7g-5p	5p	MIMAT0000414	UGAGGUAGUAGUUUGUACAGUU	GAGGUA	22	Yes	Mature_miRNA	canonical_conserved_miRNA	hsa-let-7g	MI0000433	AGGCUGAGGUAGUAGUUUGUACAGUUUGAGGGUCUAUGAUACCACCCGGUACAGGAGAUAACUGUACAGGCCACUGCCUUGCCA	chr3:52268278-52268361(-)	MIPF0000002	let-7	let7g	p1@WDR82	NM_025222	-0.246454	0.842966	0.691406	0.99686	13.9588	14.2052	15741.4	12640.9	19385	20908.8	14573.1	21184
hsa-let-7i-3p	3p	MIMAT0004585	CUGCGCAAGCUACUGCCUUGCU	UGCGCA	22	Yes	Star_miRNA	canonical_conserved_miRNA	hsa-let-7i	MI0000434	CUGGCUGAGGUAGUAGUUUGUGCUGUUGGUCGGGUUGUGACAUUGCCCGCUGUGGAGAUAACUGCGCAAGCUACUGCCUUGCUA	chr12:62603686-62603769(+)	MIPF0000002	let-7	let7i	p1@ENST00000550290	ENST00000550290.1	-0.404657	0.755416	0.634675	0.99686	3.46635	3.87101	17.0952	8.53899	7.54073	8.97199	11.9439	22.9547
hsa-let-7i-5p	5p	MIMAT0000415	UGAGGUAGUAGUUUGUGCUGUU	GAGGUA	22	Yes	Mature_miRNA	canonical_conserved_miRNA	hsa-let-7i	MI0000434	CUGGCUGAGGUAGUAGUUUGUGCUGUUGGUCGGGUUGUGACAUUGCCCGCUGUGGAGAUAACUGCGCAAGCUACUGCCUUGCUA	chr12:62603686-62603769(+)	MIPF0000002	let-7	let7i	p1@ENST00000550290	ENST00000550290.1	-0.375194	0.771002	0.55225	0.99686	13.8719	14.2471	14969.2	10236.3	19771	19078.5	11110.8	28146
hsa-miR-1-3p	3p	MIMAT0000416	UGGAAUGUAAAGAAGUAUGUAU	GGAAUG	22	Yes	Mature_miRNA	canonical_conserved_miRNA	hsa-mir-1-1	MI0000651	UGGGAAACAUACUUCUUUAUAUGCCCAUAUGGACCUGCUAAGCUAUGGAAUGUAAAGAAGUAUGUAUCUCA	chr20:62554306-62554376(+)	MIPF0000038	mir-1	1-1	p1@C20orf166	NM_178463	0.366619	1.28933	0.570483	0.99686	8.94444	8.57782	331.947	643.647	502.291	437.677	409.617	298.944
hsa-miR-100-5p	5p	MIMAT0000098	AACCCGUAGAUCCGAACUUGUG	ACCCGU	22	Yes	Mature_miRNA	canonical_conserved_miRNA	hsa-mir-100	MI0000102	CCUGUUGCCACAAACCCGUAGAUCCGAACUUGUGGUAUUAGUCCGCACAAGCUUGUAUCUAUAGGUAUGUGUCUGUUAGG	chr11:122152229-122152308(-)	MIPF0000033	mir-10	let7a-2,100,10526	p2@ENST00000533109	NR_024430	0.460476	1.376	0.472657	0.99686	11.425	10.9645	2338.47	4020.9	1889.2	1572.31	3069.78	1352.55
hsa-miR-101-3p	3p	MIMAT0000099	UACAGUACUGUGAUAACUGAA	ACAGUA	21	Yes	Mature_miRNA	canonical_conserved_miRNA	hsa-mir-101-1	MI0000103	UGCCCUGGCUCAGUUAUCACAGUGCUGAUGCUGUCUAUUCUAAAGGUACAGUACUGUGAUAACUGAAGGAUGGCA	chr1:65058434-65058508(-)	MIPF0000046	mir-101	101-1,3671	p1@ENST00000448344	curation	-0.659989	0.632883	0.323941	0.99686	10.9077	11.5677	2459.07	985.207	2318.92	1494.29	1397.24	6214.84
hsa-miR-101-3p	3p	MIMAT0000099	UACAGUACUGUGAUAACUGAA	ACAGUA	21	Yes	Mature_miRNA	canonical_conserved_miRNA	hsa-mir-101-2	MI0000739	ACUGUCCUUUUUCGGUUAUCAUGGUACCGAUGCUGUAUAUCUGAAAGGUACAGUACUGUGAUAACUGAAGAAUGGUGGU	chr9:4850297-4850375(+)	MIPF0000046	mir-101	101-2	p1@RCL1	ENST00000442869.1	-0.662616	0.631732	0.321862	0.99686	10.9276	11.5902	2495.33	1002.28	2345.46	1527.19	1414.67	6307.55
hsa-miR-10395-3p	3p	MIMAT0041622	AUGUAUUCGUACUGUCUGAUG	UGUAUU	21	NO	-	non-canonical_miRNA	hsa-mir-10395	MI0033419	GUGAUGGAGAGCAAUACCCGGGGAUGACUGUGACCACAUUGGGAUGUAUUCGUACUGUCUGAUG	chr19:12703601-12703664(-)	-	-	10395	Unknown	Unknown	-0.199683	0.870742	0.85783	0.99686	2.37514	2.57482	8.07793	4.35005	3.13381	4.55101	9.20267	4.09269
hsa-miR-10398-5p	5p	MIMAT0041627	UGGCUCCCUUCUCUCCGUCUG	GGCUCC	21	NO	-	non-canonical_miRNA	hsa-mir-10398	MI0033422	UGGCUCCCUUCUCUCCGUCUGCCUCCUGGCCGCGGGGCCCGGAGAGCUGGGAGCCAG	chr6:41733554-41733610(-)	-	-	10398	Unknown	Unknown	1.74778	3.35842	0.499083	0.99686	0.181732	-1.56605	3.38146	0	0	0	0.979007	0
hsa-miR-10399-3p	3p	MIMAT0041630	CUCUCGGACAAGCUGUAGGUC	UCUCGG	21	NO	-	non-canonical_miRNA	hsa-mir-10399	MI0033423	AAUUACAGAUUGUCUCAGAGAAAACAAAUGAGUUACUCUCUCGGACAAGCUGUAGGUC	chr7:139044100-139044157(-)	-	-	10399	Unknown	Unknown	-0.853644	0.553385	0.366004	0.99686	2.70873	3.56238	3.00574	2.90004	13.5145	14.8233	2.54542	17.9723
hsa-miR-10399-5p	5p	MIMAT0041629	AAUUACAGAUUGUCUCAGAGA	AUUACA	21	NO	-	non-canonical_miRNA	hsa-mir-10399	MI0033423	AAUUACAGAUUGUCUCAGAGAAAACAAAUGAGUUACUCUCUCGGACAAGCUGUAGGUC	chr7:139044100-139044157(-)	-	-	10399	Unknown	Unknown	1.17677	2.26071	0.318809	0.99686	2.80493	1.62816	6.01148	5.96118	8.91177	5.07112	0	4.09269
hsa-miR-103a-3p	3p	MIMAT0000101	AGCAGCAUUGUACAGGGCUAUGA	GCAGCA	23	Yes	Mature_miRNA	canonical_conserved_miRNA	hsa-mir-103a-1	MI0000109	UACUGCCCUCGGCUUCUUUACAGUGCUGCCUUGUUGCAUAUGGAUCAAGCAGCAUUGUACAGGGCUAUGAAGGCAUUG	chr5:168560896-168560973(-)	MIPF0000024	mir-103	103a-1,103b-1	p1@PANK3	ENST00000239231.6	-0.1888	0.877335	0.766421	0.99686	11.265	11.4538	2451.75	1657.05	3273.75	2878.32	1739.89	3796.59
hsa-miR-103a-3p	3p	MIMAT0000101	AGCAGCAUUGUACAGGGCUAUGA	GCAGCA	23	Yes	Mature_miRNA	canonical_conserved_miRNA	hsa-mir-103a-2	MI0000108	UUGUGCUUUCAGCUUCUUUACAGUGCUGCCUUGUAGCAUUCAGGUCAAGCAGCAUUGUACAGGGCUAUGAAAGAACCA	chr20:3917494-3917571(+)	MIPF0000024	mir-103	103a-2,103b-2	p1@PANK2	ENST00000336066.3	-0.187127	0.878353	0.768409	0.99686	11.268	11.4551	2456.82	1663.33	3277.77	2883.91	1742.05	3796.59
hsa-miR-10400-5p	5p	MIMAT0041631	CGGCGGCGGCGGCUCUGGGCG	GGCGGC	21	NO	-	non-canonical_miRNA	hsa-mir-10400	MI0033424	CGGCGGCGGCGGCUCUGGGCGAGGCGGCGGGGCCUGGGCUCCCGGACGAGGCGGG	chr8:144462485-144462539(-)	-	-	10400	Unknown	Unknown	-0.966982	0.511575	0.579024	0.99686	0.417857	1.38484	1.12715	1.45002	1.37104	0.130029	6.26565	1.42355
hsa-miR-10401-3p	3p	MIMAT0041634	ACCUCGCCGUCCCGCCCGCCG	CCUCGC	21	NO	-	non-canonical_miRNA	hsa-mir-10401	MI0033425	CGUGUGGGAAGGCGUGGGGUGCGGACCCCGGCCCGACCUCGCCGUCCCGCCCGCCG	chr21:8433797-8433852(+)	-	-	6724-4,10401,10396b	Unknown	Unknown	-0.790257	0.578241	0.305439	0.99686	3.88792	4.67818	21.228	10.1501	13.0249	29.6466	18.6011	28.4709
hsa-miR-105-5p	5p	MIMAT0000102	UCAAAUGCUCAGACUCCUGUGGU	CAAAUG	23	Yes	Mature_miRNA	canonical_conserved_miRNA	hsa-mir-105-1	MI0000111	UGUGCAUCGUGGUCAAAUGCUCAGACUCCUGUGGUGGCUGCUCAUGCACCACGGAUGUUUGAGCAUGUGCUACGGUGUCUA	chrX:152392219-152392299(-)	MIPF0000074	mir-105	105-1,105-2,767	p1@GABRA3	ENST00000370314.4	-0.44108	0.736583	0.7095	0.99686	2.36215	2.80323	4.32075	11.1168	0	7.15158	10.1817	3.55886
hsa-miR-105-5p	5p	MIMAT0000102	UCAAAUGCUCAGACUCCUGUGGU	CAAAUG	23	Yes	Mature_miRNA	canonical_conserved_miRNA	hsa-mir-105-2	MI0000112	UGUGCAUCGUGGUCAAAUGCUCAGACUCCUGUGGUGGCUGCUUAUGCACCACGGAUGUUUGAGCAUGUGCUAUGGUGUCUA	chrX:152394412-152394492(-)	MIPF0000074	mir-105	105-1,105-2,767	p1@GABRA3	ENST00000370314.4	-0.44108	0.736583	0.7095	0.99686	2.36215	2.80323	4.32075	11.1168	0	7.15158	10.1817	3.55886
hsa-miR-10527-5p	5p	MIMAT0041997	AAAGCAAAUGUUGGGUGAACGGC	AAGCAA	23	NO	-	non-canonical_miRNA	hsa-mir-10527	MI0033674	AAAGCAAAUGUUGGGUGAACGGCUGUUUCCUCUUAUUCAAGCCAUGCACCUUACUCUUGCUGGUA	chr12:63823663-63823727(+)	-	-	10527	Unknown	Unknown	-0.23857	0.847585	0.742624	0.99686	5.74216	5.98073	32.8753	19.8169	107.627	79.8377	27.9996	81.498
hsa-miR-106a-3p	3p	MIMAT0004517	CUGCAAUGUAAGCACUUCUUAC	UGCAAU	22	Yes	Star_miRNA	canonical_conserved_miRNA	hsa-mir-106a	MI0000113	CCUUGGCCAUGUAAAAGUGCUUACAGUGCAGGUAGCUUUUUGAGAUCUACUGCAAUGUAAGCACUUCUUACAUUACCAUGG	chrX:134170198-134170278(-)	MIPF0000001	mir-17	19b-2,92a-2,106a,363,18b,20b	p@chrX:133308067..133308078,-	curation	1.70562	3.26169	0.283239	0.99686	1.94895	0.24333	4.88433	5.80007	0.881384	1.69037	0	1.77943
hsa-miR-106a-5p	5p	MIMAT0000103	AAAAGUGCUUACAGUGCAGGUAG	AAAGUG	23	Yes	Mature_miRNA	canonical_conserved_miRNA	hsa-mir-106a	MI0000113	CCUUGGCCAUGUAAAAGUGCUUACAGUGCAGGUAGCUUUUUGAGAUCUACUGCAAUGUAAGCACUUCUUACAUUACCAUGG	chrX:134170198-134170278(-)	MIPF0000001	mir-17	19b-2,92a-2,106a,363,18b,20b	p@chrX:133308067..133308078,-	curation	-0.281518	0.822725	0.70587	0.99686	5.54996	5.83147	98.8137	10.4724	31.3381	58.1229	33.0904	79.5406
hsa-miR-106b-3p	3p	MIMAT0004672	CCGCACUGUGGGUACUUGCUGC	CGCACU	22	Yes	Mature_miRNA	canonical_conserved_miRNA	hsa-mir-106b	MI0000734	CCUGCCGGGGCUAAAGUGCUGACAGUGCAGAUAGUGGUCCUCUCCGUGCUACCGCACUGUGGGUACUUGCUGCUCCAGCAGG	chr7:100093993-100094074(-)	MIPF0000001	mir-17	25,93,106b	p1@MCM7	ENST00000489841.1	-0.597611	0.660847	0.36845	0.99686	10.0291	10.6267	1362.73	406.166	1365.56	1021.64	935.148	2786.41
hsa-miR-106b-5p	5p	MIMAT0000680	UAAAGUGCUGACAGUGCAGAU	AAAGUG	21	Yes	Mature_miRNA	canonical_conserved_miRNA	hsa-mir-106b	MI0000734	CCUGCCGGGGCUAAAGUGCUGACAGUGCAGAUAGUGGUCCUCUCCGUGCUACCGCACUGUGGGUACUUGCUGCUCCAGCAGG	chr7:100093993-100094074(-)	MIPF0000001	mir-17	25,93,106b	p1@MCM7	ENST00000489841.1	-0.442164	0.73603	0.560593	0.99686	8.03616	8.47833	558.88	75.2398	153.459	178.79	110.824	780.281
hsa-miR-107	5p	MIMAT0000104	AGCAGCAUUGUACAGGGCUAUCA	GCAGCA	23	NO	Mature_miRNA	canonical_conserved_miRNA	hsa-mir-107	MI0000114	CUCUCUGCUUUCAGCUUCUUUACAGUGUUGCCUUGUGGCAUGGAGUUCAAGCAGCAUUGUACAGGGCUAUCAAAGCACAGA	chr10:89592747-89592827(-)	MIPF0000024	mir-103	107	p1@ENST00000507624	ENST00000307534.4	-0.739753	0.598842	0.267382	0.99686	9.00544	9.74519	793.704	254.72	493.379	554.313	516.328	1503.98
hsa-miR-10a-3p	3p	MIMAT0004555	CAAAUUCGUAUCUAGGGGAAUA	AAAUUC	22	Yes	Star_miRNA	canonical_conserved_miRNA	hsa-mir-10a	MI0000266	GAUCUGUCUGUCUUCUGUAUAUACCCUGUAGAUCCGAAUUUGUGUAAGGAAUUUUGUGGUCACAAAUUCGUAUCUAGGGGAAUAUGUAGUUGACAUAAACACUCCGCUCU	chr17:48579838-48579947(-)	MIPF0000033	mir-10	10a	p1@HOXB6	ENST00000552000.2	0.552338	1.46646	0.569084	0.99686	3.09401	2.54168	10.1444	9.18345	6.26762	11.3125	3.52443	2.4912
hsa-miR-10a-5p	5p	MIMAT0000253	UACCCUGUAGAUCCGAAUUUGUG	ACCCUG	23	Yes	Mature_miRNA	canonical_conserved_miRNA	hsa-mir-10a	MI0000266	GAUCUGUCUGUCUUCUGUAUAUACCCUGUAGAUCCGAAUUUGUGUAAGGAAUUUUGUGGUCACAAAUUCGUAUCUAGGGGAAUAUGUAGUUGACAUAAACACUCCGCUCU	chr17:48579838-48579947(-)	MIPF0000033	mir-10	10a	p1@HOXB6	ENST00000552000.2	0.34725	1.27213	0.588154	0.99686	9.78201	9.43476	782.996	998.096	860.035	706.836	940.826	428.487
hsa-miR-10b-3p	3p	MIMAT0004556	ACAGAUUCGAUUCUAGGGGAAU	CAGAUU	22	Yes	Star_miRNA	canonical_conserved_miRNA	hsa-mir-10b	MI0000267	CCAGAGGUUGUAACGUUGUCUAUAUAUACCCUGUAGAACCGAAUUUGUGUGGUAUCCGUAUAGUCACAGAUUCGAUUCUAGGGGAAUAUAUGGUCGAUGCAAAAACUUCA	chr2:176150303-176150412(+)	MIPF0000033	mir-10	10b	p1@HOXD3	ENST00000432796.2	-0.417162	0.748896	0.685344	0.99686	2.36133	2.77849	2.81788	5.63896	6.85521	11.8326	2.93702	5.69418
hsa-miR-10b-5p	5p	MIMAT0000254	UACCCUGUAGAACCGAAUUUGUG	ACCCUG	23	Yes	Mature_miRNA	canonical_conserved_miRNA	hsa-mir-10b	MI0000267	CCAGAGGUUGUAACGUUGUCUAUAUAUACCCUGUAGAACCGAAUUUGUGUGGUAUCCGUAUAGUCACAGAUUCGAUUCUAGGGGAAUAUAUGGUCGAUGCAAAAACUUCA	chr2:176150303-176150412(+)	MIPF0000033	mir-10	10b	p1@HOXD3	ENST00000432796.2	0.744853	1.6758	0.244801	0.99686	10.3108	9.56599	1132.79	1155.18	1522.54	809.299	968.63	495.928
hsa-miR-11400	5p	MIMAT0044657	UCGGCUGUGUAUCUCUGUGUC	CGGCUG	21	NO	-	non-canonical_miRNA	hsa-mir-11400	MI0036559	CAAGGGCGACUCGGCUGUGUAUCUCUGUGUCAGAAGCUUAGCCACAGUGUGGCACAGUCGUGUCCUUCCUGCUCACA	chr7:142474527-142474603(+)	-	-	11400	Unknown	Unknown	0.697394	1.62157	0.547067	0.99686	4.97412	4.27673	12.023	7.57231	74.5259	52.2716	2.15382	3.55886
hsa-miR-11401	5p	MIMAT0044658	UCACGUCUGCGGCUGUCACG	CACGUC	20	NO	-	non-canonical_miRNA	hsa-mir-11401	MI0036560	CUCGCGGCUGUCACGUCUGCGGCUGUCACGUCUGCUAGGGGGUUGGGGGGUCCAGGAAGGGCAGCGAGU	chr16:87853896-87853964(+)	-	-	11401	Unknown	Unknown	-0.172361	0.88739	0.860797	0.99686	3.52645	3.69881	21.4159	12.2446	0.979315	2.08046	8.22366	28.6488
hsa-miR-1180-3p	3p	MIMAT0005825	UUUCCGGCUCGCGUGGGUGUGU	UUCCGG	22	Yes	Mature_miRNA	canonical_conserved_miRNA	hsa-mir-1180	MI0006273	GCUGCUGGACCCACCCGGCCGGGAAUAGUGCUCCUGGUUGUUUCCGGCUCGCGUGGGUGUGUCGGCGGC	chr17:19344506-19344574(-)	MIPF0000789	mir-1180	1180	p2@B9D1	ENST00000261499.4	-0.829099	0.56288	0.217001	0.99686	8.63242	9.46152	425.125	500.417	265.003	289.314	478.735	1347.03
hsa-miR-1185-1-3p	3p	MIMAT0022838	AUAUACAGGGGGAGACUCUUAU	UAUACA	22	Yes	Mature_miRNA	canonical_conserved_miRNA	hsa-mir-1185-1	MI0003844	UUUGGUACUUGAAGAGAGGAUACCCUUUGUAUGUUCACUUGAUUAAUGGCGAAUAUACAGGGGGAGACUCUUAUUUGCGUAUCAAA	chr14:101042977-101043062(+)	MIPF0000018	mir-154	134,154,299,376c,369,376a-1,377,379,380,381,382,323a,329-1,329-2,409,412,410,376b,485,487a,494,495,496,539,544a,376a-2,487b,411,654,655,656,758,668,1185-2,1185-1,300,541,889,543,1197,1193,323b	p1@MEG3	Gtl2-Dio3	-0.145542	0.90404	0.920703	1	1.97648	2.12202	2.25431	0	9.40143	4.03089	2.74122	6.22801
hsa-miR-1185-2-3p	3p	MIMAT0022713	AUAUACAGGGGGAGACUCUCAU	UAUACA	22	Yes	Mature_miRNA	canonical_conserved_miRNA	hsa-mir-1185-2	MI0003821	UUUGGUACUUAAAGAGAGGAUACCCUUUGUAUGUUCACUUGAUUAAUGGCGAAUAUACAGGGGGAGACUCUCAUUUGCGUAUCAAA	chr14:101044198-101044283(+)	MIPF0000018	mir-154	134,154,299,376c,369,376a-1,377,379,380,381,382,323a,329-1,329-2,409,412,410,376b,485,487a,494,495,496,539,544a,376a-2,487b,411,654,655,656,758,668,1185-2,1185-1,300,541,889,543,1197,1193,323b	p1@MEG3	Gtl2-Dio3	2.62175	6.15496	0.283137	0.99686	0.480301	-2.14145	3.56932	0	0.587589	0.260058	0	0.355886
hsa-miR-1197	5p	MIMAT0005955	UAGGACACAUGGUCUACUUCU	AGGACA	21	NO	Mature_miRNA	canonical_conserved_miRNA	hsa-mir-1197	MI0006656	ACUUCCUGGUAUUUGAAGAUGCGGUUGACCAUGGUGUGUACGCUUUAUUUGUGACGUAGGACACAUGGUCUACUUCUUCUCAAUAUCA	chr14:101025564-101025651(+)	MIPF0000126	mir-379	134,154,299,376c,369,376a-1,377,379,380,381,382,323a,329-1,329-2,409,412,410,376b,485,487a,494,495,496,539,544a,376a-2,487b,411,654,655,656,758,668,1185-2,1185-1,300,541,889,543,1197,1193,323b	p1@MEG3	Gtl2-Dio3	2.48366	5.59313	0.16744	0.99686	1.89652	-0.587137	5.82362	3.06115	2.25242	0	0	1.95737
hsa-miR-12136	5p	MIMAT0049032	GAAAAAGUCAUGGAGGCC	AAAAAG	18	NO	-	non-canonical_miRNA	hsa-mir-12136	MI0039740	GAAAAAGUCAUGGAGGCCAUGGGGUUGGCUUGAAACCAGCUUUGGGGGGUUCGAUUCCUUCCUUUUUUGUC	chr1:632615-632685(-)	-	-	12136	Unknown	Unknown	0.230948	1.17361	0.755629	0.99686	5.01765	4.7867	36.6325	25.1336	35.3533	23.0151	44.8385	14.9472
hsa-miR-122-5p	5p	MIMAT0000421	UGGAGUGUGACAAUGGUGUUUG	GGAGUG	22	Yes	Mature_miRNA	canonical_conserved_miRNA	hsa-mir-122	MI0000442	CCUUAGCAGAGCUGUGGAGUGUGACAAUGGUGUUUGUGUCUAAACUAUCAAACGCCAUUAUCACACUAAAUAGCUACUGCUAGGC	chr18:58451074-58451158(+)	MIPF0000095	mir-122	122,122b	p@chr18:56113488..56113503,+	curation	0.674598	1.59615	0.298608	0.99686	13.029	12.3544	4270.78	11595.8	9208.89	5140.95	2304.78	8264.21
hsa-miR-1224-3p	3p	MIMAT0005459	CCCCACCUCCUCUCUCCUCAG	CCCACC	21	Yes	-	non-canonical_miRNA	hsa-mir-1224	MI0003764	GUGAGGACUCGGGAGGUGGAGGGUGGUGCCGCCGGGGCCGGGCGCUGUUUCAGCUCGCUUCUCCCCCCACCUCCUCUCUCCUCAG	chr3:184241405-184241489(+)	MIPF0000440	mir-1224	1224	p@chr3:183947366..183947381,+	XM_011513288.1	1.29706	2.45727	0.500131	0.99686	1.31306	0.0160009	0.751435	4.18894	2.44829	0	1.76221	1.2456
hsa-miR-1224-5p	5p	MIMAT0005458	GUGAGGACUCGGGAGGUGG	UGAGGA	19	Yes	-	non-canonical_miRNA	hsa-mir-1224	MI0003764	GUGAGGACUCGGGAGGUGGAGGGUGGUGCCGCCGGGGCCGGGCGCUGUUUCAGCUCGCUUCUCCCCCCACCUCCUCUCUCCUCAG	chr3:184241405-184241489(+)	MIPF0000440	mir-1224	1224	p@chr3:183947366..183947381,+	XM_011513288.1	-0.960248	0.513969	0.153161	0.99686	6.88637	7.84662	143.9	129.857	81.1852	124.047	280.388	286.133
hsa-miR-1226-3p	3p	MIMAT0005577	UCACCAGCCCUGUGUUCCCUAG	CACCAG	22	Yes	-	non-canonical_miRNA	hsa-mir-1226	MI0006313	GUGAGGGCAUGCAGGCCUGGAUGGGGCAGCUGGGAUGGUCCAAAAGGGUGGCCUCACCAGCCCUGUGUUCCCUAG	chr3:47849555-47849629(+)	MIPF0000444	mir-1226	1226	p1@DHX30	ENST00000457607.1	0.498338	1.41258	0.742653	0.99686	1.76378	1.26545	2.06645	7.4112	0.685521	0.650144	5.48244	1.06766
hsa-miR-1226-5p	5p	MIMAT0005576	GUGAGGGCAUGCAGGCCUGGAUGGGG	UGAGGG	26	Yes	-	non-canonical_miRNA	hsa-mir-1226	MI0006313	GUGAGGGCAUGCAGGCCUGGAUGGGGCAGCUGGGAUGGUCCAAAAGGGUGGCCUCACCAGCCCUGUGUUCCCUAG	chr3:47849555-47849629(+)	MIPF0000444	mir-1226	1226	p1@DHX30	ENST00000457607.1	2.63966	6.23184	0.29052	0.99686	0.273638	-2.36602	0	3.38337	0.195863	0	0	0.533829
hsa-miR-1228-5p	5p	MIMAT0005582	GUGGGCGGGGGCAGGUGUGUG	UGGGCG	21	Yes	-	non-canonical_miRNA	hsa-mir-1228	MI0006318	GUGGGCGGGGGCAGGUGUGUGGUGGGUGGUGGCCUGCGGUGAGCAGGGCCCUCACACCUGCCUCGCCCCCCAG	chr12:57194504-57194576(+)	MIPF0000924	mir-1228	1228	p1@LRP1	NM_002332	-0.349602	0.784801	0.649405	0.99686	4.10427	4.45387	12.9623	24.4892	14.1021	21.0647	25.0626	19.5737
hsa-miR-1229-3p	3p	MIMAT0005584	CUCUCACCACUGCCCUCCCACAG	UCUCAC	23	Yes	-	non-canonical_miRNA	hsa-mir-1229	MI0006319	GUGGGUAGGGUUUGGGGGAGAGCGUGGGCUGGGGUUCAGGGACACCCUCUCACCACUGCCCUCCCACAG	chr5:179798278-179798346(-)	-	-	1229	p1@MGAT4B	ENST00000292591.7	-0.447571	0.733276	0.844572	0.99686	-0.0662703	0.381301	1.12715	0	1.66484	1.17026	2.15382	0.533829
hsa-miR-124-3p	3p	MIMAT0000422	UAAGGCACGCGGUGAAUGCCAA	AAGGCA	22	Yes	Mature_miRNA	canonical_conserved_miRNA	hsa-mir-124-1	MI0000443	AGGCCUCUCUCUCCGUGUUCACAGCGGACCUUGAUUUAAAUGUCCAUACAAUUAAGGCACGCGGUGAAUGCCAAGAAUGGGGCUG	chr8:9903388-9903472(-)	MIPF0000021	mir-124	124-1	p1@ENST00000521863	ENST00000521863.1	0.356757	1.28054	0.592568	0.99686	8.51847	8.16172	310.531	561.801	227.789	230.281	477.756	151.074
hsa-miR-124-3p	3p	MIMAT0000422	UAAGGCACGCGGUGAAUGCCAA	AAGGCA	22	Yes	Mature_miRNA	canonical_conserved_miRNA	hsa-mir-124-2	MI0000444	AUCAAGAUUAGAGGCUCUGCUCUCCGUGUUCACAGCGGACCUUGAUUUAAUGUCAUACAAUUAAGGCACGCGGUGAAUGCCAAGAGCGGAGCCUACGGCUGCACUUGAA	chr8:64379149-64379257(+)	MIPF0000021	mir-124	124-2	p1@ENST00000520799,p1@ENST00000521441,p1@uc003xvd.2	ENST00000521441.1	0.356757	1.28054	0.592568	0.99686	8.51847	8.16172	310.531	561.801	227.789	230.281	477.756	151.074
hsa-miR-124-3p	3p	MIMAT0000422	UAAGGCACGCGGUGAAUGCCAA	AAGGCA	22	Yes	Mature_miRNA	canonical_conserved_miRNA	hsa-mir-124-3	MI0000445	UGAGGGCCCCUCUGCGUGUUCACAGCGGACCUUGAUUUAAUGUCUAUACAAUUAAGGCACGCGGUGAAUGCCAAGAGAGGCGCCUCC	chr20:63178500-63178586(+)	MIPF0000021	mir-124	124-3	p@chr20:61808928..61808938,+	curation	0.356757	1.28054	0.592568	0.99686	8.51847	8.16172	310.531	561.801	227.789	230.281	477.756	151.074
hsa-miR-124-5p	5p	MIMAT0004591	CGUGUUCACAGCGGACCUUGAU	GUGUUC	22	Yes	Star_miRNA	canonical_conserved_miRNA	hsa-mir-124-1	MI0000443	AGGCCUCUCUCUCCGUGUUCACAGCGGACCUUGAUUUAAAUGUCCAUACAAUUAAGGCACGCGGUGAAUGCCAAGAAUGGGGCUG	chr8:9903388-9903472(-)	MIPF0000021	mir-124	124-1	p1@ENST00000521863	ENST00000521863.1	-0.503644	0.705323	0.601356	0.99686	2.64366	3.14731	3.38146	9.02233	6.26762	9.36207	14.6851	2.4912
hsa-miR-124-5p	5p	MIMAT0004591	CGUGUUCACAGCGGACCUUGAU	GUGUUC	22	Yes	Star_miRNA	canonical_conserved_miRNA	hsa-mir-124-2	MI0000444	AUCAAGAUUAGAGGCUCUGCUCUCCGUGUUCACAGCGGACCUUGAUUUAAUGUCAUACAAUUAAGGCACGCGGUGAAUGCCAAGAGCGGAGCCUACGGCUGCACUUGAA	chr8:64379149-64379257(+)	MIPF0000021	mir-124	124-2	p1@ENST00000520799,p1@ENST00000521441,p1@uc003xvd.2	ENST00000521441.1	-0.503644	0.705323	0.601356	0.99686	2.64366	3.14731	3.38146	9.02233	6.26762	9.36207	14.6851	2.4912
hsa-miR-124-5p	5p	MIMAT0004591	CGUGUUCACAGCGGACCUUGAU	GUGUUC	22	Yes	Star_miRNA	canonical_conserved_miRNA	hsa-mir-124-3	MI0000445	UGAGGGCCCCUCUGCGUGUUCACAGCGGACCUUGAUUUAAUGUCUAUACAAUUAAGGCACGCGGUGAAUGCCAAGAGAGGCGCCUCC	chr20:63178500-63178586(+)	MIPF0000021	mir-124	124-3	p@chr20:61808928..61808938,+	curation	-0.503644	0.705323	0.601356	0.99686	2.64366	3.14731	3.38146	9.02233	6.26762	9.36207	14.6851	2.4912
hsa-miR-1246	5p	MIMAT0005898	AAUGGAUUUUUGGAGCAGG	AUGGAU	19	NO	-	non-canonical_miRNA	hsa-mir-1246	MI0006381	UGUAUCCUUGAAUGGAUUUUUGGAGCAGGAGUGGACACCUGACCCAAAGGAAAUCAAUCCAUAGGCUAGCAAU	chr2:176600980-176601052(-)	MIPF0000627	mir-1246	1246	Unknown	Unknown	-0.592631	0.663132	0.380408	0.99686	8.21324	8.80587	186.732	282.915	420.518	218.058	247.297	877.26
hsa-miR-1247-3p	3p	MIMAT0022721	CCCCGGGAACGUCGAGACUGGAGC	CCCGGG	24	Yes	Star_miRNA	canonical_conserved_miRNA	hsa-mir-1247	MI0006382	CCGCUUGCCUCGCCCAGCGCAGCCCCGGCCGCUGGGCGCACCCGUCCCGUUCGUCCCCGGACGUUGCUCUCUACCCCGGGAACGUCGAGACUGGAGCGCCCGAACUGAGCCACCUUCGCGGACCCCGAGAGCGGCG	chr14:101560287-101560422(-)	MIPF0000669	mir-1247	1247	p1@DIO3OS,p1@MIR1247	ENST00000553729.1	6.62595	98.7667	0.0325325	0.99686	0.883272	-5.74268	2.63002	1.2889	1.5669	0	0	0
hsa-miR-1247-5p	5p	MIMAT0005899	ACCCGUCCCGUUCGUCCCCGGA	CCCGUC	22	Yes	Mature_miRNA	canonical_conserved_miRNA	hsa-mir-1247	MI0006382	CCGCUUGCCUCGCCCAGCGCAGCCCCGGCCGCUGGGCGCACCCGUCCCGUUCGUCCCCGGACGUUGCUCUCUACCCCGGGAACGUCGAGACUGGAGCGCCCGAACUGAGCCACCUUCGCGGACCCCGAGAGCGGCG	chr14:101560287-101560422(-)	MIPF0000669	mir-1247	1247	p1@DIO3OS,p1@MIR1247	ENST00000553729.1	3.4232	10.7272	0.139046	0.99686	0.568932	-2.85427	1.69073	1.93336	0.783452	0	0.195801	0.177943
hsa-miR-1248	5p	MIMAT0005900	ACCUUCUUGUAUAAGCACUGUGCUAAA	CCUUCU	27	NO	-	non-canonical_miRNA	hsa-mir-1248	MI0006383	UUUACCUUCUUGUAUAAGCACUGUGCUAAAAUUGCAGACACUAGGACCAUGUCUUGGUUUUUGCAAUAAUGCUAGCAGAGUACACACAAGAAGAAAAGUAACAGCA	chr3:186786672-186786777(+)	MIPF0000622	mir-1248	1248	p1@EIF4A2	ENST00000429589.1	0.207061	1.15433	0.83	0.99686	3.17508	2.96802	6.57506	17.8836	2.64415	2.86063	13.5103	7.11773
hsa-miR-1249-3p	3p	MIMAT0005901	ACGCCCUUCCCCCCCUUCUUCA	CGCCCU	22	Yes	Mature_miRNA	canonical_conserved_miRNA	hsa-mir-1249	MI0006384	GGGAGGAGGGAGGAGAUGGGCCAAGUUCCCUCUGGCUGGAACGCCCUUCCCCCCCUUCUUCACCUG	chr22:45200954-45201019(-)	MIPF0000667	mir-1249	1249	p1@KIAA0930	NM_001009880	0.500782	1.41498	0.526664	0.99686	4.42093	3.92015	13.9016	37.2171	13.1228	19.6343	18.4053	7.29567
hsa-miR-1250-5p	5p	MIMAT0005902	ACGGUGCUGGAUGUGGCCUUU	CGGUGC	21	NO	-	non-canonical_miRNA	hsa-mir-1250	MI0006385	CUGUCCCGCUGGCCUGGCAGGUGACGGUGCUGGAUGUGGCCUUUUUGCCUUUUCUAAAGGCCACAUUUUCCAGCCCAUUCAACCUUCCAGAGCCCUCUGAAGUGGCCACAGGC	chr17:81133196-81133308(-)	MIPF0000696	mir-1250	338,657,1250,3065	p2@AATK	NM_001080395	0.713286	1.63953	0.476782	0.99686	3.25348	2.5402	5.07219	6.44452	16.9422	10.9224	5.87404	0.533829
hsa-miR-1255a	5p	MIMAT0005906	AGGAUGAGCAAAGAAAGUAGAUU	GGAUGA	23	NO	-	non-canonical_miRNA	hsa-mir-1255a	MI0006389	AUUGGAAAUCCUUUGAGUUGCUUCUCAAGGAUGAGCAAAGAAAGUAGAUUUUUUAGAUUCUAAAGAAACUAUCUUCUUUGCUCAUCCUUGAGAAGCAACUCCUUAUCCAUUAA	chr4:101330302-101330414(-)	MIPF0000506	mir-1255	1255a	p1@PPP3CA	ENST00000394854.3	1.10359	2.14888	0.455419	0.99686	2.10957	1.00599	0	4.99451	7.83452	0.650144	4.11183	1.2456
hsa-miR-1255b-5p	5p	MIMAT0005945	CGGAUGAGCAAAGAAAGUGGUU	GGAUGA	22	Yes	-	non-canonical_miRNA	hsa-mir-1255b-1	MI0006435	UACGGAUGAGCAAAGAAAGUGGUUUCUUAAAAUGGAAUCUACUCUUUGUGAAGAUGCUGUGAA	chr4:36426366-36426428(-)	MIPF0000506	mir-1255	1255b-1	Unknown	Unknown	-1.7786	0.291465	0.0302337	0.99686	3.84663	5.62524	21.4159	5.63896	16.0608	17.1638	14.8809	116.019
hsa-miR-1255b-5p	5p	MIMAT0005945	CGGAUGAGCAAAGAAAGUGGUU	GGAUGA	22	Yes	-	non-canonical_miRNA	hsa-mir-1255b-2	MI0006436	UCUUACGGAUGAGCAAAGAAAGUGGUUUGCGCCUCAAGAAACCACUUUCUUUGCUCAUCCAUAAGGA	chr1:167998660-167998726(+)	MIPF0000506	mir-1255	1255b-2	p1@DCAF6	ENST00000432587.2	-1.7786	0.291465	0.0302337	0.99686	3.84663	5.62524	21.4159	5.63896	16.0608	17.1638	14.8809	116.019
hsa-miR-1258	5p	MIMAT0005909	AGUUAGGAUUAGGUCGUGGAA	GUUAGG	21	NO	-	non-canonical_miRNA	hsa-mir-1258	MI0006392	CUGUGGCUUCCACGACCUAAUCCUAACUCCUGCGAGUCCCUGGAGUUAGGAUUAGGUCGUGGAAGCCACAGGA	chr2:179860836-179860908(-)	MIPF0000684	mir-1258	1258	p2@ZNF385B	NM_152520	1.06304	2.08933	0.672901	0.99686	0.60445	-0.458588	3.94504	0	0.587589	0	2.15382	0
hsa-miR-125a-3p	3p	MIMAT0004602	ACAGGUGAGGUUCUUGGGAGCC	CAGGUG	22	Yes	Star_miRNA	canonical_conserved_miRNA	hsa-mir-125a	MI0000469	UGCCAGUCUCUAGGUCCCUGAGACCCUUUAACCUGUGAGGACAUCCAGGGUCACAGGUGAGGUUCUUGGGAGCCUGGCGUCUGGCC	chr19:51693254-51693339(+)	MIPF0000033	mir-10	let7e,125a,99b	p@chr19:52192629..52192640,+	curation	0.0934777	1.06694	0.916552	1	3.73931	3.64583	11.2715	12.2446	16.4525	7.28161	11.7481	18.5061
hsa-miR-125a-5p	5p	MIMAT0000443	UCCCUGAGACCCUUUAACCUGUGA	CCCUGA	24	Yes	Mature_miRNA	canonical_conserved_miRNA	hsa-mir-125a	MI0000469	UGCCAGUCUCUAGGUCCCUGAGACCCUUUAACCUGUGAGGACAUCCAGGGUCACAGGUGAGGUUCUUGGGAGCCUGGCGUCUGGCC	chr19:51693254-51693339(+)	MIPF0000033	mir-10	let7e,125a,99b	p@chr19:52192629..52192640,+	curation	0.510978	1.42502	0.429264	0.99686	11.6447	11.1338	2996.54	4667.45	1941.88	1883.73	3630.94	1226.21
hsa-miR-125b-1-3p	3p	MIMAT0004592	ACGGGUUAGGCUCUUGGGAGCU	CGGGUU	22	Yes	Star_miRNA	canonical_conserved_miRNA	hsa-mir-125b-1	MI0000446	UGCGCUCCUCUCAGUCCCUGAGACCCUAACUUGUGAUGUUUACCGUUUAAAUCCACGGGUUAGGCUCUUGGGAGCUGCGAGUCGUGCU	chr11:122099757-122099844(-)	MIPF0000033	mir-10	125b-1	p1@MIR100HG	ENST00000524376.1	0.239372	1.18048	0.737649	0.99686	5.71847	5.4791	55.2305	64.9286	37.8016	36.278	74.4046	23.1326
hsa-miR-125b-2-3p	3p	MIMAT0004603	UCACAAGUCAGGCUCUUGGGAC	CACAAG	22	Yes	Star_miRNA	canonical_conserved_miRNA	hsa-mir-125b-2	MI0000470	ACCAGACUUUUCCUAGUCCCUGAGACCCUAACUUGUGAGGUAUUUUAGUAACAUCACAAGUCAGGCUCUUGGGACCUAGGCGGAGGGGA	chr21:16590237-16590325(+)	MIPF0000033	mir-10	125b-2	p1@LINC00478	ENST00000418813.2	0.361682	1.28492	0.602894	0.99686	6.10771	5.74603	75.895	90.8678	40.1519	52.9217	74.6004	33.4533
hsa-miR-125b-5p	5p	MIMAT0000423	UCCCUGAGACCCUAACUUGUGA	CCCUGA	22	Yes	Mature_miRNA	canonical_conserved_miRNA	hsa-mir-125b-1	MI0000446	UGCGCUCCUCUCAGUCCCUGAGACCCUAACUUGUGAUGUUUACCGUUUAAAUCCACGGGUUAGGCUCUUGGGAGCUGCGAGUCGUGCU	chr11:122099757-122099844(-)	MIPF0000033	mir-10	125b-1	p1@MIR100HG	ENST00000524376.1	0.366623	1.28933	0.569249	0.99686	12.4955	12.1288	5133.24	8720.57	3469.62	3525.99	7394.05	2515.94
hsa-miR-125b-5p	5p	MIMAT0000423	UCCCUGAGACCCUAACUUGUGA	CCCUGA	22	Yes	Mature_miRNA	canonical_conserved_miRNA	hsa-mir-125b-2	MI0000470	ACCAGACUUUUCCUAGUCCCUGAGACCCUAACUUGUGAGGUAUUUUAGUAACAUCACAAGUCAGGCUCUUGGGACCUAGGCGGAGGGGA	chr21:16590237-16590325(+)	MIPF0000033	mir-10	125b-2	p1@LINC00478	ENST00000418813.2	0.367676	1.29027	0.568204	0.99686	12.487	12.1193	5084.02	8682.22	3455.71	3501.28	7350.78	2495.47
hsa-miR-126-3p	3p	MIMAT0000445	UCGUACCGUGAGUAAUAAUGCG	CGUACC	22	Yes	Mature_miRNA	canonical_conserved_miRNA	hsa-mir-126	MI0000471	CGCUGGCGACGGGACAUUAUUACUUUUGGUACGCGCUGUGACACUUCAAACUCGUACCGUGAGUAAUAAUGCGCCGUCCACGGCA	chr9:136670602-136670686(+)	MIPF0000115	mir-126	126	p1@EGFL7	ENST00000308874.7	0.163496	1.12	0.797426	0.99686	12.9424	12.7789	6263.03	5955.06	11395.8	11555.1	4791.85	4736.85
hsa-miR-126-5p	5p	MIMAT0000444	CAUUAUUACUUUUGGUACGCG	AUUAUU	21	Yes	Star_miRNA	canonical_conserved_miRNA	hsa-mir-126	MI0000471	CGCUGGCGACGGGACAUUAUUACUUUUGGUACGCGCUGUGACACUUCAAACUCGUACCGUGAGUAAUAAUGCGCCGUCCACGGCA	chr9:136670602-136670686(+)	MIPF0000115	mir-126	126	p1@EGFL7	ENST00000308874.7	0.365674	1.28848	0.590569	0.99686	7.84448	7.47881	253.985	126.152	309.268	321.821	87.1316	125.984
hsa-miR-1260a	5p	MIMAT0005911	AUCCCACCUCUGCCACCA	UCCCAC	18	NO	-	non-canonical_miRNA	hsa-mir-1260a	MI0006394	ACCUUUCCAGCUCAUCCCACCUCUGCCACCAAAACACUCAUCGCGGGGUCAGAGGGAGUGCCAAAAAAGGUAA	chr14:77266218-77266290(+)	MIPF0001020	mir-1260a	1260a	Unknown	Unknown	0.42458	1.34218	0.561506	0.99686	5.11762	4.69304	26.676	38.506	38.8788	33.5474	15.4683	28.4709
hsa-miR-1260b	5p	MIMAT0015041	AUCCCACCACUGCCACCAU	UCCCAC	19	NO	-	non-canonical_miRNA	hsa-mir-1260b	MI0014197	UCUCCGUUUAUCCCACCACUGCCACCAUUAUUGCUACUGUUCAGCAGGUGCUGCUGGUGGUGAUGGUGAUAGUCUGGUGGGGGCGGUGG	chr11:96341438-96341526(+)	MIPF0001381	mir-1260b	1260b	Unknown	Unknown	0.848912	1.80114	0.234048	0.99686	5.70081	4.8519	32.8753	57.5174	65.5162	40.3089	20.755	25.4459
hsa-miR-1264	5p	MIMAT0005791	CAAGUCUUAUUUGAGCACCUGUU	AAGUCU	23	NO	Mature_miRNA	canonical_conserved_miRNA	hsa-mir-1264	MI0003758	AGGUCCUCAAUAAGUAUUUGUUGAAAGAAUAAAUAAACCAACAAGUCUUAUUUGAGCACCUGUUAUGUG	chrX:114652655-114652723(+)	MIPF0000098	mir-95	1264,1912	p1@HTR2C	ENST00000371950.3	6.89506	119.02	0.0332438	0.99686	1.15238	-5.74268	1.31501	5.31673	0	0	0	0
hsa-miR-1268a	5p	MIMAT0005922	CGGGCGUGGUGGUGGGGG	GGGCGU	18	NO	-	non-canonical_miRNA	hsa-mir-1268a	MI0006405	UAGCCGGGCGUGGUGGUGGGGGCCUGUGGUCCCAGCUACUUUGGAGGCUGAG	chr15:22225278-22225329(-)	MIPF0000946	mir-1268	1268a	Unknown	Unknown	0.436096	1.35294	0.585514	0.99686	4.46176	4.02566	14.4651	35.4449	16.1587	21.5848	21.1466	6.05007
hsa-miR-1268a	5p	-	CGGGCGUGGUGGUGGGGG	GGGCGU	18	-	-	-	hsa-mir-1268b	-	-	-	-	-	-	-	-	0.4557	1.37145	0.563845	0.99686	4.58242	4.12672	15.0287	39.4727	17.3339	22.625	23.3004	6.40595
hsa-miR-1268b	5p	MIMAT0018925	CGGGCGUGGUGGUGGGGGUG	GGGCGU	20	NO	-	non-canonical_miRNA	hsa-mir-1268b	MI0016748	ACCCGGGCGUGGUGGUGGGGGUGGGUGCCUGUAAUUCCAGCUAGUUGGGA	chr17:80098828-80098877(+)	-	-	1268b	p1@CCDC40	ENST00000397545.4	0.4557	1.37145	0.563845	0.99686	4.58242	4.12672	15.0287	39.4727	17.3339	22.625	23.3004	6.40595
hsa-miR-1269a	5p	MIMAT0005923	CUGGACUGAGCCGUGCUACUGG	UGGACU	22	NO	Mature_miRNA	canonical_hsa-specific_miRNA	hsa-mir-1269a	MI0006406	UGGAUUGCCUAGACCAGGGAAGCCAGUUGGCAUGGCUCAGUCCAAGUCUGACCACCUGAGGAAUGCCUGGACUGAGCCGUGCUACUGGCUUCCCUGGUCUCCAGC	chr4:66276824-66276928(+)	MIPF0000984	mir-1269	1269a	p1@ENST00000443143	curation	1.04311	2.06067	0.691052	0.99686	0.437202	-0.605912	3.94504	0	0.0979315	0	1.76221	0.177943
hsa-miR-127-3p	3p	MIMAT0000446	UCGGAUCCGUCUGAGCUUGGCU	CGGAUC	22	Yes	Mature_miRNA	canonical_conserved_miRNA	hsa-mir-127	MI0000472	UGUGAUCACUGUCUCCAGCCUGCUGAAGCUCAGAGGGCUCUGAUUCAGAAAGAUCAUCGGAUCCGUCUGAGCUUGGCUGGUCGGAAGUCUCAUCAUC	chr14:100882979-100883075(+)	MIPF0000080	mir-127	127,136,337,431,433,493,432,665	p1@MEG3	Gtl2-Dio3	0.283956	1.21753	0.66534	0.99686	8.7887	8.50475	323.305	575.496	427.863	302.967	585.838	200.898
hsa-miR-127-5p	5p	MIMAT0004604	CUGAAGCUCAGAGGGCUCUGAU	UGAAGC	22	Yes	Star_miRNA	canonical_conserved_miRNA	hsa-mir-127	MI0000472	UGUGAUCACUGUCUCCAGCCUGCUGAAGCUCAGAGGGCUCUGAUUCAGAAAGAUCAUCGGAUCCGUCUGAGCUUGGCUGGUCGGAAGUCUCAUCAUC	chr14:100882979-100883075(+)	MIPF0000080	mir-127	127,136,337,431,433,493,432,665	p1@MEG3	Gtl2-Dio3	-0.0176134	0.987866	0.98621	1	4.83941	4.85702	34.7539	13.5335	37.5078	39.7888	34.0695	12.9898
hsa-miR-1270	5p	MIMAT0005924	CUGGAGAUAUGGAAGAGCUGUGU	UGGAGA	23	NO	Mature_miRNA	canonical_hsa-specific_miRNA	hsa-mir-1270	MI0006407	CACAGAGUUAUACUGGAGAUAUGGAAGAGCUGUGUUGGGUAUAAGUAACAGGCUUUUCUUUAUCUUCUAUGUGGCUCUUUGCA	chr19:20399272-20399354(-)	MIPF0000877	mir-1270	1270	p1@ZNF826P	ENST00000600513.1	0.263964	1.20077	0.762531	0.99686	3.60804	3.34408	22.7309	6.44452	7.4428	9.36207	10.3775	10.6766
hsa-miR-1271-5p	5p	MIMAT0005796	CUUGGCACCUAGCAAGCACUCA	UUGGCA	22	Yes	Mature_miRNA	canonical_conserved_miRNA	hsa-mir-1271	MI0003814	CACCCAGAUCAGUGCUUGGCACCUAGCAAGCACUCAGUAAAUAUUUGUUGAGUGCCUGCUAUGUGCCAGGCAUUGUGCUGAGGGCU	chr5:176367946-176368031(+)	MIPF0000483	mir-1271	1271	p1@ARL10	NM_173664	0.484945	1.39953	0.558337	0.99686	3.93011	3.44516	12.5865	18.6891	14.3959	16.1236	10.5733	5.87212
hsa-miR-1273c	5p	MIMAT0015017	GGCGACAAAACGAGACCCUGUC	GCGACA	22	NO	-	non-canonical_miRNA	hsa-mir-1273c	MI0014171	UGCAGCCUGGGCGACAAAACGAGACCCUGUCUUUUUUUUUUUCUGAGACAGAGUCUCGUUCUGUUGCCCAAGCUGGA	chr6:154853360-154853436(+)	MIPF0001481	mir-1273c	1273c	p1@SCAF8	curation	-1.35634	0.390571	0.411592	0.99686	0.508799	1.86514	0.375718	0.644452	3.13381	0.390086	0	10.4986
hsa-miR-1273h-3p	3p	MIMAT0030416	CUGCAGACUCGACCUCCCAGGC	UGCAGA	22	Yes	-	non-canonical_miRNA	hsa-mir-1273h	MI0025512	UACUUGGGUGACUAAGGCAGGAUUGCUUGAGCCUGGGAGGUCAAGGCUGCAGUGUCGUGGUCACAGCUUGCUGCAGACUCGACCUCCCAGGCUUAAGCAAUCCUCCUGCUCGAGUG	chr16:24203116-24203231(+)	-	-	1273h	p1@PRKCB	NM_002738	0.731725	1.66062	0.337177	0.99686	5.57315	4.84143	29.8696	9.66678	103.024	40.3089	17.8179	27.7591
hsa-miR-1273h-5p	5p	MIMAT0030415	CUGGGAGGUCAAGGCUGCAGU	UGGGAG	21	Yes	-	non-canonical_miRNA	hsa-mir-1273h	MI0025512	UACUUGGGUGACUAAGGCAGGAUUGCUUGAGCCUGGGAGGUCAAGGCUGCAGUGUCGUGGUCACAGCUUGCUGCAGACUCGACCUCCCAGGCUUAAGCAAUCCUCCUGCUCGAGUG	chr16:24203116-24203231(+)	-	-	1273h	p1@PRKCB	NM_002738	0.599362	1.51505	0.549196	0.99686	3.73706	3.13769	3.75718	3.7056	32.3174	15.3434	0.783206	10.1428
hsa-miR-1275	5p	MIMAT0005929	GUGGGGGAGAGGCUGUC	UGGGGG	17	NO	-	non-canonical_miRNA	hsa-mir-1275	MI0006415	CCUCUGUGAGAAAGGGUGUGGGGGAGAGGCUGUCUUGUGUCUGUAAGUAUGCCAAACUUAUUUUCCCCAAGGCAGAGGGA	chr6:33999972-34000051(-)	MIPF0000674	mir-1275	1275	Unknown	Unknown	-1.64288	0.320217	0.446985	0.99686	-0.800211	0.842669	0.563576	1.12779	0	1.43032	1.76221	2.13532
hsa-miR-1277-3p	3p	MIMAT0005933	UACGUAGAUAUAUAUGUAUUUU	ACGUAG	22	Yes	Star_miRNA	canonical_conserved_miRNA	hsa-mir-1277	MI0006419	ACCUCCCAAAUAUAUAUAUAUAUGUACGUAUGUGUAUAUAAAUGUAUACGUAGAUAUAUAUGUAUUUUUGGUGGGUUU	chrX:118386394-118386471(+)	MIPF0001937	mir-1277	1277	p1@WDR44	ENST00000371825.3	3.03422	8.19205	0.180753	0.99686	1.45203	-1.5822	7.70221	0	0.489658	0.910201	0	0
hsa-miR-1277-5p	5p	MIMAT0022724	AAAUAUAUAUAUAUAUGUACGUAU	AAUAUA	24	Yes	Mature_miRNA	canonical_conserved_miRNA	hsa-mir-1277	MI0006419	ACCUCCCAAAUAUAUAUAUAUAUGUACGUAUGUGUAUAUAAAUGUAUACGUAGAUAUAUAUGUAUUUUUGGUGGGUUU	chrX:118386394-118386471(+)	MIPF0001937	mir-1277	1277	p1@WDR44	ENST00000371825.3	0.675201	1.59682	0.69832	0.99686	1.92603	1.25083	8.82936	0	2.54622	7.02155	0	0
hsa-miR-1278	5p	MIMAT0005936	UAGUACUGUGCAUAUCAUCUAU	AGUACU	22	NO	Mature_miRNA	canonical_hsa-specific_miRNA	hsa-mir-1278	MI0006425	AUUUGCUCAUAGAUGAUAUGCAUAGUACUCCCAGAACUCAUUAAGUUGGUAGUACUGUGCAUAUCAUCUAUGAGCGAAUAG	chr1:193136503-193136583(+)	MIPF0000591	mir-1278	1278	p1@CDC73	ENST00000367435.3	-0.357912	0.780293	0.806795	0.99686	1.38452	1.74243	3.94504	0	3.81933	1.17026	1.17481	7.65156
hsa-miR-128-1-5p	5p	MIMAT0026477	CGGGGCCGUAGCACUGUCUGAGA	GGGGCC	23	Yes	Star_miRNA	canonical_conserved_miRNA	hsa-mir-128-1	MI0000447	UGAGCUGUUGGAUUCGGGGCCGUAGCACUGUCUGAGAGGUUUACAUUUCUCACAGUGAACCGGUCUCUUUUUCAGCUGCUUC	chr2:135665397-135665478(+)	MIPF0000048	mir-128	128-1	p1@R3HDM1	ENST00000409478.1	-1.087	0.470738	0.421029	0.99686	1.04652	2.13353	0.563576	2.90004	2.64415	4.55101	6.06985	2.4912
hsa-miR-128-3p	3p	MIMAT0000424	UCACAGUGAACCGGUCUCUUU	CACAGU	21	Yes	Mature_miRNA	canonical_conserved_miRNA	hsa-mir-128-1	MI0000447	UGAGCUGUUGGAUUCGGGGCCGUAGCACUGUCUGAGAGGUUUACAUUUCUCACAGUGAACCGGUCUCUUUUUCAGCUGCUUC	chr2:135665397-135665478(+)	MIPF0000048	mir-128	128-1	p1@R3HDM1	ENST00000409478.1	0.385737	1.30653	0.546186	0.99686	13.2842	12.8985	9149.85	14474.1	6303.36	6251.78	12333.9	4320.28
hsa-miR-128-3p	3p	MIMAT0000424	UCACAGUGAACCGGUCUCUUU	CACAGU	21	Yes	Mature_miRNA	canonical_conserved_miRNA	hsa-mir-128-2	MI0000727	UGUGCAGUGGGAAGGGGGGCCGAUACACUGUACGAGAGUGAGUAGCAGGUCUCACAGUGAACCGGUCUCUUUCCCUACUGUGUC	chr3:35744476-35744559(+)	MIPF0000048	mir-128	128-2	p1@ARPP21	ENST00000417925.1	0.388922	1.30941	0.542899	0.99686	12.9382	12.5493	7185.41	11380.7	4980.01	4827.71	9626.58	3527.9
hsa-miR-1283	5p	MIMAT0005799	UCUACAAAGGAAAGCGCUUUCU	CUACAA	22	NO	Mature_miRNA	canonical_hsa-specific_miRNA	hsa-mir-1283-1	MI0003832	CUCAAGCUAUGAGUCUACAAAGGAAAGCGCUUUCUGUUGUCAGAAAGAAGAGAAAGCGCUUCCCUUUUGAGGGUUACGGUUUGAGAA	chr19:53688481-53688567(+)	MIPF0000020	mir-515	512-1,512-2,498,520e,515-1,519e,520f,515-2,519c,520a,526b,519b,525,523,518f,520b,518b,526a-1,520c,518c,524,517a,519d,521-2,520d,517b,520g,516b-2,526a-2,518e,518a-1,518d,516b-1,518a-2,517c,520h,521-1,522,519a-1,527,516a-1,516a-2,519a-2,1323,1283-1,1283-2	Unknown	Unknown	6.50567	90.8662	0.0603377	0.99686	0.762992	-5.74268	5.07219	0	0	0	0	0
hsa-miR-1283	5p	MIMAT0005799	UCUACAAAGGAAAGCGCUUUCU	CUACAA	22	NO	Mature_miRNA	canonical_hsa-specific_miRNA	hsa-mir-1283-2	MI0006430	CUCAAGCUGUGAGUCUACAAAGGAAAGCGCUUUCUGUUGUCUGAAAGAAAAGAAAUCGCUUCCCUUUGGAGUGUUACGGUUUGAGAA	chr19:53758232-53758318(+)	MIPF0000020	mir-515	512-1,512-2,498,520e,515-1,519e,520f,515-2,519c,520a,526b,519b,525,523,518f,520b,518b,526a-1,520c,518c,524,517a,519d,521-2,520d,517b,520g,516b-2,526a-2,518e,518a-1,518d,516b-1,518a-2,517c,520h,521-1,522,519a-1,527,516a-1,516a-2,519a-2,1323,1283-1,1283-2	Unknown	Unknown	6.50567	90.8662	0.0603377	0.99686	0.762992	-5.74268	5.07219	0	0	0	0	0
hsa-miR-1284	5p	MIMAT0005941	UCUAUACAGACCCUGGCUUUUC	CUAUAC	22	NO	-	non-canonical_miRNA	hsa-mir-1284	MI0006431	AUUUUGAUAUAUAAGCCAGUUUAAUGUUUUCUAUACAGACCCUGGCUUUUCUUAAAUUUUAUAUAUUGGAAAGCCCAUGUUUGUAUUGGAAACUGCUGGUUUCUUUCAUACUGAAAAUCU	chr3:71541970-71542089(-)	MIPF0000604	mir-1284	1284	p4@FOXP1	ENST00000471386.2	-1.87515	0.272599	0.253084	0.99686	-0.0583213	1.81682	2.06645	0	0.783452	2.7306	5.48244	2.31326
hsa-miR-1285-3p	3p	MIMAT0005876	UCUGGGCAACAAAGUGAGACCU	CUGGGC	22	Yes	-	non-canonical_miRNA	hsa-mir-1285-1	MI0006346	UGUAGAGAUAGGAUCUCACUUUGUUGCCCAGGCUGGUCUCAAACUCCUGGUCUGGGCAACAAAGUGAGACCUUAUCUCUACAAG	chr7:92204015-92204098(-)	MIPF0000559	mir-1285	1285-1	p1@KRIT1	NM_001013406	-0.884671	0.541611	0.299061	0.99686	5.4616	6.34627	59.5512	12.7279	59.8362	17.4239	20.9508	205.702
hsa-miR-1285-5p	5p	MIMAT0022719	GAUCUCACUUUGUUGCCCAGG	AUCUCA	21	Yes	-	non-canonical_miRNA	hsa-mir-1285-1	MI0006346	UGUAGAGAUAGGAUCUCACUUUGUUGCCCAGGCUGGUCUCAAACUCCUGGUCUGGGCAACAAAGUGAGACCUUAUCUCUACAAG	chr7:92204015-92204098(-)	MIPF0000559	mir-1285	1285-1	p1@KRIT1	NM_001013406	-0.756488	0.591936	0.687952	0.99686	0.431987	1.18847	1.31501	0	2.64415	1.04023	0.587404	5.16035
hsa-miR-1287-5p	5p	MIMAT0005878	UGCUGGAUCAGUGGUUCGAGUC	GCUGGA	22	Yes	Mature_miRNA	canonical_hsa-specific_miRNA	hsa-mir-1287	MI0006349	GUUGUGCUGUCCAGGUGCUGGAUCAGUGGUUCGAGUCUGAGCCUUUAAAAGCCACUCUAGCCACAGAUGCAGUGAUUGGAGCCAUGACAA	chr10:98395218-98395307(-)	MIPF0000725	mir-1287	1287	p1@PYROXD2	ENST00000370575.4	0.482443	1.39711	0.535257	0.99686	5.0592	4.57676	20.6645	10.9557	68.1603	17.5539	12.5313	41.4608
hsa-miR-1288-3p	3p	MIMAT0005942	UGGACUGCCCUGAUCUGGAGA	GGACUG	21	NO	-	non-canonical_miRNA	hsa-mir-1288	MI0006432	GAGGGUGUUGAUCAGCAGAUCAGGACUGUAACUCACCAUAGUGGUGGACUGCCCUGAUCUGGAGACCACUGCCUU	chr17:16282014-16282088(+)	MIPF0000660	mir-1288	1288	p1@PIGL	ENST00000584797.1	-1.0529	0.482	0.369977	0.99686	1.53798	2.59088	3.00574	0.805565	4.79864	3.64081	5.67824	8.71921
hsa-miR-129-1-3p	3p	MIMAT0004548	AAGCCCUUACCCCAAAAAGUAU	AGCCCU	22	Yes	Star_miRNA	canonical_conserved_miRNA	hsa-mir-129-1	MI0000252	GGAUCUUUUUGCGGUCUGGGCUUGCUGUUCCUCUCAACAGUAGUCAGGAAGCCCUUACCCCAAAAAGUAUCU	chr7:128207872-128207943(+)	MIPF0000073	mir-129	129-1	p@chr7:127807707..127807735,+	curation	0.317167	1.24588	0.661612	0.99686	5.59118	5.27402	42.0804	64.123	38.3892	25.3556	72.2507	18.5061
hsa-miR-129-2-3p	3p	MIMAT0004605	AAGCCCUUACCCCAAAAAGCAU	AGCCCU	22	Yes	Star_miRNA	canonical_conserved_miRNA	hsa-mir-129-2	MI0000473	UGCCCUUCGCGAAUCUUUUUGCGGUCUGGGCUUGCUGUACAUAACUCAAUAGCCGGAAGCCCUUACCCCAAAAAGCAUUUGCGGAGGGCG	chr11:43581394-43581483(+)	MIPF0000073	mir-129	129-2	p1@MIR129-2	ENST00000533358.1	0.746598	1.67783	0.282641	0.99686	6.90898	6.16238	105.389	189.147	66.0058	47.3305	122.376	45.1976
hsa-miR-129-5p	5p	MIMAT0000242	CUUUUUGCGGUCUGGGCUUGC	UUUUUG	21	Yes	Mature_miRNA	canonical_conserved_miRNA	hsa-mir-129-1	MI0000252	GGAUCUUUUUGCGGUCUGGGCUUGCUGUUCCUCUCAACAGUAGUCAGGAAGCCCUUACCCCAAAAAGUAUCU	chr7:128207872-128207943(+)	MIPF0000073	mir-129	129-1	p@chr7:127807707..127807735,+	curation	0.407482	1.32637	0.534343	0.99686	10.6381	10.2306	1371.75	2503.86	905.181	942.969	2040.25	621.2
hsa-miR-129-5p	5p	MIMAT0000242	CUUUUUGCGGUCUGGGCUUGC	UUUUUG	21	Yes	Mature_miRNA	canonical_conserved_miRNA	hsa-mir-129-2	MI0000473	UGCCCUUCGCGAAUCUUUUUGCGGUCUGGGCUUGCUGUACAUAACUCAAUAGCCGGAAGCCCUUACCCCAAAAAGCAUUUGCGGAGGGCG	chr11:43581394-43581483(+)	MIPF0000073	mir-129	129-2	p1@MIR129-2	ENST00000533358.1	0.407123	1.32604	0.534651	0.99686	10.6363	10.2292	1372.12	2498.38	904.593	943.099	2036.73	621.2
hsa-miR-1290	5p	MIMAT0005880	UGGAUUUUUGGAUCAGGGA	GGAUUU	19	NO	-	non-canonical_miRNA	hsa-mir-1290	MI0006352	GAGCGUCACGUUGACACUCAAAAAGUUUCAGAUUUUGGAACAUUUCGGAUUUUGGAUUUUUGGAUCAGGGAUGCUCAA	chr1:18897071-18897148(-)	MIPF0000610	mir-1290	1290	p1@ALDH4A1	ENST00000290597.5	-0.381818	0.76747	0.578299	0.99686	6.14264	6.52445	56.9212	80.7177	74.2321	63.5841	53.6496	158.903
hsa-miR-1291	5p	MIMAT0005881	UGGCCCUGACUGAAGACCAGCAGU	GGCCCU	24	NO	-	non-canonical_miRNA	hsa-mir-1291	MI0006353	GGUAGAAUUCCAGUGGCCCUGACUGAAGACCAGCAGUUGUACUGUGGCUGUUGGUUUCAAGCAGAGGCCUAAAGGACUGUCUUCCUG	chr12:48654444-48654530(-)	MIPF0000599	mir-1291	1291	p1@KANSL2	ENST00000550347.1	-0.971755	0.509885	0.40539	0.99686	1.54014	2.51189	3.38146	1.45002	3.81933	4.42098	8.02786	4.62652
hsa-miR-1292-5p	5p	MIMAT0005943	UGGGAACGGGUUCCGGCAGACGCUG	GGGAAC	25	Yes	-	non-canonical_miRNA	hsa-mir-1292	MI0006433	CCUGGGAACGGGUUCCGGCAGACGCUGAGGUUGCGUUGACGCUCGCGCCCCGGCUCCCGUUCCAGG	chr20:2652777-2652842(+)	MIPF0000675	mir-1292	1292	p1@NOP56	ENST00000494697.1	-0.775099	0.584348	0.295288	0.99686	5.1217	5.8968	49.9704	14.178	40.2499	24.7055	34.4611	119.578
hsa-miR-1294	5p	MIMAT0005884	UGUGAGGUUGGCAUUGUUGUCU	GUGAGG	22	NO	Mature_miRNA	canonical_hsa-specific_miRNA	hsa-mir-1294	MI0006356	CACCUAAUGUGUGCCAAGAUCUGUUCAUUUAUGAUCUCACCGAGUCCUGUGAGGUUGGCAUUGUUGUCUGGCAUUGUCUGAUAUACAACAGUGCCAACCUCACAGGACUCAGUGAGGUGAAACUGAGGAUUAGGAAGGUGUA	chr5:154347106-154347247(+)	MIPF0000603	mir-1294	1294	p1@GALNT10	NM_198321	-0.633968	0.644401	0.399017	0.99686	4.70769	5.34165	39.4504	12.0835	26.8332	20.0244	21.5382	80.0744
hsa-miR-1296-5p	5p	MIMAT0005794	UUAGGGCCCUGGCUCCAUCUCC	UAGGGC	22	Yes	Mature_miRNA	canonical_conserved_miRNA	hsa-mir-1296	MI0003780	ACCUACCUAACUGGGUUAGGGCCCUGGCUCCAUCUCCUUUAGGAAAACCUUCUGUGGGGAGUGGGGCUUCGACCCUAACCCAGGUGGGCUGU	chr10:63372957-63373048(-)	MIPF0000649	mir-1296	1296	p4@JMJD1C	NM_032776	0.524101	1.43804	0.46895	0.99686	5.55295	5.02885	52.9762	65.0897	22.818	28.0862	49.7336	20.1076
hsa-miR-1297	5p	MIMAT0005886	UUCAAGUAAUUCAGGUG	UCAAGU	17	NO	-	non-canonical_miRNA	hsa-mir-1297	MI0006358	UGUUUAUCUCUAGGGUUGAUCUAUUAGAAUUACUUAUCUGAGCCAAAGUAAUUCAAGUAAUUCAGGUGUAGUGAAAC	chr13:54311972-54312048(-)	MIPF0000584	mir-1297	1297	Unknown	Unknown	0.135469	1.09845	0.975244	1	0.390461	0.254992	1.31501	1.2889	1.27311	1.8204	0.979007	0.711773
hsa-miR-1298-3p	3p	MIMAT0026641	CAUCUGGGCAACUGACUGAAC	AUCUGG	21	NO	Star_miRNA	canonical_conserved_miRNA	hsa-mir-1298	MI0003938	AGACGAGGAGUUAAGAGUUCAUUCGGCUGUCCAGAUGUAUCCAAGUACCCUGUGUUAUUUGGCAAUAAAUACAUCUGGGCAACUGACUGAACUUUUCACUUUUCAUGACUCA	chrX:114715233-114715344(+)	MIPF0000598	mir-1298	1298	p1@HTR2C	ENST00000371950.3	0.0862497	1.06161	0.947585	1	2.31992	2.23367	0.375718	12.4057	2.15449	3.77083	7.63626	2.66915
hsa-miR-1298-5p	5p	MIMAT0005800	UUCAUUCGGCUGUCCAGAUGUA	UCAUUC	22	NO	Mature_miRNA	canonical_conserved_miRNA	hsa-mir-1298	MI0003938	AGACGAGGAGUUAAGAGUUCAUUCGGCUGUCCAGAUGUAUCCAAGUACCCUGUGUUAUUUGGCAAUAAAUACAUCUGGGCAACUGACUGAACUUUUCACUUUUCAUGACUCA	chrX:114715233-114715344(+)	MIPF0000598	mir-1298	1298	p1@HTR2C	ENST00000371950.3	0.746714	1.67797	0.521738	0.99686	2.57262	1.82591	9.5808	3.54449	4.70071	1.69037	6.26565	2.66915
hsa-miR-1299	5p	MIMAT0005887	UUCUGGAAUUCUGUGUGAGGGA	UCUGGA	22	NO	-	non-canonical_miRNA	hsa-mir-1299	MI0006359	CCUCAUGGCAGUGUUCUGGAAUCCUACGUGAGGGACAAUCAUUCAGACCCACGUAGCAGUGUUCUGGAAUUCUGUGUGAGGGA	chr9:40929010-40929092(-)	MIPF0000625	mir-1299	1299	Unknown	Unknown	-1.41553	0.374871	0.242765	0.99686	3.29746	4.713	9.5808	19.3336	0.587589	13.523	1.76221	63.3478
hsa-miR-1301-3p	3p	MIMAT0005797	UUGCAGCUGCCUGGGAGUGACUUC	UGCAGC	24	Yes	Mature_miRNA	canonical_conserved_miRNA	hsa-mir-1301	MI0003815	GGAUUGUGGGGGGUCGCUCUAGGCACCGCAGCACUGUGCUGGGGAUGUUGCAGCUGCCUGGGAGUGACUUCACACAGUCCUC	chr2:25328640-25328721(-)	MIPF0000742	mir-1301	1301	p1@DNMT3A	NM_022552	0.216933	1.16226	0.744203	0.99686	7.40972	7.19279	111.025	154.185	244.731	155.644	153.117	130.076
hsa-miR-1303	5p	MIMAT0005891	UUUAGAGACGGGGUCUUGCUCU	UUAGAG	22	NO	-	non-canonical_miRNA	hsa-mir-1303	MI0006370	GGCUGGGCAACAUAGCGAGACCUCAACUCUACAAUUUUUUUUUUUUUAAAUUUUAGAGACGGGGUCUUGCUCUGUUGCCAGGCUUU	chr5:154685776-154685861(+)	MIPF0000608	mir-1303	1303	p@chr5:154062217..154062315,+	curation	-1.09974	0.4666	0.294608	0.99686	2.04049	3.14023	6.01148	2.57781	3.7214	0.910201	12.9229	12.634
hsa-miR-1304-3p	3p	MIMAT0022720	UCUCACUGUAGCCUCGAACCCC	CUCACU	22	Yes	-	non-canonical_miRNA	hsa-mir-1304	MI0006371	AAACACUUGAGCCCAGCGGUUUGAGGCUACAGUGAGAUGUGAUCCUGCCACAUCUCACUGUAGCCUCGAACCCCUGGGCUCAAGUGAUUCA	chr11:93733674-93733764(-)	MIPF0001064	mir-1304	1304	p1@TAF1D	ENST00000526015.1	0.803493	1.74532	0.561695	0.99686	1.97996	1.17647	3.00574	0.483339	8.22625	4.42098	1.37061	0.889716
hsa-miR-1304-5p	5p	MIMAT0005892	UUUGAGGCUACAGUGAGAUGUG	UUGAGG	22	Yes	-	non-canonical_miRNA	hsa-mir-1304	MI0006371	AAACACUUGAGCCCAGCGGUUUGAGGCUACAGUGAGAUGUGAUCCUGCCACAUCUCACUGUAGCCUCGAACCCCUGGGCUCAAGUGAUUCA	chr11:93733674-93733764(-)	MIPF0001064	mir-1304	1304	p1@TAF1D	ENST00000526015.1	-1.37795	0.384764	0.121587	0.99686	3.57351	4.95146	11.4594	9.18345	14.9835	7.02155	4.11183	81.6759
hsa-miR-1306-3p	3p	MIMAT0005950	ACGUUGGCUCUGGUGGUG	CGUUGG	18	Yes	-	non-canonical_miRNA	hsa-mir-1306	MI0006443	GUGAGCAGUCUCCACCACCUCCCCUGCAAACGUCCAGUGGUGCAGAGGUAAUGGACGUUGGCUCUGGUGGUGAUGGACAGUCCGA	chr22:20086058-20086142(+)	MIPF0000531	mir-1306	1306,3618	p1@DGCR8	NM_022720	-0.310772	0.806211	0.661052	0.99686	5.83523	6.146	71.0106	31.7393	68.4541	61.6336	27.608	123.137
hsa-miR-1306-5p	5p	MIMAT0022726	CCACCUCCCCUGCAAACGUCCA	CACCUC	22	Yes	-	non-canonical_miRNA	hsa-mir-1306	MI0006443	GUGAGCAGUCUCCACCACCUCCCCUGCAAACGUCCAGUGGUGCAGAGGUAAUGGACGUUGGCUCUGGUGGUGAUGGACAGUCCGA	chr22:20086058-20086142(+)	MIPF0000531	mir-1306	1306,3618	p1@DGCR8	NM_022720	0.688332	1.61142	0.636784	0.99686	1.74622	1.05789	3.00574	2.57781	4.40692	3.64081	0.195801	2.31326
hsa-miR-1307-3p	3p	MIMAT0005951	ACUCGGCGUGGCGUCGGUCGUG	CUCGGC	22	Yes	Mature_miRNA	canonical_conserved_miRNA	hsa-mir-1307	MI0006444	CAUCAAGACCCAGCUGAGUCACUGUCACUGCCUACCAAUCUCGACCGGACCUCGACCGGCUCGUCUGUGUUGCCAAUCGACUCGGCGUGGCGUCGGUCGUGGUAGAUAGGCGGUCAUGCAUACGAAUUUUCAGCUCUUGUUCUGGUGAC	chr10:103394253-103394401(-)	MIPF0000558	mir-1307	1307	p1@USMG5	ENST00000369815.1	0.000935308	1.00065	0.998865	1	11.8848	11.8839	3565.18	1837.33	5942.19	4788.18	2532.89	4016.35
hsa-miR-1307-5p	5p	MIMAT0022727	UCGACCGGACCUCGACCGGCU	CGACCG	21	Yes	Mature_miRNA	canonical_conserved_miRNA	hsa-mir-1307	MI0006444	CAUCAAGACCCAGCUGAGUCACUGUCACUGCCUACCAAUCUCGACCGGACCUCGACCGGCUCGUCUGUGUUGCCAAUCGACUCGGCGUGGCGUCGGUCGUGGUAGAUAGGCGGUCAUGCAUACGAAUUUUCAGCUCUUGUUCUGGUGAC	chr10:103394253-103394401(-)	MIPF0000558	mir-1307	1307	p1@USMG5	ENST00000369815.1	-0.102178	0.931625	0.886455	1	5.70544	5.80762	52.6005	17.8836	85.8859	67.615	44.4469	55.8741
hsa-miR-130a-3p	3p	MIMAT0000425	CAGUGCAAUGUUAAAAGGGCAU	AGUGCA	22	Yes	Mature_miRNA	canonical_conserved_miRNA	hsa-mir-130a	MI0000448	UGCUGCUGGCCAGAGCUCUUUUCACAUUGUGCUACUGUCUGCACCUGUCACUAGCAGUGCAAUGUUAAAAGGGCAUUGGCCGUGUAGUG	chr11:57641198-57641286(+)	MIPF0000034	mir-130	130a	p1@ENST00000530595,p1@uc001nkt.1	ENST00000530595.1	-0.472153	0.720888	0.534993	0.99686	4.98773	5.45989	33.8146	5.47784	55.723	41.4792	22.5172	67.9743
hsa-miR-130b-3p	3p	MIMAT0000691	CAGUGCAAUGAUGAAAGGGCAU	AGUGCA	22	Yes	Mature_miRNA	canonical_conserved_miRNA	hsa-mir-130b	MI0000748	GGCCUGCCCGACACUCUUUCCCUGUUGCACUACUAUAGGCCGCUGGGAAGCAGUGCAAUGAUGAAAGGGCAUCGGUCAGGUC	chr22:21653304-21653385(+)	MIPF0000034	mir-130	130b,301b	p3@PPIL2	ENST00000498589.1	-0.575021	0.671277	0.428963	0.99686	5.39072	5.96574	26.3002	22.5558	76.7783	54.7421	24.671	108.011
hsa-miR-130b-5p	5p	MIMAT0004680	ACUCUUUCCCUGUUGCACUAC	CUCUUU	21	Yes	Star_miRNA	canonical_conserved_miRNA	hsa-mir-130b	MI0000748	GGCCUGCCCGACACUCUUUCCCUGUUGCACUACUAUAGGCCGCUGGGAAGCAGUGCAAUGAUGAAAGGGCAUCGGUCAGGUC	chr22:21653304-21653385(+)	MIPF0000034	mir-130	130b,301b	p3@PPIL2	ENST00000498589.1	0.652897	1.57232	0.369857	0.99686	5.568	4.9151	36.4446	24.4892	81.1852	39.6588	31.7198	19.0399
hsa-miR-132-3p	3p	MIMAT0000426	UAACAGUCUACAGCCAUGGUCG	AACAGU	22	Yes	Mature_miRNA	canonical_conserved_miRNA	hsa-mir-132	MI0000449	CCGCCCCCGCGUCUCCAGGGCAACCGUGGCUUUCGAUUGUUACUGUGGGAACUGGAGGUAACAGUCUACAGCCAUGGUCGCCCCGCAGCACGCCCACGCGC	chr17:2049908-2050008(-)	MIPF0000065	mir-132	212,132	p@chr17:1954446..1954463,-	curation	0.489151	1.40362	0.472898	0.99686	7.48919	7.00004	180.157	244.086	114.776	94.6609	224.78	64.5934
hsa-miR-132-5p	5p	MIMAT0004594	ACCGUGGCUUUCGAUUGUUACU	CCGUGG	22	Yes	Star_miRNA	canonical_conserved_miRNA	hsa-mir-132	MI0000449	CCGCCCCCGCGUCUCCAGGGCAACCGUGGCUUUCGAUUGUUACUGUGGGAACUGGAGGUAACAGUCUACAGCCAUGGUCGCCCCGCAGCACGCCCACGCGC	chr17:2049908-2050008(-)	MIPF0000065	mir-132	212,132	p@chr17:1954446..1954463,-	curation	0.429045	1.34634	0.53313	0.99686	6.94566	6.51661	106.892	193.497	69.4334	69.8255	150.767	54.0947
hsa-miR-1323	5p	MIMAT0005795	UCAAAACUGAGGGGCAUUUUCU	CAAAAC	22	NO	Mature_miRNA	canonical_conserved_miRNA	hsa-mir-1323	MI0003786	ACUGAGGUCCUCAAAACUGAGGGGCAUUUUCUGUGGUUUGAAAGGAAAGUGCACCCAGUUUUGGGGAUGUCAA	chr19:53671968-53672040(+)	MIPF0000617	mir-1323	512-1,512-2,498,520e,515-1,519e,520f,515-2,519c,520a,526b,519b,525,523,518f,520b,518b,526a-1,520c,518c,524,517a,519d,521-2,520d,517b,520g,516b-2,526a-2,518e,518a-1,518d,516b-1,518a-2,517c,520h,521-1,522,519a-1,527,516a-1,516a-2,519a-2,1323,1283-1,1283-2	Unknown	Unknown	1.76703	3.40352	0.437568	0.99686	1.1583	-0.608731	0	5.96118	0.685521	0	1.76221	0.177943
hsa-miR-133a-3p	3p	MIMAT0000427	UUUGGUCCCCUUCAACCAGCUG	UUGGUC	22	Yes	Mature_miRNA	canonical_conserved_miRNA	hsa-mir-133a-1	MI0000450	ACAAUGCUUUGCUAGAGCUGGUAAAAUGGAACCAAAUCGCCUCUUCAAUGGAUUUGGUCCCCUUCAACCAGCUGUAGCUAUGCAUUGA	chr18:21825698-21825785(-)	MIPF0000029	mir-133	1-2,133a-1	p1@uc002ktr.2,p1@uc002kts.2	ENST00000581072.1	1.02037	2.02844	0.171415	0.99686	5.40123	4.38086	21.228	74.7565	30.7505	27.4361	22.5172	12.456
hsa-miR-133a-3p	3p	MIMAT0000427	UUUGGUCCCCUUCAACCAGCUG	UUGGUC	22	Yes	Mature_miRNA	canonical_conserved_miRNA	hsa-mir-133a-2	MI0000451	GGGAGCCAAAUGCUUUGCUAGAGCUGGUAAAAUGGAACCAAAUCGACUGUCCAAUGGAUUUGGUCCCCUUCAACCAGCUGUAGCUGUGCAUUGAUGGCGCCG	chr20:62564912-62565013(+)	MIPF0000029	mir-133	133a-2	p1@C20orf166	NM_178463	1.02037	2.02844	0.171415	0.99686	5.40123	4.38086	21.228	74.7565	30.7505	27.4361	22.5172	12.456
hsa-miR-133a-5p	5p	MIMAT0026478	AGCUGGUAAAAUGGAACCAAAU	GCUGGU	22	Yes	Star_miRNA	canonical_conserved_miRNA	hsa-mir-133a-1	MI0000450	ACAAUGCUUUGCUAGAGCUGGUAAAAUGGAACCAAAUCGCCUCUUCAAUGGAUUUGGUCCCCUUCAACCAGCUGUAGCUAUGCAUUGA	chr18:21825698-21825785(-)	MIPF0000029	mir-133	1-2,133a-1	p1@uc002ktr.2,p1@uc002kts.2	ENST00000581072.1	-3.21629	0.107597	0.124716	0.99686	-1.74983	1.46646	0	0	0.783452	1.69037	1.56641	4.98241
hsa-miR-133a-5p	5p	MIMAT0026478	AGCUGGUAAAAUGGAACCAAAU	GCUGGU	22	Yes	Star_miRNA	canonical_conserved_miRNA	hsa-mir-133a-2	MI0000451	GGGAGCCAAAUGCUUUGCUAGAGCUGGUAAAAUGGAACCAAAUCGACUGUCCAAUGGAUUUGGUCCCCUUCAACCAGCUGUAGCUGUGCAUUGAUGGCGCCG	chr20:62564912-62565013(+)	MIPF0000029	mir-133	133a-2	p1@C20orf166	NM_178463	-3.18325	0.110089	0.131617	0.99686	-1.75112	1.43214	0	0	0.783452	1.69037	1.37061	4.98241
hsa-miR-133b	5p	MIMAT0000770	UUUGGUCCCCUUCAACCAGCUA	UUGGUC	22	NO	Mature_miRNA	canonical_conserved_miRNA	hsa-mir-133b	MI0000822	CCUCAGAAGAAAGAUGCCCCCUGCUCUGGCUGGUCAAACGGAACCAAGUCCGUCUUCCUGAGAGGUUUGGUCCCCUUCAACCAGCUACAGCAGGGCUGGCAAUGCCCAGUCCUUGGAGA	chr6:52148923-52149041(+)	MIPF0000029	mir-133	206,133b	p@chr6:52001069..52001073,+	curation	1.35645	2.56054	0.179142	0.99686	3.19141	1.83497	10.1444	13.0502	4.21106	3.64081	4.69923	2.31326
hsa-miR-134-5p	5p	MIMAT0000447	UGUGACUGGUUGACCAGAGGGG	GUGACU	22	Yes	Mature_miRNA	canonical_conserved_miRNA	hsa-mir-134	MI0000474	CAGGGUGUGUGACUGGUUGACCAGAGGGGCAUGCACUGUGUUCACCCUGUGGGCCACCUAGUCACCAACCCUC	chr14:101054687-101054759(+)	MIPF0000112	mir-134	134,154,299,376c,369,376a-1,377,379,380,381,382,323a,329-1,329-2,409,412,410,376b,485,487a,494,495,496,539,544a,376a-2,487b,411,654,655,656,758,668,1185-2,1185-1,300,541,889,543,1197,1193,323b	p1@MEG3	Gtl2-Dio3	0.149832	1.10944	0.8292	0.99686	10.8225	10.6726	504.025	1343.68	3584.59	2935.53	1245.3	715.687
hsa-miR-1343-3p	3p	MIMAT0019776	CUCCUGGGGCCCGCACUCUCGC	UCCUGG	22	Yes	Mature_miRNA	canonical_conserved_miRNA	hsa-mir-1343	MI0017320	GCUGGCGUCGGUGCUGGGGAGCGGCCCCCGGGUGGGCCUCUGCUCUGGCCCCUCCUGGGGCCCGCACUCUCGCUCUGGGCCCGC	chr11:34941837-34941920(+)	MIPF0001206	mir-1343	1343	p1@PDHX	ENST00000533262.1	0.199659	1.14843	0.822595	0.99686	3.57517	3.37551	9.20508	19.978	6.56141	9.23204	15.4683	6.40595
hsa-miR-135a-2-3p	3p	MIMAT0037309	AUGUAGGGAUGGAAGCCAUGAA	UGUAGG	22	Yes	Star_miRNA	canonical_conserved_miRNA	hsa-mir-135a-2	MI0000453	AGAUAAAUUCACUCUAGUGCUUUAUGGCUUUUUAUUCCUAUGUGAUAGUAAUAAAGUCUCAUGUAGGGAUGGAAGCCAUGAAAUACAUUGUGAAAAAUCA	chr12:97563812-97563911(+)	MIPF0000028	mir-135	135a-2	p@chr12:97858908..97858920,+	curation	1.2977	2.45837	0.353109	0.99686	2.17243	0.874723	5.26005	7.57231	0.685521	0.650144	2.15382	2.66915
hsa-miR-135a-5p	5p	MIMAT0000428	UAUGGCUUUUUAUUCCUAUGUGA	AUGGCU	23	Yes	Mature_miRNA	canonical_conserved_miRNA	hsa-mir-135a-1	MI0000452	AGGCCUCGCUGUUCUCUAUGGCUUUUUAUUCCUAUGUGAUUCUACUGCUCACUCAUAUAGGGAUUGGAGCCGUGGCGCACGGCGGGGACA	chr3:52294219-52294308(-)	MIPF0000028	mir-135	135a-1	p1@GLYCTK-AS1	ENST00000493616.1	0.478339	1.39314	0.535958	0.99686	4.65196	4.17362	23.1066	26.1003	26.1477	16.1236	30.3492	7.65156
hsa-miR-135a-5p	5p	MIMAT0000428	UAUGGCUUUUUAUUCCUAUGUGA	AUGGCU	23	Yes	Mature_miRNA	canonical_conserved_miRNA	hsa-mir-135a-2	MI0000453	AGAUAAAUUCACUCUAGUGCUUUAUGGCUUUUUAUUCCUAUGUGAUAGUAAUAAAGUCUCAUGUAGGGAUGGAAGCCAUGAAAUACAUUGUGAAAAAUCA	chr12:97563812-97563911(+)	MIPF0000028	mir-135	135a-2	p@chr12:97858908..97858920,+	curation	0.478339	1.39314	0.535958	0.99686	4.65196	4.17362	23.1066	26.1003	26.1477	16.1236	30.3492	7.65156
hsa-miR-135b-5p	5p	MIMAT0000758	UAUGGCUUUUCAUUCCUAUGUGA	AUGGCU	23	Yes	Mature_miRNA	canonical_conserved_miRNA	hsa-mir-135b	MI0000810	CACUCUGCUGUGGCCUAUGGCUUUUCAUUCCUAUGUGAUUGCUGUCCCAAACUCAUGUAGGGCUAAAAGCCAUGGGCUACAGUGAGGGGCGAGCUCC	chr1:205448302-205448398(-)	MIPF0000028	mir-135	135b	p1@LEMD1	ENST00000367154.1	0.988171	1.98367	0.278198	0.99686	3.88804	2.89987	9.5808	32.706	2.15449	7.6717	8.61526	6.05007
hsa-miR-136-3p	3p	MIMAT0004606	CAUCAUCGUCUCAAAUGAGUCU	AUCAUC	22	Yes	Mature_miRNA	canonical_conserved_miRNA	hsa-mir-136	MI0000475	UGAGCCCUCGGAGGACUCCAUUUGUUUUGAUGAUGGAUUCUUAUGCUCCAUCAUCGUCUCAAAUGAGUCUUCAGAGGGUUCU	chr14:100884702-100884783(+)	MIPF0000099	mir-136	127,136,337,431,433,493,432,665	p1@MEG3	Gtl2-Dio3	0.500177	1.41439	0.528185	0.99686	4.44825	3.94808	11.0837	20.9447	33.2967	8.71193	24.0836	13.5237
hsa-miR-136-5p	5p	MIMAT0000448	ACUCCAUUUGUUUUGAUGAUGGA	CUCCAU	23	Yes	Star_miRNA	canonical_conserved_miRNA	hsa-mir-136	MI0000475	UGAGCCCUCGGAGGACUCCAUUUGUUUUGAUGAUGGAUUCUUAUGCUCCAUCAUCGUCUCAAAUGAGUCUUCAGAGGGUUCU	chr14:100884702-100884783(+)	MIPF0000099	mir-136	127,136,337,431,433,493,432,665	p1@MEG3	Gtl2-Dio3	0.799165	1.74009	0.33383	0.99686	5.42492	4.62576	9.20508	14.9835	104.395	29.7766	8.41946	35.7666
hsa-miR-137-3p	3p	MIMAT0000429	UUAUUGCUUAAGAAUACGCGUAG	UAUUGC	23	Yes	Mature_miRNA	canonical_conserved_miRNA	hsa-mir-137	MI0000454	GGUCCUCUGACUCUCUUCGGUGACGGGUAUUCUUGGGUGGAUAAUACGGAUUACGUUGUUAUUGCUUAAGAAUACGCGUAGUCGAGGAGAGUACCAGCGGCA	chr1:98046070-98046171(-)	MIPF0000106	mir-137	137,2682	p1@MIR137HG	NR_046105.1	0.832554	1.78084	0.547052	0.99686	1.93121	1.09865	5.63576	5.31673	0.489658	2.08046	2.15382	2.13532
hsa-miR-137-5p	5p	MIMAT0037310	ACGGGUAUUCUUGGGUGGAUAAU	CGGGUA	23	Yes	Star_miRNA	canonical_conserved_miRNA	hsa-mir-137	MI0000454	GGUCCUCUGACUCUCUUCGGUGACGGGUAUUCUUGGGUGGAUAAUACGGAUUACGUUGUUAUUGCUUAAGAAUACGCGUAGUCGAGGAGAGUACCAGCGGCA	chr1:98046070-98046171(-)	MIPF0000106	mir-137	137,2682	p1@MIR137HG	NR_046105.1	1.19349	2.28705	0.402615	0.99686	2.06222	0.868734	4.32075	4.83339	3.32967	2.86063	2.54542	0
hsa-miR-138-1-3p	3p	MIMAT0004607	GCUACUUCACAACACCAGGGCC	CUACUU	22	Yes	Star_miRNA	canonical_conserved_miRNA	hsa-mir-138-1	MI0000476	CCCUGGCAUGGUGUGGUGGGGCAGCUGGUGUUGUGAAUCAGGCCGUUGCCAAUCAGAGAACGGCUACUUCACAACACCAGGGCCACACCACACUACAGG	chr3:44114212-44114310(+)	MIPF0000075	mir-138	138-1	p@chr3:44040816..44040834,+	curation	0.236957	1.1785	0.870376	0.998294	1.49633	1.25937	3.00574	3.06115	2.35036	1.8204	3.72023	1.60149
hsa-miR-138-2-3p	3p	MIMAT0004596	GCUAUUUCACGACACCAGGGUU	CUAUUU	22	Yes	Star_miRNA	canonical_conserved_miRNA	hsa-mir-138-2	MI0000455	CGUUGCUGCAGCUGGUGUUGUGAAUCAGGCCGACGAGCAGCGCAUCCUCUUACCCGGCUAUUUCACGACACCAGGGUUGCAUCA	chr16:56858518-56858601(+)	MIPF0000075	mir-138	138-2	p@chr16:56891363..56891367,+	curation	0.366839	1.28952	0.78452	0.99686	2.39824	2.0314	7.70221	5.15562	2.93795	0	11.7481	0.533829
hsa-miR-138-5p	5p	MIMAT0000430	AGCUGGUGUUGUGAAUCAGGCCG	GCUGGU	23	Yes	Mature_miRNA	canonical_conserved_miRNA	hsa-mir-138-1	MI0000476	CCCUGGCAUGGUGUGGUGGGGCAGCUGGUGUUGUGAAUCAGGCCGUUGCCAAUCAGAGAACGGCUACUUCACAACACCAGGGCCACACCACACUACAGG	chr3:44114212-44114310(+)	MIPF0000075	mir-138	138-1	p@chr3:44040816..44040834,+	curation	0.501071	1.41526	0.494801	0.99686	5.54334	5.04227	41.1411	72.8231	25.9519	25.3556	58.7404	14.7693
hsa-miR-138-5p	5p	MIMAT0000430	AGCUGGUGUUGUGAAUCAGGCCG	GCUGGU	23	Yes	Mature_miRNA	canonical_conserved_miRNA	hsa-mir-138-2	MI0000455	CGUUGCUGCAGCUGGUGUUGUGAAUCAGGCCGACGAGCAGCGCAUCCUCUUACCCGGCUAUUUCACGACACCAGGGUUGCAUCA	chr16:56858518-56858601(+)	MIPF0000075	mir-138	138-2	p@chr16:56891363..56891367,+	curation	0.271334	1.20692	0.73475	0.99686	4.22408	3.95274	21.228	23.6836	11.1642	12.6128	27.608	6.22801
hsa-miR-139-3p	3p	MIMAT0004552	UGGAGACGCGGCCCUGUUGGAGU	GGAGAC	23	Yes	Mature_miRNA	canonical_conserved_miRNA	hsa-mir-139	MI0000261	GUGUAUUCUACAGUGCACGUGUCUCCAGUGUGGCUCGGAGGCUGGAGACGCGGCCCUGUUGGAGUAAC	chr11:72615063-72615130(-)	MIPF0000117	mir-139	139	p1@PDE2A	ENST00000543575.1	0.49112	1.40554	0.461745	0.99686	7.77682	7.2857	158.553	253.753	245.514	177.619	210.878	79.5406
hsa-miR-139-5p	5p	MIMAT0000250	UCUACAGUGCACGUGUCUCCAGU	CUACAG	23	Yes	Mature_miRNA	canonical_conserved_miRNA	hsa-mir-139	MI0000261	GUGUAUUCUACAGUGCACGUGUCUCCAGUGUGGCUCGGAGGCUGGAGACGCGGCCCUGUUGGAGUAAC	chr11:72615063-72615130(-)	MIPF0000117	mir-139	139	p1@PDE2A	ENST00000543575.1	0.507506	1.42159	0.43562	0.99686	10.1507	9.64315	977.993	1506.09	926.04	823.602	1215.93	359.267
hsa-miR-140-3p	3p	MIMAT0004597	UACCACAGGGUAGAACCACGG	ACCACA	21	Yes	Mature_miRNA	canonical_conserved_miRNA	hsa-mir-140	MI0000456	UGUGUCUCUCUCUGUGUCCUGCCAGUGGUUUUACCCUAUGGUAGGUUACGUCAUGCUGUUCUACCACAGGGUAGAACCACGGACAGGAUACCGGGGCACC	chr16:69933081-69933180(+)	MIPF0000085	mir-140	140	p1@WWP2	ENST00000359154.2	-0.601605	0.659021	0.386476	0.99686	12.0178	12.6194	4570.04	1667.52	6203.18	3070.5	2192	13615.3
hsa-miR-140-5p	5p	MIMAT0000431	CAGUGGUUUUACCCUAUGGUAG	AGUGGU	22	Yes	Star_miRNA	canonical_conserved_miRNA	hsa-mir-140	MI0000456	UGUGUCUCUCUCUGUGUCCUGCCAGUGGUUUUACCCUAUGGUAGGUUACGUCAUGCUGUUCUACCACAGGGUAGAACCACGGACAGGAUACCGGGGCACC	chr16:69933081-69933180(+)	MIPF0000085	mir-140	140	p1@WWP2	ENST00000359154.2	0.272925	1.20825	0.7001	0.99686	5.70404	5.43111	55.0426	45.7561	55.5272	73.0762	24.8668	31.318
hsa-miR-141-3p	3p	MIMAT0000432	UAACACUGUCUGGUAAAGAUGG	AACACU	22	Yes	Mature_miRNA	canonical_conserved_miRNA	hsa-mir-141	MI0000457	CGGCCGGCCCUGGGUCCAUCUUCCAGUACAGUGUUGGAUGGUCUAAUUGUGAAGCUCCUAACACUGUCUGGUAAAGAUGGCUCCCGGGUGGGUUC	chr12:6964097-6964191(+)	MIPF0000019	mir-8	141,200c	p1@ENST00000537269	ENST00000607161.1	-0.540003	0.687769	0.576507	0.99686	2.71933	3.25933	9.95652	8.37788	1.46897	10.6624	14.0977	3.91475
hsa-miR-141-5p	5p	MIMAT0004598	CAUCUUCCAGUACAGUGUUGGA	AUCUUC	22	Yes	Star_miRNA	canonical_conserved_miRNA	hsa-mir-141	MI0000457	CGGCCGGCCCUGGGUCCAUCUUCCAGUACAGUGUUGGAUGGUCUAAUUGUGAAGCUCCUAACACUGUCUGGUAAAGAUGGCUCCCGGGUGGGUUC	chr12:6964097-6964191(+)	MIPF0000019	mir-8	141,200c	p1@ENST00000537269	ENST00000607161.1	7.41281	170.403	0.018663	0.99686	1.67013	-5.74268	0	9.50567	0	0	0	0
hsa-miR-142-3p	3p	MIMAT0000434	UGUAGUGUUUCCUACUUUAUGGA	GUAGUG	23	Yes	Mature_miRNA	canonical_conserved_miRNA	hsa-mir-142	MI0000458	GACAGUGCAGUCACCCAUAAAGUAGAAAGCACUACUAACAGCACUGGAGGGUGUAGUGUUUCCUACUUUAUGGAUGAGUGUACUGUG	chr17:58331232-58331318(-)	MIPF0000084	mir-142	142,4736	p1@AX721088	ENST00000579003.1	0.466183	1.38145	0.521561	0.99686	8.74363	8.27745	499.141	98.279	688.361	351.338	70.4885	508.917
hsa-miR-142-5p	5p	MIMAT0000433	CAUAAAGUAGAAAGCACUACU	AUAAAG	21	Yes	Star_miRNA	canonical_conserved_miRNA	hsa-mir-142	MI0000458	GACAGUGCAGUCACCCAUAAAGUAGAAAGCACUACUAACAGCACUGGAGGGUGUAGUGUUUCCUACUUUAUGGAUGAGUGUACUGUG	chr17:58331232-58331318(-)	MIPF0000084	mir-142	142,4736	p1@AX721088	ENST00000579003.1	-0.347283	0.786063	0.590811	0.99686	11.3554	11.7027	3939.21	1362.37	2558.85	2454.81	2233.31	5311.6
hsa-miR-143-3p	3p	MIMAT0000435	UGAGAUGAAGCACUGUAGCUC	GAGAUG	21	Yes	Mature_miRNA	canonical_conserved_miRNA	hsa-mir-143	MI0000459	GCGCAGCGCCCUGUCUCCCAGCCUGAGGUGCAGUGCUGCAUCUCUGGUCAGUUGGGAGUCUGAGAUGAAGCACUGUAGCUCAGGAAGAGAGAAGUUGUUCUGCAGC	chr5:149428918-149429023(+)	MIPF0000094	mir-143	143,145	p1@MIR143HG	NR_027180	0.524856	1.43879	0.404928	0.99686	11.3989	10.874	2203.77	2982.53	2914.44	1396.25	2262.09	1971.97
hsa-miR-143-5p	5p	MIMAT0004599	GGUGCAGUGCUGCAUCUCUGGU	GUGCAG	22	Yes	Star_miRNA	canonical_conserved_miRNA	hsa-mir-143	MI0000459	GCGCAGCGCCCUGUCUCCCAGCCUGAGGUGCAGUGCUGCAUCUCUGGUCAGUUGGGAGUCUGAGAUGAAGCACUGUAGCUCAGGAAGAGAGAAGUUGUUCUGCAGC	chr5:149428918-149429023(+)	MIPF0000094	mir-143	143,145	p1@MIR143HG	NR_027180	0.07358	1.05232	0.939058	1	4.09187	4.01829	1.87859	29.967	19.1946	4.55101	32.8946	11.2104
hsa-miR-144-3p	3p	MIMAT0000436	UACAGUAUAGAUGAUGUACU	ACAGUA	20	Yes	Mature_miRNA	canonical_conserved_miRNA	hsa-mir-144	MI0000460	UGGGGCCCUGGCUGGGAUAUCAUCAUAUACUGUAAGUUUGCGAUGAGACACUACAGUAUAGAUGAUGUACUAGUCCGGGCACCCCC	chr17:28861533-28861618(-)	MIPF0000093	mir-144	144,451a,451b,4732	p1@MIR4732	ENST00000582320.2	0.281608	1.21555	0.847959	0.99686	10.5599	10.2782	4036.33	70.0842	422.085	501.521	282.15	2941.76
hsa-miR-144-5p	5p	MIMAT0004600	GGAUAUCAUCAUAUACUGUAAG	GAUAUC	22	Yes	Mature_miRNA	canonical_conserved_miRNA	hsa-mir-144	MI0000460	UGGGGCCCUGGCUGGGAUAUCAUCAUAUACUGUAAGUUUGCGAUGAGACACUACAGUAUAGAUGAUGUACUAGUCCGGGCACCCCC	chr17:28861533-28861618(-)	MIPF0000093	mir-144	144,451a,451b,4732	p1@MIR4732	ENST00000582320.2	-0.31418	0.804308	0.666378	0.99686	7.52121	7.83539	366.7	66.8619	117.616	149.793	75.1878	460.161
hsa-miR-145-3p	3p	MIMAT0004601	GGAUUCCUGGAAAUACUGUUCU	GAUUCC	22	Yes	Star_miRNA	canonical_conserved_miRNA	hsa-mir-145	MI0000461	CACCUUGUCCUCACGGUCCAGUUUUCCCAGGAAUCCCUUAGAUGCUAAGAUGGGGAUUCCUGGAAAUACUGUUCUUGAGGUCAUGGUU	chr5:149430646-149430733(+)	MIPF0000079	mir-145	143,145	p1@MIR143HG	NR_027180	-0.0107012	0.99261	0.989138	1	5.68881	5.69951	64.0599	37.8616	52.7851	41.7392	77.1458	37.0122
hsa-miR-145-5p	5p	MIMAT0000437	GUCCAGUUUUCCCAGGAAUCCCU	UCCAGU	23	Yes	Mature_miRNA	canonical_conserved_miRNA	hsa-mir-145	MI0000461	CACCUUGUCCUCACGGUCCAGUUUUCCCAGGAAUCCCUUAGAUGCUAAGAUGGGGAUUCCUGGAAAUACUGUUCUUGAGGUCAUGGUU	chr5:149430646-149430733(+)	MIPF0000079	mir-145	143,145	p1@MIR143HG	NR_027180	0.73224	1.66122	0.282358	0.99686	6.57432	5.84208	84.7243	130.34	70.8045	56.5625	72.2507	43.2402
hsa-miR-1468-5p	5p	MIMAT0006789	CUCCGUUUGCCUGUUUCGCUG	UCCGUU	21	NO	-	non-canonical_miRNA	hsa-mir-1468	MI0003782	GGUGGGUGGUUUCUCCGUUUGCCUGUUUCGCUGAUGUGCAUUCAACUCAUUCUCAGCAAAAUAAGCAAAUGGAAAAUUCGUCCAUC	chrX:63786002-63786087(-)	MIPF0000777	mir-1468	1468	p@chrX:63029135..63029150,-	curation	1.16638	2.24448	0.273274	0.99686	2.93843	1.77205	6.57506	6.44452	9.89108	3.64081	1.37061	5.16035
hsa-miR-1469	5p	MIMAT0007347	CUCGGCGCGGGGCGCGGGCUCC	UCGGCG	22	NO	-	non-canonical_miRNA	hsa-mir-1469	MI0007074	CUCGGCGCGGGGCGCGGGCUCCGGGUUGGGGCGAGCCAACGCCGGGG	chr15:96333261-96333307(+)	MIPF0000979	mir-1469	1469	p1@NR2F2	ENST00000394166.3	3.43053	10.7818	0.131824	0.99686	1.06097	-2.36957	1.69073	2.25558	2.25242	0	0	0.533829
hsa-miR-146a-3p	3p	MIMAT0004608	CCUCUGAAAUUCAGUUCUUCAG	CUCUGA	22	Yes	Star_miRNA	canonical_conserved_miRNA	hsa-mir-146a	MI0000477	CCGAUGUGUAUCCUCAGCUUUGAGAACUGAAUUCCAUGGGUUGUGUCAGUGUCAGACCUCUGAAAUUCAGUUCUUCAGCUGGGAUAUCUCUGUCAUCGU	chr5:160485352-160485450(+)	MIPF0000103	mir-146	146a	p1@uc003lyl.3	ENST00000517927.1	-0.588312	0.665121	0.709985	0.99686	1.2121	1.80042	6.57506	0	0.391726	4.68104	1.95801	3.73681
hsa-miR-146a-5p	5p	MIMAT0000449	UGAGAACUGAAUUCCAUGGGUU	GAGAAC	22	Yes	Mature_miRNA	canonical_conserved_miRNA	hsa-mir-146a	MI0000477	CCGAUGUGUAUCCUCAGCUUUGAGAACUGAAUUCCAUGGGUUGUGUCAGUGUCAGACCUCUGAAAUUCAGUUCUUCAGCUGGGAUAUCUCUGUCAUCGU	chr5:160485352-160485450(+)	MIPF0000103	mir-146	146a	p1@uc003lyl.3	ENST00000517927.1	0.49348	1.40784	0.461962	0.99686	12.0254	11.532	2262.57	1738.57	8505.16	4764.25	1517.07	2602.06
hsa-miR-146b-3p	3p	MIMAT0004766	GCCCUGUGGACUCAGUUCUGGU	CCCUGU	22	Yes	Star_miRNA	canonical_conserved_miRNA	hsa-mir-146b	MI0003129	CCUGGCACUGAGAACUGAAUUCCAUAGGCUGUGAGCUCUAGCAAUGCCCUGUGGACUCAGUUCUGGUGCCCGG	chr10:102436512-102436584(+)	MIPF0000103	mir-146	146b	p@chr10:104195519..104195534,+	curation	0.189593	1.14044	0.780987	0.99686	6.49401	6.30441	69.8835	74.9176	125.45	50.9713	97.7049	88.4377
hsa-miR-146b-5p	5p	MIMAT0002809	UGAGAACUGAAUUCCAUAGGCUG	GAGAAC	23	Yes	Mature_miRNA	canonical_conserved_miRNA	hsa-mir-146b	MI0003129	CCUGGCACUGAGAACUGAAUUCCAUAGGCUGUGAGCUCUAGCAAUGCCCUGUGGACUCAGUUCUGGUGCCCGG	chr10:102436512-102436584(+)	MIPF0000103	mir-146	146b	p@chr10:104195519..104195534,+	curation	0.382103	1.30324	0.54622	0.99686	11.4372	11.0551	2176.91	3367.42	2774.4	2054.84	2934.48	1393.83
hsa-miR-147b-3p	3p	MIMAT0004928	GUGUGCGGAAAUGCUUCUGCU	UGUGCG	21	Yes	Mature_miRNA	canonical_conserved_miRNA	hsa-mir-147b	MI0005544	UAUAAAUCUAGUGGAAACAUUUCUGCACAAACUAGAUUCUGGACACCAGUGUGCGGAAAUGCUUCUGCUACAUUUUUAGG	chr15:45433050-45433129(+)	MIPF0000105	mir-147	147b	p1@C15orf48	ENST00000344300.3	-0.385196	0.765675	0.632544	0.99686	3.95273	4.33792	19.7252	6.76675	19.8801	14.3032	10.3775	35.9445
hsa-miR-148a-3p	3p	MIMAT0000243	UCAGUGCACUACAGAACUUUGU	CAGUGC	22	Yes	Mature_miRNA	canonical_conserved_miRNA	hsa-mir-148a	MI0000253	GAGGCAAAGUUCUGAGACACUCCGACUCUGAGUAUGAUAGAAGUCAGUGCACUACAGAACUUUGUCUC	chr7:25949919-25949986(-)	MIPF0000056	mir-148	148a	p@chr7:25990767..25990800,-	XR_158815	0.0941419	1.06743	0.879571	1	13.0173	12.9232	8149.32	7401.86	9321.22	9486.38	7727.89	6086.9
hsa-miR-148a-5p	5p	MIMAT0004549	AAAGUUCUGAGACACUCCGACU	AAGUUC	22	Yes	Star_miRNA	canonical_conserved_miRNA	hsa-mir-148a	MI0000253	GAGGCAAAGUUCUGAGACACUCCGACUCUGAGUAUGAUAGAAGUCAGUGCACUACAGAACUUUGUCUC	chr7:25949919-25949986(-)	MIPF0000056	mir-148	148a	p@chr7:25990767..25990800,-	XR_158815	0.682649	1.60508	0.351056	0.99686	6.78608	6.10344	48.8433	33.6726	248.256	69.3053	35.6359	101.25
hsa-miR-148b-3p	3p	MIMAT0000759	UCAGUGCAUCACAGAACUUUGU	CAGUGC	22	Yes	Mature_miRNA	canonical_conserved_miRNA	hsa-mir-148b	MI0000811	CAAGCACGAUUAGCAUUUGAGGUGAAGUUCUGUUAUACACUCAGGCUGUGGCUCUCUGAAAGUCAGUGCAUCACAGAACUUUGUCUCGAAAGCUUUCUA	chr12:54337216-54337314(+)	MIPF0000056	mir-148	148b	p1@COPZ1	ENST00000551412.1	0.0395577	1.0278	0.95211	1	9.36786	9.3283	532.392	333.182	1116.32	923.984	474.819	529.559
hsa-miR-148b-5p	5p	MIMAT0004699	AAGUUCUGUUAUACACUCAGGC	AGUUCU	22	Yes	Star_miRNA	canonical_conserved_miRNA	hsa-mir-148b	MI0000811	CAAGCACGAUUAGCAUUUGAGGUGAAGUUCUGUUAUACACUCAGGCUGUGGCUCUCUGAAAGUCAGUGCAUCACAGAACUUUGUCUCGAAAGCUUUCUA	chr12:54337216-54337314(+)	MIPF0000056	mir-148	148b	p1@COPZ1	ENST00000551412.1	-0.495636	0.709249	0.56831	0.99686	3.39728	3.89292	16.5316	3.38337	11.6539	13.0029	5.87404	25.6238
hsa-miR-149-5p	5p	MIMAT0000450	UCUGGCUCCGUGUCUUCACUCCC	CUGGCU	23	Yes	Mature_miRNA	canonical_conserved_miRNA	hsa-mir-149	MI0000478	GCCGGCGCCCGAGCUCUGGCUCCGUGUCUUCACUCCCGUGCUUGUCCGAGGAGGGAGGGAGGGACGGGGGCUGUGCUGGGGCAGCUGGA	chr2:240456001-240456089(+)	MIPF0000274	mir-149	149	p1@GPC1	NM_002081	0.358688	1.28226	0.588893	0.99686	8.81381	8.45513	404.084	673.614	272.348	287.624	582.314	182.926
hsa-miR-150-3p	3p	MIMAT0004610	CUGGUACAGGCCUGGGGGACAG	UGGUAC	22	Yes	Star_miRNA	canonical_conserved_miRNA	hsa-mir-150	MI0000479	CUCCCCAUGGCCCUGUCUCCCAACCCUUGUACCAGUGCUGGGCUCAGACCCUGGUACAGGCCUGGGGGACAGGGACCUGGGGAC	chr19:49500785-49500868(-)	MIPF0000197	mir-150	150	p1@MIR150	curation	0.101754	1.07308	0.898455	1	4.51496	4.41321	12.2108	15.628	40.5436	19.3743	17.6221	26.8694
hsa-miR-150-5p	5p	MIMAT0000451	UCUCCCAACCCUUGUACCAGUG	CUCCCA	22	Yes	Mature_miRNA	canonical_conserved_miRNA	hsa-mir-150	MI0000479	CUCCCCAUGGCCCUGUCUCCCAACCCUUGUACCAGUGCUGGGCUCAGACCCUGGUACAGGCCUGGGGGACAGGGACCUGGGGAC	chr19:49500785-49500868(-)	MIPF0000197	mir-150	150	p1@MIR150	curation	0.300656	1.2317	0.656227	0.99686	7.9707	7.67004	207.584	100.535	444.217	224.95	142.348	243.604
hsa-miR-151a-3p	3p	MIMAT0000757	CUAGACUGAAGCUCCUUGAGG	UAGACU	21	NO	Mature_miRNA	canonical_conserved_miRNA	hsa-mir-151a	MI0000809	UUUCCUGCCCUCGAGGAGCUCACAGUCUAGUAUGUCUCAUCCCCUACUAGACUGAAGCUCCUUGAGGACAGGGAUGGUCAUACUCACCUC	chr8:140732564-140732653(-)	MIPF0000057	mir-28	151a	p1@PTK2	ENST00000522684.1	0.250788	1.18986	0.69725	0.99686	12.9283	12.6775	4534.72	4381.63	14468.3	8211.45	4507.74	6934.27
hsa-miR-151a-5p	5p	MIMAT0004697	UCGAGGAGCUCACAGUCUAGU	CGAGGA	21	NO	Mature_miRNA	canonical_conserved_miRNA	hsa-mir-151a	MI0000809	UUUCCUGCCCUCGAGGAGCUCACAGUCUAGUAUGUCUCAUCCCCUACUAGACUGAAGCUCCUUGAGGACAGGGAUGGUCAUACUCACCUC	chr8:140732564-140732653(-)	MIPF0000057	mir-28	151a	p1@PTK2	ENST00000522684.1	0.440195	1.35679	0.515854	0.99686	7.01698	6.57679	176.775	69.9231	141.805	133.67	73.0339	79.5406
hsa-miR-151b	5p	-	UCGAGGAGCUCACAGUCU	CGAGGA	18	-	-	-	hsa-mir-151a	-	-	-	-	-	-	-	-	0.437404	1.35417	0.518487	0.99686	7.01419	6.57679	176.024	69.9231	141.805	133.67	73.0339	79.5406
hsa-miR-151b	5p	MIMAT0010214	UCGAGGAGCUCACAGUCU	CGAGGA	18	NO	-	non-canonical_miRNA	hsa-mir-151b	MI0003772	ACCUCUGAUGUGUCAGUCUCUCUUCAGGGCUCCCGAGACACAGAAACAGACACCUGCCCUCGAGGAGCUCACAGUCUAGACAAACAAACCCAGGGU	chr14:100109419-100109514(-)	MIPF0000057	mir-28	342,151b	Unknown	Unknown	0.104695	1.07527	0.882829	1	5.55158	5.44688	57.4848	27.2281	55.9189	38.7486	39.7477	52.3153
hsa-miR-152-3p	3p	MIMAT0000438	UCAGUGCAUGACAGAACUUGG	CAGUGC	21	Yes	Mature_miRNA	canonical_conserved_miRNA	hsa-mir-152	MI0000462	UGUCCCCCCCGGCCCAGGUUCUGUGAUACACUCCGACUCGGGCUCUGGAGCAGUCAGUGCAUGACAGAACUUGGGCCCGGAAGGACC	chr17:48037161-48037247(-)	MIPF0000056	mir-148	152,10226	p1@COPZ2	NM_016429	0.819896	1.76528	0.218308	0.99686	8.53841	7.71851	219.419	256.17	639.591	208.436	162.319	261.043
hsa-miR-153-3p	3p	MIMAT0000439	UUGCAUAGUCACAAAAGUGAUC	UGCAUA	22	Yes	Mature_miRNA	canonical_conserved_miRNA	hsa-mir-153-2	MI0000464	AGCGGUGGCCAGUGUCAUUUUUGUGAUGUUGCAGCUAGUAAUAUGAGCCCAGUUGCAUAGUCACAAAAGUGAUCAUUGGAAACUGUG	chr7:157574336-157574422(-)	MIPF0000050	mir-153	153-2	p2@PTPRN2	NM_130842	0.92525	1.89901	0.546717	0.99686	1.6492	0.723947	1.50287	5.80007	2.05656	2.60058	1.56641	0.711773
hsa-miR-1538	5p	MIMAT0007400	CGGCCCGGGCUGCUGCUGUUCCU	GGCCCG	23	NO	-	non-canonical_miRNA	hsa-mir-1538	MI0007259	GGGAACAGCAGCAACAUGGGCCUCGCUUCCUGCCGGCGCGGCCCGGGCUGCUGCUGUUCCU	chr16:69565808-69565868(-)	MIPF0000903	mir-1538	1538	Unknown	Unknown	-0.0645795	0.956224	1	1	0.853289	0.917869	0.375718	2.4167	2.54622	1.69037	0	3.91475
hsa-miR-154-3p	3p	MIMAT0000453	AAUCAUACACGGUUGACCUAUU	AUCAUA	22	Yes	Mature_miRNA	canonical_conserved_miRNA	hsa-mir-154	MI0000480	GUGGUACUUGAAGAUAGGUUAUCCGUGUUGCCUUCGCUUUAUUUGUGACGAAUCAUACACGGUUGACCUAUUUUUCAGUACCAA	chr14:101059755-101059838(+)	MIPF0000018	mir-154	134,154,299,376c,369,376a-1,377,379,380,381,382,323a,329-1,329-2,409,412,410,376b,485,487a,494,495,496,539,544a,376a-2,487b,411,654,655,656,758,668,1185-2,1185-1,300,541,889,543,1197,1193,323b	p1@MEG3	Gtl2-Dio3	0.272313	1.20774	0.884815	1	1.24844	0.976126	0	5.80007	1.27311	2.34052	3.32862	0.177943
hsa-miR-154-5p	5p	MIMAT0000452	UAGGUUAUCCGUGUUGCCUUCG	AGGUUA	22	Yes	Mature_miRNA	canonical_conserved_miRNA	hsa-mir-154	MI0000480	GUGGUACUUGAAGAUAGGUUAUCCGUGUUGCCUUCGCUUUAUUUGUGACGAAUCAUACACGGUUGACCUAUUUUUCAGUACCAA	chr14:101059755-101059838(+)	MIPF0000018	mir-154	134,154,299,376c,369,376a-1,377,379,380,381,382,323a,329-1,329-2,409,412,410,376b,485,487a,494,495,496,539,544a,376a-2,487b,411,654,655,656,758,668,1185-2,1185-1,300,541,889,543,1197,1193,323b	p1@MEG3	Gtl2-Dio3	-2.63502	0.160983	0.179077	0.99686	-1.07374	1.56128	1.31501	0	0.0979315	3.12069	3.72023	1.95737
hsa-miR-155-5p	5p	MIMAT0000646	UUAAUGCUAAUCGUGAUAGGGGUU	UAAUGC	24	Yes	Mature_miRNA	canonical_conserved_miRNA	hsa-mir-155	MI0000681	CUGUUAAUGCUAAUCGUGAUAGGGGUUUUUGCCUCCAACUGACUCCUACAUAUUAGCAUUAACAG	chr21:25573980-25574044(+)	MIPF0000157	mir-155	155	p1@MIR155HG	NR_001458	-0.126481	0.916063	0.850347	0.99686	7.57716	7.70364	136.949	145.002	290.759	320.651	182.879	121.713
hsa-miR-15a-5p	5p	MIMAT0000068	UAGCAGCACAUAAUGGUUUGUG	AGCAGC	22	Yes	Mature_miRNA	canonical_conserved_miRNA	hsa-mir-15a	MI0000069	CCUUGGAGUAAAGUAGCAGCACAUAAUGGUUUGUGGAUUUUGAAAAGGUGCAGGCCAUAUUGUGCUGCCUCAAAAAUACAAGG	chr13:50049119-50049201(-)	MIPF0000006	mir-15	15a,16-1	p1@DLEU2	NR_002612	-0.0873587	0.941244	0.902023	1	6.95407	7.04143	262.439	49.6228	60.032	127.428	82.6282	185.061
hsa-miR-15b-3p	3p	MIMAT0004586	CGAAUCAUUAUUUGCUGCUCUA	GAAUCA	22	Yes	Star_miRNA	canonical_conserved_miRNA	hsa-mir-15b	MI0000438	UUGAGGCCUUAAAGUACUGUAGCAGCACAUCAUGGUUUACAUGCUACAGUCAAGAUGCGAAUCAUUAUUUGCUGCUCUAGAAAUUUAAGGAAAUUCAU	chr3:160404588-160404685(+)	MIPF0000006	mir-15	16-2,15b	p1@SMC4	ENST00000467468.1	-0.252565	0.839403	0.710487	0.99686	7.29178	7.54434	273.898	63.3174	132.893	152.004	155.466	252.501
hsa-miR-15b-5p	5p	MIMAT0000417	UAGCAGCACAUCAUGGUUUACA	AGCAGC	22	Yes	Mature_miRNA	canonical_conserved_miRNA	hsa-mir-15b	MI0000438	UUGAGGCCUUAAAGUACUGUAGCAGCACAUCAUGGUUUACAUGCUACAGUCAAGAUGCGAAUCAUUAUUUGCUGCUCUAGAAAUUUAAGGAAAUUCAU	chr3:160404588-160404685(+)	MIPF0000006	mir-15	16-2,15b	p1@SMC4	ENST00000467468.1	-0.0960279	0.935605	0.889205	1	8.52682	8.62284	671.032	100.857	334.632	301.537	209.508	671.557
hsa-miR-16-1-3p	3p	MIMAT0004489	CCAGUAUUAACUGUGCUGCUGA	CAGUAU	22	Yes	Star_miRNA	canonical_conserved_miRNA	hsa-mir-16-1	MI0000070	GUCAGCAGUGCCUUAGCAGCACGUAAAUAUUGGCGUUAAGAUUCUAAAAUUAUCUCCAGUAUUAACUGUGCUGCUGAAGUAAGGUUGAC	chr13:50048973-50049061(-)	MIPF0000006	mir-15	15a,16-1	p1@DLEU2	NR_002612	-1.75166	0.296959	0.453423	0.99686	-1.12687	0.624796	0	0	1.27311	0.130029	0	4.44858
hsa-miR-16-2-3p	3p	MIMAT0004518	CCAAUAUUACUGUGCUGCUUUA	CAAUAU	22	Yes	Star_miRNA	canonical_conserved_miRNA	hsa-mir-16-2	MI0000115	GUUCCACUCUAGCAGCACGUAAAUAUUGGCGUAGUGAAAUAUAUAUUAAACACCAAUAUUACUGUGCUGCUUUAGUGUGAC	chr3:160404745-160404825(+)	MIPF0000006	mir-15	16-2,15b	p1@SMC4	ENST00000467468.1	-0.400928	0.757371	0.539022	0.99686	9.8135	10.2144	1451.96	440.483	807.054	1014.22	822.17	1727.83
hsa-miR-16-5p	5p	MIMAT0000069	UAGCAGCACGUAAAUAUUGGCG	AGCAGC	22	Yes	Mature_miRNA	canonical_conserved_miRNA	hsa-mir-16-1	MI0000070	GUCAGCAGUGCCUUAGCAGCACGUAAAUAUUGGCGUUAAGAUUCUAAAAUUAUCUCCAGUAUUAACUGUGCUGCUGAAGUAAGGUUGAC	chr13:50048973-50049061(-)	MIPF0000006	mir-15	15a,16-1	p1@DLEU2	NR_002612	-0.314427	0.804171	0.636079	0.99686	11.0742	11.3886	4317.75	879.194	1271.44	2340.91	1645.52	4056.93
hsa-miR-16-5p	5p	MIMAT0000069	UAGCAGCACGUAAAUAUUGGCG	AGCAGC	22	Yes	Mature_miRNA	canonical_conserved_miRNA	hsa-mir-16-2	MI0000115	GUUCCACUCUAGCAGCACGUAAAUAUUGGCGUAGUGAAAUAUAUAUUAAACACCAAUAUUACUGUGCUGCUUUAGUGUGAC	chr3:160404745-160404825(+)	MIPF0000006	mir-15	16-2,15b	p1@SMC4	ENST00000467468.1	-0.31182	0.805625	0.638968	0.99686	11.0768	11.3886	4331.65	879.194	1269.29	2336.88	1645.52	4061.02
hsa-miR-17-3p	3p	MIMAT0000071	ACUGCAGUGAAGGCACUUGUAG	CUGCAG	22	Yes	Star_miRNA	canonical_conserved_miRNA	hsa-mir-17	MI0000071	GUCAGAAUAAUGUCAAAGUGCUUACAGUGCAGGUAGUGAUAUGUGCAUCUACUGCAGUGAAGGCACUUGUAGCAUUAUGGUGAC	chr13:91350605-91350688(+)	MIPF0000001	mir-17	17,18a,19a,19b-1,20a,92a-1	p1@MIR17HG	NR_027349	-0.715545	0.608975	0.347351	0.99686	4.35904	5.07459	31.3724	9.50567	20.6635	26.2658	18.0137	56.7639
hsa-miR-17-5p	5p	MIMAT0000070	CAAAGUGCUUACAGUGCAGGUAG	AAAGUG	23	Yes	Mature_miRNA	canonical_conserved_miRNA	hsa-mir-17	MI0000071	GUCAGAAUAAUGUCAAAGUGCUUACAGUGCAGGUAGUGAUAUGUGCAUCUACUGCAGUGAAGGCACUUGUAGCAUUAUGGUGAC	chr13:91350605-91350688(+)	MIPF0000001	mir-17	17,18a,19a,19b-1,20a,92a-1	p1@MIR17HG	NR_027349	-0.314179	0.804308	0.638762	0.99686	8.68416	8.99834	694.702	159.341	379.974	534.158	278.43	721.559
hsa-miR-181a-2-3p	3p	MIMAT0004558	ACCACUGACCGUUGACUGUACC	CCACUG	22	Yes	Star_miRNA	canonical_conserved_miRNA	hsa-mir-181a-2	MI0000269	AGAAGGGCUAUCAGGCCAGCCUUCAGAGGACUCCAAGGAACAUUCAACGCUGUCGGUGAGUUUGGGAUUUGAAAAAACCACUGACCGUUGACUGUACCUUGGGGUCCUUA	chr9:124692442-124692551(+)	MIPF0000007	mir-181	181a-2,181b-2	p1@MIR181A2HG	NR_038975	9.69093e-06	1.00001	1	1	6.4573	6.45729	56.7334	73.3065	133.383	69.5654	102.208	91.8187
hsa-miR-181a-3p	3p	MIMAT0000270	ACCAUCGACCGUUGAUUGUACC	CCAUCG	22	Yes	Star_miRNA	canonical_conserved_miRNA	hsa-mir-181a-1	MI0000289	UGAGUUUUGAGGUUGCUUCAGUGAACAUUCAACGCUGUCGGUGAGUUUGGAAUUAAAAUCAAAACCAUCGACCGUUGAUUGUACCCUAUGGCUAACCAUCAUCUACUCCA	chr1:198859044-198859153(-)	MIPF0000007	mir-181	181b-1,181a-1	p1@LOC100131234	NR_040073	0.327974	1.25525	0.633166	0.99686	6.14888	5.82091	69.132	63.1563	80.4997	37.5783	54.237	77.7612
hsa-miR-181a-5p	5p	MIMAT0000256	AACAUUCAACGCUGUCGGUGAGU	ACAUUC	23	Yes	Mature_miRNA	canonical_conserved_miRNA	hsa-mir-181a-1	MI0000289	UGAGUUUUGAGGUUGCUUCAGUGAACAUUCAACGCUGUCGGUGAGUUUGGAAUUAAAAUCAAAACCAUCGACCGUUGAUUGUACCCUAUGGCUAACCAUCAUCUACUCCA	chr1:198859044-198859153(-)	MIPF0000007	mir-181	181b-1,181a-1	p1@LOC100131234	NR_040073	0.172779	1.12723	0.785083	0.99686	11.3855	11.2127	2837.04	1976.21	3212.55	1770.6	1865.99	3483.41
hsa-miR-181a-5p	5p	MIMAT0000256	AACAUUCAACGCUGUCGGUGAGU	ACAUUC	23	Yes	Mature_miRNA	canonical_conserved_miRNA	hsa-mir-181a-2	MI0000269	AGAAGGGCUAUCAGGCCAGCCUUCAGAGGACUCCAAGGAACAUUCAACGCUGUCGGUGAGUUUGGGAUUUGAAAAAACCACUGACCGUUGACUGUACCUUGGGGUCCUUA	chr9:124692442-124692551(+)	MIPF0000007	mir-181	181a-2,181b-2	p1@MIR181A2HG	NR_038975	0.172779	1.12723	0.785083	0.99686	11.3855	11.2127	2837.04	1976.21	3212.55	1770.6	1865.99	3483.41
hsa-miR-181b-3p	3p	MIMAT0022692	CUCACUGAACAAUGAAUGCAA	UCACUG	21	Yes	Star_miRNA	canonical_conserved_miRNA	hsa-mir-181b-1	MI0000270	CCUGUGCAGAGAUUAUUUUUUAAAAGGUCACAAUCAACAUUCAUUGCUGUCGGUGGGUUGAACUGUGUGGACAAGCUCACUGAACAAUGAAUGCAACUGUGGCCCCGCUU	chr1:198858873-198858982(-)	MIPF0000007	mir-181	181b-1,181a-1	p1@LOC100131234	NR_040073	2.18419	4.54471	0.244263	0.99686	1.66407	-0.520119	5.63576	0	3.81933	0	1.17481	0.889716
hsa-miR-181b-5p	5p	MIMAT0000257	AACAUUCAUUGCUGUCGGUGGGU	ACAUUC	23	Yes	Mature_miRNA	canonical_conserved_miRNA	hsa-mir-181b-1	MI0000270	CCUGUGCAGAGAUUAUUUUUUAAAAGGUCACAAUCAACAUUCAUUGCUGUCGGUGGGUUGAACUGUGUGGACAAGCUCACUGAACAAUGAAUGCAACUGUGGCCCCGCUU	chr1:198858873-198858982(-)	MIPF0000007	mir-181	181b-1,181a-1	p1@LOC100131234	NR_040073	0.4355	1.35238	0.497667	0.99686	9.90191	9.46641	845.74	1293.25	731.059	616.206	970.588	535.431
hsa-miR-181b-5p	5p	MIMAT0000257	AACAUUCAUUGCUGUCGGUGGGU	ACAUUC	23	Yes	Mature_miRNA	canonical_conserved_miRNA	hsa-mir-181b-2	MI0000683	CUGAUGGCUGCACUCAACAUUCAUUGCUGUCGGUGGGUUUGAGUCUGAAUCAACUCACUGAUCAAUGAAUGCAAACUGCGGACCAAACA	chr9:124693710-124693798(+)	MIPF0000007	mir-181	181a-2,181b-2	p1@MIR181A2HG	NR_038975	0.44734	1.36352	0.485945	0.99686	9.94777	9.50043	882.185	1327.57	752.995	626.479	999.566	546.819
hsa-miR-181c-3p	3p	MIMAT0004559	AACCAUCGACCGUUGAGUGGAC	ACCAUC	22	Yes	Star_miRNA	canonical_conserved_miRNA	hsa-mir-181c	MI0000271	CGGAAAAUUUGCCAAGGGUUUGGGGGAACAUUCAACCUGUCGGUGAGUUUGGGCAGCUCAGGCAAACCAUCGACCGUUGAGUGGACCCUGAGGCCUGGAAUUGCCAUCCU	chr19:13874699-13874808(+)	MIPF0000007	mir-181	181c,181d	p@chr19:13976011..13976059,+	ENST00000591161.1	0.201519	1.14991	0.810001	0.99686	3.8012	3.59968	11.4594	9.66678	20.5656	19.5043	5.87404	10.8545
hsa-miR-181c-5p	5p	MIMAT0000258	AACAUUCAACCUGUCGGUGAGU	ACAUUC	22	Yes	Mature_miRNA	canonical_conserved_miRNA	hsa-mir-181c	MI0000271	CGGAAAAUUUGCCAAGGGUUUGGGGGAACAUUCAACCUGUCGGUGAGUUUGGGCAGCUCAGGCAAACCAUCGACCGUUGAGUGGACCCUGAGGCCUGGAAUUGCCAUCCU	chr19:13874699-13874808(+)	MIPF0000007	mir-181	181c,181d	p@chr19:13976011..13976059,+	ENST00000591161.1	-0.259686	0.835269	0.780453	0.99686	3.11481	3.3745	13.1501	4.18894	8.61797	12.3527	3.72023	14.9472
hsa-miR-181d-5p	5p	MIMAT0002821	AACAUUCAUUGUUGUCGGUGGGU	ACAUUC	23	Yes	Mature_miRNA	canonical_conserved_miRNA	hsa-mir-181d	MI0003139	GUCCCCUCCCCUAGGCCACAGCCGAGGUCACAAUCAACAUUCAUUGUUGUCGGUGGGUUGUGAGGACUGAGGCCAGACCCACCGGGGGAUGAAUGUCACUGUGGCUGGGCCAGACACGGCUUAAGGGGAAUGGGGAC	chr19:13874875-13875011(+)	MIPF0000007	mir-181	181c,181d	p@chr19:13976011..13976059,+	ENST00000591161.1	0.686398	1.60926	0.304605	0.99686	7.32017	6.63377	111.588	204.291	163.448	92.9706	121.984	82.9215
hsa-miR-182-5p	5p	MIMAT0000259	UUUGGCAAUGGUAGAACUCACACU	UUGGCA	24	Yes	Mature_miRNA	canonical_conserved_miRNA	hsa-mir-182	MI0000272	GAGCUGCUUGCCUCCCCCCGUUUUUGGCAAUGGUAGAACUCACACUGGUGAGGUAACAGGAUCCGGUGGUUCUAGACUUGCCAACUAUGGGGCGAGGACUCAGCCGGCAC	chr7:129770383-129770492(-)	MIPF0000116	mir-182	96,182,183	p@chr7:129420052..129420074,-	curation	-0.521004	0.696887	0.426973	0.99686	10.0805	10.6015	1400.3	712.764	1135.22	1064.03	755.206	2841.93
hsa-miR-1827	5p	MIMAT0006767	UGAGGCAGUAGAUUGAAU	GAGGCA	18	NO	-	non-canonical_miRNA	hsa-mir-1827	MI0008195	UCAGCAGCACAGCCUUCAGCCUAAAGCAAUGAGAAGCCUCUGAAAGGCUGAGGCAGUAGAUUGAAU	chr12:100189884-100189949(+)	MIPF0000646	mir-1827	1827	Unknown	Unknown	-0.419365	0.747754	0.712776	0.99686	1.96087	2.38023	2.63002	3.86671	5.09244	5.20115	4.30763	6.05007
hsa-miR-183-5p	5p	MIMAT0000261	UAUGGCACUGGUAGAAUUCACU	AUGGCA	22	Yes	Mature_miRNA	canonical_conserved_miRNA	hsa-mir-183	MI0000273	CCGCAGAGUGUGACUCCUGUUCUGUGUAUGGCACUGGUAGAAUUCACUGUGAACAGUCUCAGUCAGUGAAUUACCGAAGGGCCAUAAACAGAGCAGAGACAGAUCCACGA	chr7:129774905-129775014(-)	MIPF0000066	mir-183	96,182,183	p@chr7:129420052..129420074,-	curation	-0.253114	0.839083	0.700205	0.99686	8.92846	9.18158	669.341	355.577	436.775	449.249	307.8	984.915
hsa-miR-184	5p	MIMAT0000454	UGGACGGAGAACUGAUAAGGGU	GGACGG	22	NO	Mature_miRNA	canonical_conserved_miRNA	hsa-mir-184	MI0000481	CCAGUCACGUCCCCUUAUCACUUUUCCAGCCCAGCUUUGUGACUGUAAGUGUUGGACGGAGAACUGAUAAGGGUAGGUGAUUGA	chr15:79209788-79209871(+)	MIPF0000059	mir-184	184	p1@MIR184	curation	0.38943	1.30988	0.612573	0.99686	4.53431	4.14488	34.0024	20.4614	15.0815	12.8728	23.1046	17.0825
hsa-miR-1843	5p	MIMAT0039764	UAUGGAGGUCUCUGUCUGGC	AUGGAG	20	NO	-	non-canonical_miRNA	hsa-mir-1843	MI0032314	GCAGCGAUCCUACAUAAAUAUAUGGAGGUCUCUGUCUGGCUUAGGACAGCUGGCUAAGUCUGAUCGUUCCCCUCCGUACAGCCUUUAAAACUGCCACUCUAAAUACUUGG	chr1:175968370-175968479(-)	-	-	1843	Unknown	Unknown	-0.398682	0.758551	0.55986	0.99686	5.70887	6.10755	53.164	43.3394	60.3258	62.8039	70.8801	73.1346
hsa-miR-185-3p	3p	MIMAT0004611	AGGGGCUGGCUUUCCUCUGGUC	GGGGCU	22	Yes	Star_miRNA	canonical_conserved_miRNA	hsa-mir-185	MI0000482	AGGGGGCGAGGGAUUGGAGAGAAAGGCAGUUCCUGAUGGUCCCCUCCCCAGGGGCUGGCUUUCCUCUGGUCCUUCCCUCCCA	chr22:20033139-20033220(+)	MIPF0000202	mir-185	185	p1@C22orf25	NM_152906	-0.00615599	0.995742	0.993347	1	6.71907	6.72522	99.753	45.9172	170.205	104.153	72.2507	140.931
hsa-miR-185-5p	5p	MIMAT0000455	UGGAGAGAAAGGCAGUUCCUGA	GGAGAG	22	Yes	Mature_miRNA	canonical_conserved_miRNA	hsa-mir-185	MI0000482	AGGGGGCGAGGGAUUGGAGAGAAAGGCAGUUCCUGAUGGUCCCCUCCCCAGGGGCUGGCUUUCCUCUGGUCCUUCCCUCCCA	chr22:20033139-20033220(+)	MIPF0000202	mir-185	185	p1@C22orf25	NM_152906	-0.91254	0.531249	0.229955	0.99686	12.8953	13.8079	9053.86	3207.12	10595.2	3941.04	4277.67	34805
hsa-miR-186-3p	3p	MIMAT0004612	GCCCAAAGGUGAAUUUUUUGGG	CCCAAA	22	Yes	Star_miRNA	canonical_conserved_miRNA	hsa-mir-186	MI0000483	UGCUUGUAACUUUCCAAAGAAUUCUCCUUUUGGGCUUUCUGGUUUUAUUUUAAGCCCAAAGGUGAAUUUUUUGGGAAGUUUGAGCU	chr1:71067631-71067716(-)	MIPF0000109	mir-186	186	p1@ZRANB2	ENST00000254821.6	-0.606604	0.656741	0.799313	0.99686	-0.359488	0.247115	0	2.09447	0.195863	0.910201	1.17481	1.42355
hsa-miR-186-5p	5p	MIMAT0000456	CAAAGAAUUCUCCUUUUGGGCU	AAAGAA	22	Yes	Mature_miRNA	canonical_conserved_miRNA	hsa-mir-186	MI0000483	UGCUUGUAACUUUCCAAAGAAUUCUCCUUUUGGGCUUUCUGGUUUUAUUUUAAGCCCAAAGGUGAAUUUUUUGGGAAGUUUGAGCU	chr1:71067631-71067716(-)	MIPF0000109	mir-186	186	p1@ZRANB2	ENST00000254821.6	-0.843398	0.557329	0.209804	0.99686	10.7184	11.5618	2288.12	872.588	1893.8	1545.13	1289.16	6234.95
hsa-miR-187-3p	3p	MIMAT0000262	UCGUGUCUUGUGUUGCAGCCGG	CGUGUC	22	Yes	Mature_miRNA	canonical_conserved_miRNA	hsa-mir-187	MI0000274	GGUCGGGCUCACCAUGACACAGUGUGAGACCUCGGGCUACAACACAGGACCCGGGCGCUGCUCUGACCCCUCGUGUCUUGUGUUGCAGCCGGAGGGACGCAGGUCCGCA	chr18:35904818-35904926(-)	MIPF0000078	mir-187	187	p@chr18:33530510..33530523,-	curation	0.594028	1.50945	0.694788	0.99686	1.70692	1.11289	5.82362	3.38337	0.587589	1.17026	3.32862	1.95737
hsa-miR-188-5p	5p	MIMAT0000457	CAUCCCUUGCAUGGUGGAGGG	AUCCCU	21	Yes	Mature_miRNA	canonical_conserved_miRNA	hsa-mir-188	MI0000484	UGCUCCCUCUCUCACAUCCCUUGCAUGGUGGAGGGUGAGCUUUCUGAAAACCCCUCCCACAUGCAGGGUUUGCAGGAUGGCGAGCC	chrX:50003503-50003588(+)	MIPF0000113	mir-188	188,362,500a,501,502,532,660,500b	p1@CLCN5	ENST00000376091.3	-6.03983	0.0151995	0.0603356	0.99686	-5.74268	0.297154	0	0	0	0.650144	1.56641	1.42355
hsa-miR-18a-3p	3p	MIMAT0002891	ACUGCCCUAAGUGCUCCUUCUGG	CUGCCC	23	Yes	Star_miRNA	canonical_conserved_miRNA	hsa-mir-18a	MI0000072	UGUUCUAAGGUGCAUCUAGUGCAGAUAGUGAAGUAGAUUAGCAUCUACUGCCCUAAGUGCUCCUUCUGGCA	chr13:91350751-91350821(+)	MIPF0000001	mir-17	17,18a,19a,19b-1,20a,92a-1	p1@MIR17HG	NR_027349	-0.349384	0.784919	0.696795	0.99686	3.44553	3.79492	20.1009	2.09447	10.4787	7.6717	7.24465	26.6915
hsa-miR-18a-5p	5p	MIMAT0000072	UAAGGUGCAUCUAGUGCAGAUAG	AAGGUG	23	Yes	Mature_miRNA	canonical_conserved_miRNA	hsa-mir-18a	MI0000072	UGUUCUAAGGUGCAUCUAGUGCAGAUAGUGAAGUAGAUUAGCAUCUACUGCCCUAAGUGCUCCUUCUGGCA	chr13:91350751-91350821(+)	MIPF0000001	mir-17	17,18a,19a,19b-1,20a,92a-1	p1@MIR17HG	NR_027349	0.0871687	1.06228	0.914948	1	4.1383	4.05113	36.2568	10.7946	5.87589	18.8542	7.83206	22.9547
hsa-miR-18b-5p	5p	MIMAT0001412	UAAGGUGCAUCUAGUGCAGUUAG	AAGGUG	23	Yes	Mature_miRNA	canonical_conserved_miRNA	hsa-mir-18b	MI0001518	UGUGUUAAGGUGCAUCUAGUGCAGUUAGUGAAGCAGCUUAGAAUCUACUGCCCUAAAUGCCCCUUCUGGCA	chrX:134170041-134170111(-)	MIPF0000001	mir-17	19b-2,92a-2,106a,363,18b,20b	p@chrX:133308067..133308078,-	curation	0.218511	1.16353	0.890259	1	1.7933	1.57479	8.45365	0.483339	1.46897	1.69037	2.93702	4.27064
hsa-miR-1908-5p	5p	MIMAT0007881	CGGCGGGGACGGCGAUUGGUC	GGCGGG	21	Yes	Mature_miRNA	canonical_hsa-specific_miRNA	hsa-mir-1908	MI0008329	CGGGAAUGCCGCGGCGGGGACGGCGAUUGGUCCGUAUGUGUGGUGCCACCGGCCGCCGGCUCCGCCCCGGCCCCCGCCCC	chr11:61815161-61815240(-)	MIPF0001021	mir-1908	1908	p1@FADS1	ENST00000491310.1	-0.0300788	0.979367	0.965976	1	6.47564	6.50572	57.4848	61.7063	147.583	121.707	41.5099	109.257
hsa-miR-190a-5p	5p	MIMAT0000458	UGAUAUGUUUGAUAUAUUAGGU	GAUAUG	22	Yes	Mature_miRNA	canonical_conserved_miRNA	hsa-mir-190a	MI0000486	UGCAGGCCUCUGUGUGAUAUGUUUGAUAUAUUAGGUUGUUAUUUAAUCCAACUAUAUAUCAAACAUAUUCCUACAGUGUCUUGCC	chr15:62823957-62824041(+)	MIPF0000076	mir-190	190a	p3@TLN2	ENST00000561311.1	0.44927	1.36535	0.728092	0.99686	2.3841	1.93483	11.8351	0	3.81933	5.72127	1.56641	4.09269
hsa-miR-190b-5p	5p	MIMAT0004929	UGAUAUGUUUGAUAUUGGGUUG	GAUAUG	22	Yes	Mature_miRNA	canonical_conserved_miRNA	hsa-mir-190b	MI0005545	UGCUUCUGUGUGAUAUGUUUGAUAUUGGGUUGUUUAAUUAGGAACCAACUAAAUGUCAAACAUAUUCUUACAGCAGCAG	chr1:154193665-154193743(-)	MIPF0000076	mir-190	190b	p15@TPM3	ENST00000515609.1	-1.11739	0.460926	0.299112	0.99686	1.81383	2.93122	0.939294	5.80007	3.7214	6.24138	10.3775	6.22801
hsa-miR-191-3p	3p	MIMAT0001618	GCUGCGCUUGGAUUUCGUCCCC	CUGCGC	22	Yes	Star_miRNA	canonical_conserved_miRNA	hsa-mir-191	MI0000465	CGGCUGGACAGCGGGCAACGGAAUCCCAAAAGCAGCUGUUGUCUCCAGAGCAUUCCAGCUGCGCUUGGAUUUCGUCCCCUGCUCUCCUGCCU	chr3:49020618-49020709(-)	MIPF0000194	mir-191	191,425	p2@DALRD3	ENST00000313778.5	1.16754	2.24628	0.207873	0.99686	3.80195	2.63441	16.1559	2.25558	23.3077	10.4023	2.93702	5.16035
hsa-miR-191-5p	5p	MIMAT0000440	CAACGGAAUCCCAAAAGCAGCUG	AACGGA	23	Yes	Mature_miRNA	canonical_conserved_miRNA	hsa-mir-191	MI0000465	CGGCUGGACAGCGGGCAACGGAAUCCCAAAAGCAGCUGUUGUCUCCAGAGCAUUCCAGCUGCGCUUGGAUUUCGUCCCCUGCUCUCCUGCCU	chr3:49020618-49020709(-)	MIPF0000194	mir-191	191,425	p2@DALRD3	ENST00000313778.5	-0.0441955	0.96983	0.945281	1	12.669	12.7132	4987.46	3667.26	10883.1	5614.12	4014.71	10517
hsa-miR-1912-3p	3p	MIMAT0007887	UACCCAGAGCAUGCAGUGUGAA	ACCCAG	22	Yes	Mature_miRNA	canonical_conserved_miRNA	hsa-mir-1912	MI0008333	CUCUAGGAUGUGCUCAUUGCAUGGGCUGUGUAUAGUAUUAUUCAAUACCCAGAGCAUGCAGUGUGAACAUAAUAGAGAUU	chrX:114651544-114651623(+)	MIPF0000768	mir-1912	1264,1912	p1@HTR2C	ENST00000371950.3	6.06468	66.9345	0.0853624	0.99686	0.321998	-5.74268	0	3.7056	0	0	0	0
hsa-miR-1913	5p	MIMAT0007888	UCUGCCCCCUCCGCUGCUGCCA	CUGCCC	22	NO	Star_miRNA	canonical_hsa-specific_miRNA	hsa-mir-1913	MI0008334	ACCUCUACCUCCCGGCAGAGGAGGCUGCAGAGGCUGGCUUUCCAAAACUCUGCCCCCUCCGCUGCUGCCAAGUGGCUGGU	chr6:166509354-166509433(-)	MIPF0001015	mir-1913	1913	p1@RPS6KA2	ENST00000366863.2	6.12534	69.809	0.0814633	0.99686	0.382659	-5.74268	0	3.86671	0	0	0	0
hsa-miR-192-5p	5p	MIMAT0000222	CUGACCUAUGAAUUGACAGCC	UGACCU	21	Yes	Mature_miRNA	canonical_conserved_miRNA	hsa-mir-192	MI0000234	GCCGAGACCGAGUGCACAGGGCUCUGACCUAUGAAUUGACAGCCAGUGCUCUCGUCUCCCCUCUGGCUGCCAAUUCCAUAGGUCACAGGUAUGUUCGCCUCAAUGCCAGC	chr11:64891137-64891246(-)	MIPF0000063	mir-192	192,194-2,6749,6750	p1@ENST00000413053,p1@uc009ypx.2	ENST00000413053.1	-0.626636	0.647685	0.337199	0.99686	9.67103	10.2977	1164.35	542.79	738.502	827.373	825.891	2122.68
hsa-miR-193a-3p	3p	MIMAT0000459	AACUGGCCUACAAAGUCCCAGU	ACUGGC	22	Yes	Star_miRNA	canonical_conserved_miRNA	hsa-mir-193a	MI0000487	CGAGGAUGGGAGCUGAGGGCUGGGUCUUUGCGGGCGAGAUGAGGGUGUCGGAUCAACUGGCCUACAAAGUCCCAGUUCUCGGCCCCCG	chr17:31559996-31560083(+)	MIPF0000082	mir-193	193a	p@chr17:29886228..29886248,+	curation	-1.69507	0.30884	0.318728	0.99686	0.469743	2.16481	0	0	4.01519	3.25072	0	10.1428
hsa-miR-193a-5p	5p	MIMAT0004614	UGGGUCUUUGCGGGCGAGAUGA	GGGUCU	22	Yes	Mature_miRNA	canonical_conserved_miRNA	hsa-mir-193a	MI0000487	CGAGGAUGGGAGCUGAGGGCUGGGUCUUUGCGGGCGAGAUGAGGGUGUCGGAUCAACUGGCCUACAAAGUCCCAGUUCUCGGCCCCCG	chr17:31559996-31560083(+)	MIPF0000082	mir-193	193a	p@chr17:29886228..29886248,+	curation	-0.687007	0.621141	0.288067	0.99686	8.66661	9.35362	295.502	536.184	387.319	577.718	530.035	854.839
hsa-miR-193b-3p	3p	MIMAT0002819	AACUGGCCCUCAAAGUCCCGCU	ACUGGC	22	Yes	Mature_miRNA	canonical_conserved_miRNA	hsa-mir-193b	MI0003137	GUGGUCUCAGAAUCGGGGUUUUGAGGGCGAGAUGAGUUUAUGUUUUAUCCAACUGGCCCUCAAAGUCCCGCUUUUGGGGUCAU	chr16:14303967-14304049(+)	MIPF0000082	mir-193	365a,193b	p@chr16:14396121..14396145,+	XR_109259	0.0287121	1.0201	0.975457	1	3.94546	3.91675	8.64151	17.078	20.3698	16.7737	11.5523	16.9046
hsa-miR-193b-5p	5p	MIMAT0004767	CGGGGUUUUGAGGGCGAGAUGA	GGGGUU	22	Yes	Mature_miRNA	canonical_conserved_miRNA	hsa-mir-193b	MI0003137	GUGGUCUCAGAAUCGGGGUUUUGAGGGCGAGAUGAGUUUAUGUUUUAUCCAACUGGCCCUCAAAGUCCCGCUUUUGGGGUCAU	chr16:14303967-14304049(+)	MIPF0000082	mir-193	365a,193b	p@chr16:14396121..14396145,+	XR_109259	-0.0406007	0.97225	0.956657	1	4.99848	5.03908	25.7367	37.3782	32.7091	24.8355	40.3351	33.4533
hsa-miR-194-3p	3p	MIMAT0004671	CCAGUGGGGCUGCUGUUAUCUG	CAGUGG	22	Yes	Star_miRNA	canonical_conserved_miRNA	hsa-mir-194-2	MI0000732	UGGUUCCCGCCCCCUGUAACAGCAACUCCAUGUGGAAGUGCCCACUGGUUCCAGUGGGGCUGCUGUUAUCUGGGGCGAGGGCCAG	chr11:64891355-64891439(-)	MIPF0000055	mir-194	192,194-2,6749,6750	p1@ENST00000413053,p1@uc009ypx.2	ENST00000413053.1	1.00149	2.00206	0.600057	0.99686	1.35261	0.351119	0.375718	5.96118	1.27311	0	0.587404	3.20298
hsa-miR-194-5p	5p	MIMAT0000460	UGUAACAGCAACUCCAUGUGGA	GUAACA	22	Yes	Mature_miRNA	canonical_conserved_miRNA	hsa-mir-194-1	MI0000488	AUGGUGUUAUCAAGUGUAACAGCAACUCCAUGUGGACUGUGUACCAAUUUCCAGUGGAGAUGCUGUUACUUUUGAUGGUUACCAA	chr1:220118157-220118241(-)	MIPF0000055	mir-194	215,194-1	p@chr1:220292448..220292466,-	curation	-0.491761	0.711156	0.466373	0.99686	7.52404	8.0158	308.464	112.94	130.837	224.69	147.243	404.465
hsa-miR-194-5p	5p	MIMAT0000460	UGUAACAGCAACUCCAUGUGGA	GUAACA	22	Yes	Mature_miRNA	canonical_conserved_miRNA	hsa-mir-194-2	MI0000732	UGGUUCCCGCCCCCUGUAACAGCAACUCCAUGUGGAAGUGCCCACUGGUUCCAGUGGGGCUGCUGUUAUCUGGGGCGAGGGCCAG	chr11:64891355-64891439(-)	MIPF0000055	mir-194	192,194-2,6749,6750	p1@ENST00000413053,p1@uc009ypx.2	ENST00000413053.1	-0.476689	0.718625	0.478664	0.99686	7.62938	8.10606	323.117	122.768	148.17	231.191	157.424	437.918
hsa-miR-195-3p	3p	MIMAT0004615	CCAAUAUUGGCUGUGCUGCUCC	CAAUAU	22	Yes	Star_miRNA	canonical_conserved_miRNA	hsa-mir-195	MI0000489	AGCUUCCCUGGCUCUAGCAGCACAGAAAUAUUGGCACAGGGAAGCGAGUCUGCCAAUAUUGGCUGUGCUGCUCCAGGCAGGGUGGUG	chr17:7017615-7017701(-)	MIPF0000006	mir-15	195,497	p1@MIR497HG	ENST00000572453.1	-0.2919	0.816825	0.798967	0.99686	2.15466	2.44656	2.25431	4.83339	6.16969	7.93176	7.63626	0.711773
hsa-miR-195-5p	5p	MIMAT0000461	UAGCAGCACAGAAAUAUUGGC	AGCAGC	21	Yes	Mature_miRNA	canonical_conserved_miRNA	hsa-mir-195	MI0000489	AGCUUCCCUGGCUCUAGCAGCACAGAAAUAUUGGCACAGGGAAGCGAGUCUGCCAAUAUUGGCUGUGCUGCUCCAGGCAGGGUGGUG	chr17:7017615-7017701(-)	MIPF0000006	mir-15	195,497	p1@MIR497HG	ENST00000572453.1	0.049428	1.03485	0.945885	1	4.99775	4.94833	30.0574	44.145	21.6429	31.0769	46.2091	15.3031
hsa-miR-196a-5p	5p	MIMAT0000226	UAGGUAGUUUCAUGUUGUUGGG	AGGUAG	22	Yes	Mature_miRNA	canonical_conserved_miRNA	hsa-mir-196a-1	MI0000238	GUGAAUUAGGUAGUUUCAUGUUGUUGGGCCUGGGUUUCUGAACACAACAACAUUAAACCACCCGAUUCAC	chr17:48632490-48632559(-)	MIPF0000031	mir-196	196a-1	p1@ENST00000433510	curation	1.09466	2.13563	0.334851	0.99686	2.89109	1.79643	1.31501	15.7891	5.09244	7.54167	0.783206	1.95737
hsa-miR-196a-5p	5p	MIMAT0000226	UAGGUAGUUUCAUGUUGUUGGG	AGGUAG	22	Yes	Mature_miRNA	canonical_conserved_miRNA	hsa-mir-196a-2	MI0000279	UGCUCGCUCAGCUGAUCUGUGGCUUAGGUAGUUUCAUGUUGUUGGGAUUGAGUUUUGAACUCGGCAACAAGAAACUGCCUGAGUUACAUCAGUCGGUUUUCGUCGAGGGC	chr12:53991738-53991847(+)	MIPF0000031	mir-196	196a-2	p3@HOXC10	ENST00000513209.1	1.42092	2.67757	0.195061	0.99686	3.16615	1.74523	1.31501	19.978	5.5821	7.54167	0.587404	1.77943
hsa-miR-196b-5p	5p	MIMAT0001080	UAGGUAGUUUCCUGUUGUUGGG	AGGUAG	22	Yes	Mature_miRNA	canonical_conserved_miRNA	hsa-mir-196b	MI0001150	ACUGGUCGGUGAUUUAGGUAGUUUCCUGUUGUUGGGAUCCACCUUUCUCUCGACAGCACGACACUGCCUUCAUUACUUCAGUUG	chr7:27169480-27169563(-)	MIPF0000031	mir-196	196b	p1@ENST00000470747	ENST00000470747.4	-0.418167	0.748375	0.58704	0.99686	4.29211	4.71028	25.1731	15.9502	17.6277	40.9591	10.3775	27.0474
hsa-miR-197-3p	3p	MIMAT0000227	UUCACCACCUUCUCCACCCAGC	UCACCA	22	Yes	Mature_miRNA	canonical_conserved_miRNA	hsa-mir-197	MI0000239	GGCUGUGCCGGGUAGAGAGGGCAGUGGGAGGUAAGAGCUCUUCACCCUUCACCACCUUCUCCACCCAGCAUGGCC	chr1:109598893-109598967(+)	MIPF0000123	mir-197	197	p@chr1:110140096..110140101,+	curation	0.31224	1.24163	0.639932	0.99686	7.40788	7.09564	158.365	224.269	126.821	124.568	194.627	91.1069
hsa-miR-197-5p	5p	MIMAT0022691	CGGGUAGAGAGGGCAGUGGGAGG	GGGUAG	23	Yes	Star_miRNA	canonical_conserved_miRNA	hsa-mir-197	MI0000239	GGCUGUGCCGGGUAGAGAGGGCAGUGGGAGGUAAGAGCUCUUCACCCUUCACCACCUUCUCCACCCAGCAUGGCC	chr1:109598893-109598967(+)	MIPF0000123	mir-197	197	p@chr1:110140096..110140101,+	curation	-0.684551	0.6222	0.468527	0.99686	2.57766	3.26221	1.87859	6.28341	9.59729	5.59124	10.1817	12.9898
hsa-miR-1976	5p	MIMAT0009451	CCUCCUGCCCUCCUUGCUGU	CUCCUG	20	NO	-	non-canonical_miRNA	hsa-mir-1976	MI0009986	GCAGCAAGGAAGGCAGGGGUCCUAAGGUGUGUCCUCCUGCCCUCCUUGCUGU	chr1:26554542-26554593(+)	MIPF0001633	mir-1976	1976	p1@RPS6KA1	NM_001006665	0.0151079	1.01053	1	1	0.920163	0.905055	2.06645	0	3.52553	1.04023	2.93702	1.60149
hsa-miR-199a-3p	3p	MIMAT0000232	ACAGUAGUCUGCACAUUGGUUA	CAGUAG	22	Yes	Mature_miRNA	canonical_conserved_miRNA	hsa-mir-199a-1	MI0000242	GCCAACCCAGUGUUCAGACUACCUGUUCAGGAGGCUCUCAAUGUGUACAGUAGUCUGCACAUUGGUUAGGC	chr19:10817426-10817496(-)	MIPF0000040	mir-199	199a-1	p1@MIR199A1	curation	0.409044	1.32781	0.562397	0.99686	11.3704	10.9614	1046	1058.51	5837.7	3726.23	1239.03	1016.23
hsa-miR-199a-3p	3p	MIMAT0000232	ACAGUAGUCUGCACAUUGGUUA	CAGUAG	22	Yes	Mature_miRNA	canonical_conserved_miRNA	hsa-mir-199a-2	MI0000281	AGGAAGCUUCUGGAGAUCCUGCUCCGUCGCCCCAGUGUUCAGACUACCUGUUCAGGACAAUGCCGUUGUACAGUAGUCUGCACAUUGGUUAGACUGGGCAAGGGAGAGCA	chr1:172144535-172144644(-)	MIPF0000040	mir-199	199a-2,214,3120	p1@DNM3OS	NR_038397	0.407839	1.3267	0.563622	0.99686	11.3708	10.9629	1047.31	1054.81	5842.1	3730.66	1240.6	1016.77
hsa-miR-199a-3p	3p	-	ACAGUAGUCUGCACAUUGGUUA	CAGUAG	22	-	-	-	hsa-mir-199b	-	-	-	-	-	-	-	-	0.409044	1.32781	0.562397	0.99686	11.3704	10.9614	1046	1058.51	5837.7	3726.23	1239.03	1016.23
hsa-miR-199a-5p	5p	MIMAT0000231	CCCAGUGUUCAGACUACCUGUUC	CCAGUG	23	Yes	Star_miRNA	canonical_conserved_miRNA	hsa-mir-199a-1	MI0000242	GCCAACCCAGUGUUCAGACUACCUGUUCAGGAGGCUCUCAAUGUGUACAGUAGUCUGCACAUUGGUUAGGC	chr19:10817426-10817496(-)	MIPF0000040	mir-199	199a-1	p1@MIR199A1	curation	0.441235	1.35777	0.514745	0.99686	8.6053	8.16406	273.335	244.247	650.559	525.576	206.962	127.763
hsa-miR-199a-5p	5p	MIMAT0000231	CCCAGUGUUCAGACUACCUGUUC	CCAGUG	23	Yes	Star_miRNA	canonical_conserved_miRNA	hsa-mir-199a-2	MI0000281	AGGAAGCUUCUGGAGAUCCUGCUCCGUCGCCCCAGUGUUCAGACUACCUGUUCAGGACAAUGCCGUUGUACAGUAGUCUGCACAUUGGUUAGACUGGGCAAGGGAGAGCA	chr1:172144535-172144644(-)	MIPF0000040	mir-199	199a-2,214,3120	p1@DNM3OS	NR_038397	0.440145	1.35674	0.515802	0.99686	8.6053	8.16515	273.335	244.247	650.559	526.226	206.962	127.763
hsa-miR-199b-3p	3p	-	ACAGUAGUCUGCACAUUGGUUA	CAGUAG	22	-	-	-	hsa-mir-199a-1	-	-	-	-	-	-	-	-	0.409044	1.32781	0.562397	0.99686	11.3704	10.9614	1046	1058.51	5837.7	3726.23	1239.03	1016.23
hsa-miR-199b-3p	3p	-	ACAGUAGUCUGCACAUUGGUUA	CAGUAG	22	-	-	-	hsa-mir-199a-2	-	-	-	-	-	-	-	-	0.407839	1.3267	0.563622	0.99686	11.3708	10.9629	1047.31	1054.81	5842.1	3730.66	1240.6	1016.77
hsa-miR-199b-3p	3p	MIMAT0004563	ACAGUAGUCUGCACAUUGGUUA	CAGUAG	22	Yes	Mature_miRNA	canonical_conserved_miRNA	hsa-mir-199b	MI0000282	CCAGAGGACACCUCCACUCCGUCUACCCAGUGUUUAGACUAUCUGUUCAGGACUCCCAAAUUGUACAGUAGUCUGCACAUUGGUUAGGCUGGGCUGGGUUAGACCCUCGG	chr9:128244721-128244830(-)	MIPF0000040	mir-199	199b,3154	p1@MIR3154	curation	0.409044	1.32781	0.562397	0.99686	11.3704	10.9614	1046	1058.51	5837.7	3726.23	1239.03	1016.23
hsa-miR-199b-5p	5p	MIMAT0000263	CCCAGUGUUUAGACUAUCUGUUC	CCAGUG	23	Yes	Star_miRNA	canonical_conserved_miRNA	hsa-mir-199b	MI0000282	CCAGAGGACACCUCCACUCCGUCUACCCAGUGUUUAGACUAUCUGUUCAGGACUCCCAAAUUGUACAGUAGUCUGCACAUUGGUUAGGCUGGGCUGGGUUAGACCCUCGG	chr9:128244721-128244830(-)	MIPF0000040	mir-199	199b,3154	p1@MIR3154	curation	-0.174337	0.886175	0.807476	0.99686	5.13769	5.31203	33.8146	41.4061	30.3588	38.7486	52.279	28.115
hsa-miR-19a-3p	3p	MIMAT0000073	UGUGCAAAUCUAUGCAAAACUGA	GUGCAA	23	Yes	Mature_miRNA	canonical_conserved_miRNA	hsa-mir-19a	MI0000073	GCAGUCCUCUGUUAGUUUUGCAUAGUUGCACUACAAGAAGAAUGUAGUUGUGCAAAUCUAUGCAAAACUGAUGGUGGCCUGC	chr13:91350891-91350972(+)	MIPF0000011	mir-19	17,18a,19a,19b-1,20a,92a-1	p1@MIR17HG	NR_027349	0.359604	1.28307	0.644785	0.99686	5.15941	4.7998	81.7186	12.889	12.7311	24.9655	13.5103	45.0196
hsa-miR-19b-3p	3p	MIMAT0000074	UGUGCAAAUCCAUGCAAAACUGA	GUGCAA	23	Yes	Mature_miRNA	canonical_conserved_miRNA	hsa-mir-19b-1	MI0000074	CACUGUUCUAUGGUUAGUUUUGCAGGUUUGCAUCCAGCUGUGUGAUAUUCUGCUGUGCAAAUCCAUGCAAAACUGACUGUGGUAGUG	chr13:91351192-91351278(+)	MIPF0000011	mir-19	17,18a,19a,19b-1,20a,92a-1	p1@MIR17HG	NR_027349	-0.184759	0.879796	0.821996	0.99686	7.49342	7.67817	367.264	40.7616	132.599	86.7292	49.7336	477.955
hsa-miR-19b-3p	3p	MIMAT0000074	UGUGCAAAUCCAUGCAAAACUGA	GUGCAA	23	Yes	Mature_miRNA	canonical_conserved_miRNA	hsa-mir-19b-2	MI0000075	ACAUUGCUACUUACAAUUAGUUUUGCAGGUUUGCAUUUCAGCGUAUAUAUGUAUAUGUGGCUGUGCAAAUCCAUGCAAAACUGAUUGUGAUAAUGU	chrX:134169671-134169766(-)	MIPF0000011	mir-19	19b-2,92a-2,106a,363,18b,20b	p@chrX:133308067..133308078,-	curation	-0.182465	0.881196	0.824247	0.99686	7.49448	7.67695	367.076	40.7616	133.187	86.5992	49.342	477.955
hsa-miR-200a-3p	3p	MIMAT0000682	UAACACUGUCUGGUAACGAUGU	AACACU	22	Yes	Mature_miRNA	canonical_conserved_miRNA	hsa-mir-200a	MI0000737	CCGGGCCCCUGUGAGCAUCUUACCGGACAGUGCUGGAUUUCCCAGCUUGACUCUAACACUGUCUGGUAACGAUGUUCAAAGGUGACCCGC	chr1:1167863-1167952(+)	MIPF0000019	mir-8	200b,200a,429	p@chr1:1098252..1098265,+	curation	0.0810098	1.05776	0.912889	1	5.67912	5.59811	23.1066	99.729	30.8484	42.5194	77.3416	25.4459
hsa-miR-200a-5p	5p	MIMAT0001620	CAUCUUACCGGACAGUGCUGGA	AUCUUA	22	Yes	Star_miRNA	canonical_conserved_miRNA	hsa-mir-200a	MI0000737	CCGGGCCCCUGUGAGCAUCUUACCGGACAGUGCUGGAUUUCCCAGCUUGACUCUAACACUGUCUGGUAACGAUGUUCAAAGGUGACCCGC	chr1:1167863-1167952(+)	MIPF0000019	mir-8	200b,200a,429	p@chr1:1098252..1098265,+	curation	0.7202	1.64741	0.461644	0.99686	3.09965	2.37945	5.44791	16.4335	3.81933	4.29095	6.65725	4.62652
hsa-miR-200b-3p	3p	MIMAT0000318	UAAUACUGCCUGGUAAUGAUGA	AAUACU	22	Yes	Mature_miRNA	canonical_conserved_miRNA	hsa-mir-200b	MI0000342	CCAGCUCGGGCAGCCGUGGCCAUCUUACUGGGCAGCAUUGGAUGGAGUCAGGUCUCUAAUACUGCCUGGUAAUGAUGACGGCGGAGCCCUGCACG	chr1:1167104-1167198(+)	MIPF0000019	mir-8	200b,200a,429	p@chr1:1098252..1098265,+	curation	-0.0591257	0.959846	0.932507	1	6.66726	6.72639	76.8343	163.53	64.5369	89.1997	177.396	51.0697
hsa-miR-200b-5p	5p	MIMAT0004571	CAUCUUACUGGGCAGCAUUGGA	AUCUUA	22	Yes	Star_miRNA	canonical_conserved_miRNA	hsa-mir-200b	MI0000342	CCAGCUCGGGCAGCCGUGGCCAUCUUACUGGGCAGCAUUGGAUGGAGUCAGGUCUCUAAUACUGCCUGGUAAUGAUGACGGCGGAGCCCUGCACG	chr1:1167104-1167198(+)	MIPF0000019	mir-8	200b,200a,429	p@chr1:1098252..1098265,+	curation	-1.60436	0.328881	0.407574	0.99686	-0.188917	1.41545	2.63002	0	0	2.7306	2.54542	2.66915
hsa-miR-200c-3p	3p	MIMAT0000617	UAAUACUGCCGGGUAAUGAUGGA	AAUACU	23	Yes	Mature_miRNA	canonical_conserved_miRNA	hsa-mir-200c	MI0000650	CCCUCGUCUUACCCAGCAGUGUUUGGGUGCGGUUGGGAGUCUCUAAUACUGCCGGGUAAUGAUGGAGG	chr12:6963699-6963766(+)	MIPF0000019	mir-8	141,200c	p1@ENST00000537269	ENST00000607161.1	-0.190373	0.876379	0.784611	0.99686	5.85618	6.04655	46.0254	87.0011	40.7395	61.2436	93.7889	43.2402
hsa-miR-202-3p	3p	MIMAT0002811	AGAGGUAUAGGGCAUGGGAA	GAGGUA	20	Yes	Mature_miRNA	canonical_conserved_miRNA	hsa-mir-202	MI0003130	CGCCUCAGAGCCGCCCGCCGUUCCUUUUUCCUAUGCAUAUACUUCUUUGAGGAUCUGGCCUAAAGAGGUAUAGGGCAUGGGAAAACGGGGCGGUCGGGUCCUCCCCAGCG	chr10:133247511-133247620(-)	MIPF0000121	mir-202	202	p1@ENST00000300167,p1@ENST00000553459	ENST00000300167.6	-3.76246	0.0736865	0.101038	0.99686	-2.35248	1.40998	0	0	0.489658	4.16092	0	3.73681
hsa-miR-202-5p	5p	MIMAT0002810	UUCCUAUGCAUAUACUUCUUUG	UCCUAU	22	Yes	Mature_miRNA	canonical_conserved_miRNA	hsa-mir-202	MI0003130	CGCCUCAGAGCCGCCCGCCGUUCCUUUUUCCUAUGCAUAUACUUCUUUGAGGAUCUGGCCUAAAGAGGUAUAGGGCAUGGGAAAACGGGGCGGUCGGGUCCUCCCCAGCG	chr10:133247511-133247620(-)	MIPF0000121	mir-202	202	p1@ENST00000300167,p1@ENST00000553459	ENST00000300167.6	-0.687811	0.620795	0.534078	0.99686	2.10325	2.79106	3.00574	2.4167	7.34486	7.6717	12.3355	0.711773
hsa-miR-203a-3p	3p	MIMAT0000264	GUGAAAUGUUUAGGACCACUAG	UGAAAU	22	Yes	Mature_miRNA	canonical_conserved_miRNA	hsa-mir-203a	MI0000283	GUGUUGGGGACUCGCGCGCUGGGUCCAGUGGUUCUUAACAGUUCAACAGUUCUGUAGCGCAAUUGUGAAAUGUUUAGGACCACUAGACCCGGCGGGCGCGGCGACAGCGA	chr14:104117405-104117514(+)	MIPF0000108	mir-203	203a,203b	p1@MIR203	curation	0.0468756	1.03303	0.95286	1	4.95711	4.91023	26.1124	35.7671	31.2402	24.4454	53.8454	11.9222
hsa-miR-203b-3p	3p	MIMAT0019814	UUGAACUGUUAAGAACCACUGGA	UGAACU	23	Yes	-	non-canonical_miRNA	hsa-mir-203b	MI0017343	GCGCCCGCCGGGUCUAGUGGUCCUAAACAUUUCACAAUUGCGCUACAGAACUGUUGAACUGUUAAGAACCACUGGACCCAGCGCGC	chr14:104117418-104117503(-)	MIPF0000108	mir-203	203a,203b	Unknown	Unknown	3.41969	10.7011	0.0991248	0.99686	1.75575	-1.66394	6.57506	3.54449	0	0	0.195801	0.711773
hsa-miR-204-3p	3p	MIMAT0022693	GCUGGGAAGGCAAAGGGACGU	CUGGGA	21	Yes	Star_miRNA	canonical_conserved_miRNA	hsa-mir-204	MI0000284	GGCUACAGUCUUUCUUCAUGUGACUCGUGGACUUCCCUUUGUCAUCCUAUGCCUGAGAAUAUAUGAAGGAGGCUGGGAAGGCAAAGGGACGUUCAAUUGUCAUCACUGGC	chr9:70809975-70810084(-)	MIPF0000042	mir-204	204	p1@TRPM3	ENST00000377101.1	-0.257701	0.83642	0.730511	0.99686	4.4979	4.75561	22.1673	29.6448	15.9628	23.2752	32.1114	25.6238
hsa-miR-204-5p	5p	MIMAT0000265	UUCCCUUUGUCAUCCUAUGCCU	UCCCUU	22	Yes	Mature_miRNA	canonical_conserved_miRNA	hsa-mir-204	MI0000284	GGCUACAGUCUUUCUUCAUGUGACUCGUGGACUUCCCUUUGUCAUCCUAUGCCUGAGAAUAUAUGAAGGAGGCUGGGAAGGCAAAGGGACGUUCAAUUGUCAUCACUGGC	chr9:70809975-70810084(-)	MIPF0000042	mir-204	204	p1@TRPM3	ENST00000377101.1	0.571336	1.4859	0.401038	0.99686	8.39867	7.82733	255.3	585.002	172.164	175.669	392.19	113.528
hsa-miR-205-5p	5p	MIMAT0000266	UCCUUCAUUCCACCGGAGUCUG	CCUUCA	22	Yes	Mature_miRNA	canonical_conserved_miRNA	hsa-mir-205	MI0000285	AAAGAUCCUCAGACAAUCCAUGUGCUUCUCUUGUCCUUCAUUCCACCGGAGUCUGUCUCAUACCCAACCAGAUUUCAGUGGAGUGAAGUUCAGGAGGCAUGGAGCUGACA	chr1:209432133-209432242(+)	MIPF0000058	mir-205	205	p1@MIR205HG	ENST00000429156.1	1.42094	2.67761	0.0838208	0.99686	4.50366	3.08271	8.64151	36.8949	22.4263	5.98132	9.98587	9.43099
hsa-miR-206	5p	MIMAT0000462	UGGAAUGUAAGGAAGUGUGUGG	GGAAUG	22	NO	Mature_miRNA	canonical_conserved_miRNA	hsa-mir-206	MI0000490	UGCUUCCCGAGGCCACAUGCUUCUUUAUAUCCCCAUAUGGAUUACUUUGCUAUGGAAUGUAAGGAAGUGUGUGGUUUCGGCAAGUG	chr6:52144349-52144434(+)	MIPF0000038	mir-1	206,133b	p@chr6:52001069..52001073,+	curation	-1.0825	0.472208	0.144272	0.99686	5.32394	6.40644	17.6587	69.4397	33.0029	26.6559	53.4538	174.384
hsa-miR-20a-5p	5p	MIMAT0000075	UAAAGUGCUUAUAGUGCAGGUAG	AAAGUG	23	Yes	Mature_miRNA	canonical_conserved_miRNA	hsa-mir-20a	MI0000076	GUAGCACUAAAGUGCUUAUAGUGCAGGUAGUGUUUAGUUAUCUACUGCAUUAUGAGCACUUAAAGUACUGC	chr13:91351065-91351135(+)	MIPF0000001	mir-17	17,18a,19a,19b-1,20a,92a-1	p1@MIR17HG	NR_027349	-0.626096	0.647927	0.336963	0.99686	8.73544	9.36153	614.486	270.67	393.489	748.706	408.05	816.581
hsa-miR-20b-3p	3p	MIMAT0004752	ACUGUAGUAUGGGCACUUCCAG	CUGUAG	22	Yes	Star_miRNA	canonical_conserved_miRNA	hsa-mir-20b	MI0001519	AGUACCAAAGUGCUCAUAGUGCAGGUAGUUUUGGCAUGACUCUACUGUAGUAUGGGCACUUCCAGUACU	chrX:134169809-134169877(-)	MIPF0000001	mir-17	19b-2,92a-2,106a,363,18b,20b	p@chrX:133308067..133308078,-	curation	-0.521415	0.696688	0.780395	0.99686	0.810458	1.33187	3.75718	0	1.46897	0.390086	0	7.11773
hsa-miR-20b-5p	5p	MIMAT0001413	CAAAGUGCUCAUAGUGCAGGUAG	AAAGUG	23	Yes	Mature_miRNA	canonical_conserved_miRNA	hsa-mir-20b	MI0001519	AGUACCAAAGUGCUCAUAGUGCAGGUAGUUUUGGCAUGACUCUACUGUAGUAUGGGCACUUCCAGUACU	chrX:134169809-134169877(-)	MIPF0000001	mir-17	19b-2,92a-2,106a,363,18b,20b	p@chrX:133308067..133308078,-	curation	-0.88305	0.54222	0.210348	0.99686	5.84363	6.72668	100.129	24.4892	47.6926	102.463	55.216	159.971
hsa-miR-21-3p	3p	MIMAT0004494	CAACACCAGUCGAUGGGCUGU	AACACC	21	Yes	Star_miRNA	canonical_conserved_miRNA	hsa-mir-21	MI0000077	UGUCGGGUAGCUUAUCAGACUGAUGUUGACUGUUGAAUCUCAUGGCAACACCAGUCGAUGGGCUGUCUGACA	chr17:59841266-59841337(+)	MIPF0000060	mir-21	21	p1@AK310806	ENST00000592790.1	0.717072	1.64384	0.381784	0.99686	4.63294	3.91586	19.7252	7.4112	47.1051	21.3247	3.72023	20.1076
hsa-miR-21-5p	5p	MIMAT0000076	UAGCUUAUCAGACUGAUGUUGA	AGCUUA	22	Yes	Mature_miRNA	canonical_conserved_miRNA	hsa-mir-21	MI0000077	UGUCGGGUAGCUUAUCAGACUGAUGUUGACUGUUGAAUCUCAUGGCAACACCAGUCGAUGGGCUGUCUGACA	chr17:59841266-59841337(+)	MIPF0000060	mir-21	21	p1@AK310806	ENST00000592790.1	0.486808	1.40134	0.445991	0.99686	13.4995	13.0127	7618.8	8269.45	18854.3	12274.7	7107.98	5409.65
hsa-miR-210-3p	3p	MIMAT0000267	CUGUGCGUGUGACAGCGGCUGA	UGUGCG	22	Yes	Mature_miRNA	canonical_conserved_miRNA	hsa-mir-210	MI0000286	ACCCGGCAGUGCCUCCAGGCGCAGGGCAGCCCCUGCCCACCGCACACUGCGCUGCCCCAGACCCACUGUGCGUGUGACAGCGGCUGAUCUGUGCCUGGGCAGCGCGACCC	chr11:568089-568198(-)	MIPF0000086	mir-210	210	p1@MIR210HG	ENST00000500447.1	-0.439492	0.737394	0.506858	0.99686	7.50656	7.94605	191.24	134.046	220.15	201.805	164.277	373.681
hsa-miR-211-5p	5p	MIMAT0000268	UUCCCUUUGUCAUCCUUCGCCU	UCCCUU	22	Yes	Mature_miRNA	canonical_conserved_miRNA	hsa-mir-211	MI0000287	UCACCUGGCCAUGUGACUUGUGGGCUUCCCUUUGUCAUCCUUCGCCUAGGGCUCUGAGCAGGGCAGGGACAGCAAAGGGGUGCUCAGUUGUCACUUCCCACAGCACGGAG	chr15:31065032-31065141(-)	MIPF0000042	mir-204	211	p1@TRPM1	ENST00000256552.6	-0.486541	0.713735	0.804883	0.99686	0.565937	1.05248	2.25431	1.77224	0.391726	0.650144	2.15382	3.38092
hsa-miR-2110	5p	MIMAT0010133	UUGGGGAAACGGCCGCUGAGUG	UGGGGA	22	NO	-	non-canonical_miRNA	hsa-mir-2110	MI0010629	CAGGGGUUUGGGGAAACGGCCGCUGAGUGAGGCGUCGGCUGUGUUUCUCACCGCGGUCUUUUCCUCCCACUCUUG	chr10:114174105-114174179(-)	MIPF0001399	mir-2110	2110	p1@C10orf118	ENST00000369285.3	-0.44321	0.735496	0.501555	0.99686	8.51473	8.95794	445.789	253.914	397.504	323.512	301.926	866.405
hsa-miR-2113	5p	MIMAT0009206	AUUUGUGCUUGGCUCUGUCAC	UUUGUG	21	NO	-	non-canonical_miRNA	hsa-mir-2113	MI0003939	UUUUCAAAGCAAUGUGUGACAGGUACAGGGACAAAUCCCGUUAAUAAGUAAGAGGAUUUGUGCUUGGCUCUGUCACAUGCCACUUUGAAAA	chr6:98024531-98024621(+)	-	-	2113	p@chr6:98303954..98303963,+	ENST00000607823.1	0.639178	1.55744	0.738313	0.99686	0.982893	0.343715	1.12715	4.67228	0.0979315	1.8204	1.56641	0.355886
hsa-miR-2115-3p	3p	MIMAT0011159	CAUCAGAAUUCAUGGAGGCUAG	AUCAGA	22	Yes	Mature_miRNA	canonical_hsa-specific_miRNA	hsa-mir-2115	MI0010634	ACUGUCAUCCCACUGCUUCCAGCUUCCAUGACUCCUGAUGGAGGAAUCACAUGAAUUCAUCAGAAUUCAUGGAGGCUAGAAGCAGUAUGAGGAUCAUUUA	chr3:48316360-48316459(-)	-	-	2115	p@chr3:48370674..48370679,-	curation	-0.833073	0.561332	0.710513	0.99686	-0.243143	0.58993	1.50287	0	0.979315	0.390086	3.91603	0.177943
hsa-miR-2115-5p	5p	MIMAT0011158	AGCUUCCAUGACUCCUGAUGGA	GCUUCC	22	Yes	Star_miRNA	canonical_hsa-specific_miRNA	hsa-mir-2115	MI0010634	ACUGUCAUCCCACUGCUUCCAGCUUCCAUGACUCCUGAUGGAGGAAUCACAUGAAUUCAUCAGAAUUCAUGGAGGCUAGAAGCAGUAUGAGGAUCAUUUA	chr3:48316360-48316459(-)	-	-	2115	p@chr3:48370674..48370679,-	curation	-0.330332	0.795353	0.893825	1	0.133775	0.464107	2.06645	0	1.17518	0	0	4.09269
hsa-miR-212-3p	3p	MIMAT0000269	UAACAGUCUCCAGUCACGGCC	AACAGU	21	Yes	Star_miRNA	canonical_conserved_miRNA	hsa-mir-212	MI0000288	CGGGGCACCCCGCCCGGACAGCGCGCCGGCACCUUGGCUCUAGACUGCUUACUGCCCGGGCCGCCCUCAGUAACAGUCUCCAGUCACGGCCACCGACGCCUGGCCCCGCC	chr17:2050271-2050380(-)	MIPF0000065	mir-132	212,132	p@chr17:1954446..1954463,-	curation	-4.26971	0.0518428	0.117931	0.99686	-3.74749	0.522223	0.187859	0	0	0	1.95801	2.31326
hsa-miR-212-5p	5p	MIMAT0022695	ACCUUGGCUCUAGACUGCUUACU	CCUUGG	23	Yes	Mature_miRNA	canonical_conserved_miRNA	hsa-mir-212	MI0000288	CGGGGCACCCCGCCCGGACAGCGCGCCGGCACCUUGGCUCUAGACUGCUUACUGCCCGGGCCGCCCUCAGUAACAGUCUCCAGUCACGGCCACCGACGCCUGGCCCCGCC	chr17:2050271-2050380(-)	MIPF0000065	mir-132	212,132	p@chr17:1954446..1954463,-	curation	-0.0882023	0.940694	0.910463	1	4.33838	4.42658	22.7309	23.3614	14.5918	23.6652	27.8038	12.9898
hsa-miR-214-3p	3p	MIMAT0000271	ACAGCAGGCACAGACAGGCAGU	CAGCAG	22	Yes	Mature_miRNA	canonical_conserved_miRNA	hsa-mir-214	MI0000290	GGCCUGGCUGGACAGAGUUGUCAUGUGUCUGCCUGUCUACACUUGCUGUGCAGAACAUCCGCUCACCUGUACAGCAGGCACAGACAGGCAGUCACAUGACAACCCAGCCU	chr1:172138798-172138907(-)	MIPF0000062	mir-214	199a-2,214,3120	p1@DNM3OS	NR_038397	0.0565861	1.04	0.944503	1	4.29877	4.24219	15.968	31.4171	11.6539	22.1049	12.3355	22.2429
hsa-miR-214-5p	5p	MIMAT0004564	UGCCUGUCUACACUUGCUGUGC	GCCUGU	22	Yes	Star_miRNA	canonical_conserved_miRNA	hsa-mir-214	MI0000290	GGCCUGGCUGGACAGAGUUGUCAUGUGUCUGCCUGUCUACACUUGCUGUGCAGAACAUCCGCUCACCUGUACAGCAGGCACAGACAGGCAGUCACAUGACAACCCAGCCU	chr1:172138798-172138907(-)	MIPF0000062	mir-214	199a-2,214,3120	p1@DNM3OS	NR_038397	-0.334299	0.79317	0.719929	0.99686	2.91241	3.2467	4.32075	8.86122	9.30349	2.60058	8.61526	17.2605
hsa-miR-215-3p	3p	MIMAT0026476	UCUGUCAUUUCUUUAGGCCAAUA	CUGUCA	23	Yes	Star_miRNA	canonical_conserved_miRNA	hsa-mir-215	MI0000291	AUCAUUCAGAAAUGGUAUACAGGAAAAUGACCUAUGAAUUGACAGACAAUAUAGCUGAGUUUGUCUGUCAUUUCUUUAGGCCAAUAUUCUGUAUGACUGUGCUACUUCAA	chr1:220117853-220117962(-)	MIPF0000063	mir-192	215,194-1	p@chr1:220292448..220292466,-	curation	-6.13828	0.0141969	0.0825186	0.99686	-5.74268	0.395597	0	0	0	0	3.91603	0
hsa-miR-215-5p	5p	MIMAT0000272	AUGACCUAUGAAUUGACAGAC	UGACCU	21	Yes	Mature_miRNA	canonical_conserved_miRNA	hsa-mir-215	MI0000291	AUCAUUCAGAAAUGGUAUACAGGAAAAUGACCUAUGAAUUGACAGACAAUAUAGCUGAGUUUGUCUGUCAUUUCUUUAGGCCAAUAUUCUGUAUGACUGUGCUACUUCAA	chr1:220117853-220117962(-)	MIPF0000063	mir-192	215,194-1	p@chr1:220292448..220292466,-	curation	-1.38556	0.382742	0.0409954	0.99686	5.984	7.36955	81.5307	48.495	59.8362	175.799	141.76	178.477
hsa-miR-216a-3p	3p	MIMAT0022844	UCACAGUGGUCUCUGGGAUUAU	CACAGU	22	Yes	Star_miRNA	canonical_conserved_miRNA	hsa-mir-216a	MI0000292	GAUGGCUGUGAGUUGGCUUAAUCUCAGCUGGCAACUGUGAGAUGUUCAUACAAUCCCUCACAGUGGUCUCUGGGAUUAUGCUAAACAGAGCAAUUUCCUAGCCCUCACGA	chr2:55988950-55989059(-)	MIPF0000054	mir-216	216a,217	p1@MIR216A	ENST00000446139.1	5.71598	52.5631	0.110509	0.99686	-0.0267025	-5.74268	0	2.90004	0	0	0	0
hsa-miR-216b-5p	5p	MIMAT0004959	AAAUCUCUGCAGGCAAAUGUGA	AAUCUC	22	NO	Mature_miRNA	canonical_conserved_miRNA	hsa-mir-216b	MI0005569	GCAGACUGGAAAAUCUCUGCAGGCAAAUGUGAUGUCACUGAGGAAAUCACACACUUACCCGUAGAGAUUCUACAGUCUGACA	chr2:56000714-56000795(-)	MIPF0000054	mir-216	216b	p@chr2:56241382..56241393,-	ENST00000446139.1	-3.40551	0.0943712	0.0731541	0.99686	-1.32375	2.08175	0	0	1.07725	0.910201	0	11.7442
hsa-miR-217-5p	5p	MIMAT0000274	UACUGCAUCAGGAACUGAUUGGA	ACUGCA	23	Yes	Mature_miRNA	canonical_conserved_miRNA	hsa-mir-217	MI0000293	AGUAUAAUUAUUACAUAGUUUUUGAUGUCGCAGAUACUGCAUCAGGAACUGAUUGGAUAAGAAUCAGUCACCAUCAGUUCCUAAUGCAUUGCCUUCAGCAUCUAAACAAG	chr2:55982967-55983076(-)	MIPF0000077	mir-217	216a,217	p1@MIR216A	ENST00000446139.1	0.270087	1.20588	0.789917	0.99686	2.84036	2.57027	3.1936	13.0502	5.19037	5.46121	8.22366	4.09269
hsa-miR-218-5p	5p	MIMAT0000275	UUGUGCUUGAUCUAACCAUGU	UGUGCU	21	Yes	Mature_miRNA	canonical_conserved_miRNA	hsa-mir-218-1	MI0000294	GUGAUAAUGUAGCGAGAUUUUCUGUUGUGCUUGAUCUAACCAUGUGGUUGCGAGGUAUGAGUAAAACAUGGUUCCGUCAAGCACCAUGGAACGUCACGCAGCUUUCUACA	chr4:20528275-20528384(+)	MIPF0000026	mir-218	218-1	p@chr4:20253519..20253549,+	XM_005248211.2	0.517829	1.4318	0.444386	0.99686	8.18918	7.67135	261.687	463.039	150.912	139.911	352.443	119.222
hsa-miR-218-5p	5p	MIMAT0000275	UUGUGCUUGAUCUAACCAUGU	UGUGCU	21	Yes	Mature_miRNA	canonical_conserved_miRNA	hsa-mir-218-2	MI0000295	GACCAGUCGCUGCGGGGCUUUCCUUUGUGCUUGAUCUAACCAUGUGGUGGAACGAUGGAAACGGAACAUGGUUCUGUCAAGCACCGCGGAAAGCACCGUGCUCUCCUGCA	chr5:168768146-168768255(-)	MIPF0000026	mir-218	218-2	p1@SLIT3	NM_003062	0.524258	1.43819	0.438851	0.99686	8.1852	7.66094	259.997	463.2	150.031	139.911	349.114	118.154
hsa-miR-219a-1-3p	3p	MIMAT0004567	AGAGUUGAGUCUGGACGUCCCG	GAGUUG	22	Yes	Star_miRNA	canonical_conserved_miRNA	hsa-mir-219a-1	MI0000296	CCGCCCCGGGCCGCGGCUCCUGAUUGUCCAAACGCAAUUCUCGAGUCUAUGGCUCCGGCCGAGAGUUGAGUCUGGACGUCCCGAGCCGCCGCCCCCAAACCUCGAGCGGG	chr6:33207835-33207944(+)	MIPF0000044	mir-219	219a-1	Unknown	Unknown	-0.561824	0.677445	0.605425	0.99686	2.09743	2.65926	4.32075	2.25558	6.16969	3.12069	5.48244	10.3207
hsa-miR-219a-2-3p	3p	MIMAT0004675	AGAAUUGUGGCUGGACAUCUGU	GAAUUG	22	Yes	Mature_miRNA	canonical_conserved_miRNA	hsa-mir-219a-2	MI0000740	ACUCAGGGGCUUCGCCACUGAUUGUCCAAACGCAAUUCUUGUACGAGUCUGCGGCCAACCGAGAAUUGUGGCUGGACAUCUGUGGCUGAGCUCCGGG	chr9:128392618-128392714(-)	MIPF0000044	mir-219	219a-2,219b	p@chr9:131155600..131155614,-	ENST00000608502.1	0.442604	1.35906	0.501986	0.99686	10.4481	10.0055	1310.32	2152.79	728.023	758.588	1790.02	535.253
hsa-miR-22-3p	3p	MIMAT0000077	AAGCUGCCAGUUGAAGAACUGU	AGCUGC	22	Yes	Mature_miRNA	canonical_conserved_miRNA	hsa-mir-22	MI0000078	GGCUGAGCCGCAGUAGUUCUUCAGUGGCAAGCUUUAUGUCCUGACCCAGCUAAAGCUGCCAGUUGAAGAACUGUUGCCCUCUGCC	chr17:1713903-1713987(-)	MIPF0000053	mir-22	22	p1@MIR22HG	ENST00000609442.1	-0.542506	0.686577	0.471561	0.99686	12.9067	13.4492	7787.5	2382.86	12865.9	5013	2977.75	25561.7
hsa-miR-22-5p	5p	MIMAT0004495	AGUUCUUCAGUGGCAAGCUUUA	GUUCUU	22	Yes	Star_miRNA	canonical_conserved_miRNA	hsa-mir-22	MI0000078	GGCUGAGCCGCAGUAGUUCUUCAGUGGCAAGCUUUAUGUCCUGACCCAGCUAAAGCUGCCAGUUGAAGAACUGUUGCCCUCUGCC	chr17:1713903-1713987(-)	MIPF0000053	mir-22	22	p1@MIR22HG	ENST00000609442.1	-0.316319	0.803116	0.647449	0.99686	6.31114	6.62746	94.3051	45.595	98.2253	94.1408	43.6637	158.725
hsa-miR-221-3p	3p	MIMAT0000278	AGCUACAUUGUCUGCUGGGUUUC	GCUACA	23	Yes	Mature_miRNA	canonical_conserved_miRNA	hsa-mir-221	MI0000298	UGAACAUCCAGGUCUGGGGCAUGAACCUGGCAUACAAUGUAGAUUUCUGUGUUCGUUAGGCAACAGCUACAUUGUCUGCUGGGUUUCAGGCUACCUGGAAACAUGUUCUC	chrX:45746157-45746266(-)	MIPF0000051	mir-221	221,222	p@chrX:45629661..45629677,-	ENST00000602461.1	0.208523	1.1555	0.747831	0.99686	11.4668	11.2583	1881.22	2247.21	4362.56	4097.34	2016.56	1234.39
hsa-miR-221-5p	5p	MIMAT0004568	ACCUGGCAUACAAUGUAGAUUU	CCUGGC	22	Yes	Star_miRNA	canonical_conserved_miRNA	hsa-mir-221	MI0000298	UGAACAUCCAGGUCUGGGGCAUGAACCUGGCAUACAAUGUAGAUUUCUGUGUUCGUUAGGCAACAGCUACAUUGUCUGCUGGGUUUCAGGCUACCUGGAAACAUGUUCUC	chrX:45746157-45746266(-)	MIPF0000051	mir-221	221,222	p@chrX:45629661..45629677,-	ENST00000602461.1	0.662295	1.5826	0.351855	0.99686	5.57566	4.91336	40.7654	50.9117	51.3161	38.4885	33.6778	18.1502
hsa-miR-222-3p	3p	MIMAT0000279	AGCUACAUCUGGCUACUGGGU	GCUACA	21	Yes	Mature_miRNA	canonical_conserved_miRNA	hsa-mir-222	MI0000299	GCUGCUGGAAGGUGUAGGUACCCUCAAUGGCUCAGUAGCCAGUGUAGAUCCUGUCUUUCGUAAUCAGCAGCUACAUCUGGCUACUGGGUCUCUGAUGGCAUCUUCUAGCU	chrX:45747015-45747124(-)	MIPF0000051	mir-221	221,222	p@chrX:45629661..45629677,-	ENST00000602461.1	0.504086	1.41822	0.432707	0.99686	10.8486	10.3445	1507.75	2103.98	1920.14	1825.47	1469.49	605.541
hsa-miR-222-5p	5p	MIMAT0004569	CUCAGUAGCCAGUGUAGAUCCU	UCAGUA	22	Yes	Star_miRNA	canonical_conserved_miRNA	hsa-mir-222	MI0000299	GCUGCUGGAAGGUGUAGGUACCCUCAAUGGCUCAGUAGCCAGUGUAGAUCCUGUCUUUCGUAAUCAGCAGCUACAUCUGGCUACUGGGUCUCUGAUGGCAUCUUCUAGCU	chrX:45747015-45747124(-)	MIPF0000051	mir-221	221,222	p@chrX:45629661..45629677,-	ENST00000602461.1	-5.89796	0.0167701	0.0963279	0.99686	-5.74268	0.15528	0	0	0	3.25072	0	0
hsa-miR-223-3p	3p	MIMAT0000280	UGUCAGUUUGUCAAAUACCCCA	GUCAGU	22	Yes	Mature_miRNA	canonical_conserved_miRNA	hsa-mir-223	MI0000300	CCUGGCCUCCUGCAGUGCCACGCUCCGUGUAUUUGACAAGCUGAGUUGGACACUCCAUGUGGUAGAGUGUCAGUUUGUCAAAUACCCCAAGUGCGGCACAUGCUUACCAG	chrX:66018870-66018979(+)	MIPF0000067	mir-223	223	p1@ENST00000538676,p1@ENST00000540516,p1@uc004dwg.1,p1@uc011mox.1	curation	0.582556	1.4975	0.398571	0.99686	9.65472	9.07217	890.451	164.013	1363.5	896.288	345.002	373.325
hsa-miR-223-5p	5p	MIMAT0004570	CGUGUAUUUGACAAGCUGAGUU	GUGUAU	22	Yes	Star_miRNA	canonical_conserved_miRNA	hsa-mir-223	MI0000300	CCUGGCCUCCUGCAGUGCCACGCUCCGUGUAUUUGACAAGCUGAGUUGGACACUCCAUGUGGUAGAGUGUCAGUUUGUCAAAUACCCCAAGUGCGGCACAUGCUUACCAG	chrX:66018870-66018979(+)	MIPF0000067	mir-223	223	p1@ENST00000538676,p1@ENST00000540516,p1@uc004dwg.1,p1@uc011mox.1	curation	-0.0365817	0.974962	0.957172	1	7.30843	7.34501	142.209	140.974	192.24	277.871	111.998	97.6908
hsa-miR-224-5p	5p	MIMAT0000281	UCAAGUCACUAGUGGUUCCGUUUAG	CAAGUC	25	Yes	Mature_miRNA	canonical_conserved_miRNA	hsa-mir-224	MI0000301	GGGCUUUCAAGUCACUAGUGGUUCCGUUUAGUAGAUGAUUGUGCAUUGUUUCAAAAUGGUGCCCUAGUGACUACAAAGCCC	chrX:151958578-151958658(-)	MIPF0000088	mir-224	224,452	p1@GABRE	NM_004961	-0.365215	0.776353	0.67087	0.99686	6.11449	6.47971	66.502	16.4335	124.765	219.359	34.4611	13.7016
hsa-miR-2276-3p	3p	MIMAT0011775	UCUGCAAGUGUCAGAGGCGAGG	CUGCAA	22	Yes	Mature_miRNA	canonical_hsa-specific_miRNA	hsa-mir-2276	MI0011282	GUGUUCUUCCAGUCCGCCCUCUGUCACCUUGCAGACGGCUUUCUCUCCGAAUGUCUGCAAGUGUCAGAGGCGAGGAGUGGCAGCUGCAU	chr13:24162416-24162504(+)	-	-	2276	p2@SPATA13	ENST00000382095.4	-2.69846	0.154057	0.249486	0.99686	-1.76434	0.934118	0	0	0.783452	2.99066	0	2.66915
hsa-miR-2277-3p	3p	MIMAT0011777	UGACAGCGCCCUGCCUGGCUC	GACAGC	21	Yes	Star_miRNA	canonical_hsa-specific_miRNA	hsa-mir-2277	MI0011284	GUGCUUCCUGCGGGCUGAGCGCGGGCUGAGCGCUGCCAGUCAGCGCUCACAUUAAGGCUGACAGCGCCCUGCCUGGCUCGGCCGGCGAAGCUC	chr5:93620696-93620788(-)	-	-	2277	p1@FAM172A	ENST00000395965.3	-0.605713	0.657147	0.797982	0.99686	-0.373303	0.232409	0.563576	0	1.66484	0.650144	1.76221	1.06766
hsa-miR-2277-5p	5p	MIMAT0017352	AGCGCGGGCUGAGCGCUGCCAGUC	GCGCGG	24	Yes	Mature_miRNA	canonical_hsa-specific_miRNA	hsa-mir-2277	MI0011284	GUGCUUCCUGCGGGCUGAGCGCGGGCUGAGCGCUGCCAGUCAGCGCUCACAUUAAGGCUGACAGCGCCCUGCCUGGCUCGGCCGGCGAAGCUC	chr5:93620696-93620788(-)	-	-	2277	p1@FAM172A	ENST00000395965.3	0.616237	1.53287	0.521598	0.99686	3.10437	2.48813	5.44791	11.7613	8.52004	7.15158	3.72023	5.87212
hsa-miR-2278	5p	MIMAT0011778	GAGAGCAGUGUGUGUUGCCUGG	AGAGCA	22	NO	Mature_miRNA	canonical_hsa-specific_miRNA	hsa-mir-2278	MI0011285	GUGCUGCAGGUGUUGGAGAGCAGUGUGUGUUGCCUGGGGACUGUGUGGACUGGUAUCACCCAGACAGCUUGCACUGACUCCAGACCCUGCCGUCAU	chr9:94809962-94810057(+)	MIPF0001522	mir-2278	2278	p2@C9orf3	ENST00000297979.5	0.179203	1.13226	0.91956	1	1.62558	1.44638	1.69073	0	7.4428	6.11135	0	1.95737
hsa-miR-2355-3p	3p	MIMAT0017950	AUUGUCCUUGCUGUUUGGAGAU	UUGUCC	22	Yes	Mature_miRNA	canonical_conserved_miRNA	hsa-mir-2355	MI0015873	CAGACGUGUCAUCCCCAGAUACAAUGGACAAUAUGCUAUUAUAAUCGUAUGGCAUUGUCCUUGCUGUUUGGAGAUAAUACUGCUGAC	chr2:207109987-207110073(-)	MIPF0000938	mir-2355	2355	p1@KLF7	ENST00000309446.6	0.447958	1.36411	0.600701	0.99686	4.864	4.41604	27.991	5.63896	53.5685	36.9282	2.93702	24.0223
hsa-miR-23a-3p	3p	MIMAT0000078	AUCACAUUGCCAGGGAUUUCC	UCACAU	21	Yes	Mature_miRNA	canonical_conserved_miRNA	hsa-mir-23a	MI0000079	GGCCGGCUGGGGUUCCUGGGGAUGGGAUUUGCUUCCUGUCACAAAUCACAUUGCCAGGGAUUUCCAACCGACC	chr19:13836587-13836659(-)	MIPF0000027	mir-23	23a,24-2,27a	p@chr19:13953708..13953767,-	curation	0.338197	1.26418	0.606061	0.99686	9.52985	9.19166	624.067	367.177	1226.2	767.69	389.057	597.355
hsa-miR-23a-5p	5p	MIMAT0004496	GGGGUUCCUGGGGAUGGGAUUU	GGGUUC	22	Yes	Star_miRNA	canonical_conserved_miRNA	hsa-mir-23a	MI0000079	GGCCGGCUGGGGUUCCUGGGGAUGGGAUUUGCUUCCUGUCACAAAUCACAUUGCCAGGGAUUUCCAACCGACC	chr19:13836587-13836659(-)	MIPF0000027	mir-23	23a,24-2,27a	p@chr19:13953708..13953767,-	curation	-0.351594	0.783718	0.608351	0.99686	5.94741	6.299	55.2305	44.9506	84.8087	106.364	82.2366	47.5108
hsa-miR-23b-3p	3p	MIMAT0000418	AUCACAUUGCCAGGGAUUACCAC	UCACAU	23	Yes	Mature_miRNA	canonical_conserved_miRNA	hsa-mir-23b	MI0000439	CUCAGGUGCUCUGGCUGCUUGGGUUCCUGGCAUGCUGAUUUGUGACUUAAGAUUAAAAUCACAUUGCCAGGGAUUACCACGCAACCACGACCUUGGC	chr9:95085208-95085304(+)	MIPF0000027	mir-23	24-1,23b,27b,3074	p1@C9orf3	ENST00000471978.1	0.368546	1.29105	0.564708	0.99686	9.2184	8.84986	496.699	686.825	603.454	515.824	473.252	395.034
hsa-miR-23b-5p	5p	MIMAT0004587	UGGGUUCCUGGCAUGCUGAUUU	GGGUUC	22	Yes	Star_miRNA	canonical_conserved_miRNA	hsa-mir-23b	MI0000439	CUCAGGUGCUCUGGCUGCUUGGGUUCCUGGCAUGCUGAUUUGUGACUUAAGAUUAAAAUCACAUUGCCAGGGAUUACCACGCAACCACGACCUUGGC	chr9:95085208-95085304(+)	MIPF0000027	mir-23	24-1,23b,27b,3074	p1@C9orf3	ENST00000471978.1	0.4727	1.3877	0.583209	0.99686	3.70007	3.22737	12.7744	16.5946	9.59729	14.4332	6.06985	7.47361
hsa-miR-23c	5p	MIMAT0018000	AUCACAUUGCCAGUGAUUACCC	UCACAU	22	NO	-	non-canonical_miRNA	hsa-mir-23c	MI0016010	AGUGACUUUCCAGGUGUCACACAGUGAGUGGCAUAAUCAGAGUACAAUUUGAGUCAUGCCCAUACAUCACAUUGCCAGUGAUUACCCAAGGAAAGUGACG	chrX:20017088-20017187(-)	MIPF0001429	mir-23c	23c	p1@MAP7D2	ENST00000443379.3	-1.01131	0.496097	0.37989	0.99686	1.6429	2.65421	3.56932	1.61113	4.11312	4.94109	12.1397	1.77943
hsa-miR-24-1-5p	5p	MIMAT0000079	UGCCUACUGAGCUGAUAUCAGU	GCCUAC	22	Yes	Star_miRNA	canonical_conserved_miRNA	hsa-mir-24-1	MI0000080	CUCCGGUGCCUACUGAGCUGAUAUCAGUUCUCAUUUUACACACUGGCUCAGUUCAGCAGGAACAGGAG	chr9:95086021-95086088(+)	MIPF0000041	mir-24	24-1,23b,27b,3074	p1@C9orf3	ENST00000471978.1	0.673055	1.59445	0.580213	0.99686	2.41536	1.7423	1.69073	8.05565	6.16969	5.33118	1.76221	2.84709
hsa-miR-24-2-5p	5p	MIMAT0004497	UGCCUACUGAGCUGAAACACAG	GCCUAC	22	Yes	Star_miRNA	canonical_conserved_miRNA	hsa-mir-24-2	MI0000081	CUCUGCCUCCCGUGCCUACUGAGCUGAAACACAGUUGGUUUGUGUACACUGGCUCAGUUCAGCAGGAACAGGG	chr19:13836287-13836359(-)	MIPF0000041	mir-24	23a,24-2,27a	p@chr19:13953708..13953767,-	curation	0.634085	1.55195	0.390576	0.99686	6.00288	5.36879	28.5545	48.3339	115.265	65.5345	10.5733	47.6888
hsa-miR-24-3p	3p	MIMAT0000080	UGGCUCAGUUCAGCAGGAACAG	GGCUCA	22	Yes	Mature_miRNA	canonical_conserved_miRNA	hsa-mir-24-1	MI0000080	CUCCGGUGCCUACUGAGCUGAUAUCAGUUCUCAUUUUACACACUGGCUCAGUUCAGCAGGAACAGGAG	chr9:95086021-95086088(+)	MIPF0000041	mir-24	24-1,23b,27b,3074	p1@C9orf3	ENST00000471978.1	0.248863	1.18827	0.699492	0.99686	10.5368	10.288	1242.31	904.006	2310.3	1689.07	780.269	1281.19
hsa-miR-24-3p	3p	MIMAT0000080	UGGCUCAGUUCAGCAGGAACAG	GGCUCA	22	Yes	Mature_miRNA	canonical_conserved_miRNA	hsa-mir-24-2	MI0000081	CUCUGCCUCCCGUGCCUACUGAGCUGAAACACAGUUGGUUUGUGUACACUGGCUCAGUUCAGCAGGAACAGGG	chr19:13836287-13836359(-)	MIPF0000041	mir-24	23a,24-2,27a	p@chr19:13953708..13953767,-	curation	0.250019	1.18922	0.698172	0.99686	10.5362	10.2862	1242.12	904.328	2308.25	1687.51	777.919	1280.48
hsa-miR-25-3p	3p	MIMAT0000081	CAUUGCACUUGUCUCGGUCUGA	AUUGCA	22	Yes	Mature_miRNA	canonical_conserved_miRNA	hsa-mir-25	MI0000082	GGCCAGUGUUGAGAGGCGGAGACUUGGGCAAUUGCUGGACGCUGCCCUGGGCAUUGCACUUGUCUCGGUCUGACAGUGCCGGCC	chr7:100093560-100093643(-)	MIPF0000013	mir-25	25,93,106b	p1@MCM7	ENST00000489841.1	-0.599825	0.659834	0.352905	0.99686	12.6329	13.2327	9228.19	3254.16	6572.67	6028.78	6622.4	16227.3
hsa-miR-25-5p	5p	MIMAT0004498	AGGCGGAGACUUGGGCAAUUG	GGCGGA	21	Yes	Star_miRNA	canonical_conserved_miRNA	hsa-mir-25	MI0000082	GGCCAGUGUUGAGAGGCGGAGACUUGGGCAAUUGCUGGACGCUGCCCUGGGCAUUGCACUUGUCUCGGUCUGACAGUGCCGGCC	chr7:100093560-100093643(-)	MIPF0000013	mir-25	25,93,106b	p1@MCM7	ENST00000489841.1	0.0941458	1.06743	0.89633	1	5.75821	5.66406	46.9647	29.6448	85.5921	36.7981	34.8527	80.4303
hsa-miR-2682-5p	5p	MIMAT0013517	CAGGCAGUGACUGUUCAGACGUC	AGGCAG	23	Yes	-	non-canonical_miRNA	hsa-mir-2682	MI0012063	ACCUUCCUGAAAGAGGUUGGGGCAGGCAGUGACUGUUCAGACGUCCAAUCUCUUUGGGACGCCUCUUCAGCGCUGUCUUCCCUGCCUCUGCCUUUAGGACGAGUCUCAAA	chr1:98045242-98045351(-)	-	-	137,2682	p1@MIR137HG	NR_046105.1	0.371024	1.29327	0.731083	0.99686	3.37368	3.00266	0.187859	23.2003	7.63866	2.7306	15.2725	6.05007
hsa-miR-26a-1-3p	3p	MIMAT0004499	CCUAUUCUUGGUUACUUGCACG	CUAUUC	22	Yes	Star_miRNA	canonical_conserved_miRNA	hsa-mir-26a-1	MI0000083	GUGGCCUCGUUCAAGUAAUCCAGGAUAGGCUGUGCAGGUCCCAAUGGGCCUAUUCUUGGUUACUUGCACGGGGACGC	chr3:37969404-37969480(+)	MIPF0000043	mir-26	26a-1	p1@CTDSPL	ENST00000443503.2	1.07291	2.10368	0.637766	0.99686	0.667598	-0.405316	0.751435	0	3.91726	1.30029	0	0.889716
hsa-miR-26a-2-3p	3p	MIMAT0004681	CCUAUUCUUGAUUACUUGUUUC	CUAUUC	22	Yes	Star_miRNA	canonical_conserved_miRNA	hsa-mir-26a-2	MI0000750	GGCUGUGGCUGGAUUCAAGUAAUCCAGGAUAGGCUGUUUCCAUCUGUGAGGCCUAUUCUUGAUUACUUGUUUCUGGAGGCAGCU	chr12:57824609-57824692(-)	MIPF0000043	mir-26	26a-2	p1@CTDSP2	ENST00000548823.1	-0.706489	0.61281	0.659768	0.99686	0.976744	1.68323	0	4.67228	1.17518	1.30029	7.24465	1.06766
hsa-miR-26a-5p	5p	MIMAT0000082	UUCAAGUAAUCCAGGAUAGGCU	UCAAGU	22	Yes	Mature_miRNA	canonical_conserved_miRNA	hsa-mir-26a-1	MI0000083	GUGGCCUCGUUCAAGUAAUCCAGGAUAGGCUGUGCAGGUCCCAAUGGGCCUAUUCUUGGUUACUUGCACGGGGACGC	chr3:37969404-37969480(+)	MIPF0000043	mir-26	26a-1	p1@CTDSPL	ENST00000443503.2	0.007882	1.00548	0.990026	1	14.3666	14.3588	17616.8	17614.7	28142	33354.9	16605.5	13067.8
hsa-miR-26a-5p	5p	MIMAT0000082	UUCAAGUAAUCCAGGAUAGGCU	UCAAGU	22	Yes	Mature_miRNA	canonical_conserved_miRNA	hsa-mir-26a-2	MI0000750	GGCUGUGGCUGGAUUCAAGUAAUCCAGGAUAGGCUGUUUCCAUCUGUGAGGCCUAUUCUUGAUUACUUGUUUCUGGAGGCAGCU	chr12:57824609-57824692(-)	MIPF0000043	mir-26	26a-2	p1@CTDSP2	ENST00000548823.1	0.00824743	1.00573	0.989564	1	14.3684	14.3602	17637.3	17625.9	28188.9	33404.9	16612.4	13073.1
hsa-miR-26b-3p	3p	MIMAT0004500	CCUGUUCUCCAUUACUUGGCU	CUGUUC	21	Yes	Star_miRNA	canonical_conserved_miRNA	hsa-mir-26b	MI0000084	CCGGGACCCAGUUCAAGUAAUUCAGGAUAGGUUGUGUGCUGUCCAGCCUGUUCUCCAUUACUUGGCUCGGGGACCGG	chr2:218402646-218402722(+)	MIPF0000043	mir-26	26b	p1@CTDSP1	NM_021198	0.569915	1.48444	0.536548	0.99686	3.24779	2.67787	14.4651	7.57231	6.46348	6.50144	5.87404	6.76184
hsa-miR-26b-5p	5p	MIMAT0000083	UUCAAGUAAUUCAGGAUAGGU	UCAAGU	21	Yes	Mature_miRNA	canonical_conserved_miRNA	hsa-mir-26b	MI0000084	CCGGGACCCAGUUCAAGUAAUUCAGGAUAGGUUGUGUGCUGUCCAGCCUGUUCUCCAUUACUUGGCUCGGGGACCGG	chr2:218402646-218402722(+)	MIPF0000043	mir-26	26b	p1@CTDSP1	NM_021198	-0.415359	0.749833	0.512458	0.99686	12.2713	12.6866	6687.21	2824.31	5318.37	7522.55	4222.46	8032.53
hsa-miR-27a-3p	3p	MIMAT0000084	UUCACAGUGGCUAAGUUCCGC	UCACAG	21	Yes	Mature_miRNA	canonical_conserved_miRNA	hsa-mir-27a	MI0000085	CUGAGGAGCAGGGCUUAGCUGCUUGUGAGCAGGGUCCACACCAAGUCGUGUUCACAGUGGCUAAGUUCCGCCCCCCAG	chr19:13836440-13836517(-)	MIPF0000036	mir-27	23a,24-2,27a	p@chr19:13953708..13953767,-	curation	0.0523592	1.03696	0.934694	1	10.3245	10.2722	1586.47	962.651	1297.79	1838.09	871.904	999.685
hsa-miR-27a-5p	5p	MIMAT0004501	AGGGCUUAGCUGCUUGUGAGCA	GGGCUU	22	Yes	Star_miRNA	canonical_conserved_miRNA	hsa-mir-27a	MI0000085	CUGAGGAGCAGGGCUUAGCUGCUUGUGAGCAGGGUCCACACCAAGUCGUGUUCACAGUGGCUAAGUUCCGCCCCCCAG	chr19:13836440-13836517(-)	MIPF0000036	mir-27	23a,24-2,27a	p@chr19:13953708..13953767,-	curation	1.11651	2.16822	0.252819	0.99686	3.34146	2.22495	4.88433	11.6001	13.8083	4.03089	1.56641	8.36333
hsa-miR-27b-3p	3p	MIMAT0000419	UUCACAGUGGCUAAGUUCUGC	UCACAG	21	Yes	Mature_miRNA	canonical_conserved_miRNA	hsa-mir-27b	MI0000440	ACCUCUCUAACAAGGUGCAGAGCUUAGCUGAUUGGUGAACAGUGAUUGGUUUCCGCUUUGUUCACAGUGGCUAAGUUCUGCACCUGAAGAGAAGGUG	chr9:95085445-95085541(+)	MIPF0000036	mir-27	24-1,23b,27b,3074	p1@C9orf3	ENST00000471978.1	0.344081	1.26934	0.587858	0.99686	11.119	10.775	1818.66	2425.07	2428.6	2236.1	2023.22	997.193
hsa-miR-27b-5p	5p	MIMAT0004588	AGAGCUUAGCUGAUUGGUGAAC	GAGCUU	22	Yes	Star_miRNA	canonical_conserved_miRNA	hsa-mir-27b	MI0000440	ACCUCUCUAACAAGGUGCAGAGCUUAGCUGAUUGGUGAACAGUGAUUGGUUUCCGCUUUGUUCACAGUGGCUAAGUUCUGCACCUGAAGAGAAGGUG	chr9:95085445-95085541(+)	MIPF0000036	mir-27	24-1,23b,27b,3074	p1@C9orf3	ENST00000471978.1	0.575851	1.49056	0.518344	0.99686	3.74152	3.16567	2.63002	17.5613	19.7822	14.4332	6.85305	5.51624
hsa-miR-28-3p	3p	MIMAT0004502	CACUAGAUUGUGAGCUCCUGGA	ACUAGA	22	Yes	Mature_miRNA	canonical_conserved_miRNA	hsa-mir-28	MI0000086	GGUCCUUGCCCUCAAGGAGCUCACAGUCUAUUGAGUUACCUUUCUGACUUUCCCACUAGAUUGUGAGCUCCUGGAGGGCAGGCACU	chr3:188688781-188688866(+)	MIPF0000057	mir-28	28	p1@LPP	NM_001167672	0.920496	1.89277	0.181354	0.99686	9.38795	8.46745	301.326	261.809	1446.45	416.352	211.074	434.359
hsa-miR-28-5p	5p	MIMAT0000085	AAGGAGCUCACAGUCUAUUGAG	AGGAGC	22	Yes	Star_miRNA	canonical_conserved_miRNA	hsa-mir-28	MI0000086	GGUCCUUGCCCUCAAGGAGCUCACAGUCUAUUGAGUUACCUUUCUGACUUUCCCACUAGAUUGUGAGCUCCUGGAGGGCAGGCACU	chr3:188688781-188688866(+)	MIPF0000057	mir-28	28	p1@LPP	NM_001167672	0.281395	1.21537	0.70196	0.99686	5.62222	5.34083	31.5603	40.9227	75.1135	75.0266	34.4611	11.9222
hsa-miR-296-3p	3p	MIMAT0004679	GAGGGUUGGGUGGAGGCUCUCC	AGGGUU	22	Yes	Star_miRNA	canonical_conserved_miRNA	hsa-mir-296	MI0000747	AGGACCCUUCCAGAGGGCCCCCCCUCAAUCCUGUUGUGCCUAAUUCAGAGGGUUGGGUGGAGGCUCUCCUGAAGGGCUCU	chr20:58817615-58817694(-)	MIPF0000159	mir-296	296,298	p1@GNAS-AS1	curation	-0.189086	0.877161	0.793765	0.99686	5.31957	5.50866	17.8466	35.4449	66.2996	67.0948	34.6569	34.6989
hsa-miR-296-5p	5p	MIMAT0000690	AGGGCCCCCCCUCAAUCCUGU	GGGCCC	21	Yes	Mature_miRNA	canonical_conserved_miRNA	hsa-mir-296	MI0000747	AGGACCCUUCCAGAGGGCCCCCCCUCAAUCCUGUUGUGCCUAAUUCAGAGGGUUGGGUGGAGGCUCUCCUGAAGGGCUCU	chr20:58817615-58817694(-)	MIPF0000159	mir-296	296,298	p1@GNAS-AS1	curation	-0.842654	0.557617	0.47297	0.99686	1.6749	2.51755	5.26005	1.45002	2.84001	5.85129	4.50343	6.76184
hsa-miR-299-3p	3p	MIMAT0000687	UAUGUGGGAUGGUAAACCGCUU	AUGUGG	22	Yes	Star_miRNA	canonical_conserved_miRNA	hsa-mir-299	MI0000744	AAGAAAUGGUUUACCGUCCCACAUACAUUUUGAAUAUGUAUGUGGGAUGGUAAACCGCUUCUU	chr14:101023794-101023856(+)	MIPF0000186	mir-299	134,154,299,376c,369,376a-1,377,379,380,381,382,323a,329-1,329-2,409,412,410,376b,485,487a,494,495,496,539,544a,376a-2,487b,411,654,655,656,758,668,1185-2,1185-1,300,541,889,543,1197,1193,323b	p1@MEG3	Gtl2-Dio3	2.14809	4.43241	0.133823	0.99686	2.26959	0.121495	5.26005	6.92786	2.25242	0.910201	1.95801	0.355886
hsa-miR-299-5p	5p	MIMAT0002890	UGGUUUACCGUCCCACAUACAU	GGUUUA	22	Yes	Mature_miRNA	canonical_conserved_miRNA	hsa-mir-299	MI0000744	AAGAAAUGGUUUACCGUCCCACAUACAUUUUGAAUAUGUAUGUGGGAUGGUAAACCGCUUCUU	chr14:101023794-101023856(+)	MIPF0000186	mir-299	134,154,299,376c,369,376a-1,377,379,380,381,382,323a,329-1,329-2,409,412,410,376b,485,487a,494,495,496,539,544a,376a-2,487b,411,654,655,656,758,668,1185-2,1185-1,300,541,889,543,1197,1193,323b	p1@MEG3	Gtl2-Dio3	-0.354204	0.782301	0.794783	0.99686	1.42699	1.78119	3.1936	2.57781	2.25242	3.25072	4.69923	2.31326
hsa-miR-29a-3p	3p	MIMAT0000086	UAGCACCAUCUGAAAUCGGUUA	AGCACC	22	Yes	Mature_miRNA	canonical_conserved_miRNA	hsa-mir-29a	MI0000087	AUGACUGAUUUCUUUUGGUGUUCAGAGUCAAUAUAAUUUUCUAGCACCAUCUGAAAUCGGUUAU	chr7:130876747-130876810(-)	MIPF0000009	mir-29	29a,29b-1	p@chr7:130597585..130597624,-	ENST00000432045.2	0.25497	1.19331	0.693119	0.99686	9.28486	9.0299	650.367	752.237	468.7	488.388	745.22	334.533
hsa-miR-29a-5p	5p	MIMAT0004503	ACUGAUUUCUUUUGGUGUUCAG	CUGAUU	22	Yes	Star_miRNA	canonical_conserved_miRNA	hsa-mir-29a	MI0000087	AUGACUGAUUUCUUUUGGUGUUCAGAGUCAAUAUAAUUUUCUAGCACCAUCUGAAAUCGGUUAU	chr7:130876747-130876810(-)	MIPF0000009	mir-29	29a,29b-1	p@chr7:130597585..130597624,-	ENST00000432045.2	7.35439	163.641	0.0146984	0.99686	1.61171	-5.74268	6.57506	2.57781	0	0	0	0
hsa-miR-29b-2-5p	5p	MIMAT0004515	CUGGUUUCACAUGGUGGCUUAG	UGGUUU	22	Yes	Star_miRNA	canonical_conserved_miRNA	hsa-mir-29b-2	MI0000107	CUUCUGGAAGCUGGUUUCACAUGGUGGCUUAGAUUUUUCCAUCUUUGUAUCUAGCACCAUUUGAAAUCAGUGUUUUAGGAG	chr1:207802443-207802523(-)	MIPF0000009	mir-29	29b-2,29c	p1@C1orf132	ENST00000608023.1	-0.483117	0.71543	0.588613	0.99686	3.00909	3.49221	4.13289	12.4057	7.54073	8.45187	17.8179	7.47361
hsa-miR-29b-3p	3p	MIMAT0000100	UAGCACCAUUUGAAAUCAGUGUU	AGCACC	23	Yes	Mature_miRNA	canonical_conserved_miRNA	hsa-mir-29b-1	MI0000105	CUUCAGGAAGCUGGUUUCAUAUGGUGGUUUAGAUUUAAAUAGUGAUUGUCUAGCACCAUUUGAAAUCAGUGUUCUUGGGGG	chr7:130877459-130877539(-)	MIPF0000009	mir-29	29a,29b-1	p@chr7:130597585..130597624,-	ENST00000432045.2	0.281151	1.21516	0.679069	0.99686	6.51569	6.23454	104.074	113.262	57.192	54.6121	98.6839	72.6008
hsa-miR-29b-3p	3p	MIMAT0000100	UAGCACCAUUUGAAAUCAGUGUU	AGCACC	23	Yes	Mature_miRNA	canonical_conserved_miRNA	hsa-mir-29b-2	MI0000107	CUUCUGGAAGCUGGUUUCACAUGGUGGCUUAGAUUUUUCCAUCUUUGUAUCUAGCACCAUUUGAAAUCAGUGUUUUAGGAG	chr1:207802443-207802523(-)	MIPF0000009	mir-29	29b-2,29c	p1@C1orf132	ENST00000608023.1	0.282182	1.21603	0.67793	0.99686	6.51673	6.23454	104.074	113.262	57.3879	54.6121	98.6839	72.6008
hsa-miR-29c-3p	3p	MIMAT0000681	UAGCACCAUUUGAAAUCGGUUA	AGCACC	22	Yes	Mature_miRNA	canonical_conserved_miRNA	hsa-mir-29c	MI0000735	AUCUCUUACACAGGCUGACCGAUUUCUCCUGGUGUUCAGAGUCUGUUUUUGUCUAGCACCAUUUGAAAUCGGUUAUGAUGUAGGGGGA	chr1:207801852-207801939(-)	MIPF0000009	mir-29	29b-2,29c	p1@C1orf132	ENST00000608023.1	0.193711	1.1437	0.794937	0.99686	4.92874	4.73503	53.9155	15.4669	22.0346	30.8168	24.0836	24.912
hsa-miR-29c-5p	5p	MIMAT0004673	UGACCGAUUUCUCCUGGUGUUC	GACCGA	22	Yes	Star_miRNA	canonical_conserved_miRNA	hsa-mir-29c	MI0000735	AUCUCUUACACAGGCUGACCGAUUUCUCCUGGUGUUCAGAGUCUGUUUUUGUCUAGCACCAUUUGAAAUCGGUUAUGAUGUAGGGGGA	chr1:207801852-207801939(-)	MIPF0000009	mir-29	29b-2,29c	p1@C1orf132	ENST00000608023.1	-0.0687559	0.95346	0.935106	1	4.36218	4.43093	34.566	10.7946	16.3546	17.4239	10.5733	36.6563
hsa-miR-301a-3p	3p	MIMAT0000688	CAGUGCAAUAGUAUUGUCAAAGC	AGUGCA	23	Yes	Mature_miRNA	canonical_conserved_miRNA	hsa-mir-301a	MI0000745	ACUGCUAACGAAUGCUCUGACUUUAUUGCACUACUGUACUUUACAGCUAGCAGUGCAAUAGUAUUGUCAAAGCAUCUGAAAGCAGG	chr17:59151136-59151221(-)	MIPF0000034	mir-130	301a	p1@SKA2	ENST00000580541.1	0.76212	1.69598	0.732939	0.99686	0.808472	0.046352	3.94504	0	1.27311	1.95043	0	1.06766
hsa-miR-301a-5p	5p	MIMAT0022696	GCUCUGACUUUAUUGCACUACU	CUCUGA	22	Yes	Star_miRNA	canonical_conserved_miRNA	hsa-mir-301a	MI0000745	ACUGCUAACGAAUGCUCUGACUUUAUUGCACUACUGUACUUUACAGCUAGCAGUGCAAUAGUAUUGUCAAAGCAUCUGAAAGCAGG	chr17:59151136-59151221(-)	MIPF0000034	mir-130	301a	p1@SKA2	ENST00000580541.1	-0.464492	0.724726	0.810278	0.99686	0.687588	1.15208	0	0	4.70071	2.99066	2.54542	1.06766
hsa-miR-302a-5p	5p	MIMAT0000683	ACUUAAACGUGGAUGUACUUGCU	CUUAAA	23	Yes	Star_miRNA	canonical_conserved_miRNA	hsa-mir-302a	MI0000738	CCACCACUUAAACGUGGAUGUACUUGCUUUGAAACUAAAGAAGUAAGUGCUUCCAUGUUUUGGUGAUGG	chr4:112648183-112648251(-)	MIPF0000071	mir-302	302a,302b,302c,302d,367	p1@ENST00000505215,p1@ENST00000509938	ENST00000509938.1	3.80227	13.9507	0.0795704	0.99686	1.81392	-1.98835	3.75718	6.76675	0	0	0	0.711773
hsa-miR-302b-3p	3p	MIMAT0000715	UAAGUGCUUCCAUGUUUUAGUAG	AAGUGC	23	Yes	Mature_miRNA	canonical_conserved_miRNA	hsa-mir-302b	MI0000772	GCUCCCUUCAACUUUAACAUGGAAGUGCUUUCUGUGACUUUAAAAGUAAGUGCUUCCAUGUUUUAGUAGGAGU	chr4:112648485-112648557(-)	MIPF0000071	mir-302	302a,302b,302c,302d,367	p1@ENST00000505215,p1@ENST00000509938	ENST00000509938.1	-1.42212	0.373163	0.599172	0.99686	-1.16747	0.254652	1.31501	0	0	0	1.76221	1.77943
hsa-miR-3059-5p	5p	MIMAT0048633	UUUCCUCUCUGCCCCAUAGGGUGU	UUCCUC	24	NO	-	non-canonical_miRNA	hsa-mir-3059	MI0039499	AGGUGGUACACCCUUUCCUCUCUGCCCCAUAGGGUGUAGCUCUAACUACCCUCUAGGGAAGAGAAGGUUGGGUGAACAGCCU	chr12:86745068-86745149(-)	-	-	3059	Unknown	Unknown	2.79437	6.93728	0.143424	0.99686	1.82664	-0.967725	6.76292	3.86671	0	1.43032	0	0
hsa-miR-3064-5p	5p	MIMAT0019864	UCUGGCUGUUGUGGUGUGCAA	CUGGCU	21	Yes	-	non-canonical_miRNA	hsa-mir-3064	MI0017375	GGUCUGGCUGUUGUGGUGUGCAAAACUCCGUACAUUGCUAUUUUGCCACACUGCAACACCUUACAG	chr17:64500774-64500839(-)	MIPF0001238	mir-3064	3064,5047	p1@DDX5	ENST00000540698.2	-0.372488	0.772449	0.721959	0.99686	2.42707	2.79956	1.69073	8.37788	5.97382	3.38075	4.30763	13.1678
hsa-miR-3065-5p	5p	MIMAT0015066	UCAACAAAAUCACUGAUGCUGGA	CAACAA	23	Yes	-	non-canonical_miRNA	hsa-mir-3065	MI0014228	CUGCCCUCUUCAACAAAAUCACUGAUGCUGGAGUCGCCUGAGUCAUCACUCAGCACCAGGAUAUUGUUGGAGAGGACAG	chr17:81125877-81125955(+)	MIPF0001105	mir-3065	338,657,1250,3065	Unknown	Unknown	0.258887	1.19656	0.919552	1	0.681784	0.422896	0	4.67228	0.0979315	0.390086	2.34962	1.2456
hsa-miR-3074-5p	5p	MIMAT0019208	GUUCCUGCUGAACUGAGCCAG	UUCCUG	21	Yes	-	non-canonical_miRNA	hsa-mir-3074	MI0014181	GCUCGACUCCUGUUCCUGCUGAACUGAGCCAGUGUGUAAAAUGAGAACUGAUAUCAGCUCAGUAGGCACCGGAGGGCGGGU	chr9:95086014-95086094(-)	MIPF0001103	mir-3074	24-1,23b,27b,3074	Unknown	Unknown	0.394975	1.31492	0.739278	0.99686	3.8702	3.47523	20.4766	0	23.3077	14.4332	3.72023	15.1252
hsa-miR-3085-3p	3p	MIMAT0048636	UCUGGCUGCUAUGGCCCCCUC	CUGGCU	21	NO	-	non-canonical_miRNA	hsa-mir-3085	MI0039500	CCCUACUCUGGGAAGGUGCCAUUCUGAGGGCCAGGAGUUUGAUUAUGUGUCACUCUGGCUGCUAUGGCCCCCUCCCAGGGUCUGG	chr10:97875813-97875897(-)	-	-	3085	Unknown	Unknown	-7.06084	0.00748991	0.0210534	0.99686	-5.74268	1.31816	0	0	0	1.30029	4.89504	1.2456
hsa-miR-30a-3p	3p	MIMAT0000088	CUUUCAGUCGGAUGUUUGCAGC	UUUCAG	22	Yes	Star_miRNA	canonical_conserved_miRNA	hsa-mir-30a	MI0000088	GCGACUGUAAACAUCCUCGACUGGAAGCUGUGAAGCCACAGAUGGGCUUUCAGUCGGAUGUUUGCAGCUGC	chr6:71403551-71403621(-)	MIPF0000005	mir-30	30a	p1@LINC00472	ENST00000413945.1	0.333589	1.26014	0.617157	0.99686	7.99174	7.65815	240.647	331.893	191.064	179.05	326.205	100.716
hsa-miR-30a-5p	5p	MIMAT0000087	UGUAAACAUCCUCGACUGGAAG	GUAAAC	22	Yes	Mature_miRNA	canonical_conserved_miRNA	hsa-mir-30a	MI0000088	GCGACUGUAAACAUCCUCGACUGGAAGCUGUGAAGCCACAGAUGGGCUUUCAGUCGGAUGUUUGCAGCUGC	chr6:71403551-71403621(-)	MIPF0000005	mir-30	30a	p1@LINC00472	ENST00000413945.1	0.339334	1.26517	0.601299	0.99686	9.85411	9.51477	820.192	1358.18	598.166	643.252	1096.68	454.645
hsa-miR-30b-3p	3p	MIMAT0004589	CUGGGAGGUGGAUGUUUACUUC	UGGGAG	22	Yes	Star_miRNA	canonical_conserved_miRNA	hsa-mir-30b	MI0000441	ACCAAGUUUCAGUUCAUGUAAACAUCCUACACUCAGCUGUAAUACAUGGAUUGGCUGGGAGGUGGAUGUUUACUUCAGCUGACUUGGA	chr8:134800520-134800607(-)	MIPF0000005	mir-30	30d,30b	p@chr8:135844510..135844527,-	curation	0.456764	1.37246	0.617141	0.99686	3.64983	3.19306	11.8351	2.25558	23.4056	8.71193	13.7061	4.98241
hsa-miR-30b-5p	5p	MIMAT0000420	UGUAAACAUCCUACACUCAGCU	GUAAAC	22	Yes	Mature_miRNA	canonical_conserved_miRNA	hsa-mir-30b	MI0000441	ACCAAGUUUCAGUUCAUGUAAACAUCCUACACUCAGCUGUAAUACAUGGAUUGGCUGGGAGGUGGAUGUUUACUUCAGCUGACUUGGA	chr8:134800520-134800607(-)	MIPF0000005	mir-30	30d,30b	p@chr8:135844510..135844527,-	curation	0.243167	1.18359	0.708234	0.99686	8.23243	7.98927	359.562	307.082	235.623	241.723	310.933	209.617
hsa-miR-30c-1-3p	3p	MIMAT0004674	CUGGGAGAGGGUUGUUUACUCC	UGGGAG	22	Yes	Star_miRNA	canonical_conserved_miRNA	hsa-mir-30c-1	MI0000736	ACCAUGCUGUAGUGUGUGUAAACAUCCUACACUCUCAGCUGUGAGCUCAAGGUGGCUGGGAGAGGGUUGUUUACUCCUUCUGCCAUGGA	chr1:40757284-40757372(+)	MIPF0000005	mir-30	30c-1,30e	p1@NFYC	ENST00000447388.3	-0.41181	0.75168	0.633621	0.99686	3.30371	3.71553	5.63576	7.57231	16.2566	13.9131	19.5801	5.87212
hsa-miR-30c-2-3p	3p	MIMAT0004550	CUGGGAGAAGGCUGUUUACUCU	UGGGAG	22	Yes	Star_miRNA	canonical_conserved_miRNA	hsa-mir-30c-2	MI0000254	AGAUACUGUAAACAUCCUACACUCUCAGCUGUGGAAAGUAAGAAAGCUGGGAGAAGGCUGUUUACUCUUUCU	chr6:71376960-71377031(-)	MIPF0000005	mir-30	30c-2	p1@LINC00472	ENST00000413945.1	0.538478	1.45244	0.486095	0.99686	4.94071	4.40223	20.2888	55.584	16.2566	16.2536	37.3981	9.78687
hsa-miR-30c-5p	5p	MIMAT0000244	UGUAAACAUCCUACACUCUCAGC	GUAAAC	23	Yes	Mature_miRNA	canonical_conserved_miRNA	hsa-mir-30c-1	MI0000736	ACCAUGCUGUAGUGUGUGUAAACAUCCUACACUCUCAGCUGUGAGCUCAAGGUGGCUGGGAGAGGGUUGUUUACUCCUUCUGCCAUGGA	chr1:40757284-40757372(+)	MIPF0000005	mir-30	30c-1,30e	p1@NFYC	ENST00000447388.3	0.408686	1.32748	0.519585	0.99686	10.5565	10.1478	1615.4	1740.5	1162.06	1134.24	1439.92	829.215
hsa-miR-30c-5p	5p	MIMAT0000244	UGUAAACAUCCUACACUCUCAGC	GUAAAC	23	Yes	Mature_miRNA	canonical_conserved_miRNA	hsa-mir-30c-2	MI0000254	AGAUACUGUAAACAUCCUACACUCUCAGCUGUGGAAAGUAAGAAAGCUGGGAGAAGGCUGUUUACUCUUUCU	chr6:71376960-71377031(-)	MIPF0000005	mir-30	30c-2	p1@LINC00472	ENST00000413945.1	0.408409	1.32722	0.519855	0.99686	10.5573	10.1489	1617.65	1740.5	1162.25	1135.67	1439.92	830.283
hsa-miR-30d-3p	3p	MIMAT0004551	CUUUCAGUCAGAUGUUUGCUGC	UUUCAG	22	Yes	Star_miRNA	canonical_conserved_miRNA	hsa-mir-30d	MI0000255	GUUGUUGUAAACAUCCCCGACUGGAAGCUGUAAGACACAGCUAAGCUUUCAGUCAGAUGUUUGCUGCUAC	chr8:134804876-134804945(-)	MIPF0000005	mir-30	30d,30b	p@chr8:135844510..135844527,-	curation	-0.0871118	0.941405	0.931412	1	3.20408	3.29119	11.0837	2.25558	14.2001	5.46121	8.22366	15.659
hsa-miR-30d-5p	5p	MIMAT0000245	UGUAAACAUCCCCGACUGGAAG	GUAAAC	22	Yes	Mature_miRNA	canonical_conserved_miRNA	hsa-mir-30d	MI0000255	GUUGUUGUAAACAUCCCCGACUGGAAGCUGUAAGACACAGCUAAGCUUUCAGUCAGAUGUUUGCUGCUAC	chr8:134804876-134804945(-)	MIPF0000005	mir-30	30d,30b	p@chr8:135844510..135844527,-	curation	-0.302407	0.810898	0.629313	0.99686	11.9913	12.2937	4508.05	2997.99	4707.67	5575.11	3806.18	5680.66
hsa-miR-30e-3p	3p	MIMAT0000693	CUUUCAGUCGGAUGUUUACAGC	UUUCAG	22	Yes	Star_miRNA	canonical_conserved_miRNA	hsa-mir-30e	MI0000749	GGGCAGUCUUUGCUACUGUAAACAUCCUUGACUGGAAGCUGUAAGGUGUUCAGAGGAGCUUUCAGUCGGAUGUUUACAGCGGCAGGCUGCCA	chr1:40754355-40754446(+)	MIPF0000005	mir-30	30c-1,30e	p1@NFYC	ENST00000447388.3	0.465166	1.38048	0.477727	0.99686	8.71998	8.25482	342.654	316.104	606.098	413.622	325.226	177.409
hsa-miR-30e-5p	5p	MIMAT0000692	UGUAAACAUCCUUGACUGGAAG	GUAAAC	22	Yes	Mature_miRNA	canonical_conserved_miRNA	hsa-mir-30e	MI0000749	GGGCAGUCUUUGCUACUGUAAACAUCCUUGACUGGAAGCUGUAAGGUGUUCAGAGGAGCUUUCAGUCGGAUGUUUACAGCGGCAGGCUGCCA	chr1:40754355-40754446(+)	MIPF0000005	mir-30	30c-1,30e	p1@NFYC	ENST00000447388.3	-0.671801	0.627722	0.307965	0.99686	9.53733	10.2091	1145	314.815	769.35	1008.89	756.968	1785.3
hsa-miR-31-3p	3p	MIMAT0004504	UGCUAUGCCAACAUAUUGCCAU	GCUAUG	22	Yes	Star_miRNA	canonical_conserved_miRNA	hsa-mir-31	MI0000089	GGAGAGGAGGCAAGAUGCUGGCAUAGCUGUUGAACUGGGAACCUGCUAUGCCAACAUAUUGCCAUCUUUCC	chr9:21512115-21512185(-)	MIPF0000064	mir-31	31	p1@MIR31HG	NR_027054	-0.983546	0.505735	0.40437	0.99686	1.81932	2.80287	3.38146	6.1223	1.07725	4.16092	16.0557	0.711773
hsa-miR-31-5p	5p	MIMAT0000089	AGGCAAGAUGCUGGCAUAGCU	GGCAAG	21	Yes	Mature_miRNA	canonical_conserved_miRNA	hsa-mir-31	MI0000089	GGAGAGGAGGCAAGAUGCUGGCAUAGCUGUUGAACUGGGAACCUGCUAUGCCAACAUAUUGCCAUCUUUCC	chr9:21512115-21512185(-)	MIPF0000064	mir-31	31	p1@MIR31HG	NR_027054	0.411012	1.32962	0.641833	0.99686	4.78477	4.37375	25.1731	50.1062	7.4428	13.653	46.6007	1.95737
hsa-miR-3120-3p	3p	MIMAT0014982	CACAGCAAGUGUAGACAGGCA	ACAGCA	21	Yes	-	non-canonical_miRNA	hsa-mir-3120	MI0014136	GUCAUGUGACUGCCUGUCUGUGCCUGCUGUACAGGUGAGCGGAUGUUCUGCACAGCAAGUGUAGACAGGCAGACACAUGAC	chr1:172138808-172138888(+)	MIPF0000062	mir-214	199a-2,214,3120	p1@DNM3	ENST00000355305.5	0.634522	1.55242	0.585998	0.99686	2.59062	1.95609	5.07219	4.18894	8.7159	7.93176	0.195801	3.38092
hsa-miR-3120-5p	5p	MIMAT0019198	CCUGUCUGUGCCUGCUGUACA	CUGUCU	21	Yes	-	non-canonical_miRNA	hsa-mir-3120	MI0014136	GUCAUGUGACUGCCUGUCUGUGCCUGCUGUACAGGUGAGCGGAUGUUCUGCACAGCAAGUGUAGACAGGCAGACACAUGAC	chr1:172138808-172138888(+)	MIPF0000062	mir-214	199a-2,214,3120	p1@DNM3	ENST00000355305.5	1.58717	3.0046	0.511636	0.99686	0.51836	-1.06881	0.375718	0	3.81933	0.650144	0	0.711773
hsa-miR-3122	5p	MIMAT0014984	GUUGGGACAAGAGGACGGUCUU	UUGGGA	22	NO	-	non-canonical_miRNA	hsa-mir-3122	MI0014138	ACCAGCUCUGUUGGGACAAGAGGACGGUCUUCUUUUGGAAGGAAGACCAUCAUCUUGUCCGAAGAGAGCUGGU	chr1:212077613-212077685(+)	MIPF0001549	mir-3122	3122	p1@DTL	ENST00000542077.1	-0.232217	0.851326	0.905771	1	0.750953	0.98317	0.563576	2.25558	2.15449	1.95043	0	3.91475
hsa-miR-3124-5p	5p	MIMAT0014986	UUCGCGGGCGAAGGCAAAGUC	UCGCGG	21	Yes	-	non-canonical_miRNA	hsa-mir-3124	MI0014140	GCGGGCUUCGCGGGCGAAGGCAAAGUCGAUUUCCAAAAGUGACUUUCCUCACUCCCGUGAAGUCGGC	chr1:248826377-248826443(+)	-	-	3124	Unknown	Unknown	-0.279729	0.823746	0.796831	0.99686	2.42052	2.70025	6.3872	1.45002	8.12832	4.55101	7.44046	7.47361
hsa-miR-3127-5p	5p	MIMAT0014990	AUCAGGGCUUGUGGAAUGGGAAG	UCAGGG	23	Yes	Mature_miRNA	canonical_hsa-specific_miRNA	hsa-mir-3127	MI0014144	GGCCAGGCCCAUCAGGGCUUGUGGAAUGGGAAGGAGAAGGGACGCUUCCCCUUCUGCAGGCCUGCUGGGUGUGGCU	chr2:96798278-96798353(+)	MIPF0001439	mir-3127	3127	p1@CNNM4	NM_020184	-1.41407	0.375253	0.278287	0.99686	1.04207	2.45613	3.1936	2.09447	0.881384	3.12069	1.37061	11.9222
hsa-miR-3130-3p	3p	MIMAT0014994	GCUGCACCGGAGACUGGGUAA	CUGCAC	21	Yes	Star_miRNA	canonical_hsa-specific_miRNA	hsa-mir-3130-1	MI0014147	CUUGUCAUGUCUUACCCAGUCUCCGGUGCAGCCUGUUGUCAAGGCUGCACCGGAGACUGGGUAAGACAUGACAAG	chr2:206783234-206783308(-)	MIPF0000845	mir-3130	3130-1	Unknown	Unknown	0.466035	1.38131	0.684333	0.99686	2.73664	2.2706	4.69647	1.93336	13.2208	0.520115	4.69923	9.25304
hsa-miR-3130-3p	3p	MIMAT0014994	GCUGCACCGGAGACUGGGUAA	CUGCAC	21	Yes	Star_miRNA	canonical_hsa-specific_miRNA	hsa-mir-3130-2	MI0014148	CUUGUCAUGUCUUACCCAGUCUCCGGUGCAGCCUUGACAACAGGCUGCACCGGAGACUGGGUAAGACAUGACAAG	chr2:206783234-206783308(+)	MIPF0000845	mir-3130	3130-2	p1@FASTKD2	ENST00000403094.3	0.466035	1.38131	0.684333	0.99686	2.73664	2.2706	4.69647	1.93336	13.2208	0.520115	4.69923	9.25304
hsa-miR-3131	5p	MIMAT0014996	UCGAGGACUGGUGGAAGGGCCUU	CGAGGA	23	NO	-	non-canonical_miRNA	hsa-mir-3131	MI0014151	GAGUCGAGGACUGGUGGAAGGGCCUUUCCCCUCAGACCAAGGCCCUGGCCCCAGCUUCUUCUC	chr2:219058688-219058750(-)	-	-	3131	p1@IHH	NM_002181	0.279467	1.21375	0.827905	0.99686	5.42721	5.14774	26.676	3.06115	99.2046	5.85129	7.04885	93.4202
hsa-miR-3135a	5p	MIMAT0015001	UGCCUAGGCUGAGACUGCAGUG	GCCUAG	22	NO	-	non-canonical_miRNA	hsa-mir-3135a	MI0014156	UCACUUUGGUGCCUAGGCUGAGACUGCAGUGGUGCAAUCUCAGUUCACUGCAGCCUUGACCUCCUGGGCUCAGGUGA	chr3:20137565-20137641(+)	MIPF0001219	mir-3135	3135a	p1@KAT2B	NM_003884	-2.66228	0.15797	0.21144	0.99686	-0.754922	1.90736	0	0	1.66484	0	0	11.2104
hsa-miR-3137	5p	MIMAT0015005	UCUGUAGCCUGGGAGCAAUGGGGU	CUGUAG	24	NO	-	non-canonical_miRNA	hsa-mir-3137	MI0014160	UACAGGUCUGUAGCCUGGGAGCAAUGGGGUGUAUGGUAUAGGGGUAGCCUCGUGCUCCUGGGCUACAAACCUGUA	chr3:195134506-195134580(-)	-	-	3137	p1@XXYLT1	NM_152531	1.41746	2.67115	0.58509	0.99686	-0.0109465	-1.42841	0	1.93336	0.979315	0	0	1.06766
hsa-miR-3138	5p	MIMAT0015006	UGUGGACAGUGAGGUAGAGGGAGU	GUGGAC	24	NO	Mature_miRNA	canonical_hsa-specific_miRNA	hsa-mir-3138	MI0014161	CCCUCCUCGGCACUUCCCCCACCUCACUGCCCGGGUGCCCACAAGACUGUGGACAGUGAGGUAGAGGGAGUGCCGAGGAGGG	chr4:10078611-10078692(-)	MIPF0001428	mir-3138	3138	p1@WDR1	ENST00000502702.1	-0.129652	0.914052	0.901243	1	2.64925	2.7789	1.12715	6.76675	10.7725	11.9626	3.52443	4.98241
hsa-miR-3140-3p	3p	MIMAT0015008	AGCUUUUGGGAAUUCAGGUAGU	GCUUUU	22	Yes	Mature_miRNA	canonical_conserved_miRNA	hsa-mir-3140	MI0014163	CCUCUUGAGGUACCUGAAUUACCAAAAGCUUUAUGUAUUCUGAAGUUAUUGAAAAUAAGAGCUUUUGGGAAUUCAGGUAGUUCAGGAGUG	chr4:152489327-152489416(-)	MIPF0001615	mir-3140	3140	p@chr4:153457197..153457268,-	ENST00000281708.4	0.0615281	1.04357	0.970334	1	1.50129	1.43976	2.44216	2.25558	3.7214	2.7306	0	5.33829
hsa-miR-3143	5p	MIMAT0015012	AUAACAUUGUAAAGCGCUUCUUUCG	UAACAU	25	NO	-	non-canonical_miRNA	hsa-mir-3143	MI0014167	UAGAUAACAUUGUAAAGCGCUUCUUUCGCGGUUGGGCUGGAGCAACUCUUUACAAUGUUUCUA	chr6:27147626-27147688(+)	-	-	3143	Unknown	Unknown	-0.438145	0.738083	0.726959	0.99686	2.03327	2.47142	8.45365	3.86671	0	4.29095	4.11183	8.18538
hsa-miR-3146	5p	MIMAT0015018	CAUGCUAGGAUAGAAAGAAUGG	AUGCUA	22	NO	Mature_miRNA	canonical_conserved_miRNA	hsa-mir-3146	MI0014172	GCUAAGUCCCUUCUUUCUAUCCUAGUAUAACUUGAAGAAUUCAAAUAGUCAUGCUAGGAUAGAAAGAAUGGGACUUGGC	chr7:19705358-19705436(-)	MIPF0001626	mir-3146	3146	p1@TWISTNB	NM_001002926	-6.46268	0.0113381	0.0396421	0.99686	-5.74268	0.719998	0	0	0	2.21049	1.95801	0.711773
hsa-miR-3150a-5p	5p	MIMAT0019206	CAACCUCGACGAUCUCCUCAGC	AACCUC	22	Yes	-	non-canonical_miRNA	hsa-mir-3150a	MI0014177	GGGAAGCAGGCCAACCUCGACGAUCUCCUCAGCACCUGAACGCCAAGGCUGGGGAGAUCCUCGAGGUUGGCCUGCUUUCC	chr8:95072914-95072993(+)	MIPF0001102	mir-3150	3150a,3150b	p1@C8orf38	ENST00000520757.1	-2.81411	0.14219	0.246942	0.99686	-2.36295	0.45116	0	0	0.489658	2.60058	0	1.42355
hsa-miR-3150b-3p	3p	MIMAT0018194	UGAGGAGAUCGUCGAGGUUGG	GAGGAG	21	Yes	Mature_miRNA	canonical_hsa-specific_miRNA	hsa-mir-3150b	MI0016426	GAGGGAAAGCAGGCCAACCUCGAGGAUCUCCCCAGCCUUGGCGUUCAGGUGCUGAGGAGAUCGUCGAGGUUGGCCUGCUUCCCCUC	chr8:95072911-95072996(-)	MIPF0001102	mir-3150	3150a,3150b	p@chr8:96088115..96088137,-	ENST00000518598.1	-0.327326	0.797012	0.70724	0.99686	3.24535	3.57268	10.708	7.89454	9.79315	11.1825	8.61526	15.8369
hsa-miR-3154	5p	MIMAT0015028	CAGAAGGGGAGUUGGGAGCAGA	AGAAGG	22	NO	-	non-canonical_miRNA	hsa-mir-3154	MI0014182	GGCCCCUCCUUCUCAGCCCCAGCUCCCGCUCACCCCUGCCACGUCAAAGGAGGCAGAAGGGGAGUUGGGAGCAGAGAGGGGACC	chr9:128244947-128245030(-)	MIPF0001387	mir-3154	199b,3154	p1@MIR3154	curation	-3.00285	0.124754	0.19371	0.99686	-2.35631	0.646536	0	0	0.489658	1.95043	2.15382	0.533829
hsa-miR-3157-3p	3p	MIMAT0019210	CUGCCCUAGUCUAGCUGAAGCU	UGCCCU	22	Yes	-	non-canonical_miRNA	hsa-mir-3157	MI0014185	GGGAAGGGCUUCAGCCAGGCUAGUGCAGUCUGCUUUGUGCCAACACUGGGGUGAUGACUGCCCUAGUCUAGCUGAAGCUUUUCCC	chr10:96064315-96064399(-)	-	-	3157	p1@ENST00000416301,p1@ENST00000444375,p1@ENST00000452728,p1@ENST00000454638,p1@ENST00000458228	ENST00000416301.1	-0.510193	0.702129	0.71487	0.99686	1.43675	1.94694	0	5.80007	2.25242	1.30029	2.93702	7.29567
hsa-miR-3158-3p	3p	MIMAT0015032	AAGGGCUUCCUCUCUGCAGGAC	AGGGCU	22	Yes	-	non-canonical_miRNA	hsa-mir-3158-1	MI0014186	AUUCAGGCCGGUCCUGCAGAGAGGAAGCCCUUCUGCUUACAGGUAUUGGAAGGGCUUCCUCUCUGCAGGACCGGCCUGAAU	chr10:101601417-101601497(+)	MIPF0001065	mir-3158	3158-1	p1@DPCD	ENST00000370147.1	-1.59387	0.331283	0.089237	0.99686	8.04078	9.63465	377.784	84.101	328.071	117.806	178.571	2088.34
hsa-miR-3158-3p	3p	MIMAT0015032	AAGGGCUUCCUCUCUGCAGGAC	AGGGCU	22	Yes	-	non-canonical_miRNA	hsa-mir-3158-2	MI0014187	AUUCAGGCCGGUCCUGCAGAGAGGAAGCCCUUCCAAUACCUGUAAGCAGAAGGGCUUCCUCUCUGCAGGACCGGCCUGAAU	chr10:101601417-101601497(-)	MIPF0001065	mir-3158	3158-2	Unknown	Unknown	-1.59387	0.331283	0.089237	0.99686	8.04078	9.63465	377.784	84.101	328.071	117.806	178.571	2088.34
hsa-miR-3163	5p	MIMAT0015037	UAUAAAAUGAGGGCAGUAAGAC	AUAAAA	22	NO	Mature_miRNA	canonical_hsa-specific_miRNA	hsa-mir-3163	MI0014193	UUCCUCAUCUAUAAAAUGAGGGCAGUAAGACCUUCCUUCCUUGUCUUACUACCCCCAUUUUAUAGAUGAGGAA	chr11:66934434-66934506(-)	-	-	3163	p1@PC	NM_000920	-1.90861	0.266349	0.333885	0.99686	-0.551992	1.35662	1.31501	0	0.685521	2.60058	0.391603	4.62652
hsa-miR-3164	5p	MIMAT0015038	UGUGACUUUAAGGGAAAUGGCG	GUGACU	22	NO	Star_miRNA	canonical_hsa-specific_miRNA	hsa-mir-3164	MI0014194	CUUGGAAACUGUGACUUUAAGGGAAAUGGCGCACAGCAGACCCUGCAAUCAUGCCGUUUUGCUUGAAGUCGCAGUUUCCCAGG	chr11:69083176-69083258(+)	-	-	3164	p1@TPCN2	ENST00000542467.1	-0.832339	0.561618	0.633687	0.99686	0.408861	1.2412	0.939294	1.61113	1.37104	0	3.32862	3.73681
hsa-miR-3167	5p	MIMAT0015042	AGGAUUUCAGAAAUACUGGUGU	GGAUUU	22	NO	-	non-canonical_miRNA	hsa-mir-3167	MI0014198	GGCUGUGGAGGCACCAGUAUUUCUGAAAUUCUUUUUUCUGAAAUUCUUCAGGAAGGAUUUCAGAAAUACUGGUGUCCCGACAGCC	chr11:126988458-126988542(-)	MIPF0001823	mir-3167	3167	p1@KIRREL3	ENST00000549874.1	6.23951	75.5579	0.0744901	0.99686	0.49683	-5.74268	0	4.18894	0	0	0	0
hsa-miR-3168	5p	MIMAT0015043	GAGUUCUACAGUCAGAC	AGUUCU	17	NO	-	non-canonical_miRNA	hsa-mir-3168	MI0014199	AAGAUCAUGAGUUCUACAGUCAGACAGCCUGAGUUGGAGGCUCAUCUUCACUUCUUGCUGUGUGACCCUGGGCCAGUGACUU	chr13:41101019-41101100(-)	-	-	3168	Unknown	Unknown	0.0835677	1.05964	0.928758	1	3.27105	3.18748	11.4594	9.34456	8.12832	8.06178	13.9019	5.33829
hsa-miR-3173-3p	3p	MIMAT0015048	AAAGGAGGAAAUAGGCAGGCCA	AAGGAG	22	Yes	Star_miRNA	canonical_conserved_miRNA	hsa-mir-3173	MI0014204	UCCCUGCCCUGCCUGUUUUCUCCUUUGUGAUUUUAUGAGAACAAAGGAGGAAAUAGGCAGGCCAGGGA	chr14:95137919-95137986(-)	MIPF0001383	mir-3173	3173	p1@DICER1	NM_177438	-1.01736	0.494021	0.600449	0.99686	0.251465	1.26882	3.56932	0	0	0.780173	1.95801	4.44858
hsa-miR-3173-5p	5p	MIMAT0019214	UGCCCUGCCUGUUUUCUCCUUU	GCCCUG	22	Yes	Mature_miRNA	canonical_conserved_miRNA	hsa-mir-3173	MI0014204	UCCCUGCCCUGCCUGUUUUCUCCUUUGUGAUUUUAUGAGAACAAAGGAGGAAAUAGGCAGGCCAGGGA	chr14:95137919-95137986(-)	MIPF0001383	mir-3173	3173	p1@DICER1	NM_177438	-0.0249986	0.982822	0.987252	1	1.90429	1.92929	1.69073	6.44452	3.03588	1.04023	6.46145	3.91475
hsa-miR-3176	5p	MIMAT0015053	ACUGGCCUGGGACUACCGG	CUGGCC	19	NO	-	non-canonical_miRNA	hsa-mir-3176	MI0014210	UGGCCUCUCCAGUCUGCAGCUCCCGGCAGCCUCGGGCCACACUCCCGGGAUCCCCAGGGACUGGCCUGGGACUACCGGGGGUGGCGGCCG	chr16:543277-543366(+)	-	-	3176,5587	p1@SOLH	ENST00000562370.1	-2.92644	0.131539	0.117195	0.99686	-1.00046	1.92598	1.50287	0	0	2.08046	2.15382	7.11773
hsa-miR-3177-3p	3p	MIMAT0015054	UGCACGGCACUGGGGACACGU	GCACGG	21	Yes	-	non-canonical_miRNA	hsa-mir-3177	MI0014211	CCACGUGCCAUGUGUACACACGUGCCAGGCGCUGUCUUGAGACAUUCGCGCAGUGCACGGCACUGGGGACACGUGGCACUGG	chr16:1734985-1735066(+)	-	-	3177	p1@MAPK8IP3	ENST00000356010.5	0.550384	1.46448	0.507757	0.99686	4.28734	3.73695	14.2773	7.08898	37.0181	9.36207	5.67824	24.912
hsa-miR-3179	5p	MIMAT0015056	AGAAGGGGUGAAAUUUAAACGU	GAAGGG	22	NO	Mature_miRNA	canonical_hsa-specific_miRNA	hsa-mir-3179-1	MI0014213	CAGGAUCACAGACGUUUAAAUUACACUCCUUCUGCUGUGCCUUACAGCAGUAGAAGGGGUGAAAUUUAAACGUCUGUGAUCCUG	chr16:14901508-14901591(+)	MIPF0000900	mir-3179	3179-1,3180-1,3670-1	p1@NOMO1	curation	-0.625448	0.648218	0.702152	0.99686	0.812313	1.43776	1.87859	1.77224	1.5669	1.69037	1.76221	4.62652
hsa-miR-3179	5p	MIMAT0015056	AGAAGGGGUGAAAUUUAAACGU	GAAGGG	22	NO	Mature_miRNA	canonical_hsa-specific_miRNA	hsa-mir-3179-2	MI0014216	CAGGAUCACAGACGUUUAAAUUACACUCCUUCUGCUGUGCCUUACAGCAGUAGAAGGGGUGAAAUUUAAACGUCUGUGAUCCUG	chr16:16300159-16300242(+)	MIPF0000900	mir-3179	3180-2,3179-2,3670-2	Unknown	Unknown	-0.625448	0.648218	0.702152	0.99686	0.812313	1.43776	1.87859	1.77224	1.5669	1.69037	1.76221	4.62652
hsa-miR-3179	5p	MIMAT0015056	AGAAGGGGUGAAAUUUAAACGU	GAAGGG	22	NO	Mature_miRNA	canonical_hsa-specific_miRNA	hsa-mir-3179-3	MI0014221	CAGGAUCACAGACGUUUAAAUUACACUCCUUCUGCUGUGCCUUACAGCAGUAGAAGGGGUGAAAUUUAAACGUCUGUGAUCCUG	chr16:18411894-18411977(-)	MIPF0000900	mir-3179	3180-3,3179-3,3670-3	Unknown	Unknown	-0.625448	0.648218	0.702152	0.99686	0.812313	1.43776	1.87859	1.77224	1.5669	1.69037	1.76221	4.62652
hsa-miR-3179	5p	MIMAT0015056	AGAAGGGGUGAAAUUUAAACGU	GAAGGG	22	NO	Mature_miRNA	canonical_hsa-specific_miRNA	hsa-mir-3179-4	MI0031510	CAGGAUCACAGACGUUUAAAUUACACUCCUUCUGCUGUGCCUUACAGCAGUAGAAGGGGUGAAAUUUAAACGUCUGUGAUCCUG	chr16:18494493-18494576(-)	MIPF0000900	mir-3179	3179-4,3670-4	p1@NOMO1	curation	-0.625448	0.648218	0.702152	0.99686	0.812313	1.43776	1.87859	1.77224	1.5669	1.69037	1.76221	4.62652
hsa-miR-3180-3p	3p	MIMAT0015058	UGGGGCGGAGCUUCCGGAGGCC	GGGGCG	22	Yes	Mature_miRNA	canonical_hsa-specific_miRNA	hsa-mir-3180-1	MI0014214	CAGUGCGACGGGCGGAGCUUCCAGACGCUCCGCCCCACGUCGCAUGCGCCCCGGGAAAGCGUGGGGCGGAGCUUCCGGAGGCCCCGCCCUGCUG	chr16:14911220-14911313(+)	MIPF0000894	mir-3180	3179-1,3180-1,3670-1	Unknown	Unknown	0.158376	1.11603	0.865091	0.99686	3.30674	3.14836	14.8408	9.18345	5.68003	5.72127	10.1817	10.6766
hsa-miR-3180-3p	3p	MIMAT0015058	UGGGGCGGAGCUUCCGGAGGCC	GGGGCG	22	Yes	Mature_miRNA	canonical_hsa-specific_miRNA	hsa-mir-3180-2	MI0014215	GCGACGGGCGGAGCUUCCAGACGCUCCGCCCCACGUCGCAUGCGCCCCGGGAAAGCGUGGGGCGGAGCUUCCGGAGGCCCCGCCCUGC	chr16:16309879-16309966(+)	MIPF0000894	mir-3180	3180-2,3179-2,3670-2	Unknown	Unknown	0.158376	1.11603	0.865091	0.99686	3.30674	3.14836	14.8408	9.18345	5.68003	5.72127	10.1817	10.6766
hsa-miR-3180-3p	3p	MIMAT0015058	UGGGGCGGAGCUUCCGGAGGCC	GGGGCG	22	Yes	Mature_miRNA	canonical_hsa-specific_miRNA	hsa-mir-3180-3	MI0014217	CAGUGCGACGGGCGGAGCUUCCAGACGCUCCGCCCCACGUCGCAUGCGCCCCGGGAAAGCGUGGGGCGGAGCUUCCGGAGGCCCCGCCCUGCUG	chr16:18402178-18402271(-)	MIPF0000894	mir-3180	3180-3,3179-3,3670-3	Unknown	Unknown	0.158376	1.11603	0.865091	0.99686	3.30674	3.14836	14.8408	9.18345	5.68003	5.72127	10.1817	10.6766
hsa-miR-3180-3p	3p	-	UGGGGCGGAGCUUCCGGAGGCC	GGGGCG	22	-	-	-	hsa-mir-3180-4	-	-	-	-	-	-	-	-	0.158376	1.11603	0.865091	0.99686	3.30674	3.14836	14.8408	9.18345	5.68003	5.72127	10.1817	10.6766
hsa-miR-3180-3p	3p	-	UGGGGCGGAGCUUCCGGAGGCC	GGGGCG	22	-	-	-	hsa-mir-3180-5	-	-	-	-	-	-	-	-	0.158376	1.11603	0.865091	0.99686	3.30674	3.14836	14.8408	9.18345	5.68003	5.72127	10.1817	10.6766
hsa-miR-3180-5p	5p	MIMAT0015057	CUUCCAGACGCUCCGCCCCACGUCG	UUCCAG	25	Yes	Mature_miRNA	canonical_hsa-specific_miRNA	hsa-mir-3180-1	MI0014214	CAGUGCGACGGGCGGAGCUUCCAGACGCUCCGCCCCACGUCGCAUGCGCCCCGGGAAAGCGUGGGGCGGAGCUUCCGGAGGCCCCGCCCUGCUG	chr16:14911220-14911313(+)	MIPF0000894	mir-3180	3179-1,3180-1,3670-1	Unknown	Unknown	1.22468	2.33703	0.620661	0.99686	0.507456	-0.717221	1.50287	1.93336	0.783452	0	0	1.77943
hsa-miR-3180-5p	5p	MIMAT0015057	CUUCCAGACGCUCCGCCCCACGUCG	UUCCAG	25	Yes	Mature_miRNA	canonical_hsa-specific_miRNA	hsa-mir-3180-2	MI0014215	GCGACGGGCGGAGCUUCCAGACGCUCCGCCCCACGUCGCAUGCGCCCCGGGAAAGCGUGGGGCGGAGCUUCCGGAGGCCCCGCCCUGC	chr16:16309879-16309966(+)	MIPF0000894	mir-3180	3180-2,3179-2,3670-2	Unknown	Unknown	1.22468	2.33703	0.620661	0.99686	0.507456	-0.717221	1.50287	1.93336	0.783452	0	0	1.77943
hsa-miR-3180-5p	5p	MIMAT0015057	CUUCCAGACGCUCCGCCCCACGUCG	UUCCAG	25	Yes	Mature_miRNA	canonical_hsa-specific_miRNA	hsa-mir-3180-3	MI0014217	CAGUGCGACGGGCGGAGCUUCCAGACGCUCCGCCCCACGUCGCAUGCGCCCCGGGAAAGCGUGGGGCGGAGCUUCCGGAGGCCCCGCCCUGCUG	chr16:18402178-18402271(-)	MIPF0000894	mir-3180	3180-3,3179-3,3670-3	Unknown	Unknown	1.22468	2.33703	0.620661	0.99686	0.507456	-0.717221	1.50287	1.93336	0.783452	0	0	1.77943
hsa-miR-3180	5p	-	UGGGGCGGAGCUUCCGGAG	GGGGCG	19	-	-	-	hsa-mir-3180-1	-	-	-	-	-	-	-	-	0.158376	1.11603	0.865091	0.99686	3.30674	3.14836	14.8408	9.18345	5.68003	5.72127	10.1817	10.6766
hsa-miR-3180	5p	-	UGGGGCGGAGCUUCCGGAG	GGGGCG	19	-	-	-	hsa-mir-3180-2	-	-	-	-	-	-	-	-	0.158376	1.11603	0.865091	0.99686	3.30674	3.14836	14.8408	9.18345	5.68003	5.72127	10.1817	10.6766
hsa-miR-3180	5p	-	UGGGGCGGAGCUUCCGGAG	GGGGCG	19	-	-	-	hsa-mir-3180-3	-	-	-	-	-	-	-	-	0.158376	1.11603	0.865091	0.99686	3.30674	3.14836	14.8408	9.18345	5.68003	5.72127	10.1817	10.6766
hsa-miR-3180	5p	MIMAT0018178	UGGGGCGGAGCUUCCGGAG	GGGGCG	19	NO	-	non-canonical_miRNA	hsa-mir-3180-4	MI0016408	GCUCCGCCCCACGUCGCAUGCGCCCCGGGAACGCGUGGGGCGGAGCUUCCGGAGGCCCCGCUCUGCUGCCGACCCUGUGGAGCGGAGGGUGAAGCCUCCGGAUGCCAGUCCCUCAUCGCUGGCCUGGUCGCGCUGUGGCGAAGGGGGCGGAGC	chr16:15154850-15155002(-)	MIPF0000894	mir-3180	3180-4	Unknown	Unknown	0.158376	1.11603	0.865091	0.99686	3.30674	3.14836	14.8408	9.18345	5.68003	5.72127	10.1817	10.6766
hsa-miR-3180	5p	MIMAT0018178	UGGGGCGGAGCUUCCGGAG	GGGGCG	19	NO	-	non-canonical_miRNA	hsa-mir-3180-5	MI0016409	GCUCCGCCCCACGUCGCAUGCGCCCCGGGAACGCGUGGGGCGGAGCUUCCGGAGGCCCCGCCCUGCUGCCGACCCUGUGGAGCGGAGGGUGAAGCCUCCGGAUGCCAGUCCCUCAUCGCUGGCCCGGUCGCGCUGUGGCGAAGGGGGCGGAGC	chr16:2135977-2136129(-)	MIPF0000894	mir-3180	3180-5,4516	Unknown	Unknown	0.158376	1.11603	0.865091	0.99686	3.30674	3.14836	14.8408	9.18345	5.68003	5.72127	10.1817	10.6766
hsa-miR-3187-3p	3p	MIMAT0015069	UUGGCCAUGGGGCUGCGCGG	UGGCCA	20	Yes	Mature_miRNA	canonical_hsa-specific_miRNA	hsa-mir-3187	MI0014231	GCUGGCCCUGGGCAGCGUGUGGCUGAAGGUCACCAUGUUCUCCUUGGCCAUGGGGCUGCGCGGGGCCAGC	chr19:813584-813653(+)	-	-	3187,4745	Unknown	Unknown	-1.24079	0.423141	0.234519	0.99686	2.18497	3.42576	9.01722	0	4.60278	9.23204	9.79007	13.1678
hsa-miR-3187-5p	5p	MIMAT0019216	CCUGGGCAGCGUGUGGCUGAAGG	CUGGGC	23	Yes	Star_miRNA	canonical_hsa-specific_miRNA	hsa-mir-3187	MI0014231	GCUGGCCCUGGGCAGCGUGUGGCUGAAGGUCACCAUGUUCUCCUUGGCCAUGGGGCUGCGCGGGGCCAGC	chr19:813584-813653(+)	-	-	3187,4745	Unknown	Unknown	-0.143362	0.905407	0.930116	1	0.999532	1.14289	0	1.77224	4.11312	2.47055	1.95801	2.13532
hsa-miR-3190-3p	3p	MIMAT0022839	UGUGGAAGGUAGACGGCCAGAGA	GUGGAA	23	Yes	-	non-canonical_miRNA	hsa-mir-3190	MI0014235	CUGGGGUCACCUGUCUGGCCAGCUACGUCCCCACGGCCCUUGUCAGUGUGGAAGGUAGACGGCCAGAGAGGUGACCCCGG	chr19:47226942-47227021(+)	MIPF0001251	mir-3190	3190,3191	Unknown	Unknown	0.3604	1.28378	0.866468	0.99686	0.851182	0.490782	1.50287	0	3.81933	0.780173	0	3.38092
hsa-miR-3198	5p	MIMAT0015083	GUGGAGUCCUGGGGAAUGGAGA	UGGAGU	22	NO	-	non-canonical_miRNA	hsa-mir-3198-1	MI0014246	GACUGUGCUCUCACUGUUCACCCAGCACUAGCAGUACCAGACGGUUCUGUGGAGUCCUGGGGAAUGGAGAGAGCACAGUC	chr22:17764180-17764259(-)	MIPF0001216	mir-3198	3198-1	p1@BID	ENST00000399765.1	-0.631736	0.645399	0.404718	0.99686	4.13246	4.76419	20.1009	12.5668	19.8801	33.1573	27.9996	20.2855
hsa-miR-3198	5p	MIMAT0015083	GUGGAGUCCUGGGGAAUGGAGA	UGGAGU	22	NO	-	non-canonical_miRNA	hsa-mir-3198-2	MI0017335	GACUCUGCUCUCACUGUUCACCCAGCACUAGCAGUACCAGAUGGUUCUGUGGAGUCCUGGGGAAUGGAGAGAGCACAGUC	chr12:54231397-54231476(-)	MIPF0001216	mir-3198	3198-2	p1@CBX5	NM_012117	-0.631736	0.645399	0.404718	0.99686	4.13246	4.76419	20.1009	12.5668	19.8801	33.1573	27.9996	20.2855
hsa-miR-3199	5p	MIMAT0015084	AGGGACUGCCUUAGGAGAAAGUU	GGGACU	23	NO	-	non-canonical_miRNA	hsa-mir-3199-1	MI0014247	GGUGACUCCAGGGACUGCCUUAGGAGAAAGUUUCUGGAAGUUCUGACAUUCCAGAAACUUUCUCCUAAGGCAGUCCCUGGGAGUCACU	chr22:27920525-27920612(-)	MIPF0001026	mir-3199	3199-1,3199-2	Unknown	Unknown	-0.270992	0.828749	0.917896	1	0.276923	0.547915	0	0	3.52553	1.30029	0	3.02503
hsa-miR-3199	5p	MIMAT0015084	AGGGACUGCCUUAGGAGAAAGUU	GGGACU	23	NO	-	non-canonical_miRNA	hsa-mir-3199-2	MI0014248	GUGACUCCCAGGGACUGCCUUAGGAGAAAGUUUCUGGAAUGUCAGAACUUCCAGAAACUUUCUCCUAAGGCAGUCCCUGGAGUCAC	chr22:27920526-27920611(+)	MIPF0001026	mir-3199	3199-1,3199-2	p1@TTC28-AS1	ENST00000452612.1	-0.270992	0.828749	0.917896	1	0.276923	0.547915	0	0	3.52553	1.30029	0	3.02503
hsa-miR-32-3p	3p	MIMAT0004505	CAAUUUAGUGUGUGUGAUAUUU	AAUUUA	22	Yes	Star_miRNA	canonical_conserved_miRNA	hsa-mir-32	MI0000090	GGAGAUAUUGCACAUUACUAAGUUGCAUGUUGUCACGGCCUCAAUGCAAUUUAGUGUGUGUGAUAUUUUC	chr9:109046229-109046298(-)	MIPF0000069	mir-32	32	p1@C9orf5	NM_032012	-0.872299	0.546276	0.566329	0.99686	1.00223	1.87453	2.06645	1.12779	2.74208	6.63147	0	4.27064
hsa-miR-32-5p	5p	MIMAT0000090	UAUUGCACAUUACUAAGUUGCA	AUUGCA	22	Yes	Mature_miRNA	canonical_conserved_miRNA	hsa-mir-32	MI0000090	GGAGAUAUUGCACAUUACUAAGUUGCAUGUUGUCACGGCCUCAAUGCAAUUUAGUGUGUGUGAUAUUUUC	chr9:109046229-109046298(-)	MIPF0000069	mir-32	32	p1@C9orf5	NM_032012	-0.177184	0.884428	0.807073	0.99686	5.79047	5.96766	107.455	18.2058	40.4457	90.37	41.9015	55.3403
hsa-miR-3200-3p	3p	MIMAT0015085	CACCUUGCGCUACUCAGGUCUG	ACCUUG	22	Yes	Mature_miRNA	canonical_conserved_miRNA	hsa-mir-3200	MI0014249	GGUGGUCGAGGGAAUCUGAGAAGGCGCACAAGGUUUGUGUCCAAUACAGUCCACACCUUGCGCUACUCAGGUCUGCUCGUGCCCU	chr22:30731557-30731641(+)	MIPF0001441	mir-3200	3200	p3@OSBP2	ENST00000382310.3	0.216382	1.16182	0.779674	0.99686	4.50858	4.2922	28.5545	27.2281	12.5352	16.3836	29.566	12.8119
hsa-miR-3200-5p	5p	MIMAT0017392	AAUCUGAGAAGGCGCACAAGGU	AUCUGA	22	Yes	Star_miRNA	canonical_conserved_miRNA	hsa-mir-3200	MI0014249	GGUGGUCGAGGGAAUCUGAGAAGGCGCACAAGGUUUGUGUCCAAUACAGUCCACACCUUGCGCUACUCAGGUCUGCUCGUGCCCU	chr22:30731557-30731641(+)	MIPF0001441	mir-3200	3200	p3@OSBP2	ENST00000382310.3	-0.75112	0.594142	0.362876	0.99686	3.64026	4.39138	21.7916	6.92786	8.7159	9.36207	11.9439	41.6387
hsa-miR-320a-3p	3p	MIMAT0000510	AAAAGCUGGGUUGAGAGGGCGA	AAAGCU	22	Yes	-	non-canonical_miRNA	hsa-mir-320a	MI0000542	CUCCCCUCCGCCUUCUCUUCCCGGUUCUUCCCGGAGUCGGGAAAAGCUGGGUUGAGAGGGCGAAAAAGGAUG	chr8:22244966-22245037(-)	MIPF0000163	mir-320	320a	p1@MIR320A	curation	-0.19066	0.876205	0.7573	0.99686	17.016	17.2066	159161	150184	88251	129517	150750	173504
hsa-miR-320b	5p	MIMAT0005792	AAAAGCUGGGUUGAGAGGGCAA	AAAGCU	22	NO	-	non-canonical_miRNA	hsa-mir-320b-1	MI0003776	AUAAAUUAAUCCCUCUCUUUCUAGUUCUUCCUAGAGUGAGGAAAAGCUGGGUUGAGAGGGCAAACAAAUUAA	chr1:116671746-116671817(+)	MIPF0000163	mir-320	320b-1	Unknown	Unknown	-0.390927	0.762639	0.529774	0.99686	13.9396	14.3305	18443.2	18007	10685.8	17494.3	22499.7	21812.3
hsa-miR-320b	5p	MIMAT0005792	AAAAGCUGGGUUGAGAGGGCAA	AAAGCU	22	NO	-	non-canonical_miRNA	hsa-mir-320b-2	MI0003839	GUCUCUUAGGCUUUCUCUUCCCAGAUUUCCCAAAGUUGGGAAAAGCUGGGUUGAGAGGGCAAAAGGAAAAA	chr1:224257040-224257110(-)	MIPF0000163	mir-320	320b-2	p1@NVL	ENST00000482491.1	-0.397579	0.759131	0.523124	0.99686	13.9289	14.3265	18416.2	18001.2	10370.5	17392.1	22518.9	21722.2
hsa-miR-320c	5p	MIMAT0005793	AAAAGCUGGGUUGAGAGGGU	AAAGCU	20	NO	-	non-canonical_miRNA	hsa-mir-320c-1	MI0003778	AAAAAUGAGGCCUUCUCUUCCCAGUUCUUCCCAGAGUCAGGAAAAGCUGGGUUGAGAGGGUAGAAAAAAAAU	chr18:21683518-21683589(+)	MIPF0000163	mir-320	320c-1	Unknown	Unknown	-0.271236	0.828609	0.664689	0.99686	11.7059	11.9771	3671.7	3904.74	2445.25	3822.2	4428.05	3844.28
hsa-miR-320c	5p	MIMAT0005793	AAAAGCUGGGUUGAGAGGGU	AAAGCU	20	NO	-	non-canonical_miRNA	hsa-mir-320c-2	MI0008191	GCAUGACAGGCCUUCUCUUUCCAGUUCUUCCCAGAAUUGGGAAAAGCUGGGUUGAGAGGGUAAGAAAAGAAA	chr18:24321675-24321746(+)	MIPF0000163	mir-320	320c-2	Unknown	Unknown	-0.275659	0.826073	0.659662	0.99686	11.7965	12.0722	3975.09	4148.18	2548.47	3985.25	4841	4092.34
hsa-miR-320d	5p	MIMAT0006764	AAAAGCUGGGUUGAGAGGA	AAAGCU	19	NO	-	non-canonical_miRNA	hsa-mir-320d-1	MI0008190	AAAAUGUUGGCCUUCUCGUCCCAGUUCUUCCCAAAGUUGAGAAAAGCUGGGUUGAGAGGAUGAAAAGAAAAA	chr13:40727816-40727887(-)	MIPF0000163	mir-320	320d-1	Unknown	Unknown	-0.190531	0.876283	0.763086	0.99686	10.278	10.4686	1272.37	1534.76	917.814	1325.64	1601.26	1323.9
hsa-miR-320d	5p	MIMAT0006764	AAAAGCUGGGUUGAGAGGA	AAAGCU	19	NO	-	non-canonical_miRNA	hsa-mir-320d-2	MI0008192	UAUCAAUAAGCCUUCUCUUCCCAGUUCUUCUUGGAGUCAGGAAAAGCUGGGUUGAGAGGAGCAGAAAAGAAA	chrX:140926160-140926231(-)	MIPF0000163	mir-320	320d-2	Unknown	Unknown	-0.119646	0.920413	0.850464	0.99686	9.66135	9.781	773.603	938	717.642	1003.69	798.87	836.689
hsa-miR-320e	5p	MIMAT0015072	AAAGCUGGGUUGAGAAGG	AAGCUG	18	NO	-	non-canonical_miRNA	hsa-mir-320e	MI0014234	CUCCAUGGGGCCUUCUCUUCCCAGUUCUUCCUGGAGUCGGGGAAAAGCUGGGUUGAGAAGGUGAAAAGAAAAA	chr19:46709282-46709354(-)	MIPF0000163	mir-320	320e	p1@PRKD2	ENST00000595515.1	-0.570655	0.673311	0.383299	0.99686	8.85218	9.42284	612.608	515.24	258.637	432.866	1024.82	601.448
hsa-miR-323a-3p	3p	MIMAT0000755	CACAUUACACGGUCGACCUCU	ACAUUA	21	Yes	Mature_miRNA	canonical_conserved_miRNA	hsa-mir-323a	MI0000807	UUGGUACUUGGAGAGAGGUGGUCCGUGGCGCGUUCGCUUUAUUUAUGGCGCACAUUACACGGUCGACCUCUUUGCAGUAUCUAAUC	chr14:101025732-101025817(+)	MIPF0000018	mir-154	134,154,299,376c,369,376a-1,377,379,380,381,382,323a,329-1,329-2,409,412,410,376b,485,487a,494,495,496,539,544a,376a-2,487b,411,654,655,656,758,668,1185-2,1185-1,300,541,889,543,1197,1193,323b	p1@MEG3	Gtl2-Dio3	0.272309	1.20774	0.68053	0.99686	9.16377	8.89147	520.557	827.96	372.14	382.935	810.618	231.148
hsa-miR-323a-5p	5p	MIMAT0004696	AGGUGGUCCGUGGCGCGUUCGC	GGUGGU	22	Yes	Star_miRNA	canonical_conserved_miRNA	hsa-mir-323a	MI0000807	UUGGUACUUGGAGAGAGGUGGUCCGUGGCGCGUUCGCUUUAUUUAUGGCGCACAUUACACGGUCGACCUCUUUGCAGUAUCUAAUC	chr14:101025732-101025817(+)	MIPF0000018	mir-154	134,154,299,376c,369,376a-1,377,379,380,381,382,323a,329-1,329-2,409,412,410,376b,485,487a,494,495,496,539,544a,376a-2,487b,411,654,655,656,758,668,1185-2,1185-1,300,541,889,543,1197,1193,323b	p1@MEG3	Gtl2-Dio3	0.824297	1.77067	0.380118	0.99686	3.37757	2.55327	14.653	12.2446	4.30899	5.59124	8.41946	3.55886
hsa-miR-323b-3p	3p	MIMAT0015050	CCCAAUACACGGUCGACCUCUU	CCAAUA	22	NO	Mature_miRNA	canonical_conserved_miRNA	hsa-mir-323b	MI0014206	UGGUACUCGGAGGGAGGUUGUCCGUGGUGAGUUCGCAUUAUUUAAUGAUGCCCAAUACACGGUCGACCUCUUUUCGGUAUCA	chr14:101056219-101056300(+)	MIPF0000018	mir-154	134,154,299,376c,369,376a-1,377,379,380,381,382,323a,329-1,329-2,409,412,410,376b,485,487a,494,495,496,539,544a,376a-2,487b,411,654,655,656,758,668,1185-2,1185-1,300,541,889,543,1197,1193,323b	p1@MEG3	Gtl2-Dio3	0.0910116	1.06512	0.893505	1	7.07519	6.98418	145.778	166.43	92.3494	107.014	205.004	67.7963
hsa-miR-324-3p	3p	MIMAT0000762	CCCACUGCCCCAGGUGCUGCUGG	CCACUG	23	Yes	Star_miRNA	canonical_conserved_miRNA	hsa-mir-324	MI0000813	CUGACUAUGCCUCCCCGCAUCCCCUAGGGCAUUGGUGUAAAGCUGGAGACCCACUGCCCCAGGUGCUGCUGGGGGUUGUAGUC	chr17:7223297-7223379(-)	MIPF0000165	mir-324	324	p1@DVL2	curation	-0.893308	0.538378	0.215359	0.99686	6.09403	6.98734	105.765	29.3226	69.8252	84.2586	39.7477	256.594
hsa-miR-324-5p	5p	MIMAT0000761	CGCAUCCCCUAGGGCAUUGGUG	GCAUCC	22	Yes	Mature_miRNA	canonical_conserved_miRNA	hsa-mir-324	MI0000813	CUGACUAUGCCUCCCCGCAUCCCCUAGGGCAUUGGUGUAAAGCUGGAGACCCACUGCCCCAGGUGCUGCUGGGGGUUGUAGUC	chr17:7223297-7223379(-)	MIPF0000165	mir-324	324	p1@DVL2	curation	-0.618911	0.651162	0.396455	0.99686	5.25079	5.8697	55.0426	25.2948	33.8843	29.9066	28.587	116.909
hsa-miR-326	5p	MIMAT0000756	CCUCUGGGCCCUUCCUCCAG	CUCUGG	20	NO	Mature_miRNA	canonical_conserved_miRNA	hsa-mir-326	MI0000808	CUCAUCUGUCUGUUGGGCUGGAGGCAGGGCCUUUGUGAAGGCGGGUGGUGCUCAGAUCGCCUCUGGGCCCUUCCUCCAGCCCCGAGGCGGAUUCA	chr11:75335092-75335186(-)	MIPF0000143	mir-326	326	p1@ARRB1	ENST00000533255.1	0.673707	1.59517	0.347831	0.99686	7.82564	7.15194	129.059	55.584	495.631	226.9	104.754	94.8437
hsa-miR-328-3p	3p	MIMAT0000752	CUGGCCCUCUCUGCCCUUCCGU	UGGCCC	22	Yes	Mature_miRNA	canonical_conserved_miRNA	hsa-mir-328	MI0000804	UGGAGUGGGGGGGCAGGAGGGGCUCAGGGAGAAAGUGCAUACAGCCCCUGGCCCUCUCUGCCCUUCCGUCCCCUG	chr16:67202321-67202395(-)	MIPF0000203	mir-328	328	Unknown	Unknown	0.432532	1.3496	0.50407	0.99686	10.9336	10.501	1756.86	2770.82	1339.8	1182.22	2395.04	770.316
hsa-miR-329-3p	3p	MIMAT0001629	AACACACCUGGUUAACCUCUUU	ACACAC	22	Yes	Mature_miRNA	canonical_conserved_miRNA	hsa-mir-329-1	MI0001725	GGUACCUGAAGAGAGGUUUUCUGGGUUUCUGUUUCUUUAAUGAGGACGAAACACACCUGGUUAACCUCUUUUCCAGUAUC	chr14:101026785-101026864(+)	MIPF0000110	mir-329	134,154,299,376c,369,376a-1,377,379,380,381,382,323a,329-1,329-2,409,412,410,376b,485,487a,494,495,496,539,544a,376a-2,487b,411,654,655,656,758,668,1185-2,1185-1,300,541,889,543,1197,1193,323b	p1@MEG3	Gtl2-Dio3	0.398809	1.31842	0.559003	0.99686	7.57365	7.17484	140.331	302.57	128.584	114.425	247.885	71.1773
hsa-miR-329-3p	3p	MIMAT0001629	AACACACCUGGUUAACCUCUUU	ACACAC	22	Yes	Mature_miRNA	canonical_conserved_miRNA	hsa-mir-329-2	MI0001726	GUGGUACCUGAAGAGAGGUUUUCUGGGUUUCUGUUUCUUUAUUGAGGACGAAACACACCUGGUUAACCUCUUUUCCAGUAUCAA	chr14:101027100-101027183(+)	MIPF0000110	mir-329	134,154,299,376c,369,376a-1,377,379,380,381,382,323a,329-1,329-2,409,412,410,376b,485,487a,494,495,496,539,544a,376a-2,487b,411,654,655,656,758,668,1185-2,1185-1,300,541,889,543,1197,1193,323b	p1@MEG3	Gtl2-Dio3	0.398809	1.31842	0.559003	0.99686	7.57365	7.17484	140.331	302.57	128.584	114.425	247.885	71.1773
hsa-miR-329-5p	5p	MIMAT0026555	GAGGUUUUCUGGGUUUCUGUUUC	AGGUUU	23	Yes	Star_miRNA	canonical_conserved_miRNA	hsa-mir-329-1	MI0001725	GGUACCUGAAGAGAGGUUUUCUGGGUUUCUGUUUCUUUAAUGAGGACGAAACACACCUGGUUAACCUCUUUUCCAGUAUC	chr14:101026785-101026864(+)	MIPF0000110	mir-329	134,154,299,376c,369,376a-1,377,379,380,381,382,323a,329-1,329-2,409,412,410,376b,485,487a,494,495,496,539,544a,376a-2,487b,411,654,655,656,758,668,1185-2,1185-1,300,541,889,543,1197,1193,323b	p1@MEG3	Gtl2-Dio3	0.499718	1.41394	0.654538	0.99686	2.9706	2.47088	2.63002	17.7224	3.13381	2.21049	13.9019	0.533829
hsa-miR-329-5p	5p	MIMAT0026555	GAGGUUUUCUGGGUUUCUGUUUC	AGGUUU	23	Yes	Star_miRNA	canonical_conserved_miRNA	hsa-mir-329-2	MI0001726	GUGGUACCUGAAGAGAGGUUUUCUGGGUUUCUGUUUCUUUAUUGAGGACGAAACACACCUGGUUAACCUCUUUUCCAGUAUCAA	chr14:101027100-101027183(+)	MIPF0000110	mir-329	134,154,299,376c,369,376a-1,377,379,380,381,382,323a,329-1,329-2,409,412,410,376b,485,487a,494,495,496,539,544a,376a-2,487b,411,654,655,656,758,668,1185-2,1185-1,300,541,889,543,1197,1193,323b	p1@MEG3	Gtl2-Dio3	0.499718	1.41394	0.654538	0.99686	2.9706	2.47088	2.63002	17.7224	3.13381	2.21049	13.9019	0.533829
hsa-miR-330-3p	3p	MIMAT0000751	GCAAAGCACACGGCCUGCAGAGA	CAAAGC	23	Yes	Mature_miRNA	canonical_conserved_miRNA	hsa-mir-330	MI0000803	CUUUGGCGAUCACUGCCUCUCUGGGCCUGUGUCUUAGGCUCUGCAAGAUCAACCGAGCAAAGCACACGGCCUGCAGAGAGGCAGCGCUCUGCCC	chr19:45638994-45639087(-)	MIPF0000200	mir-330	330	p1@EML2	ENST00000586195.1	0.520777	1.43473	0.43065	0.99686	8.22092	7.70014	210.778	400.527	283.708	204.795	294.485	124.56
hsa-miR-330-5p	5p	MIMAT0004693	UCUCUGGGCCUGUGUCUUAGGC	CUCUGG	22	Yes	Star_miRNA	canonical_conserved_miRNA	hsa-mir-330	MI0000803	CUUUGGCGAUCACUGCCUCUCUGGGCCUGUGUCUUAGGCUCUGCAAGAUCAACCGAGCAAAGCACACGGCCUGCAGAGAGGCAGCGCUCUGCCC	chr19:45638994-45639087(-)	MIPF0000200	mir-330	330	p1@EML2	ENST00000586195.1	0.151706	1.11088	0.823353	0.99686	6.83556	6.68385	131.313	77.1732	134.068	77.3671	68.9221	162.106
hsa-miR-331-3p	3p	MIMAT0000760	GCCCCUGGGCCUAUCCUAGAA	CCCCUG	21	Yes	Mature_miRNA	canonical_conserved_miRNA	hsa-mir-331	MI0000812	GAGUUUGGUUUUGUUUGGGUUUGUUCUAGGUAUGGUCCCAGGGAUCCCAGAUCAAACCAGGCCCCUGGGCCUAUCCUAGAACCAACCUAAGCUC	chr12:95308420-95308513(+)	MIPF0000199	mir-331	331,3685	p@chr12:95699725..95699730,+	curation	0.828252	1.77553	0.301896	0.99686	4.32696	3.49871	26.8638	10.4724	22.818	17.8139	7.24465	8.71921
hsa-miR-331-5p	5p	MIMAT0004700	CUAGGUAUGGUCCCAGGGAUCC	UAGGUA	22	Yes	Star_miRNA	canonical_conserved_miRNA	hsa-mir-331	MI0000812	GAGUUUGGUUUUGUUUGGGUUUGUUCUAGGUAUGGUCCCAGGGAUCCCAGAUCAAACCAGGCCCCUGGGCCUAUCCUAGAACCAACCUAAGCUC	chr12:95308420-95308513(+)	MIPF0000199	mir-331	331,3685	p@chr12:95699725..95699730,+	curation	0.0189483	1.01322	0.992802	1	3.21461	3.19566	7.13864	14.0168	6.65934	8.45187	5.09084	13.8796
hsa-miR-335-3p	3p	MIMAT0004703	UUUUUCAUUAUUGCUCCUGACC	UUUUCA	22	Yes	Star_miRNA	canonical_conserved_miRNA	hsa-mir-335	MI0000816	UGUUUUGAGCGGGGGUCAAGAGCAAUAACGAAAAAUGUUUGUCAUAAACCGUUUUUCAUUAUUGCUCCUGACCUCCUCUCAUUUGCUAUAUUCA	chr7:130496111-130496204(+)	MIPF0000196	mir-335	335	p1@MEST	ENST00000223215.4	0.398756	1.31837	0.55301	0.99686	7.45238	7.05362	184.102	214.603	126.723	162.796	172.501	63.1698
hsa-miR-335-5p	5p	MIMAT0000765	UCAAGAGCAAUAACGAAAAAUGU	CAAGAG	23	Yes	Mature_miRNA	canonical_conserved_miRNA	hsa-mir-335	MI0000816	UGUUUUGAGCGGGGGUCAAGAGCAAUAACGAAAAAUGUUUGUCAUAAACCGUUUUUCAUUAUUGCUCCUGACCUCCUCUCAUUUGCUAUAUUCA	chr7:130496111-130496204(+)	MIPF0000196	mir-335	335	p1@MEST	ENST00000223215.4	0.311111	1.24066	0.681661	0.99686	4.68064	4.36953	33.251	17.4002	26.2456	29.5165	13.5103	18.862
hsa-miR-337-3p	3p	MIMAT0000754	CUCCUAUAUGAUGCCUUUCUUC	UCCUAU	22	Yes	Mature_miRNA	canonical_conserved_miRNA	hsa-mir-337	MI0000806	GUAGUCAGUAGUUGGGGGGUGGGAACGGCUUCAUACAGGAGUUGAUGCACAGUUAUCCAGCUCCUAUAUGAUGCCUUUCUUCAUCCCCUUCAA	chr14:100874493-100874585(+)	MIPF0000195	mir-337	127,136,337,431,433,493,432,665	p1@MEG3	Gtl2-Dio3	-0.339769	0.790168	0.720836	0.99686	2.73941	3.07917	5.63576	6.28341	8.03038	10.2723	12.5313	2.4912
hsa-miR-337-5p	5p	MIMAT0004695	GAACGGCUUCAUACAGGAGUU	AACGGC	21	Yes	Star_miRNA	canonical_conserved_miRNA	hsa-mir-337	MI0000806	GUAGUCAGUAGUUGGGGGGUGGGAACGGCUUCAUACAGGAGUUGAUGCACAGUUAUCCAGCUCCUAUAUGAUGCCUUUCUUCAUCCCCUUCAA	chr14:100874493-100874585(+)	MIPF0000195	mir-337	127,136,337,431,433,493,432,665	p1@MEG3	Gtl2-Dio3	-0.191617	0.875624	0.952724	1	0.0494341	0.241051	0	3.06115	0	1.17026	0	2.31326
hsa-miR-338-3p	3p	MIMAT0000763	UCCAGCAUCAGUGAUUUUGUUG	CCAGCA	22	Yes	Mature_miRNA	canonical_conserved_miRNA	hsa-mir-338	MI0000814	UCUCCAACAAUAUCCUGGUGCUGAGUGAUGACUCAGGCGACUCCAGCAUCAGUGAUUUUGUUGAAGA	chr17:81125883-81125949(-)	MIPF0000097	mir-338	338,657,1250,3065	p1@AATK	ENST00000572339.1	0.210804	1.15733	0.778967	0.99686	4.93966	4.72885	33.251	41.4061	17.4318	23.2752	41.3141	14.9472
hsa-miR-338-5p	5p	MIMAT0004701	AACAAUAUCCUGGUGCUGAGUG	ACAAUA	22	Yes	Star_miRNA	canonical_conserved_miRNA	hsa-mir-338	MI0000814	UCUCCAACAAUAUCCUGGUGCUGAGUGAUGACUCAGGCGACUCCAGCAUCAGUGAUUUUGUUGAAGA	chr17:81125883-81125949(-)	MIPF0000097	mir-338	338,657,1250,3065	p1@AATK	ENST00000572339.1	0.337487	1.26355	0.611404	0.99686	9.47839	9.1409	647.549	1090.9	401.519	473.305	963.343	256.95
hsa-miR-339-3p	3p	MIMAT0004702	UGAGCGCCUCGACGACAGAGCCG	GAGCGC	23	NO	Mature_miRNA	canonical_conserved_miRNA	hsa-mir-339	MI0000815	CGGGGCGGCCGCUCUCCCUGUCCUCCAGGAGCUCACGUGUGCCUGCCUGUGAGCGCCUCGACGACAGAGCCGGCGCCUGCCCCAGUGUCUGCGC	chr7:1022933-1023026(-)	MIPF0000193	mir-339	339	p1@C7orf50	ENST00000412051.1	-0.00634728	0.99561	0.992907	1	8.03592	8.04227	273.898	84.7455	428.548	170.078	115.719	505.003
hsa-miR-339-5p	5p	MIMAT0000764	UCCCUGUCCUCCAGGAGCUCACG	CCCUGU	23	NO	Mature_miRNA	canonical_conserved_miRNA	hsa-mir-339	MI0000815	CGGGGCGGCCGCUCUCCCUGUCCUCCAGGAGCUCACGUGUGCCUGCCUGUGAGCGCCUCGACGACAGAGCCGGCGCCUGCCCCAGUGUCUGCGC	chr7:1022933-1023026(-)	MIPF0000193	mir-339	339	p1@C7orf50	ENST00000412051.1	0.681561	1.60387	0.336986	0.99686	6.11886	5.4373	50.534	36.8949	120.847	56.6925	25.8458	47.3329
hsa-miR-33a-5p	5p	MIMAT0000091	GUGCAUUGUAGUUGCAUUGCA	UGCAUU	21	Yes	Mature_miRNA	canonical_conserved_miRNA	hsa-mir-33a	MI0000091	CUGUGGUGCAUUGUAGUUGCAUUGCAUGUUCUGGUGGUACCCAUGCAAUGUUUCCACAGUGCAUCACAG	chr22:41900944-41901012(+)	MIPF0000070	mir-33	33a	p1@SREBF2	ENST00000361204.4	0.580978	1.49586	0.810046	0.99686	0.0891751	-0.491803	2.06645	0	1.07725	1.17026	0	0.889716
hsa-miR-340-3p	3p	MIMAT0000750	UCCGUCUCAGUUACUUUAUAGC	CCGUCU	22	Yes	Star_miRNA	canonical_conserved_miRNA	hsa-mir-340	MI0000802	UUGUACCUGGUGUGAUUAUAAAGCAAUGAGACUGAUUGUCAUAUGUCGUUUGUGGGAUCCGUCUCAGUUACUUUAUAGCCAUACCUGGUAUCUUA	chr5:180015303-180015397(-)	MIPF0000191	mir-340	340	p1@RNF130	ENST00000522208.2	0.165143	1.12128	0.818446	0.99686	5.39785	5.23271	33.0632	32.0615	61.2072	59.0331	26.0416	27.5812
hsa-miR-340-5p	5p	MIMAT0004692	UUAUAAAGCAAUGAGACUGAUU	UAUAAA	22	Yes	Mature_miRNA	canonical_conserved_miRNA	hsa-mir-340	MI0000802	UUGUACCUGGUGUGAUUAUAAAGCAAUGAGACUGAUUGUCAUAUGUCGUUUGUGGGAUCCGUCUCAGUUACUUUAUAGCCAUACCUGGUAUCUUA	chr5:180015303-180015397(-)	MIPF0000191	mir-340	340	p1@RNF130	ENST00000522208.2	-0.0411136	0.971904	0.950824	1	7.7711	7.81221	160.056	203.969	291.15	345.877	170.935	157.302
hsa-miR-342-3p	3p	MIMAT0000753	UCUCACACAGAAAUCGCACCCGU	CUCACA	23	Yes	Mature_miRNA	canonical_conserved_miRNA	hsa-mir-342	MI0000805	GAAACUGGGCUCAAGGUGAGGGGUGCUAUCUGUGAUUGAGGGACAUGGUUAAUGGAAUUGUCUCACACAGAAAUCGCACCCGUCACCUUGGCCUACUUA	chr14:100109655-100109753(+)	MIPF0000190	mir-342	342,151b	p1@EVL	ENST00000555706.1	0.663628	1.58406	0.311587	0.99686	8.40601	7.74238	304.895	452.889	259.812	213.897	278.821	149.65
hsa-miR-342-5p	5p	MIMAT0004694	AGGGGUGCUAUCUGUGAUUGA	GGGGUG	21	Yes	Star_miRNA	canonical_conserved_miRNA	hsa-mir-342	MI0000805	GAAACUGGGCUCAAGGUGAGGGGUGCUAUCUGUGAUUGAGGGACAUGGUUAAUGGAAUUGUCUCACACAGAAAUCGCACCCGUCACCUUGGCCUACUUA	chr14:100109655-100109753(+)	MIPF0000190	mir-342	342,151b	p1@EVL	ENST00000555706.1	-0.125932	0.916412	0.849537	0.99686	7.29798	7.42391	113.655	156.763	201.543	143.812	135.886	235.419
hsa-miR-345-5p	5p	MIMAT0000772	GCUGACUCCUAGUCCAGGGCUC	CUGACU	22	Yes	Mature_miRNA	canonical_conserved_miRNA	hsa-mir-345	MI0000825	ACCCAAACCCUAGGUCUGCUGACUCCUAGUCCAGGGCUCGUGAUGGCUGGUGGGCCCUGAACGAGGGGUCUGGAGGCCUGGGUUUGAAUAUCGACAGC	chr14:100307859-100307956(+)	MIPF0000189	mir-345	345	p@chr14:100772992..100773015,+	curation	-0.25691	0.836879	0.717593	0.99686	6.86217	7.11908	109.71	44.6283	194.492	96.0913	49.5378	271.363
hsa-miR-346	5p	MIMAT0000773	UGUCUGCCCGCAUGCCUGCCUCU	GUCUGC	23	NO	Mature_miRNA	canonical_conserved_miRNA	hsa-mir-346	MI0000826	GGUCUCUGUGUUGGGCGUCUGUCUGCCCGCAUGCCUGCCUCUCUGUUGCUCUGAAGGAGGCAGGGGCUGGGCCUGCAGCUGCCUGGGCAGAGCGG	chr10:86264694-86264788(-)	MIPF0000188	mir-346	346	p1@GRID1	NM_017551	0.0129087	1.00899	0.987049	1	5.881	5.86809	73.0771	75.0787	28.6939	30.9468	117.285	27.0474
hsa-miR-34a-5p	5p	MIMAT0000255	UGGCAGUGUCUUAGCUGGUUGU	GGCAGU	22	Yes	Mature_miRNA	canonical_conserved_miRNA	hsa-mir-34a	MI0000268	GGCCAGCUGUGAGUGUUUCUUUGGCAGUGUCUUAGCUGGUUGUUGUGAGCAAUAGUAAGGAAGCAAUCAGCAAGUAUACUGCCCUAGAAGUGCUGCACGUUGUGGGGCCC	chr1:9151668-9151777(-)	MIPF0000039	mir-34	34a	p@chr1:9222986..9223005,-	curation	0.318793	1.24729	0.679926	0.99686	4.44259	4.1238	25.9245	22.5558	16.7463	12.4828	24.8668	14.9472
hsa-miR-34b-3p	3p	MIMAT0004676	CAAUCACUAACUCCACUGCCAU	AAUCAC	22	Yes	Star_miRNA	canonical_conserved_miRNA	hsa-mir-34b	MI0000742	GUGCUCGGUUUGUAGGCAGUGUCAUUAGCUGAUUGUACUGUGGUGGUUACAAUCACUAACUCCACUGCCAUCAAAACAAGGCAC	chr11:111512938-111513021(+)	MIPF0000039	mir-34	34b,34c	p1@MIR34B	XR_040780	0.354493	1.27854	0.858406	0.99686	1.13016	0.775671	3.00574	3.54449	0	0.780173	0.391603	3.91475
hsa-miR-34c-5p	5p	MIMAT0000686	AGGCAGUGUAGUUAGCUGAUUGC	GGCAGU	23	Yes	Mature_miRNA	canonical_conserved_miRNA	hsa-mir-34c	MI0000743	AGUCUAGUUACUAGGCAGUGUAGUUAGCUGAUUGCUAAUAGUACCAAUCACUAACCACACGGCCAGGUAAAAAGAUU	chr11:111513439-111513515(+)	MIPF0000039	mir-34	34b,34c	p1@MIR34B	XR_040780	-0.0230562	0.984146	0.980222	1	3.70429	3.72735	2.25431	23.0392	13.7104	8.84196	28.587	2.31326
hsa-miR-3605-3p	3p	MIMAT0017982	CCUCCGUGUUACCUGUCCUCUAG	CUCCGU	23	Yes	Mature_miRNA	canonical_hsa-specific_miRNA	hsa-mir-3605	MI0015995	ACUUUAUACGUGUAAUUGUGAUGAGGAUGGAUAGCAAGGAAGCCGCUCCCACCUGACCCUCACGGCCUCCGUGUUACCUGUCCUCUAGGUGGGACGCUCG	chr1:33332393-33332492(-)	MIPF0001639	mir-3605	3605	p1@PHC2	NM_004427	0.226239	1.16978	0.800847	0.99686	3.51483	3.28859	12.9623	14.178	7.149	5.85129	13.3145	10.1428
hsa-miR-3605-5p	5p	MIMAT0017981	UGAGGAUGGAUAGCAAGGAAGCC	GAGGAU	23	Yes	Mature_miRNA	canonical_hsa-specific_miRNA	hsa-mir-3605	MI0015995	ACUUUAUACGUGUAAUUGUGAUGAGGAUGGAUAGCAAGGAAGCCGCUCCCACCUGACCCUCACGGCCUCCGUGUUACCUGUCCUCUAGGUGGGACGCUCG	chr1:33332393-33332492(-)	MIPF0001639	mir-3605	3605	p1@PHC2	NM_004427	-0.629928	0.646209	0.458165	0.99686	3.54382	4.17375	18.598	7.08898	9.30349	4.55101	11.1607	38.4357
hsa-miR-3609	5p	MIMAT0017986	CAAAGUGAUGAGUAAUACUGGCUG	AAAGUG	24	NO	-	non-canonical_miRNA	hsa-mir-3609	MI0015999	GUAACAGUAACUUUUAUUCUCAUUUUCCUUUUCUCUACCUUGUAGAGAAGCAAAGUGAUGAGUAAUACUGGCUGGAGCCC	chr7:98881650-98881729(+)	-	-	3609	p1@TRRAP	NM_001244580	-0.447455	0.733335	0.72216	0.99686	1.7452	2.19265	4.69647	3.38337	1.95863	2.47055	9.98587	1.2456
hsa-miR-361-3p	3p	MIMAT0004682	UCCCCCAGGUGUGAUUCUGAUUU	CCCCCA	23	Yes	Mature_miRNA	canonical_conserved_miRNA	hsa-mir-361	MI0000760	GGAGCUUAUCAGAAUCUCCAGGGGUACUUUAUAAUUUCAAAAAGUCCCCCAGGUGUGAUUCUGAUUUGCUUC	chrX:85903636-85903707(-)	MIPF0000172	mir-361	361	p1@CHM	NM_000390	0.0185624	1.01295	0.97774	1	9.10231	9.08374	411.411	425.339	811.95	351.598	341.086	935.091
hsa-miR-361-5p	5p	MIMAT0000703	UUAUCAGAAUCUCCAGGGGUAC	UAUCAG	22	Yes	Star_miRNA	canonical_conserved_miRNA	hsa-mir-361	MI0000760	GGAGCUUAUCAGAAUCUCCAGGGGUACUUUAUAAUUUCAAAAAGUCCCCCAGGUGUGAUUCUGAUUUGCUUC	chrX:85903636-85903707(-)	MIPF0000172	mir-361	361	p1@CHM	NM_000390	0.271439	1.20701	0.686668	0.99686	6.73217	6.46074	106.704	129.374	82.8501	88.9397	112.977	62.2801
hsa-miR-3611	5p	MIMAT0017988	UUGUGAAGAAAGAAAUUCUUA	UGUGAA	21	NO	Mature_miRNA	canonical_hsa-specific_miRNA	hsa-mir-3611	MI0016001	AGCAGGUCUAAUAAGAAUUUCUUUUUCUUCACAAUUAUGAAAGAAAAGAAAUUGUGAAGAAAGAAAUUCUUACUAGUUUUGCU	chr10:35079598-35079680(-)	-	-	3611	p1@CUL2	ENST00000374748.1	-0.747689	0.595557	0.721947	0.99686	0.259469	1.00716	3.38146	0	0.195863	1.17026	0	4.80446
hsa-miR-3612	5p	MIMAT0017989	AGGAGGCAUCUUGAGAAAUGGA	GGAGGC	22	NO	Mature_miRNA	canonical_hsa-specific_miRNA	hsa-mir-3612	MI0016002	GGGACUGGGGAUGAGGAGGCAUCUUGAGAAAUGGAAGGAAUGGGAUCUACUUCCAGUUCACUAGAGGCGUCCUGACACCCCUAGCUC	chr12:128294092-128294178(+)	MIPF0001519	mir-3612	3612	p1@TMEM132C	NM_001136103	1.91197	3.76323	0.461428	0.99686	0.815398	-1.09657	5.26005	0	0	0	1.37061	0
hsa-miR-3613-3p	3p	MIMAT0017991	ACAAAAAAAAAAGCCCAACCCUUC	CAAAAA	24	Yes	Star_miRNA	canonical_conserved_miRNA	hsa-mir-3613	MI0016003	UGGUUGGGUUUGGAUUGUUGUACUUUUUUUUUUGUUCGUUGCAUUUUUAGGAACAAAAAAAAAAGCCCAACCCUUCACACCACUUCA	chr13:49996415-49996501(-)	MIPF0001411	mir-3613	3613	p1@DLEU2	NR_002612	1.57881	2.98724	0.511041	0.99686	0.996035	-0.582777	3.38146	0	2.54622	0	0	1.95737
hsa-miR-3613-5p	5p	MIMAT0017990	UGUUGUACUUUUUUUUUUGUUC	GUUGUA	22	Yes	Mature_miRNA	canonical_conserved_miRNA	hsa-mir-3613	MI0016003	UGGUUGGGUUUGGAUUGUUGUACUUUUUUUUUUGUUCGUUGCAUUUUUAGGAACAAAAAAAAAAGCCCAACCCUUCACACCACUUCA	chr13:49996415-49996501(-)	MIPF0001411	mir-3613	3613	p1@DLEU2	NR_002612	0.129184	1.09368	0.865372	0.99686	5.23928	5.1101	55.9819	10.9557	46.3216	37.7083	11.3565	54.4506
hsa-miR-3614-5p	5p	MIMAT0017992	CCACUUGGAUCUGAAGGCUGCCC	CACUUG	23	Yes	Mature_miRNA	canonical_hsa-specific_miRNA	hsa-mir-3614	MI0016004	GGUUCUGUCUUGGGCCACUUGGAUCUGAAGGCUGCCCCUUUGCUCUCUGGGGUAGCCUUCAGAUCUUGGUGUUUUGAAUUCUUACU	chr17:56891270-56891355(-)	-	-	3614	p1@TRIM25	NM_005082	-0.656765	0.634299	0.705484	0.99686	0.692417	1.34918	0	0.805565	3.91726	2.34052	2.93702	2.31326
hsa-miR-3615	5p	MIMAT0017994	UCUCUCGGCUCCUCGCGGCUC	CUCUCG	21	NO	-	non-canonical_miRNA	hsa-mir-3615	MI0016005	GACUCUGGGACGCUCAGACGCCGCGCGGGGCGGGGAUUGGUCUGUGGUCCUCUCUCGGCUCCUCGCGGCUCGCGGCGGCCGACGGUU	chr17:74748613-74748699(+)	MIPF0001540	mir-3615	3615	p1@SLC9A3R1	NM_004252	-0.638518	0.642373	0.354145	0.99686	8.33492	8.97344	378.723	187.375	402.499	211.167	206.375	1090.44
hsa-miR-3617-5p	5p	MIMAT0017997	AAAGACAUAGUUGCAAGAUGGG	AAGACA	22	NO	Mature_miRNA	canonical_conserved_miRNA	hsa-mir-3617	MI0016007	AGGUCAUAGAAAGACAUAGUUGCAAGAUGGGAUUAGAAACCAUAUGUCUCAUCAGCACCCUAUGUCCUUUCUCUGCCCU	chr20:45705102-45705180(-)	MIPF0001477	mir-3617	3617	Unknown	Unknown	1.05553	2.07848	0.636626	0.99686	1.03599	-0.0195396	0	2.73892	3.32967	2.86063	0	0
hsa-miR-362-3p	3p	MIMAT0004683	AACACACCUAUUCAAGGAUUCA	ACACAC	22	Yes	Star_miRNA	canonical_conserved_miRNA	hsa-mir-362	MI0000762	CUUGAAUCCUUGGAACCUAGGUGUGAGUGCUAUUUCAGUGCAACACACCUAUUCAAGGAUUCAAA	chrX:50008964-50009028(+)	MIPF0000209	mir-362	188,362,500a,501,502,532,660,500b	p1@CLCN5	ENST00000376091.3	0.930505	1.90594	0.671817	0.99686	0.869821	-0.0606842	5.07219	0	0.391726	2.08046	0	0.711773
hsa-miR-362-5p	5p	MIMAT0000705	AAUCCUUGGAACCUAGGUGUGAGU	AUCCUU	24	Yes	Mature_miRNA	canonical_conserved_miRNA	hsa-mir-362	MI0000762	CUUGAAUCCUUGGAACCUAGGUGUGAGUGCUAUUUCAGUGCAACACACCUAUUCAAGGAUUCAAA	chrX:50008964-50009028(+)	MIPF0000209	mir-362	188,362,500a,501,502,532,660,500b	p1@CLCN5	ENST00000376091.3	-0.752961	0.593384	0.322247	0.99686	4.66944	5.4224	37.3839	23.5225	15.4732	15.8635	19.1885	93.5981
hsa-miR-3620-5p	5p	MIMAT0022967	GUGGGCUGGGCUGGGCUGGGCC	UGGGCU	22	Yes	-	non-canonical_miRNA	hsa-mir-3620	MI0016011	GUGAGGUGGGGGCCAGCAGGGAGUGGGCUGGGCUGGGCUGGGCCAAGGUACAAGGCCUCACCCUGCAUCCCGCACCCAG	chr1:228097263-228097341(+)	-	-	3620	p1@ARF1	ENST00000477821.1	-0.0338943	0.97678	0.977783	1	3.12852	3.16242	7.89007	5.80007	12.4373	12.4828	10.3775	3.91475
hsa-miR-3622a-5p	5p	MIMAT0018003	CAGGCACGGGAGCUCAGGUGAG	AGGCAC	22	Yes	Mature_miRNA	canonical_hsa-specific_miRNA	hsa-mir-3622a	MI0016013	AAUAGAGGGUGCACAGGCACGGGAGCUCAGGUGAGGCAGGGAGCUGAGCUCACCUGACCUCCCAUGCCUGUGCACCCUCUAUU	chr8:27701677-27701759(+)	MIPF0001179	mir-3622	3622a,3622b	Unknown	Unknown	1.1492	2.2179	0.499092	0.99686	1.47914	0.329949	2.25431	3.7056	2.35036	1.04023	0	2.66915
hsa-miR-363-3p	3p	MIMAT0000707	AAUUGCACGGUAUCCAUCUGUA	AUUGCA	22	Yes	Mature_miRNA	canonical_conserved_miRNA	hsa-mir-363	MI0000764	UGUUGUCGGGUGGAUCACGAUGCAAUUUUGAUGAGUAUCAUAGGAGAAAAAUUGCACGGUAUCCAUCUGUAAACC	chrX:134169378-134169452(-)	MIPF0000138	mir-363	19b-2,92a-2,106a,363,18b,20b	p@chrX:133308067..133308078,-	curation	-1.02104	0.492762	0.14719	0.99686	10.0484	11.0694	1607.88	416.316	1152.56	937.377	817.863	4691.65
hsa-miR-363-5p	5p	MIMAT0003385	CGGGUGGAUCACGAUGCAAUUU	GGGUGG	22	Yes	Star_miRNA	canonical_conserved_miRNA	hsa-mir-363	MI0000764	UGUUGUCGGGUGGAUCACGAUGCAAUUUUGAUGAGUAUCAUAGGAGAAAAAUUGCACGGUAUCCAUCUGUAAACC	chrX:134169378-134169452(-)	MIPF0000138	mir-363	19b-2,92a-2,106a,363,18b,20b	p@chrX:133308067..133308078,-	curation	-1.76289	0.294658	0.21986	0.99686	0.492909	2.2558	1.31501	0.161113	2.64415	0.520115	6.85305	6.93978
hsa-miR-3648	5p	MIMAT0018068	AGCCGCGGGGAUCGCCGAGGG	GCCGCG	21	NO	-	non-canonical_miRNA	hsa-mir-3648-1	MI0016048	CGCGACUGCGGCGGCGGUGGUGGGGGGAGCCGCGGGGAUCGCCGAGGGCCGGUCGGCCGCCCCGGGUGCCGCGCGGUGCCGCCGGCGGCGGUGAGGCCCCGCGCGUGUGUCCCGGCUGCGGUCGGCCGCGCUCGAGGGGUCCCCGUGGCGUCCCCUUCCCCGCCGGCCGCCUUUCUCGCG	chr21:8208473-8208652(+)	MIPF0001984	mir-3648	3648-1,6724-1,10401	Unknown	Unknown	6.12534	69.809	0.0814633	0.99686	0.382659	-5.74268	0	3.86671	0	0	0	0
hsa-miR-3648	5p	MIMAT0018068	AGCCGCGGGGAUCGCCGAGGG	GCCGCG	21	NO	-	non-canonical_miRNA	hsa-mir-3648-2	MI0031512	CGCGACUGCGGCGGCGGUGGUGGGGGGAGCCGCGGGGAUCGCCGAGGGCCGGUCGGCCGCCCCGGGUGCCGCGCGGUGCCGCCGGCGGCGGUGAGGCCCCGCGCGUGUGUCCCGGCUGCGGUCGGCCGCGCUCGAGGGGUCCCCGUGGCGUCCCCUUCCCCGCCGGCCGCCUUUCUCGCG	chr21:8986999-8987178(+)	MIPF0001984	mir-3648	3648-2,10396a	Unknown	Unknown	6.12534	69.809	0.0814633	0.99686	0.382659	-5.74268	0	3.86671	0	0	0	0
hsa-miR-365a-3p	3p	MIMAT0000710	UAAUGCCCCUAAAAAUCCUUAU	AAUGCC	22	Yes	Mature_miRNA	canonical_conserved_miRNA	hsa-mir-365a	MI0000767	ACCGCAGGGAAAAUGAGGGACUUUUGGGGGCAGAUGUGUUUCCAUUCCACUAUCAUAAUGCCCCUAAAAAUCCUUAUUGCUCUUGCA	chr16:14309285-14309371(+)	MIPF0000061	mir-365	365a,193b	p@chr16:14396121..14396145,+	XR_109259	1.2715	2.41413	0.0861458	0.99686	5.83231	4.5608	43.3954	103.273	24.287	22.755	34.8527	13.1678
hsa-miR-365a-3p	3p	-	UAAUGCCCCUAAAAAUCCUUAU	AAUGCC	22	-	-	-	hsa-mir-365b	-	-	-	-	-	-	-	-	1.2715	2.41413	0.0861458	0.99686	5.83231	4.5608	43.3954	103.273	24.287	22.755	34.8527	13.1678
hsa-miR-365a-5p	5p	MIMAT0009199	AGGGACUUUUGGGGGCAGAUGUG	GGGACU	23	Yes	Star_miRNA	canonical_conserved_miRNA	hsa-mir-365a	MI0000767	ACCGCAGGGAAAAUGAGGGACUUUUGGGGGCAGAUGUGUUUCCAUUCCACUAUCAUAAUGCCCCUAAAAAUCCUUAUUGCUCUUGCA	chr16:14309285-14309371(+)	MIPF0000061	mir-365	365a,193b	p@chr16:14396121..14396145,+	XR_109259	0.451591	1.36755	0.676887	0.99686	2.74344	2.29185	5.82362	9.8279	4.40692	1.43032	10.9649	2.31326
hsa-miR-365b-3p	3p	-	UAAUGCCCCUAAAAAUCCUUAU	AAUGCC	22	-	-	-	hsa-mir-365a	-	-	-	-	-	-	-	-	1.2715	2.41413	0.0861458	0.99686	5.83231	4.5608	43.3954	103.273	24.287	22.755	34.8527	13.1678
hsa-miR-365b-3p	3p	MIMAT0022834	UAAUGCCCCUAAAAAUCCUUAU	AAUGCC	22	Yes	Mature_miRNA	canonical_hsa-specific_miRNA	hsa-mir-365b	MI0000769	AGAGUGUUCAAGGACAGCAAGAAAAAUGAGGGACUUUCAGGGGCAGCUGUGUUUUCUGACUCAGUCAUAAUGCCCCUAAAAAUCCUUAUUGUUCUUGCAGUGUGCAUCGGG	chr17:31575411-31575521(+)	MIPF0000061	mir-365	365b,4725	p@chr17:29886228..29886248,+	curation	1.2715	2.41413	0.0861458	0.99686	5.83231	4.5608	43.3954	103.273	24.287	22.755	34.8527	13.1678
hsa-miR-365b-5p	5p	MIMAT0022833	AGGGACUUUCAGGGGCAGCUGU	GGGACU	22	Yes	Mature_miRNA	canonical_hsa-specific_miRNA	hsa-mir-365b	MI0000769	AGAGUGUUCAAGGACAGCAAGAAAAAUGAGGGACUUUCAGGGGCAGCUGUGUUUUCUGACUCAGUCAUAAUGCCCCUAAAAAUCCUUAUUGUUCUUGCAGUGUGCAUCGGG	chr17:31575411-31575521(+)	MIPF0000061	mir-365	365b,4725	p@chr17:29886228..29886248,+	curation	-2.44277	0.183931	0.106535	0.99686	-0.113514	2.32925	2.06645	0	0.685521	2.60058	5.67824	6.76184
hsa-miR-3667-5p	5p	MIMAT0018089	AAAGACCCAUUGAGGAGAAGGU	AAGACC	22	Yes	Mature_miRNA	canonical_hsa-specific_miRNA	hsa-mir-3667	MI0016068	UGAGGAUGAAAGACCCAUUGAGGAGAAGGUUCUGCUGGCUGAGAACCUUCCUCUCCAUGGGUCUUUCAUCCUCA	chr22:49543393-49543466(-)	-	-	3667	p1@C22orf34	ENST00000414287.1	-0.619008	0.651119	0.77545	0.99686	0.219873	0.838881	0	1.45002	1.95863	1.04023	0	4.27064
hsa-miR-3679-5p	5p	MIMAT0018104	UGAGGAUAUGGCAGGGAAGGGGA	GAGGAU	23	Yes	-	non-canonical_miRNA	hsa-mir-3679	MI0016080	CGUGGUGAGGAUAUGGCAGGGAAGGGGAGUUUCCCUCUAUUCCCUUCCCCCCAGUAAUCUUCAUCAUG	chr2:134127125-134127192(+)	-	-	3679	p1@MGAT5	ENST00000481801.1	-0.591194	0.663793	0.62709	0.99686	1.70544	2.29663	2.25431	4.83339	2.64415	7.28161	2.74122	4.62652
hsa-miR-3682-3p	3p	MIMAT0018110	UGAUGAUACAGGUGGAGGUAG	GAUGAU	21	NO	-	non-canonical_miRNA	hsa-mir-3682	MI0016083	UAAGUUAUAUAUGUCUACUUCUACCUGUGUUAUCAUAAUAAAGGUGUCAUGAUGAUACAGGUGGAGGUAGAAAUAUAUAACUUA	chr2:53849122-53849205(-)	-	-	3682	p1@GPR75,p3@ASB3,p3@GPR75-ASB3	ENST00000498475.2	1.35671	2.56101	0.429653	0.99686	1.65351	0.296795	4.32075	3.22226	1.8607	0.260058	0	3.38092
hsa-miR-3688-3p	3p	MIMAT0018116	UAUGGAAAGACUUUGCCACUCU	AUGGAA	22	Yes	-	non-canonical_miRNA	hsa-mir-3688-1	MI0016089	UCUUCACUUUCAAGAGUGGCAAAGUCUUUCCAUAUGUAUGUAUGUAUGUCUGUUACACAUAUGGAAAGACUUUGCCACUCUUUAAAGUGAAGA	chr4:159128802-159128894(-)	MIPF0001263	mir-3688	3688-1,3688-2	Unknown	Unknown	-0.160024	0.89501	0.879784	1	2.60749	2.76751	6.3872	3.38337	8.42211	5.72127	2.54542	12.1001
hsa-miR-3688-3p	3p	MIMAT0018116	UAUGGAAAGACUUUGCCACUCU	AUGGAA	22	Yes	-	non-canonical_miRNA	hsa-mir-3688-2	MI0017447	UCACUUUAAAGAGUGGCAAAGUCUUUCCAUAUGUGUAACAGACAUACAUACAUACAUAUGGAAAGACUUUGCCACUCUUGAAAGUGA	chr4:159128805-159128891(+)	MIPF0001263	mir-3688	3688-1,3688-2	p1@RAPGEF2	ENST00000505478.1	-0.520386	0.697185	0.627785	0.99686	2.32412	2.84451	6.3872	0.805565	7.73659	6.11135	2.74122	12.634
hsa-miR-369-3p	3p	MIMAT0000721	AAUAAUACAUGGUUGAUCUUU	AUAAUA	21	Yes	Mature_miRNA	canonical_conserved_miRNA	hsa-mir-369	MI0000777	UUGAAGGGAGAUCGACCGUGUUAUAUUCGCUUUAUUGACUUCGAAUAAUACAUGGUUGAUCUUUUCUCAG	chr14:101065598-101065667(+)	MIPF0000018	mir-154	134,154,299,376c,369,376a-1,377,379,380,381,382,323a,329-1,329-2,409,412,410,376b,485,487a,494,495,496,539,544a,376a-2,487b,411,654,655,656,758,668,1185-2,1185-1,300,541,889,543,1197,1193,323b	p1@MEG3	Gtl2-Dio3	-0.341378	0.789287	0.652597	0.99686	5.47188	5.81326	21.228	27.067	84.6128	120.277	28.9786	19.2179
hsa-miR-369-5p	5p	MIMAT0001621	AGAUCGACCGUGUUAUAUUCGC	GAUCGA	22	Yes	Mature_miRNA	canonical_conserved_miRNA	hsa-mir-369	MI0000777	UUGAAGGGAGAUCGACCGUGUUAUAUUCGCUUUAUUGACUUCGAAUAAUACAUGGUUGAUCUUUUCUCAG	chr14:101065598-101065667(+)	MIPF0000018	mir-154	134,154,299,376c,369,376a-1,377,379,380,381,382,323a,329-1,329-2,409,412,410,376b,485,487a,494,495,496,539,544a,376a-2,487b,411,654,655,656,758,668,1185-2,1185-1,300,541,889,543,1197,1193,323b	p1@MEG3	Gtl2-Dio3	-0.0470741	0.967897	0.962497	1	3.43141	3.47849	3.75718	16.7558	11.7518	15.0833	9.00687	9.25304
hsa-miR-3691-5p	5p	MIMAT0018120	AGUGGAUGAUGGAGACUCGGUAC	GUGGAU	23	Yes	-	non-canonical_miRNA	hsa-mir-3691	MI0016092	UUGAGGCACUGGGUAGUGGAUGAUGGAGACUCGGUACCCACUGCUGAGGGUGGGGACCAAGUCUGCGUCAUCCUCUCCUCAGUGCCUCAA	chr6:5148233-5148322(-)	-	-	3691	p1@LYRM4	ENST00000468929.1	-1.26667	0.415618	0.23033	0.99686	1.8379	3.10457	3.56932	0.966678	6.07175	2.7306	9.00687	14.0575
hsa-miR-370-3p	3p	MIMAT0000722	GCCUGCUGGGGUGGAACCUGGU	CCUGCU	22	Yes	Mature_miRNA	canonical_conserved_miRNA	hsa-mir-370	MI0000778	AGACAGAGAAGCCAGGUCACGUCUCUGCAGUUACACAGCUCACGAGUGCCUGCUGGGGUGGAACCUGGUCUGUCU	chr14:100911139-100911213(+)	MIPF0000167	mir-370	370	p1@MEG3	Gtl2-Dio3	0.764303	1.69855	0.269947	0.99686	11.5	10.7357	833.342	1230.42	6624.87	2138.32	1292.88	1684.23
hsa-miR-370-5p	5p	MIMAT0026483	CAGGUCACGUCUCUGCAGUUAC	AGGUCA	22	Yes	Star_miRNA	canonical_conserved_miRNA	hsa-mir-370	MI0000778	AGACAGAGAAGCCAGGUCACGUCUCUGCAGUUACACAGCUCACGAGUGCCUGCUGGGGUGGAACCUGGUCUGUCU	chr14:100911139-100911213(+)	MIPF0000167	mir-370	370	p1@MEG3	Gtl2-Dio3	3.9362	15.3078	0.051538	0.99686	1.64373	-2.29247	3.38146	4.18894	1.76277	0.520115	0	0
hsa-miR-371a-5p	5p	MIMAT0004687	ACUCAAACUGUGGGGGCACU	CUCAAA	20	Yes	Mature_miRNA	canonical_conserved_miRNA	hsa-mir-371a	MI0000779	GUGGCACUCAAACUGUGGGGGCACUUUCUGCUCUCUGGUGAAAGUGCCGCCAUCUUUUGAGUGUUAC	chr19:53787675-53787741(+)	MIPF0000068	mir-290	371a,372,373,371b	p@chr19:54290224..54290230,+	curation	-7.39175	0.00595472	0.0092693	0.99686	-5.74268	1.64907	0	0	0	2.60058	5.87404	0.889716
hsa-miR-372-3p	3p	MIMAT0000724	AAAGUGCUGCGACAUUUGAGCGU	AAGUGC	23	NO	Mature_miRNA	canonical_conserved_miRNA	hsa-mir-372	MI0000780	GUGGGCCUCAAAUGUGGAGCACUAUUCUGAUGUCCAAGUGGAAAGUGCUGCGACAUUUGAGCGUCAC	chr19:53787890-53787956(+)	MIPF0000068	mir-290	371a,372,373,371b	p@chr19:54290224..54290230,+	curation	-7.33067	0.00621223	3.32894e-06	0.0037151	-3.89378	3.43689	0	0.161113	0	8.5819	11.9439	11.9222
hsa-miR-374a-3p	3p	MIMAT0004688	CUUAUCAGAUUGUAUUGUAAUU	UUAUCA	22	Yes	Mature_miRNA	canonical_conserved_miRNA	hsa-mir-374a	MI0000782	UACAUCGGCCAUUAUAAUACAACCUGAUAAGUGUUAUAGCACUUAUCAGAUUGUAUUGUAAUUGUCUGUGUA	chrX:74287286-74287357(-)	MIPF0000288	mir-374	374a,545	p1@FTX	NR_028379	-0.0268679	0.981549	0.979476	1	4.20963	4.2365	23.8581	10.6335	20.9573	26.0058	13.7061	16.7267
hsa-miR-374a-5p	5p	MIMAT0000727	UUAUAAUACAACCUGAUAAGUG	UAUAAU	22	Yes	Mature_miRNA	canonical_conserved_miRNA	hsa-mir-374a	MI0000782	UACAUCGGCCAUUAUAAUACAACCUGAUAAGUGUUAUAGCACUUAUCAGAUUGUAUUGUAAUUGUCUGUGUA	chrX:74287286-74287357(-)	MIPF0000288	mir-374	374a,545	p1@FTX	NR_028379	-0.0707591	0.952137	0.919685	1	7.44997	7.52073	361.253	70.0842	93.3287	197.774	99.6629	253.391
hsa-miR-374b-3p	3p	MIMAT0004956	CUUAGCAGGUUGUAUUAUCAUU	UUAGCA	22	Yes	Star_miRNA	canonical_conserved_miRNA	hsa-mir-374b	MI0005566	ACUCGGAUGGAUAUAAUACAACCUGCUAAGUGUCCUAGCACUUAGCAGGUUGUAUUAUCAUUGUCCGUGUCU	chrX:74218547-74218618(-)	MIPF0000288	mir-374	421,374b,374c	p1@FTX	NR_028379	-0.123552	0.917925	0.936774	1	2.27363	2.39718	4.69647	0	9.69522	13.653	0.587404	1.42355
hsa-miR-374b-5p	5p	MIMAT0004955	AUAUAAUACAACCUGCUAAGUG	UAUAAU	22	Yes	Mature_miRNA	canonical_conserved_miRNA	hsa-mir-374b	MI0005566	ACUCGGAUGGAUAUAAUACAACCUGCUAAGUGUCCUAGCACUUAGCAGGUUGUAUUAUCAUUGUCCGUGUCU	chrX:74218547-74218618(-)	MIPF0000288	mir-374	421,374b,374c	p1@FTX	NR_028379	0.0538382	1.03802	0.933507	1	8.49948	8.44564	433.954	344.943	306.819	412.061	341.086	292.716
hsa-miR-374c-5p	5p	MIMAT0018443	AUAAUACAACCUGCUAAGUGCU	UAAUAC	22	Yes	-	non-canonical_miRNA	hsa-mir-374c	MI0016684	ACACGGACAAUGAUAAUACAACCUGCUAAGUGCUAGGACACUUAGCAGGUUGUAUUAUAUCCAUCCGAGU	chrX:74218549-74218618(+)	MIPF0000288	mir-374	421,374b,374c	Unknown	Unknown	0.715832	1.64243	0.759107	0.99686	0.610159	-0.105673	0.375718	3.86671	0.293795	0.390086	0.391603	1.95737
hsa-miR-375-3p	3p	MIMAT0000728	UUUGUUCGUUCGGCUCGCGUGA	UUGUUC	22	Yes	Mature_miRNA	canonical_conserved_miRNA	hsa-mir-375	MI0000783	CCCCGCGACGAGCCCCUCGCACAAACCGGACCUGAGCGUUUUGUUCGUUCGGCUCGCGUGAGGC	chr2:219001645-219001708(-)	MIPF0000114	mir-375	375	p@chr2:219866695..219866701,-	curation	-1.07604	0.47433	0.116499	0.99686	6.96029	8.03633	80.2157	91.5122	201.641	211.167	132.753	443.612
hsa-miR-376a-3p	3p	MIMAT0000729	AUCAUAGAGGAAAAUCCACGU	UCAUAG	21	Yes	Mature_miRNA	canonical_conserved_miRNA	hsa-mir-376a-1	MI0000784	UAAAAGGUAGAUUCUCCUUCUAUGAGUACAUUAUUUAUGAUUAAUCAUAGAGGAAAAUCCACGUUUUC	chr14:101040782-101040849(+)	MIPF0000091	mir-368	134,154,299,376c,369,376a-1,377,379,380,381,382,323a,329-1,329-2,409,412,410,376b,485,487a,494,495,496,539,544a,376a-2,487b,411,654,655,656,758,668,1185-2,1185-1,300,541,889,543,1197,1193,323b	p1@MEG3	Gtl2-Dio3	-0.192468	0.875107	0.898294	1	1.6918	1.88427	0.751435	0.161113	8.61797	5.59124	4.69923	0.711773
hsa-miR-376a-3p	3p	MIMAT0000729	AUCAUAGAGGAAAAUCCACGU	UCAUAG	21	Yes	Mature_miRNA	canonical_conserved_miRNA	hsa-mir-376a-2	MI0003529	GGUAUUUAAAAGGUAGAUUUUCCUUCUAUGGUUACGUGUUUGAUGGUUAAUCAUAGAGGAAAAUCCACGUUUUCAGUAUC	chr14:101040069-101040148(+)	MIPF0000091	mir-368	134,154,299,376c,369,376a-1,377,379,380,381,382,323a,329-1,329-2,409,412,410,376b,485,487a,494,495,496,539,544a,376a-2,487b,411,654,655,656,758,668,1185-2,1185-1,300,541,889,543,1197,1193,323b	p1@MEG3	Gtl2-Dio3	-0.192468	0.875107	0.898294	1	1.6918	1.88427	0.751435	0.161113	8.61797	5.59124	4.69923	0.711773
hsa-miR-376a-5p	5p	MIMAT0003386	GUAGAUUCUCCUUCUAUGAGUA	UAGAUU	22	Yes	Star_miRNA	canonical_conserved_miRNA	hsa-mir-376a-1	MI0000784	UAAAAGGUAGAUUCUCCUUCUAUGAGUACAUUAUUUAUGAUUAAUCAUAGAGGAAAAUCCACGUUUUC	chr14:101040782-101040849(+)	MIPF0000091	mir-368	134,154,299,376c,369,376a-1,377,379,380,381,382,323a,329-1,329-2,409,412,410,376b,485,487a,494,495,496,539,544a,376a-2,487b,411,654,655,656,758,668,1185-2,1185-1,300,541,889,543,1197,1193,323b	p1@MEG3	Gtl2-Dio3	0.00588705	1.00409	1	1	-0.107939	-0.113827	0	2.73892	0	0	2.74122	0
hsa-miR-376b-3p	3p	MIMAT0002172	AUCAUAGAGGAAAAUCCAUGUU	UCAUAG	22	Yes	Mature_miRNA	canonical_conserved_miRNA	hsa-mir-376b	MI0002466	CAGUCCUUCUUUGGUAUUUAAAACGUGGAUAUUCCUUCUAUGUUUACGUGAUUCCUGGUUAAUCAUAGAGGAAAAUCCAUGUUUUCAGUAUCAAAUGCUG	chr14:101040436-101040535(+)	MIPF0000091	mir-368	134,154,299,376c,369,376a-1,377,379,380,381,382,323a,329-1,329-2,409,412,410,376b,485,487a,494,495,496,539,544a,376a-2,487b,411,654,655,656,758,668,1185-2,1185-1,300,541,889,543,1197,1193,323b	p1@MEG3	Gtl2-Dio3	1.11129	2.16039	0.6257	0.99686	0.288182	-0.823113	2.44216	0	1.17518	1.43032	0	0.177943
hsa-miR-376c-3p	3p	MIMAT0000720	AACAUAGAGGAAAUUCCACGU	ACAUAG	21	Yes	Mature_miRNA	canonical_conserved_miRNA	hsa-mir-376c	MI0000776	AAAAGGUGGAUAUUCCUUCUAUGUUUAUGUUAUUUAUGGUUAAACAUAGAGGAAAUUCCACGUUUU	chr14:101039690-101039755(+)	MIPF0000091	mir-368	134,154,299,376c,369,376a-1,377,379,380,381,382,323a,329-1,329-2,409,412,410,376b,485,487a,494,495,496,539,544a,376a-2,487b,411,654,655,656,758,668,1185-2,1185-1,300,541,889,543,1197,1193,323b	p1@MEG3	Gtl2-Dio3	-0.663136	0.631504	0.492169	0.99686	2.43045	3.09359	5.07219	3.06115	7.93245	5.33118	15.4683	4.80446
hsa-miR-377-3p	3p	MIMAT0000730	AUCACACAAAGGCAACUUUUGU	UCACAC	22	Yes	Mature_miRNA	canonical_conserved_miRNA	hsa-mir-377	MI0000785	UUGAGCAGAGGUUGCCCUUGGUGAAUUCGCUUUAUUUAUGUUGAAUCACACAAAGGCAACUUUUGUUUG	chr14:101062050-101062118(+)	MIPF0000018	mir-154	134,154,299,376c,369,376a-1,377,379,380,381,382,323a,329-1,329-2,409,412,410,376b,485,487a,494,495,496,539,544a,376a-2,487b,411,654,655,656,758,668,1185-2,1185-1,300,541,889,543,1197,1193,323b	p1@MEG3	Gtl2-Dio3	-0.75492	0.592579	0.671913	0.99686	0.485299	1.24022	0.187859	0.966678	2.93795	3.90086	2.93702	0.177943
hsa-miR-377-5p	5p	MIMAT0004689	AGAGGUUGCCCUUGGUGAAUUC	GAGGUU	22	Yes	Mature_miRNA	canonical_conserved_miRNA	hsa-mir-377	MI0000785	UUGAGCAGAGGUUGCCCUUGGUGAAUUCGCUUUAUUUAUGUUGAAUCACACAAAGGCAACUUUUGUUUG	chr14:101062050-101062118(+)	MIPF0000018	mir-154	134,154,299,376c,369,376a-1,377,379,380,381,382,323a,329-1,329-2,409,412,410,376b,485,487a,494,495,496,539,544a,376a-2,487b,411,654,655,656,758,668,1185-2,1185-1,300,541,889,543,1197,1193,323b	p1@MEG3	Gtl2-Dio3	1.01804	2.02516	0.299011	0.99686	3.62507	2.60704	3.75718	9.18345	23.8953	9.75216	0.391603	8.00744
hsa-miR-378a-3p	3p	MIMAT0000732	ACUGGACUUGGAGUCAGAAGGC	CUGGAC	22	Yes	Mature_miRNA	canonical_conserved_miRNA	hsa-mir-378a	MI0000786	AGGGCUCCUGACUCCAGGUCCUGUGUGUUACCUAGAAAUAGCACUGGACUUGGAGUCAGAAGGCCU	chr5:149732825-149732890(+)	MIPF0000168	mir-378	378a	p1@PPARGC1B	ENST00000309241.5	-0.566659	0.675178	0.363612	0.99686	12.1992	12.7659	5272.63	4467.5	4367.45	5872.36	6749.86	8272.4
hsa-miR-378a-5p	5p	MIMAT0000731	CUCCUGACUCCAGGUCCUGUGU	UCCUGA	22	Yes	Star_miRNA	canonical_conserved_miRNA	hsa-mir-378a	MI0000786	AGGGCUCCUGACUCCAGGUCCUGUGUGUUACCUAGAAAUAGCACUGGACUUGGAGUCAGAAGGCCU	chr5:149732825-149732890(+)	MIPF0000168	mir-378	378a	p1@PPARGC1B	ENST00000309241.5	0.441143	1.35768	0.669735	0.99686	3.25367	2.81252	14.0894	2.4167	12.0456	7.80173	0.195801	12.9898
hsa-miR-378b	5p	MIMAT0014999	ACUGGACUUGGAGGCAGAA	CUGGAC	19	NO	-	non-canonical_miRNA	hsa-mir-378b	MI0014154	GGUCAUUGAGUCUUCAAGGCUAGUGGAAAGAGCACUGGACUUGGAGGCAGAAAGACC	chr3:10330229-10330285(+)	MIPF0000168	mir-378	378b	Unknown	Unknown	-0.321689	0.800132	0.781054	0.99686	2.14359	2.46528	5.44791	4.35005	3.4276	5.20115	7.04885	4.27064
hsa-miR-378c	5p	MIMAT0016847	ACUGGACUUGGAGUCAGAAGAGUGG	CUGGAC	25	NO	-	non-canonical_miRNA	hsa-mir-378c	MI0015825	GGAGGCCAUCACUGGACUUGGAGUCAGAAGAGUGGAGUCGGGUCAGACUUCAACUCUGACUUUGAAGGUGGUGAGUGCCUC	chr10:130962588-130962668(-)	-	-	378c	Unknown	Unknown	-0.609778	0.655298	0.334783	0.99686	10.0629	10.6726	1221.08	1007.12	980.588	1525.89	1931.78	1439.03
hsa-miR-378d	5p	MIMAT0018926	ACUGGACUUGGAGUCAGAAA	CUGGAC	20	NO	-	non-canonical_miRNA	hsa-mir-378d-1	MI0016749	ACUGUUUCUGUCCUUGUUCUUGUUGUUAUUACUGGACUUGGAGUCAGAAACAGG	chr4:5923275-5923328(-)	MIPF0000168	mir-378	378d-1	Unknown	Unknown	-0.579598	0.66915	0.364419	0.99686	9.16377	9.74337	696.581	515.401	508.656	801.237	1029.52	740.599
hsa-miR-378d	5p	MIMAT0018926	ACUGGACUUGGAGUCAGAAA	CUGGAC	20	NO	-	non-canonical_miRNA	hsa-mir-378d-2	MI0003840	GAAUGGUUACAAGGAGAGAACACUGGACUUGGAGUCAGAAAACUUUCAUCCAAGUCAUUCCCUGCUCUAAGUCCCAUUUCUGUUCCAUGAGAUUGUUU	chr8:93916022-93916119(-)	MIPF0000168	mir-378	378d-2	p@chr8:94928861..94928882,-	ENST00000607097.1	-0.574515	0.671512	0.368773	0.99686	9.15303	9.72755	692.635	510.89	504.347	788.364	1025.02	729.923
hsa-miR-378e	5p	MIMAT0018927	ACUGGACUUGGAGUCAGGA	CUGGAC	19	NO	-	non-canonical_miRNA	hsa-mir-378e	MI0016750	CUGACUCCAGUGUCCAGGCCAGGGGCAGACAGUGGACAGAGAACAGUGCCCAAGACCACUGGACUUGGAGUCAGGACAU	chr5:170028488-170028566(+)	MIPF0000168	mir-378	378e	p1@DOCK2	ENST00000524185.1	-0.134201	0.911174	0.86734	0.99686	4.09721	4.23142	15.4044	19.3336	16.5504	22.1049	19.5801	14.5913
hsa-miR-378f	5p	MIMAT0018932	ACUGGACUUGGAGCCAGAAG	CUGGAC	20	NO	-	non-canonical_miRNA	hsa-mir-378f	MI0016756	GUCAGGUCCUGGACUCCCAUAGUUUUCAGGCUGCUAAACAACAGAACGAGCACUGGACUUGGAGCCAGAAGUCUUGGG	chr1:23929070-23929147(+)	-	-	378f	Unknown	Unknown	-0.972769	0.509527	0.166709	0.99686	5.11273	6.0855	41.7047	29.1615	32.905	50.4512	102.208	51.0697
hsa-miR-378g	5p	MIMAT0018937	ACUGGGCUUGGAGUCAGAAG	CUGGGC	20	NO	-	non-canonical_miRNA	hsa-mir-378g	MI0016761	CACUGGGCUUGGAGUCAGAAGACCUGGCUCCAGCCCAGCUC	:-()	-	-	378g	p1@ENST00000414374,p1@ENST00000418366,p1@ENST00000421997	ENST00000421997.1	-0.711523	0.610675	0.350066	0.99686	3.97362	4.68514	15.0287	11.9224	20.076	22.2349	26.4332	28.4709
hsa-miR-378h	5p	MIMAT0018984	ACUGGACUUGGUGUCAGAUGG	CUGGAC	21	NO	-	non-canonical_miRNA	hsa-mir-378h	MI0016808	ACAGGAACACUGGACUUGGUGUCAGAUGGGAUGAGCCCUGGCUCUGUUUCCUAGCAGCAAUCUGAUCUUGAGCUAGUCACUGG	chr5:154829458-154829540(+)	-	-	378h	Unknown	Unknown	-0.454782	0.729621	0.631653	0.99686	2.67602	3.1308	9.01722	4.35005	5.77796	7.15158	12.3355	6.76184
hsa-miR-378i	5p	MIMAT0019074	ACUGGACUAGGAGUCAGAAGG	CUGGAC	21	NO	-	non-canonical_miRNA	hsa-mir-378i	MI0016902	GGGAGCACUGGACUAGGAGUCAGAAGGUGGAGUUCUGGGUGCUGUUUUCCCACUCUUGGGCCCUGGGCAUGUUCUG	chr22:41923222-41923297(-)	-	-	378i	Unknown	Unknown	-0.41232	0.751414	0.534475	0.99686	7.43732	7.84964	169.449	159.18	191.26	134.32	193.06	364.606
hsa-miR-378j	5p	MIMAT0024612	ACUGGAUUUGGAGCCAGAA	CUGGAU	19	NO	-	non-canonical_miRNA	hsa-mir-378j	MI0021273	AUGCAGUGAGUCGGGGAGGAACUGGAUUUGGAGCCAGAAGAACUGGUUCUAAUAUCUACUUCCCUGUGUAGAGUUGGGAUUUGGGAUUAUAUGAGUUAAUAUACACCAA	chr17:37614931-37615039(-)	MIPF0001463	mir-378_2	378j	p1@DDX52	ENST00000488402.1	-0.677477	0.625258	0.652784	0.99686	0.796002	1.47348	1.12715	2.25558	1.76277	1.95043	3.13282	3.20298
hsa-miR-379-3p	3p	MIMAT0004690	UAUGUAACAUGGUCCACUAACU	AUGUAA	22	Yes	Star_miRNA	canonical_conserved_miRNA	hsa-mir-379	MI0000787	AGAGAUGGUAGACUAUGGAACGUAGGCGUUAUGAUUUCUGACCUAUGUAACAUGGUCCACUAACUCU	chr14:101022066-101022132(+)	MIPF0000126	mir-379	134,154,299,376c,369,376a-1,377,379,380,381,382,323a,329-1,329-2,409,412,410,376b,485,487a,494,495,496,539,544a,376a-2,487b,411,654,655,656,758,668,1185-2,1185-1,300,541,889,543,1197,1193,323b	p1@MEG3	Gtl2-Dio3	0.224882	1.16868	0.813591	0.99686	3.14655	2.92167	5.26005	11.9224	9.30349	10.7924	9.00687	2.84709
hsa-miR-379-5p	5p	MIMAT0000733	UGGUAGACUAUGGAACGUAGG	GGUAGA	21	Yes	Mature_miRNA	canonical_conserved_miRNA	hsa-mir-379	MI0000787	AGAGAUGGUAGACUAUGGAACGUAGGCGUUAUGAUUUCUGACCUAUGUAACAUGGUCCACUAACUCU	chr14:101022066-101022132(+)	MIPF0000126	mir-379	134,154,299,376c,369,376a-1,377,379,380,381,382,323a,329-1,329-2,409,412,410,376b,485,487a,494,495,496,539,544a,376a-2,487b,411,654,655,656,758,668,1185-2,1185-1,300,541,889,543,1197,1193,323b	p1@MEG3	Gtl2-Dio3	0.454231	1.37005	0.494444	0.99686	7.89384	7.43961	157.801	336.082	219.562	183.471	231.046	106.232
hsa-miR-381-3p	3p	MIMAT0000736	UAUACAAGGGCAAGCUCUCUGU	AUACAA	22	Yes	Mature_miRNA	canonical_conserved_miRNA	hsa-mir-381	MI0000789	UACUUAAAGCGAGGUUGCCCUUUGUAUAUUCGGUUUAUUGACAUGGAAUAUACAAGGGCAAGCUCUCUGUGAGUA	chr14:101045920-101045994(+)	MIPF0000018	mir-154	134,154,299,376c,369,376a-1,377,379,380,381,382,323a,329-1,329-2,409,412,410,376b,485,487a,494,495,496,539,544a,376a-2,487b,411,654,655,656,758,668,1185-2,1185-1,300,541,889,543,1197,1193,323b	p1@MEG3	Gtl2-Dio3	0.601368	1.51715	0.362349	0.99686	7.98489	7.38352	178.466	224.108	357.254	206.096	156.837	137.906
hsa-miR-382-3p	3p	MIMAT0022697	AAUCAUUCACGGACAACACUU	AUCAUU	21	Yes	Mature_miRNA	canonical_conserved_miRNA	hsa-mir-382	MI0000790	UACUUGAAGAGAAGUUGUUCGUGGUGGAUUCGCUUUACUUAUGACGAAUCAUUCACGGACAACACUUUUUUCAGUA	chr14:101054306-101054381(+)	MIPF0000018	mir-154	134,154,299,376c,369,376a-1,377,379,380,381,382,323a,329-1,329-2,409,412,410,376b,485,487a,494,495,496,539,544a,376a-2,487b,411,654,655,656,758,668,1185-2,1185-1,300,541,889,543,1197,1193,323b	p1@MEG3	Gtl2-Dio3	-0.0252984	0.982617	0.972393	1	5.60624	5.63154	27.991	54.9396	63.0679	39.2687	82.2366	27.2253
hsa-miR-382-5p	5p	MIMAT0000737	GAAGUUGUUCGUGGUGGAUUCG	AAGUUG	22	Yes	Mature_miRNA	canonical_conserved_miRNA	hsa-mir-382	MI0000790	UACUUGAAGAGAAGUUGUUCGUGGUGGAUUCGCUUUACUUAUGACGAAUCAUUCACGGACAACACUUUUUUCAGUA	chr14:101054306-101054381(+)	MIPF0000018	mir-154	134,154,299,376c,369,376a-1,377,379,380,381,382,323a,329-1,329-2,409,412,410,376b,485,487a,494,495,496,539,544a,376a-2,487b,411,654,655,656,758,668,1185-2,1185-1,300,541,889,543,1197,1193,323b	p1@MEG3	Gtl2-Dio3	0.719579	1.6467	0.286395	0.99686	8.61693	7.89735	163.061	279.692	734.78	327.152	211.466	176.52
hsa-miR-383-5p	5p	MIMAT0000738	AGAUCAGAAGGUGAUUGUGGCU	GAUCAG	22	NO	Mature_miRNA	canonical_conserved_miRNA	hsa-mir-383	MI0000791	CUCCUCAGAUCAGAAGGUGAUUGUGGCUUUGGGUGGAUAUUAAUCAGCCACAGCACUGCCUGGUCAGAAAGAG	chr8:14853438-14853510(-)	MIPF0000137	mir-383	383	p1@SGCZ	ENST00000382080.1	0.32079	1.24901	0.650627	0.99686	5.89426	5.57347	74.0164	68.3119	36.1367	35.3678	80.2786	27.2253
hsa-miR-384	5p	MIMAT0001075	AUUCCUAGAAAUUGUUCAUA	UUCCUA	20	NO	-	non-canonical_miRNA	hsa-mir-384	MI0001145	UGUUAAAUCAGGAAUUUUAAACAAUUCCUAGACAAUAUGUAUAAUGUUCAUAAGUCAUUCCUAGAAAUUGUUCAUAAUGCCUGUAACA	chrX:76919273-76919360(-)	MIPF0000289	mir-384	384	Unknown	Unknown	-5.81954	0.017707	0.105635	0.99686	-5.74268	0.0768543	0	0	0	0	3.13282	0
hsa-miR-3909	5p	MIMAT0018183	UGUCCUCUAGGGCCUGCAGUCU	GUCCUC	22	NO	Mature_miRNA	canonical_hsa-specific_miRNA	hsa-mir-3909	MI0016413	GGUAUGCUGUUGCGCUGUCCUUCCUCUGGGGAGCAGGCUCCGGGGGACAGGGAAAAGCACACAAGGAACUUGUCCUCUAGGGCCUGCAGUCUCAUGGGAGAGUGACAUGCACCAGGACC	chr22:35335640-35335758(+)	-	-	3909,6069	p1@TOM1	ENST00000436462.2	0.645618	1.56441	0.533658	0.99686	3.00576	2.36014	11.4594	11.6001	1.07725	5.07112	7.44046	2.84709
hsa-miR-3911	5p	MIMAT0018185	UGUGUGGAUCCUGGAGGAGGCA	GUGUGG	22	NO	-	non-canonical_miRNA	hsa-mir-3911	MI0016415	GGGUGAGGAUGUGUGUGGAUCCUGGAGGAGGCAGAGAAGACAGUGAGCUUGCCAGUUCUGGUUUCCAACACUUCCUUUCCUGCGCUUCUCGAUUCCCAGAUCUGCACCC	chr9:127690687-127690795(-)	-	-	3911	p1@MIR3911	NR_037473	-0.416869	0.749048	0.771764	0.99686	1.45606	1.87293	3.94504	0	4.21106	4.81106	2.54542	3.55886
hsa-miR-3912-3p	3p	MIMAT0018186	UAACGCAUAAUAUGGACAUGU	AACGCA	21	Yes	-	non-canonical_miRNA	hsa-mir-3912	MI0016416	AGAGAGGAAUGAACAGUUAAAUUAUAACAUGUCCAUAUUAUGGGUUAGUUGUGGACACAUACUAACGCAUAAUAUGGACAUGUUAUAAUUUAACUGUUCCUUUCU	chr5:171386656-171386760(-)	MIPF0001601	mir-3912	3912	p@chr5:170814498..170814510,-	curation	-1.96784	0.255636	0.442916	0.99686	-1.16935	0.798488	1.31501	0	0	1.95043	0	3.20298
hsa-miR-3913-5p	5p	MIMAT0018187	UUUGGGACUGAUCUUGAUGUCU	UUGGGA	22	Yes	-	non-canonical_miRNA	hsa-mir-3913-1	MI0016417	UUGUUUAUAAUAAACUGAAAUAUUUGGGACUGAUCUUGAUGUCUGCCAAAACCUUGGCAGACAUCAAGAUCAGUCCCAAAUAUUUCAGUUUAUUAUAGACAG	chr12:69584722-69584823(-)	MIPF0001134	mir-3913	3913-1,3913-2	Unknown	Unknown	-1.51181	0.350671	0.105669	0.99686	2.95335	4.46516	10.8958	1.2889	10.9683	3.25072	11.9439	51.0697
hsa-miR-3913-5p	5p	MIMAT0018187	UUUGGGACUGAUCUUGAUGUCU	UUGGGA	22	Yes	-	non-canonical_miRNA	hsa-mir-3913-2	MI0016418	UGUCUAUAAUAAACUGAAAUAUUUGGGACUGAUCUUGAUGUCUGCCAAGGUUUUGGCAGACAUCAAGAUCAGUCCCAAAUAUUUCAGUUUAUUAUAAACA	chr12:69584723-69584822(+)	MIPF0001134	mir-3913	3913-1,3913-2	Unknown	Unknown	-1.51181	0.350671	0.105669	0.99686	2.95335	4.46516	10.8958	1.2889	10.9683	3.25072	11.9439	51.0697
hsa-miR-3928-3p	3p	MIMAT0018205	GGAGGAACCUUGGAGCUUCGGC	GAGGAA	22	Yes	-	non-canonical_miRNA	hsa-mir-3928	MI0016438	GCUGAAGCUCUAAGGUUCCGCCUGCGGGCAGGAAGCGGAGGAACCUUGGAGCUUCGGC	chr22:31160062-31160119(-)	-	-	3928	Unknown	Unknown	0.202929	1.15103	0.787175	0.99686	4.84549	4.64256	21.4159	26.9059	37.8016	19.6343	18.6011	36.6563
hsa-miR-3934-5p	5p	MIMAT0018349	UCAGGUGUGGAAACUGAGGCAG	CAGGUG	22	Yes	Mature_miRNA	canonical_conserved_miRNA	hsa-mir-3934	MI0016590	CACAGCCCUUCCUGUCCCCAGUUUUCAGGUGUGGAAACUGAGGCAGGAGGCAGUGAAGUAACUUGCUCAGGUUGCACAGCUGGGAAGUGGAGCAGGGAUUUGAAUCC	chr6:33698128-33698234(+)	MIPF0001584	mir-3934	3934	Unknown	Unknown	1.26768	2.40773	0.383231	0.99686	1.99709	0.729414	2.63002	5.96118	3.32967	3.25072	0.195801	1.42355
hsa-miR-3940-3p	3p	MIMAT0018356	CAGCCCGGAUCCCAGCCCACUU	AGCCCG	22	Yes	Mature_miRNA	canonical_hsa-specific_miRNA	hsa-mir-3940	MI0016597	GCUUAUCGAGGAAAAGAUCGAGGUGGGUUGGGGCGGGCUCUGGGGAUUUGGUCUCACAGCCCGGAUCCCAGCCCACUUACCUUGGUUACUCUCCUUCCUUCU	chr19:6416410-6416511(-)	MIPF0001599	mir-3940	3940	p1@KHSRP	NM_003685	0.826648	1.77356	0.62877	0.99686	1.23777	0.411118	1.87859	3.38337	1.76277	1.43032	0	2.4912
hsa-miR-3942-5p	5p	MIMAT0018358	AAGCAAUACUGUUACCUGAAAU	AGCAAU	22	Yes	Mature_miRNA	canonical_hsa-specific_miRNA	hsa-mir-3942	MI0016599	UCUUCAGUAUGACACCUCAAAGAAGCAAUACUGUUACCUGAAAUAGGCUGCGAAGAUAACAGUAUUUCAGAUAACAGUAUUACAUCUUUGAAGUGUCAUAUUCACUGAC	chr15:35372256-35372364(-)	-	-	3942	p1@ATPBD4	ENST00000256538.4	5.90827	60.0574	0.0844071	0.99686	0.165589	-5.74268	2.44216	0	0.881384	0	0	0
hsa-miR-3960	5p	MIMAT0019337	GGCGGCGGCGGAGGCGGGGG	GCGGCG	20	NO	-	non-canonical_miRNA	hsa-mir-3960	MI0016964	GGCGCCCCGGCUCCCCGCGCCCCCGAUCGGGGCCGCCGCUAGUAGUGGCGGCGGCGGAGGCGGGGGCAGCGGCGGCGGCGGCGGAGGCGCC	chr9:127785833-127785923(+)	MIPF0001271	mir-3960	2861,3960	p2@CDK9	ENST00000421939.1	-0.507213	0.70358	0.543808	0.99686	3.40492	3.91213	13.5258	10.3112	7.93245	14.3032	21.9298	8.89716
hsa-miR-409-3p	3p	MIMAT0001639	GAAUGUUGCUCGGUGAACCCCU	AAUGUU	22	Yes	Mature_miRNA	canonical_conserved_miRNA	hsa-mir-409	MI0001735	UGGUACUCGGGGAGAGGUUACCCGAGCAACUUUGCAUCUGGACGACGAAUGUUGCUCGGUGAACCCCUUUUCGGUAUCA	chr14:101065300-101065378(+)	MIPF0000018	mir-154	134,154,299,376c,369,376a-1,377,379,380,381,382,323a,329-1,329-2,409,412,410,376b,485,487a,494,495,496,539,544a,376a-2,487b,411,654,655,656,758,668,1185-2,1185-1,300,541,889,543,1197,1193,323b	p1@MEG3	Gtl2-Dio3	0.722418	1.64995	0.273607	0.99686	9.68005	8.95763	367.076	696.653	1396.99	555.223	588.383	347.879
hsa-miR-409-5p	5p	MIMAT0001638	AGGUUACCCGAGCAACUUUGCAU	GGUUAC	23	Yes	Star_miRNA	canonical_conserved_miRNA	hsa-mir-409	MI0001735	UGGUACUCGGGGAGAGGUUACCCGAGCAACUUUGCAUCUGGACGACGAAUGUUGCUCGGUGAACCCCUUUUCGGUAUCA	chr14:101065300-101065378(+)	MIPF0000018	mir-154	134,154,299,376c,369,376a-1,377,379,380,381,382,323a,329-1,329-2,409,412,410,376b,485,487a,494,495,496,539,544a,376a-2,487b,411,654,655,656,758,668,1185-2,1185-1,300,541,889,543,1197,1193,323b	p1@MEG3	Gtl2-Dio3	0.827537	1.77465	0.271507	0.99686	5.39566	4.56812	24.7974	66.3786	35.0595	18.9842	43.4679	8.71921
hsa-miR-410-3p	3p	MIMAT0002171	AAUAUAACACAGAUGGCCUGU	AUAUAA	21	NO	Mature_miRNA	canonical_conserved_miRNA	hsa-mir-410	MI0002465	GGUACCUGAGAAGAGGUUGUCUGUGAUGAGUUCGCUUUUAUUAAUGACGAAUAUAACACAGAUGGCCUGUUUUCAGUACC	chr14:101065912-101065991(+)	MIPF0000018	mir-154	134,154,299,376c,369,376a-1,377,379,380,381,382,323a,329-1,329-2,409,412,410,376b,485,487a,494,495,496,539,544a,376a-2,487b,411,654,655,656,758,668,1185-2,1185-1,300,541,889,543,1197,1193,323b	p1@MEG3	Gtl2-Dio3	-0.166635	0.890918	0.832833	0.99686	4.4442	4.61084	13.338	40.6005	11.3601	20.4145	41.3141	11.5663
hsa-miR-411-3p	3p	MIMAT0004813	UAUGUAACACGGUCCACUAACC	AUGUAA	22	Yes	Star_miRNA	canonical_conserved_miRNA	hsa-mir-411	MI0003675	UGGUACUUGGAGAGAUAGUAGACCGUAUAGCGUACGCUUUAUCUGUGACGUAUGUAACACGGUCCACUAACCCUCAGUAUCAAAUCCAUCCCCGAG	chr14:101023325-101023420(+)	MIPF0000126	mir-379	134,154,299,376c,369,376a-1,377,379,380,381,382,323a,329-1,329-2,409,412,410,376b,485,487a,494,495,496,539,544a,376a-2,487b,411,654,655,656,758,668,1185-2,1185-1,300,541,889,543,1197,1193,323b	p1@MEG3	Gtl2-Dio3	-0.71479	0.609294	0.439282	0.99686	2.83272	3.54751	7.70221	6.76675	6.85521	11.1825	21.734	2.13532
hsa-miR-411-5p	5p	MIMAT0003329	UAGUAGACCGUAUAGCGUACG	AGUAGA	21	Yes	Mature_miRNA	canonical_conserved_miRNA	hsa-mir-411	MI0003675	UGGUACUUGGAGAGAUAGUAGACCGUAUAGCGUACGCUUUAUCUGUGACGUAUGUAACACGGUCCACUAACCCUCAGUAUCAAAUCCAUCCCCGAG	chr14:101023325-101023420(+)	MIPF0000126	mir-379	134,154,299,376c,369,376a-1,377,379,380,381,382,323a,329-1,329-2,409,412,410,376b,485,487a,494,495,496,539,544a,376a-2,487b,411,654,655,656,758,668,1185-2,1185-1,300,541,889,543,1197,1193,323b	p1@MEG3	Gtl2-Dio3	0.679905	1.60203	0.350892	0.99686	5.78562	5.10571	31.7481	83.1344	50.5327	42.9095	48.7546	11.5663
hsa-miR-412-5p	5p	MIMAT0026557	UGGUCGACCAGUUGGAAAGUAAU	GGUCGA	23	NO	Mature_miRNA	canonical_conserved_miRNA	hsa-mir-412	MI0002464	CUGGGGUACGGGGAUGGAUGGUCGACCAGUUGGAAAGUAAUUGUUUCUAAUGUACUUCACCUGGUCCACUAGCCGUCCGUAUCCGCUGCAG	chr14:101065447-101065537(+)	MIPF0000192	mir-412	134,154,299,376c,369,376a-1,377,379,380,381,382,323a,329-1,329-2,409,412,410,376b,485,487a,494,495,496,539,544a,376a-2,487b,411,654,655,656,758,668,1185-2,1185-1,300,541,889,543,1197,1193,323b	p1@MEG3	Gtl2-Dio3	0.407803	1.32666	0.759793	0.99686	2.16524	1.75744	4.13289	0	9.20556	3.51078	5.87404	0.711773
hsa-miR-421	5p	MIMAT0003339	AUCAACAGACAUUAAUUGGGCGC	UCAACA	23	NO	Mature_miRNA	canonical_conserved_miRNA	hsa-mir-421	MI0003685	GCACAUUGUAGGCCUCAUUAAAUGUUUGUUGAAUGAAAAAAUGAAUCAUCAACAGACAUUAAUUGGGCGCCUGCUCUGUGAUCUC	chrX:74218377-74218461(-)	MIPF0000098	mir-95	421,374b,374c	p1@FTX	NR_028379	0.239055	1.18022	0.742121	0.99686	5.06339	4.82434	43.5832	33.8337	22.916	37.9684	20.755	26.1576
hsa-miR-422a	5p	MIMAT0001339	ACUGGACUUAGGGUCAGAAGGC	CUGGAC	22	NO	-	non-canonical_miRNA	hsa-mir-422a	MI0001444	GAGAGAAGCACUGGACUUAGGGUCAGAAGGCCUGAGUCUCUCUGCUGCAGAUGGGCUCUCUGUCCCUGAGCCAAGCUUUGUCCUCCCUGG	chr15:63870930-63871019(-)	MIPF0000548	mir-422	422a	p@chr15:64163505..64163506,-	NR_029944	-0.673101	0.627157	0.375572	0.99686	3.98847	4.66157	16.9073	13.2113	17.4318	19.8944	28.7828	27.2253
hsa-miR-423-3p	3p	MIMAT0001340	AGCUCGGUCUGAGGCCCCUCAGU	GCUCGG	23	Yes	Mature_miRNA	canonical_conserved_miRNA	hsa-mir-423	MI0001445	AUAAAGGAAGUUAGGCUGAGGGGCAGAGAGCGAGACUUUUCUAUUUUCCAAAAGCUCGGUCUGAGGCCCCUCAGUCUUGCUUCCUAACCCGCGC	chr17:30117079-30117172(+)	MIPF0000329	mir-423	423,3184	p1@NSRP1	ENST00000475652.1	0.218353	1.1634	0.730945	0.99686	12.4479	12.2296	5155.22	3243.69	8362.96	4661.53	3336.46	6409.69
hsa-miR-423-5p	5p	MIMAT0004748	UGAGGGGCAGAGAGCGAGACUUU	GAGGGG	23	Yes	Mature_miRNA	canonical_conserved_miRNA	hsa-mir-423	MI0001445	AUAAAGGAAGUUAGGCUGAGGGGCAGAGAGCGAGACUUUUCUAUUUUCCAAAAGCUCGGUCUGAGGCCCCUCAGUCUUGCUUCCUAACCCGCGC	chr17:30117079-30117172(+)	MIPF0000329	mir-423	423,3184	p1@NSRP1	ENST00000475652.1	-0.684914	0.622043	0.314306	0.99686	14.4819	15.1668	30877	12613.1	25152.6	13075.3	16920.8	80354.5
hsa-miR-424-3p	3p	MIMAT0004749	CAAAACGUGAGGCGCUGCUAU	AAAACG	21	Yes	Star_miRNA	canonical_conserved_miRNA	hsa-mir-424	MI0001446	CGAGGGGAUACAGCAGCAAUUCAUGUUUUGAAGUGUUCUAAAUGGUUCAAAACGUGAGGCGCUGCUAUACCCCCUCGUGGGGAAGGUAGAAGGUGGGG	chrX:134546614-134546711(-)	MIPF0000164	mir-322	424,450a-1,450a-2,503,542,450b	p@chrX:133683665..133683681,-	curation	-0.968828	0.510921	0.176483	0.99686	4.96223	5.93106	35.6932	21.9114	35.8429	35.1078	43.4679	104.453
hsa-miR-424-5p	5p	MIMAT0001341	CAGCAGCAAUUCAUGUUUUGAA	AGCAGC	22	Yes	Mature_miRNA	canonical_conserved_miRNA	hsa-mir-424	MI0001446	CGAGGGGAUACAGCAGCAAUUCAUGUUUUGAAGUGUUCUAAAUGGUUCAAAACGUGAGGCGCUGCUAUACCCCCUCGUGGGGAAGGUAGAAGGUGGGG	chrX:134546614-134546711(-)	MIPF0000164	mir-322	424,450a-1,450a-2,503,542,450b	p@chrX:133683665..133683681,-	curation	1.18826	2.27878	0.304101	0.99686	3.59696	2.4087	20.4766	0	15.767	8.5819	1.37061	5.87212
hsa-miR-425-3p	3p	MIMAT0001343	AUCGGGAAUGUCGUGUCCGCCC	UCGGGA	22	Yes	Star_miRNA	canonical_conserved_miRNA	hsa-mir-425	MI0001448	GAAAGCGCUUUGGAAUGACACGAUCACUCCCGUUGAGUGGGCACCCGAGAAGCCAUCGGGAAUGUCGUGUCCGCCCAGUGCUCUUUC	chr3:49020148-49020234(-)	MIPF0000242	mir-425	191,425	p2@DALRD3	ENST00000313778.5	-0.0937978	0.937053	0.891928	1	7.44653	7.54033	156.674	60.5785	305.84	158.505	103.971	295.919
hsa-miR-425-5p	5p	MIMAT0003393	AAUGACACGAUCACUCCCGUUGA	AUGACA	23	Yes	Mature_miRNA	canonical_conserved_miRNA	hsa-mir-425	MI0001448	GAAAGCGCUUUGGAAUGACACGAUCACUCCCGUUGAGUGGGCACCCGAGAAGCCAUCGGGAAUGUCGUGUCCGCCCAGUGCUCUUUC	chr3:49020148-49020234(-)	MIPF0000242	mir-425	191,425	p2@DALRD3	ENST00000313778.5	-0.459289	0.727345	0.506227	0.99686	10.0039	10.4632	984.568	413.416	1682.07	883.676	456.413	2894.78
hsa-miR-4286	5p	MIMAT0016916	ACCCCACUCCUGGUACC	CCCCAC	17	NO	-	non-canonical_miRNA	hsa-mir-4286	MI0015894	UACUUAUGGCACCCCACUCCUGGUACCAUAGUCAUAAGUUAGGAGAUGUUAGAGCUGUGAGUACCAUGACUUAAGUGUGGUGGCUUAAACAUG	chr8:10666978-10667070(+)	-	-	4286	Unknown	Unknown	1.25648	2.38911	0.18922	0.99686	3.81528	2.5588	9.01722	1.77224	31.2402	8.84196	1.95801	6.76184
hsa-miR-429	5p	MIMAT0001536	UAAUACUGUCUGGUAAAACCGU	AAUACU	22	NO	Mature_miRNA	canonical_conserved_miRNA	hsa-mir-429	MI0001641	CGCCGGCCGAUGGGCGUCUUACCAGACAUGGUUAGACCUGGCCCUCUGUCUAAUACUGUCUGGUAAAACCGUCCAUCCGCUGC	chr1:1169005-1169087(+)	MIPF0000019	mir-8	200b,200a,429	p@chr1:1098252..1098265,+	curation	-0.7592	0.590824	0.590832	0.99686	1.23301	1.99222	3.75718	0	3.23174	6.11135	4.50343	1.2456
hsa-miR-4301	5p	MIMAT0016850	UCCCACUACUUCACUUGUGA	CCCACU	20	NO	-	non-canonical_miRNA	hsa-mir-4301	MI0015828	ACCAGCCACCUCCCACUACUUCACUUGUGAACAUUGCAUUCGUGGAGGGUGGCAGGUGCAGCUCUG	chr11:113450023-113450088(-)	-	-	4301	p1@DRD2	ENST00000362072.3	0.4704	1.38549	0.868283	0.996918	0.347819	-0.122581	2.06645	1.12779	0.587589	0.390086	0	2.31326
hsa-miR-4306	5p	MIMAT0016858	UGGAGAGAAAGGCAGUA	GGAGAG	17	NO	-	non-canonical_miRNA	hsa-mir-4306	MI0015836	AAGCUGCUUAGUGUCCUUAGAGUCUCCAGAGGCAUCCCUAACCCAGAAUCUUUUGACUGUCCUCUGGAGAGAAAGGCAGUAGGUCUGUACC	chr13:99643059-99643149(+)	-	-	4306	p1@CLYBL	ENST00000376354.1	-0.962011	0.513341	0.335353	0.99686	2.20063	3.16264	7.70221	2.25558	3.81933	3.90086	5.67824	17.2605
hsa-miR-431-3p	3p	MIMAT0004757	CAGGUCGUCUUGCAGGGCUUCU	AGGUCG	22	Yes	Star_miRNA	canonical_conserved_miRNA	hsa-mir-431	MI0001721	UCCUGCUUGUCCUGCGAGGUGUCUUGCAGGCCGUCAUGCAGGCCACACUGACGGUAACGUUGCAGGUCGUCUUGCAGGGCUUCUCGCAAGACGACAUCCUCAUCACCAACGACG	chr14:100881007-100881120(+)	MIPF0000142	mir-431	127,136,337,431,433,493,432,665	p1@MEG3	Gtl2-Dio3	1.80456	3.49322	0.0734523	0.99686	3.47753	1.67297	10.708	18.2058	4.50485	3.90086	4.89504	0.711773
hsa-miR-431-5p	5p	MIMAT0001625	UGUCUUGCAGGCCGUCAUGCA	GUCUUG	21	Yes	Mature_miRNA	canonical_conserved_miRNA	hsa-mir-431	MI0001721	UCCUGCUUGUCCUGCGAGGUGUCUUGCAGGCCGUCAUGCAGGCCACACUGACGGUAACGUUGCAGGUCGUCUUGCAGGGCUUCUCGCAAGACGACAUCCUCAUCACCAACGACG	chr14:100881007-100881120(+)	MIPF0000142	mir-431	127,136,337,431,433,493,432,665	p1@MEG3	Gtl2-Dio3	0.533669	1.44761	0.584798	0.99686	3.67008	3.13641	2.44216	2.09447	33.3946	11.8326	4.30763	10.1428
hsa-miR-432-3p	3p	MIMAT0002815	CUGGAUGGCUCCUCCAUGUCU	UGGAUG	21	Yes	Star_miRNA	canonical_conserved_miRNA	hsa-mir-432	MI0003133	UGACUCCUCCAGGUCUUGGAGUAGGUCAUUGGGUGGAUCCUCUAUUUCCUUACGUGGGCCACUGGAUGGCUCCUCCAUGUCUUGGAGUAGAUCA	chr14:100884483-100884576(+)	MIPF0000211	mir-432	127,136,337,431,433,493,432,665	p1@MEG3	Gtl2-Dio3	-0.406247	0.754584	0.857594	0.99686	0.237859	0.644107	0	0	3.4276	2.47055	2.15382	0
hsa-miR-432-5p	5p	MIMAT0002814	UCUUGGAGUAGGUCAUUGGGUGG	CUUGGA	23	Yes	Mature_miRNA	canonical_conserved_miRNA	hsa-mir-432	MI0003133	UGACUCCUCCAGGUCUUGGAGUAGGUCAUUGGGUGGAUCCUCUAUUUCCUUACGUGGGCCACUGGAUGGCUCCUCCAUGUCUUGGAGUAGAUCA	chr14:100884483-100884576(+)	MIPF0000211	mir-432	127,136,337,431,433,493,432,665	p1@MEG3	Gtl2-Dio3	0.296389	1.22807	0.651865	0.99686	7.83382	7.53743	167.946	241.186	275.188	207.006	211.466	138.796
hsa-miR-4324	5p	MIMAT0016876	CCCUGAGACCCUAACCUUAA	CCUGAG	20	NO	-	non-canonical_miRNA	hsa-mir-4324	MI0015854	CGGCCCCUUUGUUAAGGGUCUCAGCUCCAGGGAACUUUAAAACCCUGAGACCCUAACCUUAAAGGUGCUGCA	chr19:49308797-49308868(-)	-	-	4324	p1@SLC6A16	ENST00000454748.3	0.111769	1.08055	0.880892	1	5.07258	4.96082	36.4446	48.9784	15.5711	24.7055	49.1462	19.5737
hsa-miR-4326	5p	MIMAT0016888	UGUUCCUCUGUCUCCCAGAC	GUUCCU	20	NO	-	non-canonical_miRNA	hsa-mir-4326	MI0015866	GCUGCUCUGCUGUUCCUCUGUCUCCCAGACUCUGGGUGGAUGGAGCAGGUCGGGGGCCA	chr20:63286808-63286866(+)	-	-	4326	p1@ARFGAP1	NM_175609	-0.0994103	0.933414	0.900481	1	4.71236	4.81177	34.1903	9.50567	34.8636	12.8728	19.7759	51.6035
hsa-miR-433-3p	3p	MIMAT0001627	AUCAUGAUGGGCUCCUCGGUGU	UCAUGA	22	Yes	Mature_miRNA	canonical_conserved_miRNA	hsa-mir-433	MI0001723	CCGGGGAGAAGUACGGUGAGCCUGUCAUUAUUCAGAGAGGCUAGAUCCUCUGUGUUGAGAAGGAUCAUGAUGGGCUCCUCGGUGUUCUCCAGG	chr14:100881886-100881978(+)	MIPF0000177	mir-433	127,136,337,431,433,493,432,665	p1@MEG3	Gtl2-Dio3	0.65555	1.57522	0.317282	0.99686	9.83302	9.17747	823.949	1350.77	561.539	494.239	907.931	334.889
hsa-miR-433-5p	5p	MIMAT0026554	UACGGUGAGCCUGUCAUUAUUC	ACGGUG	22	Yes	Star_miRNA	canonical_conserved_miRNA	hsa-mir-433	MI0001723	CCGGGGAGAAGUACGGUGAGCCUGUCAUUAUUCAGAGAGGCUAGAUCCUCUGUGUUGAGAAGGAUCAUGAUGGGCUCCUCGGUGUUCUCCAGG	chr14:100881886-100881978(+)	MIPF0000177	mir-433	127,136,337,431,433,493,432,665	p1@MEG3	Gtl2-Dio3	-5.95196	0.0161541	0.0811391	0.99686	-5.74268	0.209277	0	0	0	0	2.54542	0.889716
hsa-miR-4425	5p	MIMAT0018940	UGUUGGGAUUCAGCAGGACCAU	GUUGGG	22	NO	-	non-canonical_miRNA	hsa-mir-4425	MI0016764	GUGCUUUACAUGAAUGGUCCCAUUGAAUCCCAACAGCUUUGCGAAGUGUUGUUGGGAUUCAGCAGGACCAUUCGUGUAAAGUAA	chr1:25023503-25023586(+)	-	-	4425	Unknown	Unknown	3.66455	12.6806	0.216989	0.99686	-0.240226	-3.90478	0	2.09447	0.391726	0.130029	0	0
hsa-miR-4429	5p	MIMAT0018944	AAAAGCUGGGCUGAGAGGCG	AAAGCU	20	NO	-	non-canonical_miRNA	hsa-mir-4429	MI0016768	AGGGAGAAAAGCUGGGCUGAGAGGCGACUGGUGUCUAAUUUGUUUGUCUCUCCAACUCAGACUGCCUGGCCCA	chr2:11540605-11540677(-)	MIPF0001474	mir-4429	4429	Unknown	Unknown	-0.324333	0.798668	0.626085	0.99686	6.92586	7.25019	145.591	141.941	77.268	141.341	162.124	153.209
hsa-miR-4433a-3p	3p	MIMAT0018949	ACAGGAGUGGGGGUGGGACAU	CAGGAG	21	NO	-	non-canonical_miRNA	hsa-mir-4433a	MI0016773	CAUCCUCCUUACGUCCCACCCCCCACUCCUGUUUCUGGUGAAAUAUUCAAACAGGAGUGGGGGUGGGACAUAAGGAGGAUA	chr2:64340759-64340839(+)	MIPF0001826	mir-4433	4433a,4433b	Unknown	Unknown	0.95802	1.94264	0.501154	0.99686	2.15315	1.19513	0.751435	1.77224	10.6745	4.81106	1.95801	0
hsa-miR-4433b-3p	3p	MIMAT0030414	CAGGAGUGGGGGGUGGGACGU	AGGAGU	21	NO	-	non-canonical_miRNA	hsa-mir-4433b	MI0025511	UGUGUUCCCUAUCCUCCUUAUGUCCCACCCCCACUCCUGUUUGAAUAUUUCACCAGAAACAGGAGUGGGGGGUGGGACGUAAGGAGGAUGGGGGAAAGAACA	chr2:64340747-64340848(-)	MIPF0001826	mir-4433	4433a,4433b	p1@ENST00000424119	ENST00000424119.1	0.952977	1.93586	0.174401	0.99686	8.87984	7.92687	185.041	273.087	954.832	458.872	138.04	132.924
hsa-miR-4433b-5p	5p	MIMAT0030413	AUGUCCCACCCCCACUCCUGU	UGUCCC	21	NO	-	non-canonical_miRNA	hsa-mir-4433b	MI0025511	UGUGUUCCCUAUCCUCCUUAUGUCCCACCCCCACUCCUGUUUGAAUAUUUCACCAGAAACAGGAGUGGGGGGUGGGACGUAAGGAGGAUGGGGGAAAGAACA	chr2:64340747-64340848(-)	MIPF0001826	mir-4433	4433a,4433b	p1@ENST00000424119	ENST00000424119.1	0.866489	1.82322	0.272418	0.99686	5.37162	4.50513	16.3437	25.4559	82.1645	46.0302	15.8599	6.05007
hsa-miR-4435	5p	MIMAT0018951	AUGGCCAGAGCUCACACAGAGG	UGGCCA	22	NO	-	non-canonical_miRNA	hsa-mir-4435-1	MI0016775	AGGCAGCAAAUGGCCAGAGCUCACACAGAGGGAUGAGUGCACUUCACCUGCAGUGUGACUCAGCAGGCCAACAGAUGCUA	chr2:87629755-87629834(+)	MIPF0001220	mir-4435	4435-1	p1@LINC00152	curation	0.0398597	1.02801	1	1	0.916805	0.876945	0.751435	1.2889	3.52553	0.650144	2.15382	2.66915
hsa-miR-4435	5p	MIMAT0018951	AUGGCCAGAGCUCACACAGAGG	UGGCCA	22	NO	-	non-canonical_miRNA	hsa-mir-4435-2	MI0016777	GCAAAUGGCCAGAGCUCACACAGAGGGAUGAGUGCACUUCACCUGCAGUGUGACUCAGCAGGCCAACAGAUGCU	chr2:111321013-111321086(-)	MIPF0001220	mir-4435	4435-2	p1@ENST00000432818	ENST00000432818.1	0.0398597	1.02801	1	1	0.916805	0.876945	0.751435	1.2889	3.52553	0.650144	2.15382	2.66915
hsa-miR-4440	5p	MIMAT0018958	UGUCGUGGGGCUUGCUGGCUUG	GUCGUG	22	NO	-	non-canonical_miRNA	hsa-mir-4440	MI0016783	CUCUCACCAAGCAAGUGCAGUGGGGCUUGCUGGCUUGCACCGUGACUCCCUCUCACCAAGCAAGUGUCGUGGGGCUUGCUGGCUUGCACUGUGAAGAU	chr2:239068817-239068914(-)	-	-	4440	p1@HDAC4	NM_006037	-1.33871	0.395374	0.548428	0.99686	-0.471926	0.866784	0	0	2.05656	2.7306	0	2.66915
hsa-miR-4443	5p	MIMAT0018961	UUGGAGGCGUGGGUUUU	UGGAGG	17	NO	-	non-canonical_miRNA	hsa-mir-4443	MI0016786	GGUGGGGGUUGGAGGCGUGGGUUUUAGAACCUAUCCCUUUCUAGCCCUGAGCA	chr3:48196564-48196616(+)	-	-	4443	Unknown	Unknown	0.145328	1.10598	0.889048	1	2.70399	2.55866	9.20508	6.1223	4.21106	3.12069	13.3145	1.2456
hsa-miR-4446-3p	3p	MIMAT0018965	CAGGGCUGGCAGUGACAUGGGU	AGGGCU	22	Yes	-	non-canonical_miRNA	hsa-mir-4446	MI0016789	CUGGUCCAUUUCCCUGCCAUUCCCUUGGCUUCAAUUUACUCCCAGGGCUGGCAGUGACAUGGGUCAA	chr3:113594876-113594942(+)	MIPF0001385	mir-4446	4446	p1@SIDT1	NM_017699	0.462964	1.37837	0.548042	0.99686	5.81732	5.35435	21.228	16.1113	131.522	67.875	32.1114	22.5988
hsa-miR-4448	5p	MIMAT0018967	GGCUCCUUGGUCUAGGGGUA	GCUCCU	20	NO	-	non-canonical_miRNA	hsa-mir-4448	MI0016791	AGGAGUGACCAAAAGACAAGAGUGCGAGCCUUCUAUUAUGCCCAGACAGGGCCACCAGAGGGCUCCUUGGUCUAGGGGUAAUGCCA	chr3:183886800-183886885(+)	-	-	4448	p1@ENST00000445165	ENST00000445165.1	1.803	3.48944	0.476872	0.99686	0.145502	-1.65749	1.69073	0	1.5669	0	0.195801	0.711773
hsa-miR-4449	5p	MIMAT0018968	CGUCCCGGGGCUGCGCGAGGCA	GUCCCG	22	NO	-	non-canonical_miRNA	hsa-mir-4449	MI0016792	AGCAGCCCUCGGCGGCCCGGGGGGCGGGCGGCGGUGCCCGUCCCGGGGCUGCGCGAGGCACAGGCG	chr4:52712682-52712747(+)	MIPF0002103	mir-4449	4449	p1@SNHG13	ENST00000441504.1	0.433325	1.35034	0.827669	0.99686	0.818646	0.385321	3.00574	1.77224	0.489658	1.04023	1.76221	1.06766
hsa-miR-4454	5p	MIMAT0018976	GGAUCCGAGUCACGGCACCA	GAUCCG	20	NO	-	non-canonical_miRNA	hsa-mir-4454	MI0016800	CCGGAUCCGAGUCACGGCACCAAAUUUCAUGCGUGUCCGUGUGAAGAGACCACCA	chr4:163093574-163093628(-)	-	-	4454	Unknown	Unknown	2.07685	4.21886	0.402229	0.99686	0.487889	-1.58897	0.187859	0	3.91726	0.910201	0	0
hsa-miR-4466	5p	MIMAT0018993	GGGUGCGGGCCGGCGGGG	GGUGCG	18	NO	-	non-canonical_miRNA	hsa-mir-4466	MI0016817	ACGCGGGUGCGGGCCGGCGGGGUAGAAGCCACCCGGCCCGGCCCGGCCCGGCGA	chr6:156779678-156779731(-)	-	-	4466	Unknown	Unknown	-0.515207	0.699693	0.663351	0.99686	1.92501	2.44021	4.32075	2.90004	4.11312	6.89153	2.54542	6.76184
hsa-miR-4470	5p	MIMAT0018997	UGGCAAACGUGGAAGCCGAGA	GGCAAA	21	NO	-	non-canonical_miRNA	hsa-mir-4470	MI0016821	CGAGCCUCUUUCGGCUUUCCAGUUUGUCUCGGUCCUUUGGAACGUGGCAAACGUGGAAGCCGAGAGGGCUCU	chr8:61714788-61714859(+)	-	-	4470	p1@MIR4470	curation	0.135279	1.09831	0.911354	1	2.56141	2.42613	4.50861	0.805565	12.2414	6.63147	3.72023	5.69418
hsa-miR-4473	5p	MIMAT0019000	CUAGUGCUCUCCGUUACAAGUA	UAGUGC	22	NO	-	non-canonical_miRNA	hsa-mir-4473	MI0016825	AAGGAACAGGGGACACUUGUAAUGGAGAACACUAAGCUAUGGACUGCUAUGGACUGCUAGUGCUCUCCGUUACAAGUAUCCCCUGUUACCU	chr9:20411148-20411238(-)	-	-	4473	p1@MLLT3	NM_004529	-1.0155	0.494655	0.532683	0.99686	0.638172	1.65368	3.56932	0	1.07725	1.95043	1.56641	5.87212
hsa-miR-4479	5p	MIMAT0019011	CGCGCGGCCGUGCUCGGAGCAG	GCGCGG	22	NO	-	non-canonical_miRNA	hsa-mir-4479	MI0016838	GAAACCAAGUCCGAGCGUGGCUGGCGCGGGAAAGUUCGGGAACGCGCGCGGCCGUGCUCGGAGCAGCGCCA	chr9:136886733-136886803(+)	-	-	4479	p1@TRAF2	ENST00000247668.2	0.354664	1.27869	0.848798	0.99686	1.32564	0.970977	2.44216	3.86671	1.17518	2.60058	0	3.20298
hsa-miR-4485-3p	3p	MIMAT0019019	UAACGGCCGCGGUACCCUAA	AACGGC	20	Yes	-	non-canonical_miRNA	hsa-mir-4485	MI0016846	AGAGGCACCGCCUGCCCAGUGACAUGCGUUUAACGGCCGCGGUACCCUAACUGUGCA	chr11:10508270-10508326(-)	-	-	4485	p1@MTRNR2L2,p1@MTRNR2L8	NM_001190702	0.116567	1.08415	0.971235	1	0.0455235	-0.0710436	0	1.45002	1.5669	1.8204	0.783206	0.177943
hsa-miR-4488	5p	MIMAT0019022	AGGGGGCGGGCUCCGGCG	GGGGGC	18	NO	-	non-canonical_miRNA	hsa-mir-4488	MI0016849	GGUAGGGGGCGGGCUCCGGCGCUGGGACCCCACUAGGGUGGCGCCUUGGCCCCGCCCCGCCC	chr11:61508596-61508657(+)	MIPF0001623	mir-4488	4488	Unknown	Unknown	0.181998	1.13445	0.806181	0.99686	5.0561	4.8741	30.2453	51.5562	18.0194	28.9964	43.4679	15.4811
hsa-miR-4489	5p	MIMAT0019023	UGGGGCUAGUGAUGCAGGACG	GGGGCU	21	NO	-	non-canonical_miRNA	hsa-mir-4489	MI0016850	GGGGGUGGGGCUAGUGAUGCAGGACGCUGGGGACUGGAGAAGUCCUGCCUGACCCUGUCCCA	chr11:65649192-65649253(+)	-	-	4489	p1@SIPA1	NM_006747	-1.61969	0.325405	0.364974	0.99686	-0.114953	1.50474	1.12715	0	1.5669	0.780173	0.391603	7.29567
hsa-miR-4491	5p	MIMAT0019026	AAUGUGGACUGGUGUGACCAAA	AUGUGG	22	NO	-	non-canonical_miRNA	hsa-mir-4491	MI0016853	ACAUUUGGUCACACCAGUCCACAUUAACGUGGACCAGACAAUAUUAAUGUGGACUGGUGUGACCAAAA	chr11:111347757-111347824(+)	-	-	4491	Unknown	Unknown	1.25272	2.3829	0.377674	0.99686	2.11902	0.866298	3.75718	3.22226	5.97382	2.47055	2.93702	0
hsa-miR-4492	5p	MIMAT0019027	GGGGCUGGGCGCGCGCC	GGGCUG	17	NO	-	non-canonical_miRNA	hsa-mir-4492	MI0016854	CUGCAGCGUGCUUCUCCAGGCCCCGCGCGCGGACAGACACACGGACAAGUCCCGCCAGGGGCUGGGCGCGCGCCAGCCGG	chr11:118910708-118910787(+)	-	-	4492	Unknown	Unknown	0.0624886	1.04427	0.963511	1	2.09842	2.03594	3.38146	4.99451	4.40692	5.33118	5.48244	1.42355
hsa-miR-4497	5p	MIMAT0019032	CUCCGGGACGGCUGGGC	UCCGGG	17	NO	-	non-canonical_miRNA	hsa-mir-4497	MI0016859	ACCUCCGGGACGGCUGGGCGCCGGCGGCCGGGAGAUCCGCGCUUCCUGAAUCCCGGCCGGCCCGCCCGGCGCCCGUCCGCCCGCGGGUC	chr12:109833348-109833436(+)	-	-	4497	Unknown	Unknown	0.582647	1.49759	0.517975	0.99686	3.43678	2.85413	12.3987	14.0168	6.07175	9.23204	9.00687	3.38092
hsa-miR-4498	5p	MIMAT0019033	UGGGCUGGCAGGGCAAGUGCUG	GGGCUG	22	NO	-	non-canonical_miRNA	hsa-mir-4498	MI0016860	AGGGCUGGGCUGGCAGGGCAAGUGCUGCAGAUCUUUGUCUAAGCAGCCCCUGCCUUGGAUCUCCCA	chr12:120155434-120155499(-)	-	-	4498	p1@GCN1L1	NM_006836	0.340372	1.26608	0.821945	0.99686	1.53682	1.19645	3.38146	1.93336	3.32967	2.99066	0.783206	3.02503
hsa-miR-449a	5p	MIMAT0001541	UGGCAGUGUAUUGUUAGCUGGU	GGCAGU	22	NO	Mature_miRNA	canonical_conserved_miRNA	hsa-mir-449a	MI0001648	CUGUGUGUGAUGAGCUGGCAGUGUAUUGUUAGCUGGUUGAAUAUGUGAAUGGCAUCGGCUAACAUGCAACUGCUGUCUUAUUGCAUAUACA	chr5:55170532-55170622(-)	MIPF0000133	mir-449	449a,449b,449c	p@chr5:54472341..54472349,-	curation	6.66244	101.297	0.0413733	0.99686	0.919764	-5.74268	1.12715	4.51117	0	0	0	0
hsa-miR-4504	5p	MIMAT0019040	UGUGACAAUAGAGAUGAACAUG	GUGACA	22	NO	-	non-canonical_miRNA	hsa-mir-4504	MI0016867	CUAAGAUAAUGUCCUCCAGGUUCAUCUCUGUUGUCAUUUGUGGCAUGGACCAUUUGUGACAAUAGAGAUGAACAUGGAGGAUAUUAUCUUAA	chr14:50299855-50299946(-)	MIPF0001508	mir-4504	4504	p1@L2HGDH	ENST00000555423.1	-0.465607	0.724167	0.727331	0.99686	1.47886	1.94446	2.63002	1.93336	3.7214	1.04023	3.72023	6.76184
hsa-miR-4507	5p	MIMAT0019044	CUGGGUUGGGCUGGGCUGGG	UGGGUU	20	NO	-	non-canonical_miRNA	hsa-mir-4507	MI0016871	UCUGGGCUGAGCCGAGCUGGGUUAAGCCGAGCUGGGUUGGGCUGGGCUGGGU	chr14:105858124-105858175(-)	-	-	4507,4537,4538,4539	Unknown	Unknown	-0.783151	0.581096	0.689039	0.99686	-0.207679	0.575472	0.751435	0.805565	0.979315	2.21049	0.587404	1.60149
hsa-miR-4508	5p	MIMAT0019045	GCGGGGCUGGGCGCGCG	CGGGGC	17	NO	-	non-canonical_miRNA	hsa-mir-4508	MI0016872	AGGACCCAGCGGGGCUGGGCGCGCGGAGCAGCGCUGGGUGCAGCGCCUGCGCCGGCAGCUGCAAGGGCCG	chr15:23562062-23562131(-)	-	-	4508	Unknown	Unknown	-0.240549	0.846423	0.722136	0.99686	11.3565	11.597	5291.98	1914.18	660.254	1825.08	4430.79	3037.67
hsa-miR-450a-2-3p	3p	MIMAT0031074	AUUGGGGACAUUUUGCAUUCAU	UUGGGG	22	Yes	Star_miRNA	canonical_conserved_miRNA	hsa-mir-450a-2	MI0003187	CCAAAGAAAGAUGCUAAACUAUUUUUGCGAUGUGUUCCUAAUAUGUAAUAUAAAUGUAUUGGGGACAUUUUGCAUUCAUAGUUUUGUAUCAAUAAUAUGG	chrX:134540508-134540607(-)	MIPF0000128	mir-450	424,450a-1,450a-2,503,542,450b	p@chrX:133683665..133683681,-	curation	0.710502	1.63637	0.726727	0.99686	0.775333	0.0648311	0.939294	1.77224	2.35036	0.780173	1.95801	0.355886
hsa-miR-450a-5p	5p	MIMAT0001545	UUUUGCGAUGUGUUCCUAAUAU	UUUGCG	22	Yes	Mature_miRNA	canonical_conserved_miRNA	hsa-mir-450a-1	MI0001652	AAACGAUACUAAACUGUUUUUGCGAUGUGUUCCUAAUAUGCACUAUAAAUAUAUUGGGAACAUUUUGCAUGUAUAGUUUUGUAUCAAUAUA	chrX:134540341-134540431(-)	MIPF0000128	mir-450	424,450a-1,450a-2,503,542,450b	p@chrX:133683665..133683681,-	curation	0.289704	1.22239	0.718134	0.99686	4.09362	3.80391	20.6645	19.4947	11.0663	22.625	6.85305	12.2781
hsa-miR-450a-5p	5p	MIMAT0001545	UUUUGCGAUGUGUUCCUAAUAU	UUUGCG	22	Yes	Mature_miRNA	canonical_conserved_miRNA	hsa-mir-450a-2	MI0003187	CCAAAGAAAGAUGCUAAACUAUUUUUGCGAUGUGUUCCUAAUAUGUAAUAUAAAUGUAUUGGGGACAUUUUGCAUUCAUAGUUUUGUAUCAAUAAUAUGG	chrX:134540508-134540607(-)	MIPF0000128	mir-450	424,450a-1,450a-2,503,542,450b	p@chrX:133683665..133683681,-	curation	0.289704	1.22239	0.718134	0.99686	4.09362	3.80391	20.6645	19.4947	11.0663	22.625	6.85305	12.2781
hsa-miR-450b-5p	5p	MIMAT0004909	UUUUGCAAUAUGUUCCUGAAUA	UUUGCA	22	Yes	Mature_miRNA	canonical_conserved_miRNA	hsa-mir-450b	MI0005531	GCAGAAUUAUUUUUGCAAUAUGUUCCUGAAUAUGUAAUAUAAGUGUAUUGGGAUCAUUUUGCAUCCAUAGUUUUGUAU	chrX:134540185-134540262(-)	MIPF0000128	mir-450	424,450a-1,450a-2,503,542,450b	p@chrX:133683665..133683681,-	curation	-0.486137	0.713934	0.579297	0.99686	2.99376	3.4799	5.82362	7.08898	10.8704	11.3125	12.1397	9.96482
hsa-miR-4510	5p	MIMAT0019047	UGAGGGAGUAGGAUGUAUGGUU	GAGGGA	22	NO	-	non-canonical_miRNA	hsa-mir-4510	MI0016876	GUGUAUGUGAGGGAGUAGGAUGUAUGGUUGUUAGAUAGACAACUACAAUCUUUUCUCACAACAGACAG	chr15:35926856-35926923(+)	MIPF0001467	mir-4510	4510	Unknown	Unknown	0.338927	1.26482	0.769162	0.99686	2.46879	2.12987	7.13864	4.83339	4.60278	3.90086	5.09084	4.09269
hsa-miR-4511	5p	MIMAT0019048	GAAGAACUGUUGCAUUUGCCCU	AAGAAC	22	NO	-	non-canonical_miRNA	hsa-mir-4511	MI0016877	AAAAAAAAGGGAAAGAAGAACUGUUGCAUUUGCCCUGCACUCAGUUUGCACAGGGUAAAUGCAAUAGUUCUUCUUUCCCUUUUUUUA	chr15:65719246-65719332(-)	-	-	4511	p1@DENND4A	ENST00000443035.3	-3.07546	0.11863	0.173216	0.99686	-1.60455	1.47091	0	0	0.881384	0	0.979007	7.29567
hsa-miR-4513	5p	MIMAT0019050	AGACUGACGGCUGGAGGCCCAU	GACUGA	22	NO	-	non-canonical_miRNA	hsa-mir-4513	MI0016879	AUUCUAGGUGGGGAGACUGACGGCUGGAGGCCCAUAAGCUGUCUAAAACUUCGGCCCCCAGAUUUCUGGUCUCCCCACUUCAGAAC	chr15:74788672-74788757(-)	-	-	4513	Unknown	Unknown	5.79268	55.4331	0.0891827	0.99686	0.0499943	-5.74268	1.87859	0	1.17518	0	0	0
hsa-miR-4515	5p	MIMAT0019052	AGGACUGGACUCCCGGCAGCCC	GGACUG	22	NO	-	non-canonical_miRNA	hsa-mir-4515	MI0016881	GCGGGAGGUGUAACAGGACUGGACUCCCGGCAGCCCCAGGGCAGGGGCGUGGGGAGCUGGUCCUAGCUCAGCGCUCCCGGA	chr15:83067335-83067415(+)	MIPF0001512	mir-4515	4515	p1@FAM103A1	ENST00000566841.1	-5.81954	0.017707	0.105635	0.99686	-5.74268	0.0768543	0	0	0	0	3.13282	0
hsa-miR-4516	5p	MIMAT0019053	GGGAGAAGGGUCGGGGC	GGAGAA	17	NO	-	non-canonical_miRNA	hsa-mir-4516	MI0016882	AGGGAGAAGGGUCGGGGCAGGGAGGGCAGGGCAGGCUCUGGGGUGGGGGGUCUGUGAGUCAGCCACGGCUCUGCCCACGUCUCCCC	chr16:2133119-2133204(+)	-	-	3180-5,4516	Unknown	Unknown	1.13041	2.18922	0.233157	0.99686	3.47074	2.34032	18.9737	11.6001	2.74208	5.33118	6.06985	3.73681
hsa-miR-451a	5p	MIMAT0001631	AAACCGUUACCAUUACUGAGUU	AACCGU	22	NO	Mature_miRNA	canonical_conserved_miRNA	hsa-mir-451a	MI0001729	CUUGGGAAUGGCAAGGAAACCGUUACCAUUACUGAGUUUAGUAAUGGUAAUGGUUCUCUUGCUAUACCCAGA	chr17:28861369-28861440(-)	MIPF0000148	mir-451	144,451a,451b,4732	p1@MIR4732	ENST00000582320.2	-0.661884	0.632053	0.317057	0.99686	16.9738	17.6357	239937	76212.9	69999.3	121309	116227	373408
hsa-miR-451b	5p	MIMAT0019840	UAGCAAGAGAACCAUUACCAUU	AGCAAG	22	NO	-	non-canonical_miRNA	hsa-mir-451b	MI0017360	UGGGUAUAGCAAGAGAACCAUUACCAUUACUAAACUCAGUAAUGGUAACGGUUUCCUUGCCAUUCCCA	chr17:28861371-28861438(+)	MIPF0000148	mir-451	144,451a,451b,4732	Unknown	Unknown	-0.980315	0.506869	0.264125	0.99686	2.862	3.84232	12.3987	4.83339	4.60278	9.10201	12.7271	21.1752
hsa-miR-452-5p	5p	MIMAT0001635	AACUGUUUGCAGAGGAAACUGA	ACUGUU	22	Yes	Mature_miRNA	canonical_conserved_miRNA	hsa-mir-452	MI0001733	GCUAAGCACUUACAACUGUUUGCAGAGGAAACUGAGACUUUGUAACUAUGUCUCAGUCUCAUCUGCAAAGAAGUAAGUGCUUUGC	chrX:151959628-151959712(-)	MIPF0000287	mir-452	224,452	p1@GABRE	NM_004961	0.0461711	1.03252	0.953706	1	6.57167	6.5255	62.9327	37.2171	184.993	212.337	16.6431	47.1549
hsa-miR-4521	5p	MIMAT0019058	GCUAAGGAAGUCCUGUGCUCAG	CUAAGG	22	NO	-	non-canonical_miRNA	hsa-mir-4521	MI0016887	UCGGCUAAGGAAGUCCUGUGCUCAGUUUUGUAGCAUCAAAACUAGGAUUUCUCUUGUUAC	chr17:8186945-8187004(+)	-	-	4521	Unknown	Unknown	0.349754	1.27434	0.823373	0.99686	1.70663	1.35688	1.50287	6.28341	1.95863	2.60058	4.50343	0.533829
hsa-miR-4526	5p	MIMAT0019065	GCUGACAGCAGGGCUGGCCGCU	CUGACA	22	NO	-	non-canonical_miRNA	hsa-mir-4526	MI0016893	UGCGGUGACAUCAGGGCCCAGUCCCUGCUGUCAUGCCCCAGGUGACGUGCUGGGCUGACAGCAGGGCUGGCCGCUAACGUCACUGUC	chr18:13611114-13611200(+)	MIPF0001545	mir-4526	4526	p@chr18:13217674..13217760,+	ENST00000587905.1	-0.00307289	0.997872	1	1	0.705779	0.708852	4.88433	0	0	2.34052	0	2.4912
hsa-miR-4533	5p	MIMAT0019072	UGGAAGGAGGUUGCCGGACGCU	GGAAGG	22	NO	-	non-canonical_miRNA	hsa-mir-4533	MI0016900	UGAGAAUGUGGAAGGAGGUUGCCGGACGCUGCUGGCUGCCUUCCAGCGUCCACUUCCCUUUCUCUCUCUCC	chr20:60478111-60478181(+)	-	-	4533	p2@uc002ybl.2,p2@uc010gjw.1	curation	1.09018	2.12901	0.637781	0.99686	0.537855	-0.55233	0	1.12779	3.13381	1.43032	0	0.533829
hsa-miR-454-3p	3p	MIMAT0003885	UAGUGCAAUAUUGCUUAUAGGGU	AGUGCA	23	Yes	Mature_miRNA	canonical_conserved_miRNA	hsa-mir-454	MI0003820	UCUGUUUAUCACCAGAUCCUAGAACCCUAUCAAUAUUGUCUCUGCUGUGUAAAUAGUUCUGAGUAGUGCAAUAUUGCUUAUAGGGUUUUGGUGUUUGGAAAGAACAAUGGGCAGG	chr17:59137758-59137872(-)	MIPF0000174	mir-454	454	p1@SKA2	ENST00000580541.1	0.313081	1.24236	0.658198	0.99686	5.73503	5.42195	80.2157	48.9784	30.6526	51.1013	29.3702	48.0446
hsa-miR-454-5p	5p	MIMAT0003884	ACCCUAUCAAUAUUGUCUCUGC	CCCUAU	22	Yes	Star_miRNA	canonical_conserved_miRNA	hsa-mir-454	MI0003820	UCUGUUUAUCACCAGAUCCUAGAACCCUAUCAAUAUUGUCUCUGCUGUGUAAAUAGUUCUGAGUAGUGCAAUAUUGCUUAUAGGGUUUUGGUGUUUGGAAAGAACAAUGGGCAGG	chr17:59137758-59137872(-)	MIPF0000174	mir-454	454	p1@SKA2	ENST00000580541.1	0.753369	1.68572	0.498693	0.99686	3.20041	2.44704	8.82936	0	18.607	6.37141	3.32862	6.5839
hsa-miR-455-3p	3p	MIMAT0004784	GCAGUCCAUGGGCAUAUACAC	CAGUCC	21	Yes	Mature_miRNA	canonical_conserved_miRNA	hsa-mir-455	MI0003513	UCCCUGGCGUGAGGGUAUGUGCCUUUGGACUACAUCGUGGAAGCCAGCACCAUGCAGUCCAUGGGCAUAUACACUUGCCUCAAGGCCUAUGUCAUC	chr9:114209434-114209529(+)	MIPF0000129	mir-455	455	p1@COL27A1	XM_011519139.1	-0.104825	0.929918	0.930673	1	2.50291	2.60773	3.00574	7.25009	6.65934	9.62213	4.11183	4.44858
hsa-miR-455-5p	5p	MIMAT0003150	UAUGUGCCUUUGGACUACAUCG	AUGUGC	22	Yes	Star_miRNA	canonical_conserved_miRNA	hsa-mir-455	MI0003513	UCCCUGGCGUGAGGGUAUGUGCCUUUGGACUACAUCGUGGAAGCCAGCACCAUGCAGUCCAUGGGCAUAUACACUUGCCUCAAGGCCUAUGUCAUC	chr9:114209434-114209529(+)	MIPF0000129	mir-455	455	p1@COL27A1	XM_011519139.1	-0.237654	0.848123	0.740266	0.99686	5.01104	5.24869	35.1296	35.4449	26.1477	41.3492	43.4679	29.1827
hsa-miR-4638-5p	5p	MIMAT0019695	ACUCGGCUGCGGUGGACAAGU	CUCGGC	21	Yes	-	non-canonical_miRNA	hsa-mir-4638	MI0017265	GACUCGGCUGCGGUGGACAAGUCCGGCUCCAGAACCUGGACACCGCUCAGCCGGCCGCGGCAGGGGUC	chr5:181222566-181222633(-)	-	-	4638	p1@ENST00000499096,p1@uc003mnb.1	curation	0.522313	1.43626	0.678332	0.99686	2.0893	1.56699	6.57506	5.31673	0.881384	3.38075	3.13282	2.31326
hsa-miR-4640-3p	3p	MIMAT0019700	CACCCCCUGUUUCCUGGCCCAC	ACCCCC	22	Yes	-	non-canonical_miRNA	hsa-mir-4640	MI0017267	CUGUGGGCUGGGCCAGGGAGCAGCUGGUGGGUGGGAAGUAAGAUCUGACCUGGACUCCAUCCCACCCACCCCCUGUUUCCUGGCCCACAG	chr6:30890883-30890972(+)	-	-	4640	p1@DDR1	ENST00000482873.2	1.39672	2.63301	0.612758	0.99686	0.0821825	-1.31453	0	1.93336	1.17518	0	1.17481	0
hsa-miR-4645-3p	3p	MIMAT0019706	AGACAGUAGUUCUUGCCUGGUU	GACAGU	22	NO	-	non-canonical_miRNA	hsa-mir-4645	MI0017272	UGAUAGGGAAACCAGGCAAGAAAUAUUGUCUCCUCAAGUUGCGACGAGACAGUAGUUCUUGCCUGGUUUCUCUAUCA	chr6:2854031-2854107(-)	-	-	4645	Unknown	Unknown	0.873207	1.83173	0.691996	0.99686	0.745204	-0.128003	2.81788	0	2.15449	1.95043	0	0.711773
hsa-miR-4646-5p	5p	MIMAT0019707	ACUGGGAAGAGGAGCUGAGGGA	CUGGGA	22	NO	-	non-canonical_miRNA	hsa-mir-4646	MI0017273	ACUGGGAAGAGGAGCUGAGGGACAUUGCGGAGAGGGUCUCACAUUGUCCCUCUCCCUUCCCAG	chr6:31701029-31701091(-)	-	-	4646	p1@ABHD16A	ENST00000482224.1	-0.577219	0.670254	0.496146	0.99686	3.50349	4.08071	15.968	14.9835	3.13381	7.80173	18.4053	24.5562
hsa-miR-4647	5p	MIMAT0019709	GAAGAUGGUGCUGUGCUGAGGAA	AAGAUG	23	NO	-	non-canonical_miRNA	hsa-mir-4647	MI0017274	CCAGGAGGGUGAAGAUGGUGCUGUGCUGAGGAAAGGGGAUGCAGAGCCCUGCCCAGCACCACCACCUCCUAUGCUCCUGG	chr6:44254206-44254285(-)	-	-	4647	p1@SLC35B2	NM_178148	-0.396568	0.759663	0.644333	0.99686	3.31193	3.7085	10.3322	12.889	6.56141	12.0927	9.98587	17.0825
hsa-miR-4654	5p	MIMAT0019720	UGUGGGAUCUGGAGGCAUCUGG	GUGGGA	22	NO	-	non-canonical_miRNA	hsa-mir-4654	MI0017282	CUGGCUGGUUGUGGGAUCUGGAGGCAUCUGGGGUUGGAAUGUGACCCCAGUCUCCUUUUCCCUCAUCAUCUGCCAG	chr1:162157107-162157182(+)	MIPF0001507	mir-4654	4654	p1@NOS1AP	ENST00000530878.1	0.141182	1.10281	0.963899	1	1.09694	0.955755	1.31501	3.38337	1.66484	0.390086	4.69923	0.711773
hsa-miR-4657	5p	MIMAT0019724	AAUGUGGAAGUGGUCUGAGGCAU	AUGUGG	23	NO	-	non-canonical_miRNA	hsa-mir-4657	MI0017285	AAUGUGGAAGUGGUCUGAGGCAUAUAGAGUAUAUGCCAAGAACACUACCAUAU	chr7:44881748-44881800(-)	MIPF0002009	mir-4657	4657	p1@PURB	NM_033224	-0.382171	0.767282	0.803935	0.99686	1.37737	1.75954	1.31501	1.77224	4.60278	4.03089	0	6.05007
hsa-miR-4658	5p	MIMAT0019725	GUGAGUGUGGAUCCUGGAGGAAU	UGAGUG	23	NO	-	non-canonical_miRNA	hsa-mir-4658	MI0017286	GCUGCCCUUCACUCAGAGCAUCUACACCCACUACCGGUGAGUGUGGAUCCUGGAGGAAUCGUGGC	chr7:100156605-100156669(-)	-	-	4658	p1@C7orf43	ENST00000456769.1	0.232552	1.17491	0.930133	1	0.426481	0.193929	0	2.09447	1.8607	1.04023	0.195801	2.13532
hsa-miR-4659a-3p	3p	MIMAT0019727	UUUCUUCUUAGACAUGGCAACG	UUCUUC	22	Yes	-	non-canonical_miRNA	hsa-mir-4659a	MI0017287	GAAACUGCUGAAGCUGCCAUGUCUAAGAAGAAAACUUUGGAGAAAAAUUUUCUUCUUAGACAUGGCAACGUCAACAGUUUC	chr8:6745164-6745244(+)	MIPF0001256	mir-4659	4659a,4659b	p1@AGPAT5	ENST00000523234.1	-0.84997	0.554796	0.533205	0.99686	1.13662	1.98659	3.75718	0.644452	2.15449	0.780173	4.50343	6.5839
hsa-miR-4659b-3p	3p	MIMAT0019734	UUUCUUCUUAGACAUGGCAGCU	UUCUUC	22	Yes	-	non-canonical_miRNA	hsa-mir-4659b	MI0017291	CUGUUGACGUUGCCAUGUCUAAGAAGAAAAUUUUUCUCCAAAGUUUUCUUCUUAGACAUGGCAGCUUCAGCAG	chr8:6745168-6745240(-)	MIPF0001256	mir-4659	4659a,4659b	Unknown	Unknown	0.421934	1.33972	0.798662	0.99686	1.52942	1.10749	2.63002	4.02783	1.95863	1.95043	0	4.44858
hsa-miR-4661-5p	5p	MIMAT0019729	AACUAGCUCUGUGGAUCCUGAC	ACUAGC	22	Yes	Mature_miRNA	canonical_hsa-specific_miRNA	hsa-mir-4661	MI0017289	UUUACUCUGAACUAGCUCUGUGGAUCCUGACAGACAGCCUGAUAGACAGGAUCCACAGAGCUAGUCCAGAGUAAA	chr8:91205485-91205559(+)	-	-	4661	p@chr8:92129810..92129814,+	ENST00000448384.2	2.02128	4.05944	0.214419	0.99686	1.79459	-0.226688	0.751435	4.67228	4.89658	0.520115	0.391603	1.60149
hsa-miR-4662a-5p	5p	MIMAT0019731	UUAGCCAAUUGUCCAUCUUUAG	UAGCCA	22	Yes	Mature_miRNA	canonical_hsa-specific_miRNA	hsa-mir-4662a	MI0017290	UCUAUUUAGCCAAUUGUCCAUCUUUAGCUAUUCUGAAUGCCUAAAGAUAGACAAUUGGCUAAAUAGA	chr8:124821985-124822051(+)	MIPF0001245	mir-4662	4662a,4662b	Unknown	Unknown	1.51804	2.86402	0.539077	0.99686	0.246429	-1.27161	0	0.322226	3.13381	0.780173	0.391603	0
hsa-miR-4664-3p	3p	MIMAT0019738	CUUCCGGUCUGUGAGCCCCGUC	UUCCGG	22	Yes	Star_miRNA	canonical_hsa-specific_miRNA	hsa-mir-4664	MI0017294	GUUGGGGGCUGGGGUGCCCACUCCGCAAGUUAUCACUGAGCGACUUCCGGUCUGUGAGCCCCGUCCUCCGC	chr8:143733083-143733153(-)	-	-	4664	p1@FAM83H	ENST00000388913.3	0.298096	1.22952	0.856108	0.99686	1.50837	1.21027	1.12715	1.61113	5.68003	1.43032	1.37061	4.09269
hsa-miR-4665-5p	5p	MIMAT0019739	CUGGGGGACGCGUGAGCGCGAGC	UGGGGG	23	NO	-	non-canonical_miRNA	hsa-mir-4665	MI0017295	CUCGAGGUGCUGGGGGACGCGUGAGCGCGAGCCGCUUCCUCACGGCUCGGCCGCGGCGCGUAGCCCCCGCCACAUCGGG	chr9:6007826-6007904(+)	-	-	4665	p1@MIR4665	curation	0.242743	1.18324	0.749497	0.99686	4.98191	4.73916	21.228	18.0447	55.3313	44.8599	22.1256	12.9898
hsa-miR-4667-5p	5p	MIMAT0019743	ACUGGGGAGCAGAAGGAGAACC	CUGGGG	22	Yes	-	non-canonical_miRNA	hsa-mir-4667	MI0017297	UGACUGGGGAGCAGAAGGAGAACCCAAGAAAAGCUGACUUGGAGGUCCCUCCUUCUGUCCCCACAG	chr9:35608094-35608159(+)	MIPF0001390	mir-4667	4667	p1@TESK1	NM_006285	0.219378	1.16423	0.836649	0.99686	2.59004	2.37066	4.13289	4.51117	9.30349	5.85129	3.72023	5.87212
hsa-miR-4668-5p	5p	MIMAT0019745	AGGGAAAAAAAAAAGGAUUUGUC	GGGAAA	23	Yes	-	non-canonical_miRNA	hsa-mir-4668	MI0017298	AGGGAAAAAAAAAAGGAUUUGUCUUGUAGCCAGGAUAUUGUUUUAAAGAAAAUCCUUUUUGUUUUUCCAG	chr9:111932100-111932169(+)	-	-	4668	p1@UGCG	ENST00000374279.3	-0.760723	0.590201	0.396942	0.99686	2.99121	3.75193	10.708	2.09447	10.9683	5.07112	12.9229	22.4208
hsa-miR-4669	5p	MIMAT0019749	UGUGUCCGGGAAGUGGAGGAGG	GUGUCC	22	NO	-	non-canonical_miRNA	hsa-mir-4669	MI0017300	GCCUCCCUUCACUUCCUGGCCAUCCAGGCAUCUGUGUCUGUGUCCGGGAAGUGGAGGAGGGC	chr9:134379411-134379472(+)	-	-	4669	p1@RXRA	NM_002957	-0.562439	0.677157	0.557145	0.99686	3.49805	4.06049	1.50287	15.3057	16.9422	19.7644	29.1744	1.06766
hsa-miR-4676-5p	5p	MIMAT0019758	GAGCCAGUGGUGAGACAGUGA	AGCCAG	21	Yes	-	non-canonical_miRNA	hsa-mir-4676	MI0017307	UGAAUGAAAGAGCCAGUGGUGAGACAGUGAGUUGAUUACUUCUCACUGUUUCACCACUGGCUCUUUGGUUCA	chr10:72721029-72721100(+)	-	-	4676	p1@MCU	ENST00000603649.1	-2.03045	0.244779	0.410767	0.99686	-1.61416	0.416293	0	0	0.881384	0	2.54542	1.42355
hsa-miR-4677-3p	3p	MIMAT0019761	UCUGUGAGACCAAAGAACUACU	CUGUGA	22	Yes	Mature_miRNA	canonical_conserved_miRNA	hsa-mir-4677	MI0017308	GCAAAGCAGCAAUUGUUCUUUGGUCUUUCAGCCAUGACCUGACCUUCUGUCUGUGAGACCAAAGAACUACUUUGCUUGGC	chr1:243346176-243346255(+)	MIPF0001848	mir-4677	4677	p1@SDCCAG8	ENST00000366541.3	-0.972748	0.509534	0.550004	0.99686	0.668396	1.64114	0.375718	2.25558	2.05656	1.30029	0	8.00744
hsa-miR-4685-3p	3p	MIMAT0019772	UCUCCCUUCCUGCCCUGGCUAG	CUCCCU	22	NO	-	non-canonical_miRNA	hsa-mir-4685	MI0017317	UAGCCCAGGGCUUGGAGUGGGGCAAGGUUGUUGGUGAUAUGGCUUCCUCUCCCUUCCUGCCCUGGCUAG	chr10:98431292-98431360(-)	-	-	4685	p1@HPS1	ENST00000338546.5	-1.39861	0.379295	0.254604	0.99686	1.26944	2.66805	4.50861	1.45002	1.27311	1.30029	9.39847	8.36333
hsa-miR-4687-3p	3p	MIMAT0019775	UGGCUGUUGGAGGGGGCAGGC	GGCUGU	21	Yes	-	non-canonical_miRNA	hsa-mir-4687	MI0017319	ACCUGAGGAGCCAGCCCUCCUCCCGCACCCAAACUUGGAGCACUUGACCUUUGGCUGUUGGAGGGGGCAGGCUCGCGGGU	chr11:3856062-3856141(+)	-	-	4687	p1@STIM1	ENST00000300737.4	0.863753	1.81977	0.686207	0.99686	0.462237	-0.401517	0.751435	1.45002	1.8607	1.43032	0.587404	0.177943
hsa-miR-4690-3p	3p	MIMAT0019780	GCAGCCCAGCUGAGGCCUCUG	CAGCCC	21	NO	-	non-canonical_miRNA	hsa-mir-4690	MI0017323	GAGCAGGCGAGGCUGGGCUGAACCCGUGGGUGAGGAGUGCAGCCCAGCUGAGGCCUCUGC	chr11:65636310-65636369(+)	-	-	4690	p1@PCNXL3	ENST00000355703.3	-2.06751	0.238571	0.262283	0.99686	-0.403402	1.66411	1.12715	0	1.07725	2.86063	0	6.5839
hsa-miR-4700-5p	5p	MIMAT0019796	UCUGGGGAUGAGGACAGUGUGU	CUGGGG	22	NO	-	non-canonical_miRNA	hsa-mir-4700	MI0017333	UCAGUGAGGUCUGGGGAUGAGGACAGUGUGUCCUGAAAUUCACAGGACUGACUCCUCACCCCAGUGCACGAGGA	chr12:120723193-120723266(+)	-	-	4700	p1@UNC119B	ENST00000344651.4	2.13727	4.39929	0.406726	0.99686	-0.227972	-2.36524	0	2.4167	0.0979315	0	0	0.533829
hsa-miR-4706	5p	MIMAT0019806	AGCGGGGAGGAAGUGGGCGCUGCUU	GCGGGG	25	NO	-	non-canonical_miRNA	hsa-mir-4706	MI0017339	GCUACGGGGAGCGGGGAGGAAGUGGGCGCUGCUUCUGCGUUAUCUGGAAGGAGCAGCCCACUCCUGUCCUGGGCUCUGUGGU	chr14:65044688-65044769(+)	-	-	4706	p1@CHURC1-FNTB,p1@CHURC1	ENST00000542227.1	2.11467	4.3309	0.34228	0.99686	0.369645	-1.74502	1.69073	0.161113	1.95863	0.130029	0	0.711773
hsa-miR-4707-3p	3p	MIMAT0019808	AGCCCGCCCCAGCCGAGGUUCU	GCCCGC	22	Yes	-	non-canonical_miRNA	hsa-mir-4707	MI0017340	GGUUCCGGAGCCCCGGCGCGGGCGGGUUCUGGGGUGUAGACGCUGCUGGCCAGCCCGCCCCAGCCGAGGUUCUCGGCACC	chr14:22956950-22957029(-)	-	-	4707	p1@HAUS4	ENST00000397409.4	-3.44633	0.0917383	0.168621	0.99686	-2.50546	0.940869	0	0.483339	0	1.43032	0	4.27064
hsa-miR-4709-5p	5p	MIMAT0019811	ACAACAGUGACUUGCUCUCCAA	CAACAG	22	NO	-	non-canonical_miRNA	hsa-mir-4709	MI0017342	CUGCUUCAACAACAGUGACUUGCUCUCCAAUGGUAUCCAGUGAUUCGUUGAAGAGGAGGUGCUCUGUAGCAG	chr14:74480133-74480204(-)	-	-	4709	p1@NPC2	ENST00000434013.2	3.45662	10.9786	0.226436	0.99686	-0.193829	-3.65045	0	2.57781	0	0	0.195801	0
hsa-miR-4724-5p	5p	MIMAT0019841	AACUGAACCAGGAGUGAGCUUCG	ACUGAA	23	NO	-	non-canonical_miRNA	hsa-mir-4724	MI0017361	ACGCAAAAUGAACUGAACCAGGAGUGAGCUUCGUGUACAUUAUCUAUUAGAAAAUGAAGUACCUUCUGGUUCAGCUAGUCCCUGUGCGU	chr17:31534883-31534971(+)	-	-	4724	p1@RAB11FIP4	NM_032932	0.790673	1.72988	0.642194	0.99686	1.26982	0.47915	2.25431	3.86671	1.07725	1.30029	1.76221	1.06766
hsa-miR-4726-5p	5p	MIMAT0019845	AGGGCCAGAGGAGCCUGGAGUGG	GGGCCA	23	NO	-	non-canonical_miRNA	hsa-mir-4726	MI0017363	AGGGCCAGAGGAGCCUGGAGUGGUCGGGUCGACUGAACCCAGGUUCCCUCUGGCCGCA	chr17:38719691-38719748(+)	-	-	4726	p1@MLLT6	ENST00000325718.7	-1.71398	0.304818	0.249412	0.99686	0.27819	1.99217	0.187859	1.2889	2.05656	5.07112	4.30763	2.4912
hsa-miR-4732-3p	3p	MIMAT0019856	GCCCUGACCUGUCCUGUUCUG	CCCUGA	21	NO	-	non-canonical_miRNA	hsa-mir-4732	MI0017369	GAGGGAGCUGUAGAGCAGGGAGCAGGAAGCUGUGUGUGUCCAGCCCUGACCUGUCCUGUUCUGCCCCCAGCCCCUC	chr17:28861655-28861730(-)	-	-	144,451a,451b,4732	p1@MIR4732	ENST00000582320.2	-0.751803	0.593861	0.307685	0.99686	4.78828	5.54009	45.6497	22.2336	15.0815	22.8851	40.7267	75.9817
hsa-miR-4732-5p	5p	MIMAT0019855	UGUAGAGCAGGGAGCAGGAAGCU	GUAGAG	23	NO	-	non-canonical_miRNA	hsa-mir-4732	MI0017369	GAGGGAGCUGUAGAGCAGGGAGCAGGAAGCUGUGUGUGUCCAGCCCUGACCUGUCCUGUUCUGCCCCCAGCCCCUC	chr17:28861655-28861730(-)	-	-	144,451a,451b,4732	p1@MIR4732	ENST00000582320.2	-1.47027	0.360915	0.0445025	0.99686	5.72642	7.19669	103.886	30.7726	24.287	69.4354	83.803	286.844
hsa-miR-4734	5p	MIMAT0019859	GCUGCGGGCUGCGGUCAGGGCG	CUGCGG	22	NO	-	non-canonical_miRNA	hsa-mir-4734	MI0017371	CUCGGGCCCGACCGCGCCGGCCCGCACCUCCCGGCCCGGAGCUGCGGGCUGCGGUCAGGGCGAUCCCGGG	chr17:38702262-38702331(-)	-	-	4734	Unknown	Unknown	-0.912384	0.531306	0.515241	0.99686	1.0815	1.99388	2.81788	0.322226	3.13381	2.34052	5.48244	4.09269
hsa-miR-4738-3p	3p	MIMAT0019867	UGAAACUGGAGCGCCUGGAGGA	GAAACU	22	NO	-	non-canonical_miRNA	hsa-mir-4738	MI0017376	GGUCGCAUUUCUCCUUCUUACCAGCGCGUUUUCAGUUUCAUAGGGAAGCCUUUCCAUGAAACUGGAGCGCCUGGAGGAGAAGGGGCC	chr17:75784521-75784607(-)	MIPF0001521	mir-4738	4738	p1@MIR4738	ENST00000586607.1	-0.18781	0.877938	0.813851	0.99686	3.90056	4.08837	21.4159	11.439	11.9476	13.523	10.7691	26.6915
hsa-miR-4741	5p	MIMAT0019871	CGGGCUGUCCGGAGGGGUCGGCU	GGGCUG	23	NO	-	non-canonical_miRNA	hsa-mir-4741	MI0017379	CGGGCGGGGCGGGUCCGGCCGCCUCCGAGCCCGGCCGGCAGCCCCCGGCCUUAAAGCGCGGGCUGUCCGGAGGGGUCGGCUUUCCCACCG	chr18:22933349-22933438(+)	-	-	4741	p1@MIR4741	NM_002894	-0.285331	0.820553	0.835475	0.99686	1.80368	2.08901	3.00574	5.47784	1.95863	6.7615	2.34962	3.55886
hsa-miR-4742-3p	3p	MIMAT0019873	UCUGUAUUCUCCUUUGCCUGCAG	CUGUAU	23	Yes	-	non-canonical_miRNA	hsa-mir-4742	MI0017380	UCAGGCAAAGGGAUAUUUACAGAUACUUUUUAAAAUUUGUUUGAGUUGAGGCAGAUUAAAUAUCUGUAUUCUCCUUUGCCUGCAG	chr1:224398227-224398311(-)	MIPF0001552	mir-4742	4742	p1@WDR26	NM_001115113	-0.53114	0.692008	0.678783	0.99686	1.51896	2.0501	3.56932	2.73892	2.25242	1.95043	5.28664	5.16035
hsa-miR-4742-5p	5p	MIMAT0019872	UCAGGCAAAGGGAUAUUUACAGA	CAGGCA	23	Yes	-	non-canonical_miRNA	hsa-mir-4742	MI0017380	UCAGGCAAAGGGAUAUUUACAGAUACUUUUUAAAAUUUGUUUGAGUUGAGGCAGAUUAAAUAUCUGUAUUCUCCUUUGCCUGCAG	chr1:224398227-224398311(-)	MIPF0001552	mir-4742	4742	p1@WDR26	NM_001115113	-2.37783	0.192399	0.320695	0.99686	-2.13062	0.247209	0	0	0.587589	0.910201	1.17481	1.42355
hsa-miR-4743-5p	5p	MIMAT0019874	UGGCCGGAUGGGACAGGAGGCAU	GGCCGG	23	NO	-	non-canonical_miRNA	hsa-mir-4743	MI0017381	GCUGGCCGGAUGGGACAGGAGGCAUGAAUGAGCCAUCUUUCCAAUGCCUUUCUGUCUUUUCUGGUCCAG	chr18:48670600-48670668(+)	MIPF0001384	mir-4743	4743	p1@CTIF	ENST00000256413.3	1.68029	3.20491	0.44944	0.99686	0.523539	-1.15675	0	2.57781	1.66484	0.910201	0	0.355886
hsa-miR-4744	5p	MIMAT0019875	UCUAAAGACUAGACUUCGCUAUG	CUAAAG	23	NO	-	non-canonical_miRNA	hsa-mir-4744	MI0017382	GUAAUCACAUCUAAAGACUAGACUUCGCUAUGACCAGGCCAUAGUAAACAUCAUAGUAUGUCUAGUCUUUAGGUUUGAUUAC	chr18:49049687-49049768(-)	-	-	4744	p1@DYM	ENST00000442713.2	-5.7275	0.0188734	0.111824	0.99686	-5.74268	-0.0151794	0	0	0	0	2.93702	0
hsa-miR-4745-5p	5p	MIMAT0019878	UGAGUGGGGCUCCCGGGACGGCG	GAGUGG	23	Yes	-	non-canonical_miRNA	hsa-mir-4745	MI0017384	GUGAGUGGGGCUCCCGGGACGGCGCCCGCCCUGGCCCUGGCCCGGCGACGUCUCACGGUCCC	chr19:804940-805001(+)	-	-	3187,4745	p1@PTBP1	ENST00000394601.4	0.139965	1.10188	0.940231	1	1.50773	1.36776	3.00574	1.93336	3.52553	0.390086	0.195801	7.11773
hsa-miR-4746-5p	5p	MIMAT0019880	CCGGUCCCAGGAGAACCUGCAGA	CGGUCC	23	Yes	-	non-canonical_miRNA	hsa-mir-4746	MI0017385	GUGUCUGUGCCGGUCCCAGGAGAACCUGCAGAGGCAUCGGGUCAGCGGUGCUCCUGCGGGCCGACACUCAC	chr19:4445978-4446048(+)	-	-	4746	Unknown	Unknown	-0.027164	0.981347	0.977777	1	3.05571	3.08287	5.07219	2.25558	17.4318	2.60058	8.22366	14.5913
hsa-miR-4747-5p	5p	MIMAT0019882	AGGGAAGGAGGCUUGGUCUUAG	GGGAAG	22	NO	-	non-canonical_miRNA	hsa-mir-4747	MI0017386	AGGGAAGGAGGCUUGGUCUUAGCACGGGGUCUAAGGCCCGGGCUUUCCUCCCAG	chr19:4932687-4932740(+)	-	-	4747	p1@UHRF1	NM_001048201	-0.546139	0.684851	0.692009	0.99686	1.44837	1.99451	5.26005	1.45002	1.46897	1.04023	4.30763	6.5839
hsa-miR-4748	5p	MIMAT0019884	GAGGUUUGGGGAGGAUUUGCU	AGGUUU	21	NO	-	non-canonical_miRNA	hsa-mir-4748	MI0017387	UGGCUGGCUGAGGUUUGGGGAGGAUUUGCUGGUGCUAGAGAGGAAAGCAGACCCUACCCAACCCCACGCCCUACUACAGCCA	chr19:10780254-10780335(+)	-	-	4748	p1@DNM2	ENST00000585892.1	-1.61682	0.326053	0.505352	0.99686	-1.3496	0.267223	0	0	1.07725	2.99066	0	0.533829
hsa-miR-4750-5p	5p	MIMAT0019887	CUCGGGCGGAGGUGGUUGAGUG	UCGGGC	22	NO	-	non-canonical_miRNA	hsa-mir-4750	MI0017389	CGCUCGGGCGGAGGUGGUUGAGUGCCGACUGGCGCCUGACCCACCCCCUCCCGCAG	chr19:49888175-49888230(+)	-	-	4750	p2@TBC1D17	ENST00000535102.2	-1.03678	0.487414	0.350085	0.99686	1.78882	2.82559	1.12715	1.12779	7.93245	10.2723	6.46145	4.44858
hsa-miR-4755-3p	3p	MIMAT0019896	AGCCAGGCUCUGAAGGGAAAGU	GCCAGG	22	Yes	-	non-canonical_miRNA	hsa-mir-4755	MI0017395	AGAUUCAGCUUUCCCUUCAGAGCCUGGCUUUGGCAUCUAUGAAAGCCAGGCUCUGAAGGGAAAGUUGAAUCU	chr20:34049119-34049190(+)	-	-	4755	p1@RALY	ENST00000333552.5	-1.91235	0.26566	0.37222	0.99686	-0.855498	1.05685	0.187859	0	1.37104	0.260058	2.74122	3.20298
hsa-miR-4762-3p	3p	MIMAT0019911	CUUCUGAUCAAGAUUUGUGGUG	UUCUGA	22	Yes	-	non-canonical_miRNA	hsa-mir-4762	MI0017403	CUGAUACCCCAAAUCUUGAUCAGAAGCCUUGAUCAGAAGCUAGGAAGGCUUCUGAUCAAGAUUUGUGGUGUCAAG	chr22:45760524-45760598(+)	-	-	4762	p1@ATXN10	ENST00000252934.5	-0.389146	0.763581	0.902126	1	-0.108506	0.28064	0	2.73892	0	0.390086	0	3.20298
hsa-miR-4772-5p	5p	MIMAT0019926	UGAUCAGGCAAAAUUGCAGACU	GAUCAG	22	Yes	-	non-canonical_miRNA	hsa-mir-4772	MI0017414	GUGAUUGCCUCUGAUCAGGCAAAAUUGCAGACUGUCUUCCCAAAUAGCCUGCAACUUUGCCUGAUCAGAGGCAGUCAC	chr2:102432289-102432366(+)	-	-	4772	p1@IL18RAP	ENST00000409369.1	0.0860191	1.06144	0.980787	1	0.748404	0.662385	0	3.7056	1.27311	0.780173	0	3.91475
hsa-miR-4781-3p	3p	MIMAT0019943	AAUGUUGGAAUCCUCGCUAGAG	AUGUUG	22	NO	-	non-canonical_miRNA	hsa-mir-4781	MI0017426	AGGUGCACGCUCUAGCGGGGAUUCCAAUAUUGGGCCAAUUCCCCCAAUGUUGGAAUCCUCGCUAGAGCGUGCACUU	chr1:54054079-54054154(+)	-	-	4781	p1@TCEANC2	NM_153035	-0.980184	0.506915	0.677891	0.99686	-0.187194	0.79299	1.50287	0	1.07725	0	1.95801	3.20298
hsa-miR-4785	5p	MIMAT0019949	AGAGUCGGCGACGCCGCCAGC	GAGUCG	21	NO	-	non-canonical_miRNA	hsa-mir-4785	MI0017430	GUAGGUGGGGACGCGGCGGCGCUGCUCCUCCGCUGCCGCCGGGAGAGUCGGCGACGCCGCCAGCUCCGCGCGC	chr2:160407810-160407882(-)	-	-	4785	p1@RBMS1	NM_002897	0.0348686	1.02446	1	1	2.03694	2.00207	2.44216	2.90004	6.85521	4.42098	2.54542	4.98241
hsa-miR-4786-5p	5p	MIMAT0019954	UGAGACCAGGACUGGAUGCACC	GAGACC	22	Yes	-	non-canonical_miRNA	hsa-mir-4786	MI0017433	GGGCAUGGCCUGAGACCAGGACUGGAUGCACCACUCUCCCUGUGAUGAGGUGAAGCCAGCUCUGGUCUGGGCCAUUUCAC	chr2:239943015-239943094(-)	-	-	4786	p1@NDUFA10	curation	1.0326	2.04571	0.643556	0.99686	0.298439	-0.734162	2.06645	0	1.5669	0.390086	1.37061	0
hsa-miR-4787-3p	3p	MIMAT0019957	GAUGCGCCGCCCACUGCCCCGCGC	AUGCGC	24	Yes	-	non-canonical_miRNA	hsa-mir-4787	MI0017434	CGGUCCAGACGUGGCGGGGGUGGCGGCGGCAUCCCGGACGGCCUGUGAGGGAUGCGCCGCCCACUGCCCCGCGCCGCCUGACCG	chr3:50675080-50675163(+)	-	-	4787	p1@MIR4787	NM_004947	0.364766	1.28767	0.836577	0.99686	0.978377	0.613612	2.44216	2.25558	1.17518	1.56035	1.37061	1.60149
hsa-miR-4800-3p	3p	MIMAT0019979	CAUCCGUCCGUCUGUCCAC	AUCCGU	19	Yes	-	non-canonical_miRNA	hsa-mir-4800	MI0017448	GGAGAAAGGAGUGGACCGAGGAAGGAAGGAAGGCAAGGCUGUCUGUCCAUCCGUCCGUCUGUCCACCUACCUGUCAGUCC	chr4:2250077-2250156(-)	-	-	4800	p1@MXD4	NM_006454	-0.197412	0.872114	0.945834	1	-0.121826	0.0755859	0	1.61113	1.07725	0	3.13282	0
hsa-miR-4800-5p	5p	MIMAT0019978	AGUGGACCGAGGAAGGAAGGA	GUGGAC	21	Yes	-	non-canonical_miRNA	hsa-mir-4800	MI0017448	GGAGAAAGGAGUGGACCGAGGAAGGAAGGAAGGCAAGGCUGUCUGUCCAUCCGUCCGUCUGUCCACCUACCUGUCAGUCC	chr4:2250077-2250156(-)	-	-	4800	p1@MXD4	NM_006454	0.0228928	1.01599	1	1	1.13125	1.10835	0.187859	5.15562	1.17518	1.43032	4.11183	0.889716
hsa-miR-483-3p	3p	MIMAT0002173	UCACUCCUCUCCUCCCGUCUU	CACUCC	21	Yes	Star_miRNA	canonical_conserved_miRNA	hsa-mir-483	MI0002467	GAGGGGGAAGACGGGAGGAAAGAAGGGAGUGGUUCCAUCACGCCUCCUCACUCCUCUCCUCCCGUCUUCUCCUCUC	chr11:2134134-2134209(-)	MIPF0000180	mir-483	483	p1@IGF2	ENST00000416167.2	2.57456	5.95688	0.222401	0.99686	1.54308	-1.03148	6.95078	0	1.76277	0	0	1.42355
hsa-miR-483-5p	5p	MIMAT0004761	AAGACGGGAGGAAAGAAGGGAG	AGACGG	22	Yes	Mature_miRNA	canonical_conserved_miRNA	hsa-mir-483	MI0002467	GAGGGGGAAGACGGGAGGAAAGAAGGGAGUGGUUCCAUCACGCCUCCUCACUCCUCUCCUCCCGUCUUCUCCUCUC	chr11:2134134-2134209(-)	MIPF0000180	mir-483	483	p1@IGF2	ENST00000416167.2	-0.240336	0.846548	0.7172	0.99686	7.83641	8.07675	220.171	278.726	186.755	399.708	284.5	125.628
hsa-miR-484	5p	MIMAT0002174	UCAGGCUCAGUCCCCUCCCGAU	CAGGCU	22	NO	-	non-canonical_miRNA	hsa-mir-484	MI0002468	AGCCUCGUCAGGCUCAGUCCCCUCCCGAUAAACCCCUAAAUAGGGACUUUCCCGGGGGGUGACCCUGGCUUUUUUGGCG	chr16:15643294-15643372(+)	MIPF0000219	mir-484	484	p5@NDE1	NM_001143979	-0.405117	0.755175	0.550031	0.99686	7.57388	7.979	281.976	89.4178	200.172	195.823	138.236	422.793
hsa-miR-485-3p	3p	MIMAT0002176	GUCAUACACGGCUCUCCUCUCU	UCAUAC	22	Yes	Star_miRNA	canonical_conserved_miRNA	hsa-mir-485	MI0002469	ACUUGGAGAGAGGCUGGCCGUGAUGAAUUCGAUUCAUCAAAGCGAGUCAUACACGGCUCUCCUCUCUUUUAGU	chr14:101055419-101055491(+)	MIPF0000201	mir-485	134,154,299,376c,369,376a-1,377,379,380,381,382,323a,329-1,329-2,409,412,410,376b,485,487a,494,495,496,539,544a,376a-2,487b,411,654,655,656,758,668,1185-2,1185-1,300,541,889,543,1197,1193,323b	p1@MEG3	Gtl2-Dio3	0.398108	1.31778	0.554811	0.99686	7.71621	7.31811	216.413	290.004	124.471	124.177	262.57	91.9966
hsa-miR-485-5p	5p	MIMAT0002175	AGAGGCUGGCCGUGAUGAAUUC	GAGGCU	22	Yes	Mature_miRNA	canonical_conserved_miRNA	hsa-mir-485	MI0002469	ACUUGGAGAGAGGCUGGCCGUGAUGAAUUCGAUUCAUCAAAGCGAGUCAUACACGGCUCUCCUCUCUUUUAGU	chr14:101055419-101055491(+)	MIPF0000201	mir-485	134,154,299,376c,369,376a-1,377,379,380,381,382,323a,329-1,329-2,409,412,410,376b,485,487a,494,495,496,539,544a,376a-2,487b,411,654,655,656,758,668,1185-2,1185-1,300,541,889,543,1197,1193,323b	p1@MEG3	Gtl2-Dio3	0.633324	1.55113	0.35039	0.99686	7.03194	6.39861	94.1173	189.63	108.802	86.079	113.956	53.0271
hsa-miR-486-3p	3p	MIMAT0004762	CGGGGCAGCUCAGUACAGGAU	GGGGCA	21	Yes	Star_miRNA	canonical_conserved_miRNA	hsa-mir-486-1	MI0002470	GCAUCCUGUACUGAGCUGCCCCGAGGCCCUUCAUGCUGCCCAGCUCGGGGCAGCUCAGUACAGGAUAC	chr8:41660441-41660508(-)	MIPF0000220	mir-486	486-1,486-2	p1@ANK1	NM_020477	-0.631305	0.645592	0.352222	0.99686	7.324	7.95531	192.555	115.035	173.045	115.726	167.802	461.051
hsa-miR-486-3p	3p	MIMAT0004762	CGGGGCAGCUCAGUACAGGAU	GGGGCA	21	Yes	Star_miRNA	canonical_conserved_miRNA	hsa-mir-486-2	MI0023622	UCCUGUACUGAGCUGCCCCGAGCUGGGCAGCAUGAAGGGCCUCGGGGCAGCUCAGUACAGGAUG	chr8:41660444-41660507(+)	MIPF0000220	mir-486	486-1,486-2	Unknown	Unknown	-0.636444	0.643296	0.34987	0.99686	7.18524	7.82169	174.709	99.5679	162.273	108.444	149.788	420.48
hsa-miR-486-5p	5p	MIMAT0002177	UCCUGUACUGAGCUGCCCCGAG	CCUGUA	22	Yes	Mature_miRNA	canonical_conserved_miRNA	hsa-mir-486-1	MI0002470	GCAUCCUGUACUGAGCUGCCCCGAGGCCCUUCAUGCUGCCCAGCUCGGGGCAGCUCAGUACAGGAUAC	chr8:41660441-41660508(-)	MIPF0000220	mir-486	486-1,486-2	p1@ANK1	NM_020477	-0.751767	0.593876	0.244315	0.99686	14.2856	15.0374	29732	12075.4	18105.9	17287.2	24628.5	58969.6
hsa-miR-486-5p	5p	MIMAT0002177	UCCUGUACUGAGCUGCCCCGAG	CCUGUA	22	Yes	Mature_miRNA	canonical_conserved_miRNA	hsa-mir-486-2	MI0023622	UCCUGUACUGAGCUGCCCCGAGCUGGGCAGCAUGAAGGGCCUCGGGGCAGCUCAGUACAGGAUG	chr8:41660444-41660507(+)	MIPF0000220	mir-486	486-1,486-2	Unknown	Unknown	-0.7471	0.5958	0.247178	0.99686	14.2959	15.043	30031.9	12094.8	18212.9	17433.9	24795.3	59045.6
hsa-miR-487a-3p	3p	MIMAT0002178	AAUCAUACAGGGACAUCCAGUU	AUCAUA	22	Yes	Mature_miRNA	canonical_conserved_miRNA	hsa-mir-487a	MI0002471	GGUACUUGAAGAGUGGUUAUCCCUGCUGUGUUCGCUUAAUUUAUGACGAAUCAUACAGGGACAUCCAGUUUUUCAGUAUC	chr14:101052446-101052525(+)	MIPF0000018	mir-154	134,154,299,376c,369,376a-1,377,379,380,381,382,323a,329-1,329-2,409,412,410,376b,485,487a,494,495,496,539,544a,376a-2,487b,411,654,655,656,758,668,1185-2,1185-1,300,541,889,543,1197,1193,323b	p1@MEG3	Gtl2-Dio3	-1.10313	0.465504	0.520665	0.99686	0.56002	1.66315	4.13289	0	0.293795	2.99066	4.50343	1.95737
hsa-miR-487a-5p	5p	MIMAT0026559	GUGGUUAUCCCUGCUGUGUUCG	UGGUUA	22	Yes	Mature_miRNA	canonical_conserved_miRNA	hsa-mir-487a	MI0002471	GGUACUUGAAGAGUGGUUAUCCCUGCUGUGUUCGCUUAAUUUAUGACGAAUCAUACAGGGACAUCCAGUUUUUCAGUAUC	chr14:101052446-101052525(+)	MIPF0000018	mir-154	134,154,299,376c,369,376a-1,377,379,380,381,382,323a,329-1,329-2,409,412,410,376b,485,487a,494,495,496,539,544a,376a-2,487b,411,654,655,656,758,668,1185-2,1185-1,300,541,889,543,1197,1193,323b	p1@MEG3	Gtl2-Dio3	0.550646	1.46474	0.503036	0.99686	4.23069	3.68004	10.3322	34.8004	11.1642	15.3434	18.6011	4.44858
hsa-miR-487b-3p	3p	MIMAT0003180	AAUCGUACAGGGUCAUCCACUU	AUCGUA	22	NO	Mature_miRNA	canonical_conserved_miRNA	hsa-mir-487b	MI0003530	UUGGUACUUGGAGAGUGGUUAUCCCUGUCCUGUUCGUUUUGCUCAUGUCGAAUCGUACAGGGUCAUCCACUUUUUCAGUAUCAA	chr14:101046455-101046538(+)	MIPF0000018	mir-154	134,154,299,376c,369,376a-1,377,379,380,381,382,323a,329-1,329-2,409,412,410,376b,485,487a,494,495,496,539,544a,376a-2,487b,411,654,655,656,758,668,1185-2,1185-1,300,541,889,543,1197,1193,323b	p1@MEG3	Gtl2-Dio3	0.343761	1.26906	0.63079	0.99686	5.98334	5.63958	37.196	100.051	52.4913	45.12	83.6072	20.8193
hsa-miR-487b-5p	5p	MIMAT0026614	GUGGUUAUCCCUGUCCUGUUCG	UGGUUA	22	NO	Star_miRNA	canonical_conserved_miRNA	hsa-mir-487b	MI0003530	UUGGUACUUGGAGAGUGGUUAUCCCUGUCCUGUUCGUUUUGCUCAUGUCGAAUCGUACAGGGUCAUCCACUUUUUCAGUAUCAA	chr14:101046455-101046538(+)	MIPF0000018	mir-154	134,154,299,376c,369,376a-1,377,379,380,381,382,323a,329-1,329-2,409,412,410,376b,485,487a,494,495,496,539,544a,376a-2,487b,411,654,655,656,758,668,1185-2,1185-1,300,541,889,543,1197,1193,323b	p1@MEG3	Gtl2-Dio3	-0.00381497	0.997359	1	1	1.76496	1.76877	5.44791	3.86671	0.881384	3.38075	6.26565	0.533829
hsa-miR-488-3p	3p	MIMAT0004763	UUGAAAGGCUAUUUCUUGGUC	UGAAAG	21	Yes	Mature_miRNA	canonical_conserved_miRNA	hsa-mir-488	MI0003123	GAGAAUCAUCUCUCCCAGAUAAUGGCACUCUCAAACAAGUUUCCAAAUUGUUUGAAAGGCUAUUUCUUGGUCAGAUGACUCUC	chr1:177029363-177029445(-)	MIPF0000318	mir-488	488	p1@ASTN1	ENST00000361833.2	-0.00964309	0.993338	1	1	1.46448	1.47412	1.69073	5.47784	1.07725	3.25072	2.34962	2.66915
hsa-miR-488-5p	5p	MIMAT0002804	CCCAGAUAAUGGCACUCUCAA	CCAGAU	21	Yes	Mature_miRNA	canonical_conserved_miRNA	hsa-mir-488	MI0003123	GAGAAUCAUCUCUCCCAGAUAAUGGCACUCUCAAACAAGUUUCCAAAUUGUUUGAAAGGCUAUUUCUUGGUCAGAUGACUCUC	chr1:177029363-177029445(-)	MIPF0000318	mir-488	488	p1@ASTN1	ENST00000361833.2	-0.925329	0.52656	0.662705	0.99686	-0.150077	0.775253	1.87859	0	0.783452	0.910201	2.93702	1.2456
hsa-miR-490-3p	3p	MIMAT0002806	CAACCUGGAGGACUCCAUGCUG	AACCUG	22	Yes	Mature_miRNA	canonical_conserved_miRNA	hsa-mir-490	MI0003125	UGGAGGCCUUGCUGGUUUGGAAAGUUCAUUGUUCGACACCAUGGAUCUCCAGGUGGGUCAAGUUUAGAGAUGCACCAACCUGGAGGACUCCAUGCUGUUGAGCUGUUCACAAGCAGCGGACACUUCCA	chr7:136903167-136903294(+)	MIPF0000229	mir-490	490	p1@CHRM2	NM_001006630	-3.41157	0.0939759	2.12804e-05	0.0118745	2.70337	6.11494	3.75718	6.1223	9.49936	126.388	41.3141	40.0372
hsa-miR-490-5p	5p	MIMAT0004764	CCAUGGAUCUCCAGGUGGGU	CAUGGA	20	Yes	Star_miRNA	canonical_conserved_miRNA	hsa-mir-490	MI0003125	UGGAGGCCUUGCUGGUUUGGAAAGUUCAUUGUUCGACACCAUGGAUCUCCAGGUGGGUCAAGUUUAGAGAUGCACCAACCUGGAGGACUCCAUGCUGUUGAGCUGUUCACAAGCAGCGGACACUUCCA	chr7:136903167-136903294(+)	MIPF0000229	mir-490	490	p1@CHRM2	NM_001006630	0.758619	1.69187	0.70189	0.99686	1.01396	0.255344	3.75718	0	2.25242	1.8204	0.979007	0.711773
hsa-miR-491-5p	5p	MIMAT0002807	AGUGGGGAACCCUUCCAUGAGG	GUGGGG	22	Yes	Mature_miRNA	canonical_conserved_miRNA	hsa-mir-491	MI0003126	UUGACUUAGCUGGGUAGUGGGGAACCCUUCCAUGAGGAGUAGAACACUCCUUAUGCAAGAUUCCCUUCUACCUGGCUGGGUUGG	chr9:20716105-20716188(+)	MIPF0000319	mir-491	491	p@chr9:20684247..20684272,+	ENST00000604036.1	0.450154	1.36619	0.556575	0.99686	4.57214	4.12199	18.0344	20.7836	32.4153	22.755	15.8599	13.5237
hsa-miR-493-3p	3p	MIMAT0003161	UGAAGGUCUACUGUGUGCCAGG	GAAGGU	22	Yes	Star_miRNA	canonical_conserved_miRNA	hsa-mir-493	MI0003132	CUGGCCUCCAGGGCUUUGUACAUGGUAGGCUUUCAUUCAUUCGUUUGCACAUUCGGUGAAGGUCUACUGUGUGCCAGGCCCUGUGCCAG	chr14:100869060-100869148(+)	MIPF0000230	mir-493	127,136,337,431,433,493,432,665	p1@MEG3	Gtl2-Dio3	0.619812	1.53667	0.407389	0.99686	6.49459	5.87477	12.9623	57.3563	199.878	68.6552	50.7126	56.5859
hsa-miR-493-5p	5p	MIMAT0002813	UUGUACAUGGUAGGCUUUCAUU	UGUACA	22	Yes	Mature_miRNA	canonical_conserved_miRNA	hsa-mir-493	MI0003132	CUGGCCUCCAGGGCUUUGUACAUGGUAGGCUUUCAUUCAUUCGUUUGCACAUUCGGUGAAGGUCUACUGUGUGCCAGGCCCUGUGCCAG	chr14:100869060-100869148(+)	MIPF0000230	mir-493	127,136,337,431,433,493,432,665	p1@MEG3	Gtl2-Dio3	0.70925	1.63495	0.347209	0.99686	7.10887	6.39962	44.1468	62.8341	306.819	163.836	55.8034	33.4533
hsa-miR-494-3p	3p	MIMAT0002816	UGAAACAUACACGGGAAACCUC	GAAACA	22	Yes	Mature_miRNA	canonical_conserved_miRNA	hsa-mir-494	MI0003134	GAUACUCGAAGGAGAGGUUGUCCGUGUUGUCUUCUCUUUAUUUAUGAUGAAACAUACACGGGAAACCUCUUUUUUAGUAUC	chr14:101029634-101029714(+)	MIPF0000018	mir-154	134,154,299,376c,369,376a-1,377,379,380,381,382,323a,329-1,329-2,409,412,410,376b,485,487a,494,495,496,539,544a,376a-2,487b,411,654,655,656,758,668,1185-2,1185-1,300,541,889,543,1197,1193,323b	p1@MEG3	Gtl2-Dio3	-0.0449778	0.969305	0.953044	1	5.00889	5.05387	22.3552	21.2669	52.7851	53.1818	26.0416	20.2855
hsa-miR-495-3p	3p	MIMAT0002817	AAACAAACAUGGUGCACUUCUU	AACAAA	22	Yes	Mature_miRNA	canonical_conserved_miRNA	hsa-mir-495	MI0003135	UGGUACCUGAAAAGAAGUUGCCCAUGUUAUUUUCGCUUUAUAUGUGACGAAACAAACAUGGUGCACUUCUUUUUCGGUAUCA	chr14:101033755-101033836(+)	MIPF0000110	mir-329	134,154,299,376c,369,376a-1,377,379,380,381,382,323a,329-1,329-2,409,412,410,376b,485,487a,494,495,496,539,544a,376a-2,487b,411,654,655,656,758,668,1185-2,1185-1,300,541,889,543,1197,1193,323b	p1@MEG3	Gtl2-Dio3	0.247071	1.1868	0.710777	0.99686	7.57041	7.32334	130.75	258.909	180.488	160.065	219.298	101.072
hsa-miR-496	5p	MIMAT0002818	UGAGUAUUACAUGGCCAAUCUC	GAGUAU	22	NO	Mature_miRNA	canonical_conserved_miRNA	hsa-mir-496	MI0003136	CCCAAGUCAGGUACUCGAAUGGAGGUUGUCCAUGGUGUGUUCAUUUUAUUUAUGAUGAGUAUUACAUGGCCAAUCUCCUUUCGGUACUCAAUUCUUCUUGGG	chr14:101060573-101060674(+)	MIPF0000018	mir-154	134,154,299,376c,369,376a-1,377,379,380,381,382,323a,329-1,329-2,409,412,410,376b,485,487a,494,495,496,539,544a,376a-2,487b,411,654,655,656,758,668,1185-2,1185-1,300,541,889,543,1197,1193,323b	p1@MEG3	Gtl2-Dio3	-0.459017	0.727482	0.820281	0.99686	0.56298	1.022	2.81788	0	1.5669	0.390086	5.67824	0
hsa-miR-497-5p	5p	MIMAT0002820	CAGCAGCACACUGUGGUUUGU	AGCAGC	21	Yes	Mature_miRNA	canonical_conserved_miRNA	hsa-mir-497	MI0003138	CCACCCCGGUCCUGCUCCCGCCCCAGCAGCACACUGUGGUUUGUACGGCACUGUGGCCACGUCCAAACCACACUGUGGUGUUAGAGCGAGGGUGGGGGAGGCACCGCCGAGG	chr17:7017911-7018022(-)	MIPF0000231	mir-497	195,497	p1@MIR497HG	ENST00000572453.1	0.29006	1.22269	0.781912	0.99686	2.81557	2.52551	1.50287	13.3724	6.16969	5.85129	7.63626	3.73681
hsa-miR-499a-5p	5p	MIMAT0002870	UUAAGACUUGCAGUGAUGUUU	UAAGAC	21	Yes	Mature_miRNA	canonical_conserved_miRNA	hsa-mir-499a	MI0003183	GCCCUGUCCCCUGUGCCUUGGGCGGGCGGCUGUUAAGACUUGCAGUGAUGUUUAACUCCUCUCCACGUGAACAUCACAGCAAGUCUGUGCUGCUUCCCGUCCCUACGCUGCCUGGGCAGGGU	chr20:34990376-34990497(+)	MIPF0000173	mir-499	499a,499b	p2@MYH7B	NM_020884	0.11521	1.08313	0.889666	1	3.99212	3.87692	28.3667	11.6001	7.83452	14.0431	10.5733	19.3958
hsa-miR-5001-3p	3p	MIMAT0021022	UUCUGCCUCUGUCCAGGUCCUU	UCUGCC	22	Yes	-	non-canonical_miRNA	hsa-mir-5001	MI0017867	AGCUCAGGGCGGCUGCGCAGAGGGCUGGACUCAGCGGCGGAGCUGGCUGCUGGCCUCAGUUCUGCCUCUGUCCAGGUCCUUGUGACCCGCCCGCUCUCCU	chr2:232550474-232550573(-)	-	-	5001	p1@TIGD1	ENST00000408957.3	-0.920529	0.528315	0.601253	0.99686	0.494933	1.41546	4.13289	0	0.0979315	1.69037	2.34962	3.91475
hsa-miR-5001-5p	5p	MIMAT0021021	AGGGCUGGACUCAGCGGCGGAGCU	GGGCUG	24	Yes	-	non-canonical_miRNA	hsa-mir-5001	MI0017867	AGCUCAGGGCGGCUGCGCAGAGGGCUGGACUCAGCGGCGGAGCUGGCUGCUGGCCUCAGUUCUGCCUCUGUCCAGGUCCUUGUGACCCGCCCGCUCUCCU	chr2:232550474-232550573(-)	-	-	5001	p1@TIGD1	ENST00000408957.3	-0.180033	0.882683	0.937345	1	0.412811	0.592844	0	2.25558	1.66484	0.910201	0	3.55886
hsa-miR-5004-3p	3p	MIMAT0021028	CUUGGAUUUUCCUGGGCCUCAG	UUGGAU	22	NO	-	non-canonical_miRNA	hsa-mir-5004	MI0017870	GGCACUUGCUUGGGGGUUAGUGAGGACAGGGCAAAUUCACGAGAUUGGGUUGUGCAGAGGCUGACACUUGGAUUUUCCUGGGCCUCAGGACUUCCUUUCAGACAUGG	chr6:33438331-33438437(+)	-	-	5004	p1@SYNGAP1	ENST00000418600.2	-1.11888	0.46045	0.656391	0.99686	-0.723257	0.395626	0	1.77224	0	0	3.91603	0
hsa-miR-5006-3p	3p	MIMAT0021034	UUUCCCUUUCCAUCCUGGCAG	UUCCCU	21	Yes	-	non-canonical_miRNA	hsa-mir-5006	MI0017873	AACCAUUAGGGGGCUGUGGUUUGCCAGGGCAGGAGGUGGAAGGGAGCCCCAUUUACAGUGGUAACUUCCUUUCCCUUUCCAUCCUGGCAGGCUUCAGAGAACUUUACCAG	chr13:41568286-41568395(-)	-	-	5006	p1@KIAA0564	NM_015058	2.07903	4.22524	0.408112	0.99686	0.763512	-1.31552	3.38146	0	1.66484	0	1.17481	0
hsa-miR-5009-5p	5p	MIMAT0021041	UUGGACUUUUUCAGAUUUGGGGAU	UGGACU	24	Yes	-	non-canonical_miRNA	hsa-mir-5009	MI0017877	GACCAGAAGUGUUUUGGAUUUUGGACUUUUUCAGAUUUGGGGAUAUUUGCAUUAUACUUAUCCUAAAUCUGAAAGUCCAAAACCUGAAAUGACCAAUAAG	chr15:89883931-89884030(-)	-	-	5009	p1@AP3S2,p1@C15orf38-AP3S2	ENST00000558011.1	-2.07661	0.237071	0.297896	0.99686	-0.482099	1.59451	1.31501	0	0.783452	0.650144	0	8.36333
hsa-miR-500a-3p	3p	MIMAT0002871	AUGCACCUGGGCAAGGAUUCUG	UGCACC	22	Yes	Mature_miRNA	canonical_conserved_miRNA	hsa-mir-500a	MI0003184	GCUCCCCCUCUCUAAUCCUUGCUACCUGGGUGAGAGUGCUGUCUGAAUGCAAUGCACCUGGGCAAGGAUUCUGAGAGCGAGAGC	chrX:50008431-50008514(+)	MIPF0000139	mir-500	188,362,500a,501,502,532,660,500b	p1@CLCN5	ENST00000376091.3	-0.549984	0.683028	0.432419	0.99686	6.48922	7.03921	97.123	49.4617	122.806	79.8377	55.8034	258.907
hsa-miR-500a-5p	5p	MIMAT0004773	UAAUCCUUGCUACCUGGGUGAGA	AAUCCU	23	Yes	Star_miRNA	canonical_conserved_miRNA	hsa-mir-500a	MI0003184	GCUCCCCCUCUCUAAUCCUUGCUACCUGGGUGAGAGUGCUGUCUGAAUGCAAUGCACCUGGGCAAGGAUUCUGAGAGCGAGAGC	chrX:50008431-50008514(+)	MIPF0000139	mir-500	188,362,500a,501,502,532,660,500b	p1@CLCN5	ENST00000376091.3	0.426015	1.34352	0.865708	0.99686	0.471437	0.045422	3.94504	0	0.195863	1.95043	0	1.06766
hsa-miR-500a-5p	5p	-	UAAUCCUUGCUACCUGGGUGAGA	AAUCCU	23	-	-	-	hsa-mir-500b	-	-	-	-	-	-	-	-	0.426015	1.34352	0.865708	0.99686	0.471437	0.045422	3.94504	0	0.195863	1.95043	0	1.06766
hsa-miR-500b-3p	3p	MIMAT0027032	GCACCCAGGCAAGGAUUCUG	CACCCA	20	Yes	Star_miRNA	canonical_conserved_miRNA	hsa-mir-500b	MI0015903	CCCCCUCUCUAAUCCUUGCUACCUGGGUGAGAGUGCUUUCUGAAUGCAGUGCACCCAGGCAAGGAUUCUGCAAGGGGGA	chrX:50010672-50010750(+)	MIPF0000139	mir-500	188,362,500a,501,502,532,660,500b	p1@CLCN5	ENST00000376091.3	0.0596049	1.04218	1	1	0.315423	0.255818	0	0	3.62347	0.130029	2.34962	1.06766
hsa-miR-501-3p	3p	MIMAT0004774	AAUGCACCCGGGCAAGGAUUCU	AUGCAC	22	Yes	Mature_miRNA	canonical_conserved_miRNA	hsa-mir-501	MI0003185	GCUCUUCCUCUCUAAUCCUUUGUCCCUGGGUGAGAGUGCUUUCUGAAUGCAAUGCACCCGGGCAAGGAUUCUGAGAGGGUGAGC	chrX:50009722-50009805(+)	MIPF0000139	mir-500	188,362,500a,501,502,532,660,500b	p1@CLCN5	ENST00000376091.3	-0.788066	0.57912	0.252682	0.99686	6.68795	7.47602	99.5652	62.5119	147.093	123.007	87.9149	323.145
hsa-miR-501-5p	5p	MIMAT0002872	AAUCCUUUGUCCCUGGGUGAGA	AUCCUU	22	Yes	Star_miRNA	canonical_conserved_miRNA	hsa-mir-501	MI0003185	GCUCUUCCUCUCUAAUCCUUUGUCCCUGGGUGAGAGUGCUUUCUGAAUGCAAUGCACCCGGGCAAGGAUUCUGAGAGGGUGAGC	chrX:50009722-50009805(+)	MIPF0000139	mir-500	188,362,500a,501,502,532,660,500b	p1@CLCN5	ENST00000376091.3	0.281631	1.21557	0.827396	0.99686	2.26382	1.98219	6.57506	2.09447	5.68003	1.69037	1.76221	8.36333
hsa-miR-5010-3p	3p	MIMAT0021044	UUUUGUGUCUCCCAUUCCCCAG	UUUGUG	22	Yes	Star_miRNA	canonical_hsa-specific_miRNA	hsa-mir-5010	MI0017878	GAUCCAGGGAACCCUAGAGCAGGGGGAUGGCAGAGCAAAAUUCAUGGCCUACAGCUGCCUCUUGCCAAACUGCACUGGAUUUUGUGUCUCCCAUUCCCCAGAGCUGUCUGAGGUGCUUUG	chr17:42514188-42514307(+)	-	-	5010	p1@ATP6V0A1	ENST00000537728.1	0.508212	1.42229	0.498657	0.99686	5.01895	4.51073	30.4331	55.4229	11.458	21.7148	25.4542	21.1752
hsa-miR-5010-5p	5p	MIMAT0021043	AGGGGGAUGGCAGAGCAAAAUU	GGGGGA	22	Yes	Mature_miRNA	canonical_hsa-specific_miRNA	hsa-mir-5010	MI0017878	GAUCCAGGGAACCCUAGAGCAGGGGGAUGGCAGAGCAAAAUUCAUGGCCUACAGCUGCCUCUUGCCAAACUGCACUGGAUUUUGUGUCUCCCAUUCCCCAGAGCUGUCUGAGGUGCUUUG	chr17:42514188-42514307(+)	-	-	5010	p1@ATP6V0A1	ENST00000537728.1	-0.788283	0.579033	0.35217	0.99686	3.76033	4.54862	26.1124	2.90004	11.6539	10.2723	11.1607	48.7564
hsa-miR-502-3p	3p	MIMAT0004775	AAUGCACCUGGGCAAGGAUUCA	AUGCAC	22	Yes	Mature_miRNA	canonical_conserved_miRNA	hsa-mir-502	MI0003186	UGCUCCCCCUCUCUAAUCCUUGCUAUCUGGGUGCUAGUGCUGGCUCAAUGCAAUGCACCUGGGCAAGGAUUCAGAGAGGGGGAGCU	chrX:50014598-50014683(+)	MIPF0000139	mir-500	188,362,500a,501,502,532,660,500b	p1@CLCN5	ENST00000376091.3	-0.752272	0.593668	0.286417	0.99686	6.31137	7.06364	93.178	44.3061	100.674	72.296	56.3908	272.609
hsa-miR-503-5p	5p	MIMAT0002874	UAGCAGCGGGAACAGUUCUGCAG	AGCAGC	23	Yes	Mature_miRNA	canonical_conserved_miRNA	hsa-mir-503	MI0003188	UGCCCUAGCAGCGGGAACAGUUCUGCAGUGAGCGAUCGGUGCUCUGGGGUAUUGUUUCCGCUGCCAGGGUA	chrX:134546328-134546398(-)	MIPF0000183	mir-503	424,450a-1,450a-2,503,542,450b	p@chrX:133683665..133683681,-	curation	-0.841649	0.558006	0.270222	0.99686	4.06501	4.90666	17.0952	9.98901	23.0139	20.6746	22.1256	47.1549
hsa-miR-504-5p	5p	MIMAT0002875	AGACCCUGGUCUGCACUCUAUC	GACCCU	22	Yes	Mature_miRNA	canonical_conserved_miRNA	hsa-mir-504	MI0003189	GCUGCUGUUGGGAGACCCUGGUCUGCACUCUAUCUGUAUUCUUACUGAAGGGAGUGCAGGGCAGGGUUUCCCAUACAGAGGGC	chrX:138667711-138667793(-)	MIPF0000437	mir-504	504	p1@FGF13	NM_001139498	0.198057	1.14715	0.769307	0.99686	7.54244	7.34439	172.267	263.42	123.59	145.112	261.982	80.4303
hsa-miR-505-3p	3p	MIMAT0002876	CGUCAACACUUGCUGGUUUCCU	GUCAAC	22	Yes	Star_miRNA	canonical_conserved_miRNA	hsa-mir-505	MI0003190	GAUGCACCCAGUGGGGGAGCCAGGAAGUAUUGAUGUUUCUGCCAGUUUAGCGUCAACACUUGCUGGUUUCCUCUCUGGAGCAUC	chrX:139924148-139924231(-)	MIPF0000217	mir-505	505	p1@ATP11C	ENST00000370557.1	0.79465	1.73466	0.277106	0.99686	5.279	4.48435	40.2018	33.5115	42.6981	33.1573	20.1675	13.7016
hsa-miR-505-5p	5p	MIMAT0004776	GGGAGCCAGGAAGUAUUGAUGU	GGAGCC	22	Yes	Mature_miRNA	canonical_conserved_miRNA	hsa-mir-505	MI0003190	GAUGCACCCAGUGGGGGAGCCAGGAAGUAUUGAUGUUUCUGCCAGUUUAGCGUCAACACUUGCUGGUUUCCUCUCUGGAGCAUC	chrX:139924148-139924231(-)	MIPF0000217	mir-505	505	p1@ATP11C	ENST00000370557.1	-0.308279	0.807605	0.673569	0.99686	4.74259	5.05087	34.0024	20.6225	25.6581	37.7083	22.3214	39.3254
hsa-miR-508-5p	5p	MIMAT0004778	UACUCCAGAGGGCGUCACUCAUG	ACUCCA	23	Yes	Star_miRNA	canonical_conserved_miRNA	hsa-mir-508	MI0003195	CCACCUUCAGCUGAGUGUAGUGCCCUACUCCAGAGGGCGUCACUCAUGUAAACUAAAACAUGAUUGUAGCCUUUUGGAGUAGAGUAAUACACAUCACGUAACGCAUAUUUGGUGG	chrX:147236913-147237027(-)	MIPF0000130	mir-506	513a-2,506,507,508	p@chrX:146413659..146413673,-	curation	-5.7275	0.0188734	0.111824	0.99686	-5.74268	-0.0151794	0	0	0	0	2.93702	0
hsa-miR-509-3-5p	5p	MIMAT0004975	UACUGCAGACGUGGCAAUCAUG	ACUGCA	22	Yes	Star_miRNA	canonical_hsa-specific_miRNA	hsa-mir-509-3	MI0005717	GUGGUACCCUACUGCAGACGUGGCAAUCAUGUAUAAUUAAAAAUGAUUGGUACGUCUGUGGGUAGAGUACUGCAU	chrX:147259652-147259726(-)	MIPF0000130	mir-506	509-1,509-2,509-3,514b	p@chrX:146413659..146413673,-	curation	-1.01663	0.494269	0.481989	0.99686	0.989254	2.00589	0	2.4167	3.4276	1.30029	8.41946	2.31326
hsa-miR-509-3p	3p	MIMAT0002881	UGAUUGGUACGUCUGUGGGUAG	GAUUGG	22	Yes	Mature_miRNA	canonical_hsa-specific_miRNA	hsa-mir-509-1	MI0003196	CAUGCUGUGUGUGGUACCCUACUGCAGACAGUGGCAAUCAUGUAUAAUUAAAAAUGAUUGGUACGUCUGUGGGUAGAGUACUGCAUGACACAUG	chrX:147260532-147260625(-)	MIPF0000130	mir-506	509-1,509-2,509-3,514b	p@chrX:146413659..146413673,-	curation	0.0820035	1.05849	0.965152	1	1.11303	1.03103	2.25431	1.12779	3.03588	3.51078	2.54542	0
hsa-miR-509-3p	3p	MIMAT0002881	UGAUUGGUACGUCUGUGGGUAG	GAUUGG	22	Yes	Mature_miRNA	canonical_hsa-specific_miRNA	hsa-mir-509-2	MI0005530	CAUGCUGUGUGUGGUACCCUACUGCAGACAGUGGCAAUCAUGUAUAAUUAAAAAUGAUUGGUACGUCUGUGGGUAGAGUACUGCAUGACAC	chrX:147258760-147258850(-)	MIPF0000130	mir-506	509-1,509-2,509-3,514b	p@chrX:146413659..146413673,-	curation	0.0820035	1.05849	0.965152	1	1.11303	1.03103	2.25431	1.12779	3.03588	3.51078	2.54542	0
hsa-miR-509-3p	3p	MIMAT0002881	UGAUUGGUACGUCUGUGGGUAG	GAUUGG	22	Yes	Mature_miRNA	canonical_hsa-specific_miRNA	hsa-mir-509-3	MI0005717	GUGGUACCCUACUGCAGACGUGGCAAUCAUGUAUAAUUAAAAAUGAUUGGUACGUCUGUGGGUAGAGUACUGCAU	chrX:147259652-147259726(-)	MIPF0000130	mir-506	509-1,509-2,509-3,514b	p@chrX:146413659..146413673,-	curation	0.0820035	1.05849	0.965152	1	1.11303	1.03103	2.25431	1.12779	3.03588	3.51078	2.54542	0
hsa-miR-5090	5p	MIMAT0021082	CCGGGGCAGAUUGGUGUAGGGUG	CGGGGC	23	NO	-	non-canonical_miRNA	hsa-mir-5090	MI0017979	UCUGAGGUACCCGGGGCAGAUUGGUGUAGGGUGCAAAGCCUGCCCGCCCCCUAAGCCUUCUGCCCCCAACUCCAGCCUGUCAGGA	chr7:102465742-102465826(+)	-	-	4467,5090	p1@LRWD1	ENST00000473880.1	-0.855035	0.552852	0.592148	0.99686	0.855122	1.71016	4.13289	0	1.27311	2.08046	2.34962	5.33829
hsa-miR-5100	5p	MIMAT0022259	UUCAGAUCCCAGCGGUGCCUCU	UCAGAU	22	NO	-	non-canonical_miRNA	hsa-mir-5100	MI0019116	CCAUGAGGAGCUGGCAGUGGGAUGGCCUGGGGGUAGGAGCGUGGCUUCUGGAGCUAGACCACAUGGGUUCAGAUCCCAGCGGUGCCUCUAACUGGCCACAGGACCUUGGGCAGUCAGCU	chr10:42997563-42997681(+)	-	-	5100	Unknown	Unknown	-0.194941	0.873609	0.826303	0.99686	3.39196	3.5869	12.5865	12.2446	6.65934	4.03089	23.692	8.36333
hsa-miR-511-3p	3p	MIMAT0026606	AAUGUGUAGCAAAAGACAGA	AUGUGU	20	Yes	Mature_miRNA	canonical_conserved_miRNA	hsa-mir-511	MI0003127	CAAUAGACACCCAUCGUGUCUUUUGCUCUGCAGUCAGUAAAUAUUUUUUUGUGAAUGUGUAGCAAAAGACAGAAUGGUGGUCCAUUG	chr10:17845107-17845193(+)	MIPF0000130	mir-506	511	p1@MRC1	NM_002438	5.79931	55.6888	0.0898737	0.99686	0.0566336	-5.74268	1.31501	1.77224	0	0	0	0
hsa-miR-511-5p	5p	MIMAT0002808	GUGUCUUUUGCUCUGCAGUCA	UGUCUU	21	Yes	Mature_miRNA	canonical_conserved_miRNA	hsa-mir-511	MI0003127	CAAUAGACACCCAUCGUGUCUUUUGCUCUGCAGUCAGUAAAUAUUUUUUUGUGAAUGUGUAGCAAAAGACAGAAUGGUGGUCCAUUG	chr10:17845107-17845193(+)	MIPF0000130	mir-506	511	p1@MRC1	NM_002438	-0.591325	0.663733	0.477472	0.99686	3.43583	4.02716	5.44791	15.4669	11.458	7.80173	17.6221	23.4885
hsa-miR-512-3p	3p	MIMAT0002823	AAGUGCUGUCAUAGCUGAGGUC	AGUGCU	22	Yes	Mature_miRNA	canonical_hsa-specific_miRNA	hsa-mir-512-1	MI0003140	UCUCAGUCUGUGGCACUCAGCCUUGAGGGCACUUUCUGGUGCCAGAAUGAAAGUGCUGUCAUAGCUGAGGUCCAAUGACUGAGG	chr19:53666679-53666762(+)	MIPF0000130	mir-506	512-1,512-2,498,520e,515-1,519e,520f,515-2,519c,520a,526b,519b,525,523,518f,520b,518b,526a-1,520c,518c,524,517a,519d,521-2,520d,517b,520g,516b-2,526a-2,518e,518a-1,518d,516b-1,518a-2,517c,520h,521-1,522,519a-1,527,516a-1,516a-2,519a-2,1323,1283-1,1283-2	Unknown	Unknown	6.09964	68.5764	0.0684473	0.99686	0.356958	-5.74268	1.87859	1.93336	0	0	0	0
hsa-miR-512-3p	3p	MIMAT0002823	AAGUGCUGUCAUAGCUGAGGUC	AGUGCU	22	Yes	Mature_miRNA	canonical_hsa-specific_miRNA	hsa-mir-512-2	MI0003141	GGUACUUCUCAGUCUGUGGCACUCAGCCUUGAGGGCACUUUCUGGUGCCAGAAUGAAAGUGCUGUCAUAGCUGAGGUCCAAUGACUGAGGCGAGCACC	chr19:53669157-53669254(+)	MIPF0000130	mir-506	512-1,512-2,498,520e,515-1,519e,520f,515-2,519c,520a,526b,519b,525,523,518f,520b,518b,526a-1,520c,518c,524,517a,519d,521-2,520d,517b,520g,516b-2,526a-2,518e,518a-1,518d,516b-1,518a-2,517c,520h,521-1,522,519a-1,527,516a-1,516a-2,519a-2,1323,1283-1,1283-2	Unknown	Unknown	6.09964	68.5764	0.0684473	0.99686	0.356958	-5.74268	1.87859	1.93336	0	0	0	0
hsa-miR-514a-3p	3p	MIMAT0002883	AUUGACACUUCUGUGAGUAGA	UUGACA	21	Yes	Mature_miRNA	canonical_hsa-specific_miRNA	hsa-mir-514a-1	MI0003198	AACAUGUUGUCUGUGGUACCCUACUCUGGAGAGUGACAAUCAUGUAUAAUUAAAUUUGAUUGACACUUCUGUGAGUAGAGUAACGCAUGACACGUACG	chrX:147279247-147279344(-)	MIPF0000130	mir-506	510,514a-1,514a-2,514a-3	p@chrX:146413659..146413673,-	curation	0.945239	1.92551	0.365306	0.99686	2.88896	1.94372	4.69647	7.73343	9.69522	5.98132	3.32862	2.13532
hsa-miR-514a-3p	3p	MIMAT0002883	AUUGACACUUCUGUGAGUAGA	UUGACA	21	Yes	Mature_miRNA	canonical_hsa-specific_miRNA	hsa-mir-514a-2	MI0003199	GUUGUCUGUGGUACCCUACUCUGGAGAGUGACAAUCAUGUAUAACUAAAUUUGAUUGACACUUCUGUGAGUAGAGUAACGCAUGACAC	chrX:147281943-147282030(-)	MIPF0000130	mir-506	510,514a-1,514a-2,514a-3	p@chrX:146413659..146413673,-	curation	0.945239	1.92551	0.365306	0.99686	2.88896	1.94372	4.69647	7.73343	9.69522	5.98132	3.32862	2.13532
hsa-miR-514a-3p	3p	MIMAT0002883	AUUGACACUUCUGUGAGUAGA	UUGACA	21	Yes	Mature_miRNA	canonical_hsa-specific_miRNA	hsa-mir-514a-3	MI0003200	GUUGUCUGUGGUACCCUACUCUGGAGAGUGACAAUCAUGUAUAACUAAAUUUGAUUGACACUUCUGUGAGUAGAGUAACGCAUGACAC	chrX:147284641-147284728(-)	MIPF0000130	mir-506	510,514a-1,514a-2,514a-3	p@chrX:146413659..146413673,-	curation	0.945239	1.92551	0.365306	0.99686	2.88896	1.94372	4.69647	7.73343	9.69522	5.98132	3.32862	2.13532
hsa-miR-515-5p	5p	MIMAT0002826	UUCUCCAAAAGAAAGCACUUUCUG	UCUCCA	24	Yes	Mature_miRNA	canonical_hsa-specific_miRNA	hsa-mir-515-1	MI0003144	UCUCAUGCAGUCAUUCUCCAAAAGAAAGCACUUUCUGUUGUCUGAAAGCAGAGUGCCUUCUUUUGGAGCGUUACUGUUUGAGA	chr19:53679003-53679085(+)	MIPF0000020	mir-515	512-1,512-2,498,520e,515-1,519e,520f,515-2,519c,520a,526b,519b,525,523,518f,520b,518b,526a-1,520c,518c,524,517a,519d,521-2,520d,517b,520g,516b-2,526a-2,518e,518a-1,518d,516b-1,518a-2,517c,520h,521-1,522,519a-1,527,516a-1,516a-2,519a-2,1323,1283-1,1283-2	Unknown	Unknown	0.474332	1.38927	0.858685	0.99686	0.550703	0.0763717	0	4.35005	0	0	3.13282	0
hsa-miR-515-5p	5p	MIMAT0002826	UUCUCCAAAAGAAAGCACUUUCUG	UCUCCA	24	Yes	Mature_miRNA	canonical_hsa-specific_miRNA	hsa-mir-515-2	MI0003147	UCUCAUGCAGUCAUUCUCCAAAAGAAAGCACUUUCUGUUGUCUGAAAGCAGAGUGCCUUCUUUUGGAGCGUUACUGUUUGAGA	chr19:53685009-53685091(+)	MIPF0000020	mir-515	512-1,512-2,498,520e,515-1,519e,520f,515-2,519c,520a,526b,519b,525,523,518f,520b,518b,526a-1,520c,518c,524,517a,519d,521-2,520d,517b,520g,516b-2,526a-2,518e,518a-1,518d,516b-1,518a-2,517c,520h,521-1,522,519a-1,527,516a-1,516a-2,519a-2,1323,1283-1,1283-2	Unknown	Unknown	0.474332	1.38927	0.858685	0.99686	0.550703	0.0763717	0	4.35005	0	0	3.13282	0
hsa-miR-516a-5p	5p	MIMAT0004770	UUCUCGAGGAAAGAAGCACUUUC	UCUCGA	23	Yes	Mature_miRNA	canonical_hsa-specific_miRNA	hsa-mir-516a-1	MI0003180	UCUCAGGCUGUGACCUUCUCGAGGAAAGAAGCACUUUCUGUUGUCUGAAAGAAAAGAAAGUGCUUCCUUUCAGAGGGUUACGGUUUGAGA	chr19:53756741-53756830(+)	MIPF0000020	mir-515	512-1,512-2,498,520e,515-1,519e,520f,515-2,519c,520a,526b,519b,525,523,518f,520b,518b,526a-1,520c,518c,524,517a,519d,521-2,520d,517b,520g,516b-2,526a-2,518e,518a-1,518d,516b-1,518a-2,517c,520h,521-1,522,519a-1,527,516a-1,516a-2,519a-2,1323,1283-1,1283-2	Unknown	Unknown	3.53734	11.6103	0.024452	0.99686	2.49764	-1.0397	5.82362	6.76675	4.30899	0	0	1.42355
hsa-miR-516a-5p	5p	MIMAT0004770	UUCUCGAGGAAAGAAGCACUUUC	UCUCGA	23	Yes	Mature_miRNA	canonical_hsa-specific_miRNA	hsa-mir-516a-2	MI0003181	UCUCAGGUUGUGACCUUCUCGAGGAAAGAAGCACUUUCUGUUGUCUGAAAGAAAAGAAAGUGCUUCCUUUCAGAGGGUUACGGUUUGAGA	chr19:53761133-53761222(+)	MIPF0000020	mir-515	512-1,512-2,498,520e,515-1,519e,520f,515-2,519c,520a,526b,519b,525,523,518f,520b,518b,526a-1,520c,518c,524,517a,519d,521-2,520d,517b,520g,516b-2,526a-2,518e,518a-1,518d,516b-1,518a-2,517c,520h,521-1,522,519a-1,527,516a-1,516a-2,519a-2,1323,1283-1,1283-2	Unknown	Unknown	3.53734	11.6103	0.024452	0.99686	2.49764	-1.0397	5.82362	6.76675	4.30899	0	0	1.42355
hsa-miR-516b-5p	5p	MIMAT0002859	AUCUGGAGGUAAGAAGCACUUU	UCUGGA	22	Yes	Mature_miRNA	canonical_hsa-specific_miRNA	hsa-mir-516b-1	MI0003172	UCUCAGGCUGUGACCAUCUGGAGGUAAGAAGCACUUUCUGUUUUGUGAAAGAAAAGAAAGUGCUUCCUUUCAGAGGGUUACUCUUUGAGA	chr19:53736845-53736934(+)	MIPF0000020	mir-515	512-1,512-2,498,520e,515-1,519e,520f,515-2,519c,520a,526b,519b,525,523,518f,520b,518b,526a-1,520c,518c,524,517a,519d,521-2,520d,517b,520g,516b-2,526a-2,518e,518a-1,518d,516b-1,518a-2,517c,520h,521-1,522,519a-1,527,516a-1,516a-2,519a-2,1323,1283-1,1283-2	Unknown	Unknown	2.73361	6.65118	0.00349509	0.99686	4.26159	1.52798	23.4824	24.9725	9.10763	1.04023	3.52443	4.09269
hsa-miR-516b-5p	5p	MIMAT0002859	AUCUGGAGGUAAGAAGCACUUU	UCUGGA	22	Yes	Mature_miRNA	canonical_hsa-specific_miRNA	hsa-mir-516b-2	MI0003167	UCUCAUGAUGUGACCAUCUGGAGGUAAGAAGCACUUUGUGUUUUGUGAAAGAAAGUGCUUCCUUUCAGAGGGUUACUCUUUGAGA	chr19:53725442-53725526(+)	MIPF0000020	mir-515	512-1,512-2,498,520e,515-1,519e,520f,515-2,519c,520a,526b,519b,525,523,518f,520b,518b,526a-1,520c,518c,524,517a,519d,521-2,520d,517b,520g,516b-2,526a-2,518e,518a-1,518d,516b-1,518a-2,517c,520h,521-1,522,519a-1,527,516a-1,516a-2,519a-2,1323,1283-1,1283-2	Unknown	Unknown	2.16851	4.49557	0.0424493	0.99686	3.46292	1.29442	14.653	11.7613	6.65934	0.130029	3.32862	3.91475
hsa-miR-517a-3p	3p	MIMAT0002852	AUCGUGCAUCCCUUUAGAGUGU	UCGUGC	22	Yes	Mature_miRNA	canonical_hsa-specific_miRNA	hsa-mir-517a	MI0003161	UCUCAGGCAGUGACCCUCUAGAUGGAAGCACUGUCUGUUGUAUAAAAGAAAAGAUCGUGCAUCCCUUUAGAGUGUUACUGUUUGAGA	chr19:53712268-53712354(+)	MIPF0000020	mir-515	512-1,512-2,498,520e,515-1,519e,520f,515-2,519c,520a,526b,519b,525,523,518f,520b,518b,526a-1,520c,518c,524,517a,519d,521-2,520d,517b,520g,516b-2,526a-2,518e,518a-1,518d,516b-1,518a-2,517c,520h,521-1,522,519a-1,527,516a-1,516a-2,519a-2,1323,1283-1,1283-2	Unknown	Unknown	2.43291	5.39983	0.05863	0.99686	2.89828	0.465363	4.32075	10.6335	7.34486	0	2.54542	1.60149
hsa-miR-517a-3p	3p	-	AUCGUGCAUCCCUUUAGAGUGU	UCGUGC	22	-	-	-	hsa-mir-517b	-	-	-	-	-	-	-	-	2.43291	5.39983	0.05863	0.99686	2.89828	0.465363	4.32075	10.6335	7.34486	0	2.54542	1.60149
hsa-miR-517b-3p	3p	-	AUCGUGCAUCCCUUUAGAGUGU	UCGUGC	22	-	-	-	hsa-mir-517a	-	-	-	-	-	-	-	-	2.43291	5.39983	0.05863	0.99686	2.89828	0.465363	4.32075	10.6335	7.34486	0	2.54542	1.60149
hsa-miR-517b-3p	3p	MIMAT0002857	AUCGUGCAUCCCUUUAGAGUGU	UCGUGC	22	Yes	Mature_miRNA	canonical_hsa-specific_miRNA	hsa-mir-517b	MI0003165	GUGACCCUCUAGAUGGAAGCACUGUCUGUUGUCUAAGAAAAGAUCGUGCAUCCCUUUAGAGUGUUAC	chr19:53721076-53721142(+)	MIPF0000020	mir-515	512-1,512-2,498,520e,515-1,519e,520f,515-2,519c,520a,526b,519b,525,523,518f,520b,518b,526a-1,520c,518c,524,517a,519d,521-2,520d,517b,520g,516b-2,526a-2,518e,518a-1,518d,516b-1,518a-2,517c,520h,521-1,522,519a-1,527,516a-1,516a-2,519a-2,1323,1283-1,1283-2	Unknown	Unknown	2.43291	5.39983	0.05863	0.99686	2.89828	0.465363	4.32075	10.6335	7.34486	0	2.54542	1.60149
hsa-miR-5187-5p	5p	MIMAT0021117	UGGGAUGAGGGAUUGAAGUGGA	GGGAUG	22	Yes	-	non-canonical_miRNA	hsa-mir-5187	MI0018166	GACUAAGGGUGGGAUGAGGGAUUGAAGUGGAGCAGGAAUGCGCUUUUCUCCACUGAAUCCUCUUUUCCUCAGGUGG	chr1:161227186-161227261(+)	-	-	5187	p1@TOMM40L	ENST00000474486.1	-0.232474	0.851174	0.771859	0.99686	4.4049	4.63738	12.2108	14.8224	36.3326	53.0517	12.3355	9.0751
hsa-miR-5189-3p	3p	MIMAT0027088	UGCCAACCGUCAGAGCCCAGA	GCCAAC	21	NO	-	non-canonical_miRNA	hsa-mir-5189	MI0018168	GGCCCGCCUUUUAGGGGCCUCGCUGUCUGGGCACAGGCGGAUGGACAGGCUGGCCUCUGGAUGACCUGCCAACCGUCAGAGCCCAGACCCACGUGGCCUCAGUUGGGGACCAGG	chr16:88468918-88469031(+)	-	-	5189	p1@ZFPM1	ENST00000319555.3	-0.384452	0.76607	0.853149	0.99686	0.385266	0.769718	1.50287	1.2889	1.07725	3.25072	0	1.77943
hsa-miR-5189-5p	5p	MIMAT0021120	UCUGGGCACAGGCGGAUGGACAGG	CUGGGC	24	NO	-	non-canonical_miRNA	hsa-mir-5189	MI0018168	GGCCCGCCUUUUAGGGGCCUCGCUGUCUGGGCACAGGCGGAUGGACAGGCUGGCCUCUGGAUGACCUGCCAACCGUCAGAGCCCAGACCCACGUGGCCUCAGUUGGGGACCAGG	chr16:88468918-88469031(+)	-	-	5189	p1@ZFPM1	ENST00000319555.3	-0.68263	0.623029	0.62431	0.99686	3.14559	3.82822	10.708	0.966678	14.7877	9.10201	0	33.4533
hsa-miR-518b	5p	MIMAT0002844	CAAAGCGCUCCCCUUUAGAGGU	AAAGCG	22	NO	Mature_miRNA	canonical_conserved_miRNA	hsa-mir-518b	MI0003156	UCAUGCUGUGGCCCUCCAGAGGGAAGCGCUUUCUGUUGUCUGAAAGAAAACAAAGCGCUCCCCUUUAGAGGUUUACGGUUUGA	chr19:53702737-53702819(+)	MIPF0000020	mir-515	512-1,512-2,498,520e,515-1,519e,520f,515-2,519c,520a,526b,519b,525,523,518f,520b,518b,526a-1,520c,518c,524,517a,519d,521-2,520d,517b,520g,516b-2,526a-2,518e,518a-1,518d,516b-1,518a-2,517c,520h,521-1,522,519a-1,527,516a-1,516a-2,519a-2,1323,1283-1,1283-2	Unknown	Unknown	4.554	23.4904	0.0750456	0.99686	0.835671	-3.71833	0.939294	2.09447	2.25242	0	0	0.177943
hsa-miR-518c-3p	3p	MIMAT0002848	CAAAGCGCUUCUCUUUAGAGUGU	AAAGCG	23	Yes	Mature_miRNA	canonical_conserved_miRNA	hsa-mir-518c	MI0003159	GCGAGAAGAUCUCAUGCUGUGACUCUCUGGAGGGAAGCACUUUCUGUUGUCUGAAAGAAAACAAAGCGCUUCUCUUUAGAGUGUUACGGUUUGAGAAAAGC	chr19:53708735-53708835(+)	MIPF0000020	mir-515	512-1,512-2,498,520e,515-1,519e,520f,515-2,519c,520a,526b,519b,525,523,518f,520b,518b,526a-1,520c,518c,524,517a,519d,521-2,520d,517b,520g,516b-2,526a-2,518e,518a-1,518d,516b-1,518a-2,517c,520h,521-1,522,519a-1,527,516a-1,516a-2,519a-2,1323,1283-1,1283-2	Unknown	Unknown	0.150076	1.10963	0.951808	1	1.09008	0.940005	6.3872	0	0	1.04023	4.50343	0.177943
hsa-miR-518e-3p	3p	MIMAT0002861	AAAGCGCUUCCCUUCAGAGUG	AAGCGC	21	Yes	Star_miRNA	canonical_conserved_miRNA	hsa-mir-518e	MI0003169	UCUCAGGCUGUGACCCUCUAGAGGGAAGCGCUUUCUGUUGGCUAAAAGAAAAGAAAGCGCUUCCCUUCAGAGUGUUAACGCUUUGAGA	chr19:53729838-53729925(+)	MIPF0000020	mir-515	512-1,512-2,498,520e,515-1,519e,520f,515-2,519c,520a,526b,519b,525,523,518f,520b,518b,526a-1,520c,518c,524,517a,519d,521-2,520d,517b,520g,516b-2,526a-2,518e,518a-1,518d,516b-1,518a-2,517c,520h,521-1,522,519a-1,527,516a-1,516a-2,519a-2,1323,1283-1,1283-2	Unknown	Unknown	6.00173	64.0768	0.0915727	0.99686	0.25905	-5.74268	3.56932	0	0	0	0	0
hsa-miR-518e-5p	5p	MIMAT0005450	CUCUAGAGGGAAGCGCUUUCUG	UCUAGA	22	Yes	Mature_miRNA	canonical_conserved_miRNA	hsa-mir-518e	MI0003169	UCUCAGGCUGUGACCCUCUAGAGGGAAGCGCUUUCUGUUGGCUAAAAGAAAAGAAAGCGCUUCCCUUCAGAGUGUUAACGCUUUGAGA	chr19:53729838-53729925(+)	MIPF0000020	mir-515	512-1,512-2,498,520e,515-1,519e,520f,515-2,519c,520a,526b,519b,525,523,518f,520b,518b,526a-1,520c,518c,524,517a,519d,521-2,520d,517b,520g,516b-2,526a-2,518e,518a-1,518d,516b-1,518a-2,517c,520h,521-1,522,519a-1,527,516a-1,516a-2,519a-2,1323,1283-1,1283-2	Unknown	Unknown	5.86642	58.3401	0.0823192	0.99686	0.123735	-5.74268	0	1.12779	2.05656	0	0	0
hsa-miR-518e-5p	5p	-	CUCUAGAGGGAAGCGCUUUCUG	UCUAGA	22	-	-	-	hsa-mir-519a-1	-	-	-	-	-	-	-	-	2.133	4.38629	0.299069	0.99686	1.27055	-0.862452	0	4.02783	3.13381	0.520115	0	1.06766
hsa-miR-518e-5p	5p	-	CUCUAGAGGGAAGCGCUUUCUG	UCUAGA	22	-	-	-	hsa-mir-519b	-	-	-	-	-	-	-	-	5.86642	58.3401	0.0823192	0.99686	0.123735	-5.74268	0	1.12779	2.05656	0	0	0
hsa-miR-518e-5p	5p	-	CUCUAGAGGGAAGCGCUUUCUG	UCUAGA	22	-	-	-	hsa-mir-519c	-	-	-	-	-	-	-	-	5.86642	58.3401	0.0823192	0.99686	0.123735	-5.74268	0	1.12779	2.05656	0	0	0
hsa-miR-518e-5p	5p	-	CUCUAGAGGGAAGCGCUUUCUG	UCUAGA	22	-	-	-	hsa-mir-522	-	-	-	-	-	-	-	-	5.86642	58.3401	0.0823192	0.99686	0.123735	-5.74268	0	1.12779	2.05656	0	0	0
hsa-miR-518e-5p	5p	-	CUCUAGAGGGAAGCGCUUUCUG	UCUAGA	22	-	-	-	hsa-mir-523	-	-	-	-	-	-	-	-	5.86642	58.3401	0.0823192	0.99686	0.123735	-5.74268	0	1.12779	2.05656	0	0	0
hsa-miR-5192	5p	MIMAT0021123	AGGAGAGUGGAUUCCAGGUGGU	GGAGAG	22	NO	-	non-canonical_miRNA	hsa-mir-5192	MI0018171	UUAGUUCCAGCCUCCUGGCUCACCUGGAACCAUUUCUCCUGGGAAGCAUGGUAGCCAGGAGAGUGGAUUCCAGGUGGUGAGGGCUUGGUACU	chr2:62205826-62205917(+)	-	-	5192	p1@B3GNT2	ENST00000301998.4	-2.47783	0.179514	0.318439	0.99686	-1.72672	0.751104	0.563576	0	0.293795	1.43032	0	3.55886
hsa-miR-5196-3p	3p	MIMAT0021129	UCAUCCUCGUCUCCCUCCCAG	CAUCCU	21	Yes	-	non-canonical_miRNA	hsa-mir-5196	MI0018175	UCUGAGGAGACCUGGGCUGUCAGAGGCCAGGGAAGGGGACGAGGGUUGGGGAACAGGUGGUUAGCACUUCAUCCUCGUCUCCCUCCCAGGUUAGAAGGGCCCCCCUCUCUGAAGG	chr19:35345513-35345627(+)	-	-	5196	p1@CD22	ENST00000601769.1	6.13028	70.0482	0.0688705	0.99686	0.387594	-5.74268	0	3.38337	0.489658	0	0	0
hsa-miR-519a-5p	5p	-	CUCUAGAGGGAAGCGCUUUCUG	UCUAGA	22	-	-	-	hsa-mir-518e	-	-	-	-	-	-	-	-	5.86642	58.3401	0.0823192	0.99686	0.123735	-5.74268	0	1.12779	2.05656	0	0	0
hsa-miR-519a-5p	5p	MIMAT0005452	CUCUAGAGGGAAGCGCUUUCUG	UCUAGA	22	Yes	Mature_miRNA	canonical_hsa-specific_miRNA	hsa-mir-519a-1	MI0003178	CUCAGGCUGUGACACUCUAGAGGGAAGCGCUUUCUGUUGUCUGAAAGAAAGGAAAGUGCAUCCUUUUAGAGUGUUACUGUUUGAG	chr19:53752397-53752481(+)	MIPF0000020	mir-515	512-1,512-2,498,520e,515-1,519e,520f,515-2,519c,520a,526b,519b,525,523,518f,520b,518b,526a-1,520c,518c,524,517a,519d,521-2,520d,517b,520g,516b-2,526a-2,518e,518a-1,518d,516b-1,518a-2,517c,520h,521-1,522,519a-1,527,516a-1,516a-2,519a-2,1323,1283-1,1283-2	Unknown	Unknown	2.133	4.38629	0.299069	0.99686	1.27055	-0.862452	0	4.02783	3.13381	0.520115	0	1.06766
hsa-miR-519a-5p	5p	-	CUCUAGAGGGAAGCGCUUUCUG	UCUAGA	22	-	-	-	hsa-mir-519b	-	-	-	-	-	-	-	-	5.86642	58.3401	0.0823192	0.99686	0.123735	-5.74268	0	1.12779	2.05656	0	0	0
hsa-miR-519a-5p	5p	-	CUCUAGAGGGAAGCGCUUUCUG	UCUAGA	22	-	-	-	hsa-mir-519c	-	-	-	-	-	-	-	-	5.86642	58.3401	0.0823192	0.99686	0.123735	-5.74268	0	1.12779	2.05656	0	0	0
hsa-miR-519a-5p	5p	-	CUCUAGAGGGAAGCGCUUUCUG	UCUAGA	22	-	-	-	hsa-mir-522	-	-	-	-	-	-	-	-	5.86642	58.3401	0.0823192	0.99686	0.123735	-5.74268	0	1.12779	2.05656	0	0	0
hsa-miR-519a-5p	5p	-	CUCUAGAGGGAAGCGCUUUCUG	UCUAGA	22	-	-	-	hsa-mir-523	-	-	-	-	-	-	-	-	5.86642	58.3401	0.0823192	0.99686	0.123735	-5.74268	0	1.12779	2.05656	0	0	0
hsa-miR-519b-5p	5p	-	CUCUAGAGGGAAGCGCUUUCUG	UCUAGA	22	-	-	-	hsa-mir-518e	-	-	-	-	-	-	-	-	5.86642	58.3401	0.0823192	0.99686	0.123735	-5.74268	0	1.12779	2.05656	0	0	0
hsa-miR-519b-5p	5p	-	CUCUAGAGGGAAGCGCUUUCUG	UCUAGA	22	-	-	-	hsa-mir-519a-1	-	-	-	-	-	-	-	-	2.133	4.38629	0.299069	0.99686	1.27055	-0.862452	0	4.02783	3.13381	0.520115	0	1.06766
hsa-miR-519b-5p	5p	MIMAT0005454	CUCUAGAGGGAAGCGCUUUCUG	UCUAGA	22	Yes	Mature_miRNA	canonical_hsa-specific_miRNA	hsa-mir-519b	MI0003151	CAUGCUGUGACCCUCUAGAGGGAAGCGCUUUCUGUUGUCUGAAAGAAAAGAAAGUGCAUCCUUUUAGAGGUUUACUGUUUG	chr19:53695213-53695293(+)	MIPF0000020	mir-515	512-1,512-2,498,520e,515-1,519e,520f,515-2,519c,520a,526b,519b,525,523,518f,520b,518b,526a-1,520c,518c,524,517a,519d,521-2,520d,517b,520g,516b-2,526a-2,518e,518a-1,518d,516b-1,518a-2,517c,520h,521-1,522,519a-1,527,516a-1,516a-2,519a-2,1323,1283-1,1283-2	Unknown	Unknown	5.86642	58.3401	0.0823192	0.99686	0.123735	-5.74268	0	1.12779	2.05656	0	0	0
hsa-miR-519b-5p	5p	-	CUCUAGAGGGAAGCGCUUUCUG	UCUAGA	22	-	-	-	hsa-mir-519c	-	-	-	-	-	-	-	-	5.86642	58.3401	0.0823192	0.99686	0.123735	-5.74268	0	1.12779	2.05656	0	0	0
hsa-miR-519b-5p	5p	-	CUCUAGAGGGAAGCGCUUUCUG	UCUAGA	22	-	-	-	hsa-mir-522	-	-	-	-	-	-	-	-	5.86642	58.3401	0.0823192	0.99686	0.123735	-5.74268	0	1.12779	2.05656	0	0	0
hsa-miR-519b-5p	5p	-	CUCUAGAGGGAAGCGCUUUCUG	UCUAGA	22	-	-	-	hsa-mir-523	-	-	-	-	-	-	-	-	5.86642	58.3401	0.0823192	0.99686	0.123735	-5.74268	0	1.12779	2.05656	0	0	0
hsa-miR-519c-5p	5p	-	CUCUAGAGGGAAGCGCUUUCUG	UCUAGA	22	-	-	-	hsa-mir-518e	-	-	-	-	-	-	-	-	5.86642	58.3401	0.0823192	0.99686	0.123735	-5.74268	0	1.12779	2.05656	0	0	0
hsa-miR-519c-5p	5p	-	CUCUAGAGGGAAGCGCUUUCUG	UCUAGA	22	-	-	-	hsa-mir-519a-1	-	-	-	-	-	-	-	-	2.133	4.38629	0.299069	0.99686	1.27055	-0.862452	0	4.02783	3.13381	0.520115	0	1.06766
hsa-miR-519c-5p	5p	-	CUCUAGAGGGAAGCGCUUUCUG	UCUAGA	22	-	-	-	hsa-mir-519b	-	-	-	-	-	-	-	-	5.86642	58.3401	0.0823192	0.99686	0.123735	-5.74268	0	1.12779	2.05656	0	0	0
hsa-miR-519c-5p	5p	MIMAT0002831	CUCUAGAGGGAAGCGCUUUCUG	UCUAGA	22	Yes	Star_miRNA	canonical_conserved_miRNA	hsa-mir-519c	MI0003148	UCUCAGCCUGUGACCCUCUAGAGGGAAGCGCUUUCUGUUGUCUGAAAGAAAAGAAAGUGCAUCUUUUUAGAGGAUUACAGUUUGAGA	chr19:53686469-53686555(+)	MIPF0000020	mir-515	512-1,512-2,498,520e,515-1,519e,520f,515-2,519c,520a,526b,519b,525,523,518f,520b,518b,526a-1,520c,518c,524,517a,519d,521-2,520d,517b,520g,516b-2,526a-2,518e,518a-1,518d,516b-1,518a-2,517c,520h,521-1,522,519a-1,527,516a-1,516a-2,519a-2,1323,1283-1,1283-2	Unknown	Unknown	5.86642	58.3401	0.0823192	0.99686	0.123735	-5.74268	0	1.12779	2.05656	0	0	0
hsa-miR-519c-5p	5p	-	CUCUAGAGGGAAGCGCUUUCUG	UCUAGA	22	-	-	-	hsa-mir-522	-	-	-	-	-	-	-	-	5.86642	58.3401	0.0823192	0.99686	0.123735	-5.74268	0	1.12779	2.05656	0	0	0
hsa-miR-519c-5p	5p	-	CUCUAGAGGGAAGCGCUUUCUG	UCUAGA	22	-	-	-	hsa-mir-523	-	-	-	-	-	-	-	-	5.86642	58.3401	0.0823192	0.99686	0.123735	-5.74268	0	1.12779	2.05656	0	0	0
hsa-miR-519d-3p	3p	MIMAT0002853	CAAAGUGCCUCCCUUUAGAGUG	AAAGUG	22	NO	Mature_miRNA	canonical_hsa-specific_miRNA	hsa-mir-519d	MI0003162	UCCCAUGCUGUGACCCUCCAAAGGGAAGCGCUUUCUGUUUGUUUUCUCUUAAACAAAGUGCCUCCCUUUAGAGUGUUACCGUUUGGGA	chr19:53713347-53713434(+)	MIPF0000020	mir-515	512-1,512-2,498,520e,515-1,519e,520f,515-2,519c,520a,526b,519b,525,523,518f,520b,518b,526a-1,520c,518c,524,517a,519d,521-2,520d,517b,520g,516b-2,526a-2,518e,518a-1,518d,516b-1,518a-2,517c,520h,521-1,522,519a-1,527,516a-1,516a-2,519a-2,1323,1283-1,1283-2	Unknown	Unknown	2.98551	7.92007	0.24199	0.99686	0.0957592	-2.88975	0.751435	2.4167	0	0	0	0.355886
hsa-miR-520a-5p	5p	MIMAT0002833	CUCCAGAGGGAAGUACUUUCU	UCCAGA	21	Yes	Star_miRNA	canonical_conserved_miRNA	hsa-mir-520a	MI0003149	CUCAGGCUGUGACCCUCCAGAGGGAAGUACUUUCUGUUGUCUGAGAGAAAAGAAAGUGCUUCCCUUUGGACUGUUUCGGUUUGAG	chr19:53690881-53690965(+)	MIPF0000020	mir-515	512-1,512-2,498,520e,515-1,519e,520f,515-2,519c,520a,526b,519b,525,523,518f,520b,518b,526a-1,520c,518c,524,517a,519d,521-2,520d,517b,520g,516b-2,526a-2,518e,518a-1,518d,516b-1,518a-2,517c,520h,521-1,522,519a-1,527,516a-1,516a-2,519a-2,1323,1283-1,1283-2	Unknown	Unknown	-0.324633	0.798501	0.908129	1	0.331647	0.656281	3.75718	0	0	0	4.69923	0
hsa-miR-520d-5p	5p	MIMAT0002855	CUACAAAGGGAAGCCCUUUC	UACAAA	20	Yes	Star_miRNA	canonical_conserved_miRNA	hsa-mir-520d	MI0003164	UCUCAAGCUGUGAGUCUACAAAGGGAAGCCCUUUCUGUUGUCUAAAAGAAAAGAAAGUGCUUCUCUUUGGUGGGUUACGGUUUGAGA	chr19:53720096-53720182(+)	MIPF0000020	mir-515	512-1,512-2,498,520e,515-1,519e,520f,515-2,519c,520a,526b,519b,525,523,518f,520b,518b,526a-1,520c,518c,524,517a,519d,521-2,520d,517b,520g,516b-2,526a-2,518e,518a-1,518d,516b-1,518a-2,517c,520h,521-1,522,519a-1,527,516a-1,516a-2,519a-2,1323,1283-1,1283-2	Unknown	Unknown	6.39543	84.1817	0.0657123	0.99686	0.652753	-5.74268	0	4.67228	0	0	0	0
hsa-miR-522-3p	3p	MIMAT0002868	AAAAUGGUUCCCUUUAGAGUGU	AAAUGG	22	Yes	Mature_miRNA	canonical_conserved_miRNA	hsa-mir-522	MI0003177	UCUCAGGCUGUGUCCCUCUAGAGGGAAGCGCUUUCUGUUGUCUGAAAGAAAAGAAAAUGGUUCCCUUUAGAGUGUUACGCUUUGAGA	chr19:53751211-53751297(+)	MIPF0000020	mir-515	512-1,512-2,498,520e,515-1,519e,520f,515-2,519c,520a,526b,519b,525,523,518f,520b,518b,526a-1,520c,518c,524,517a,519d,521-2,520d,517b,520g,516b-2,526a-2,518e,518a-1,518d,516b-1,518a-2,517c,520h,521-1,522,519a-1,527,516a-1,516a-2,519a-2,1323,1283-1,1283-2	Unknown	Unknown	-0.814612	0.568561	0.677904	0.99686	0.46188	1.27649	4.13289	0	0	2.99066	3.32862	0.889716
hsa-miR-522-5p	5p	-	CUCUAGAGGGAAGCGCUUUCUG	UCUAGA	22	-	-	-	hsa-mir-518e	-	-	-	-	-	-	-	-	5.86642	58.3401	0.0823192	0.99686	0.123735	-5.74268	0	1.12779	2.05656	0	0	0
hsa-miR-522-5p	5p	-	CUCUAGAGGGAAGCGCUUUCUG	UCUAGA	22	-	-	-	hsa-mir-519a-1	-	-	-	-	-	-	-	-	2.133	4.38629	0.299069	0.99686	1.27055	-0.862452	0	4.02783	3.13381	0.520115	0	1.06766
hsa-miR-522-5p	5p	-	CUCUAGAGGGAAGCGCUUUCUG	UCUAGA	22	-	-	-	hsa-mir-519b	-	-	-	-	-	-	-	-	5.86642	58.3401	0.0823192	0.99686	0.123735	-5.74268	0	1.12779	2.05656	0	0	0
hsa-miR-522-5p	5p	-	CUCUAGAGGGAAGCGCUUUCUG	UCUAGA	22	-	-	-	hsa-mir-519c	-	-	-	-	-	-	-	-	5.86642	58.3401	0.0823192	0.99686	0.123735	-5.74268	0	1.12779	2.05656	0	0	0
hsa-miR-522-5p	5p	MIMAT0005451	CUCUAGAGGGAAGCGCUUUCUG	UCUAGA	22	Yes	Star_miRNA	canonical_conserved_miRNA	hsa-mir-522	MI0003177	UCUCAGGCUGUGUCCCUCUAGAGGGAAGCGCUUUCUGUUGUCUGAAAGAAAAGAAAAUGGUUCCCUUUAGAGUGUUACGCUUUGAGA	chr19:53751211-53751297(+)	MIPF0000020	mir-515	512-1,512-2,498,520e,515-1,519e,520f,515-2,519c,520a,526b,519b,525,523,518f,520b,518b,526a-1,520c,518c,524,517a,519d,521-2,520d,517b,520g,516b-2,526a-2,518e,518a-1,518d,516b-1,518a-2,517c,520h,521-1,522,519a-1,527,516a-1,516a-2,519a-2,1323,1283-1,1283-2	Unknown	Unknown	5.86642	58.3401	0.0823192	0.99686	0.123735	-5.74268	0	1.12779	2.05656	0	0	0
hsa-miR-522-5p	5p	-	CUCUAGAGGGAAGCGCUUUCUG	UCUAGA	22	-	-	-	hsa-mir-523	-	-	-	-	-	-	-	-	5.86642	58.3401	0.0823192	0.99686	0.123735	-5.74268	0	1.12779	2.05656	0	0	0
hsa-miR-523-5p	5p	-	CUCUAGAGGGAAGCGCUUUCUG	UCUAGA	22	-	-	-	hsa-mir-518e	-	-	-	-	-	-	-	-	5.86642	58.3401	0.0823192	0.99686	0.123735	-5.74268	0	1.12779	2.05656	0	0	0
hsa-miR-523-5p	5p	-	CUCUAGAGGGAAGCGCUUUCUG	UCUAGA	22	-	-	-	hsa-mir-519a-1	-	-	-	-	-	-	-	-	2.133	4.38629	0.299069	0.99686	1.27055	-0.862452	0	4.02783	3.13381	0.520115	0	1.06766
hsa-miR-523-5p	5p	-	CUCUAGAGGGAAGCGCUUUCUG	UCUAGA	22	-	-	-	hsa-mir-519b	-	-	-	-	-	-	-	-	5.86642	58.3401	0.0823192	0.99686	0.123735	-5.74268	0	1.12779	2.05656	0	0	0
hsa-miR-523-5p	5p	-	CUCUAGAGGGAAGCGCUUUCUG	UCUAGA	22	-	-	-	hsa-mir-519c	-	-	-	-	-	-	-	-	5.86642	58.3401	0.0823192	0.99686	0.123735	-5.74268	0	1.12779	2.05656	0	0	0
hsa-miR-523-5p	5p	-	CUCUAGAGGGAAGCGCUUUCUG	UCUAGA	22	-	-	-	hsa-mir-522	-	-	-	-	-	-	-	-	5.86642	58.3401	0.0823192	0.99686	0.123735	-5.74268	0	1.12779	2.05656	0	0	0
hsa-miR-523-5p	5p	MIMAT0005449	CUCUAGAGGGAAGCGCUUUCUG	UCUAGA	22	Yes	Star_miRNA	canonical_conserved_miRNA	hsa-mir-523	MI0003153	UCUCAUGCUGUGACCCUCUAGAGGGAAGCGCUUUCUGUUGUCUGAAAGAAAAGAACGCGCUUCCCUAUAGAGGGUUACCCUUUGAGA	chr19:53698385-53698471(+)	MIPF0000020	mir-515	512-1,512-2,498,520e,515-1,519e,520f,515-2,519c,520a,526b,519b,525,523,518f,520b,518b,526a-1,520c,518c,524,517a,519d,521-2,520d,517b,520g,516b-2,526a-2,518e,518a-1,518d,516b-1,518a-2,517c,520h,521-1,522,519a-1,527,516a-1,516a-2,519a-2,1323,1283-1,1283-2	Unknown	Unknown	5.86642	58.3401	0.0823192	0.99686	0.123735	-5.74268	0	1.12779	2.05656	0	0	0
hsa-miR-524-3p	3p	MIMAT0002850	GAAGGCGCUUCCCUUUGGAGU	AAGGCG	21	NO	Mature_miRNA	canonical_conserved_miRNA	hsa-mir-524	MI0003160	UCUCAUGCUGUGACCCUACAAAGGGAAGCACUUUCUCUUGUCCAAAGGAAAAGAAGGCGCUUCCCUUUGGAGUGUUACGGUUUGAGA	chr19:53711002-53711088(+)	MIPF0000020	mir-515	512-1,512-2,498,520e,515-1,519e,520f,515-2,519c,520a,526b,519b,525,523,518f,520b,518b,526a-1,520c,518c,524,517a,519d,521-2,520d,517b,520g,516b-2,526a-2,518e,518a-1,518d,516b-1,518a-2,517c,520h,521-1,522,519a-1,527,516a-1,516a-2,519a-2,1323,1283-1,1283-2	Unknown	Unknown	6.60829	97.5651	0.0559548	0.99686	0.865612	-5.74268	5.44791	0	0	0	0	0
hsa-miR-526b-5p	5p	MIMAT0002835	CUCUUGAGGGAAGCACUUUCUGU	UCUUGA	23	Yes	Mature_miRNA	canonical_conserved_miRNA	hsa-mir-526b	MI0003150	UCAGGCUGUGACCCUCUUGAGGGAAGCACUUUCUGUUGUCUGAAAGAAGAGAAAGUGCUUCCUUUUAGAGGCUUACUGUCUGA	chr19:53694393-53694475(+)	MIPF0000020	mir-515	512-1,512-2,498,520e,515-1,519e,520f,515-2,519c,520a,526b,519b,525,523,518f,520b,518b,526a-1,520c,518c,524,517a,519d,521-2,520d,517b,520g,516b-2,526a-2,518e,518a-1,518d,516b-1,518a-2,517c,520h,521-1,522,519a-1,527,516a-1,516a-2,519a-2,1323,1283-1,1283-2	Unknown	Unknown	2.02616	4.07318	0.4048	0.99686	-0.00285619	-2.02901	0	1.45002	1.46897	0.650144	0	0
hsa-miR-532-3p	3p	MIMAT0004780	CCUCCCACACCCAAGGCUUGCA	CUCCCA	22	Yes	Star_miRNA	canonical_conserved_miRNA	hsa-mir-532	MI0003205	CGACUUGCUUUCUCUCCUCCAUGCCUUGAGUGUAGGACCGUUGGCAUCUUAAUUACCCUCCCACACCCAAGGCUUGCAGAAGAGCGAGCCU	chrX:50003148-50003238(+)	MIPF0000113	mir-188	188,362,500a,501,502,532,660,500b	p1@CLCN5	ENST00000376091.3	-0.810833	0.570053	0.314879	0.99686	4.38785	5.19868	20.1009	14.9835	27.6167	10.5323	9.59427	90.0392
hsa-miR-532-5p	5p	MIMAT0002888	CAUGCCUUGAGUGUAGGACCGU	AUGCCU	22	Yes	Mature_miRNA	canonical_conserved_miRNA	hsa-mir-532	MI0003205	CGACUUGCUUUCUCUCCUCCAUGCCUUGAGUGUAGGACCGUUGGCAUCUUAAUUACCCUCCCACACCCAAGGCUUGCAGAAGAGCGAGCCU	chrX:50003148-50003238(+)	MIPF0000113	mir-188	188,362,500a,501,502,532,660,500b	p1@CLCN5	ENST00000376091.3	-0.63496	0.643959	0.336579	0.99686	8.72576	9.36072	510.225	294.837	464.979	435.856	361.841	1174.6
hsa-miR-539-3p	3p	MIMAT0022705	AUCAUACAAGGACAAUUUCUUU	UCAUAC	22	Yes	Mature_miRNA	canonical_conserved_miRNA	hsa-mir-539	MI0003514	AUACUUGAGGAGAAAUUAUCCUUGGUGUGUUCGCUUUAUUUAUGAUGAAUCAUACAAGGACAAUUUCUUUUUGAGUAU	chr14:101047321-101047398(+)	MIPF0000018	mir-154	134,154,299,376c,369,376a-1,377,379,380,381,382,323a,329-1,329-2,409,412,410,376b,485,487a,494,495,496,539,544a,376a-2,487b,411,654,655,656,758,668,1185-2,1185-1,300,541,889,543,1197,1193,323b	p1@MEG3	Gtl2-Dio3	0.465328	1.38063	0.77192	0.99686	2.26835	1.80302	0	13.5335	0.881384	2.99066	7.44046	0
hsa-miR-539-5p	5p	MIMAT0003163	GGAGAAAUUAUCCUUGGUGUGU	GAGAAA	22	Yes	Star_miRNA	canonical_conserved_miRNA	hsa-mir-539	MI0003514	AUACUUGAGGAGAAAUUAUCCUUGGUGUGUUCGCUUUAUUUAUGAUGAAUCAUACAAGGACAAUUUCUUUUUGAGUAU	chr14:101047321-101047398(+)	MIPF0000018	mir-154	134,154,299,376c,369,376a-1,377,379,380,381,382,323a,329-1,329-2,409,412,410,376b,485,487a,494,495,496,539,544a,376a-2,487b,411,654,655,656,758,668,1185-2,1185-1,300,541,889,543,1197,1193,323b	p1@MEG3	Gtl2-Dio3	0.505158	1.41928	0.51562	0.99686	4.70778	4.20262	21.7916	40.4394	16.1587	18.204	29.1744	7.8295
hsa-miR-541-3p	3p	MIMAT0004920	UGGUGGGCACAGAAUCUGGACU	GGUGGG	22	NO	Star_miRNA	canonical_conserved_miRNA	hsa-mir-541	MI0005539	ACGUCAGGGAAAGGAUUCUGCUGUCGGUCCCACUCCAAAGUUCACAGAAUGGGUGGUGGGCACAGAAUCUGGACUCUGCUUGUG	chr14:101064495-101064578(+)	MIPF0000213	mir-541	134,154,299,376c,369,376a-1,377,379,380,381,382,323a,329-1,329-2,409,412,410,376b,485,487a,494,495,496,539,544a,376a-2,487b,411,654,655,656,758,668,1185-2,1185-1,300,541,889,543,1197,1193,323b	p1@MEG3	Gtl2-Dio3	-4.84497	0.0347952	0.0355095	0.99686	-3.41099	1.43397	0	0	0.195863	2.7306	3.72023	1.60149
hsa-miR-542-3p	3p	MIMAT0003389	UGUGACAGAUUGAUAACUGAAA	GUGACA	22	Yes	Mature_miRNA	canonical_conserved_miRNA	hsa-mir-542	MI0003686	CAGAUCUCAGACAUCUCGGGGAUCAUCAUGUCACGAGAUACCAGUGUGCACUUGUGACAGAUUGAUAACUGAAAGGUCUGGGAGCCACUCAUCUUCA	chrX:134541341-134541437(-)	MIPF0000185	mir-542	424,450a-1,450a-2,503,542,450b	p@chrX:133683665..133683681,-	curation	-0.0460589	0.968579	0.966609	1	3.33095	3.37701	14.4651	7.08898	8.61797	8.71193	13.7061	8.71921
hsa-miR-543	5p	MIMAT0004954	AAACAUUCGCGGUGCACUUCUU	AACAUU	22	NO	Mature_miRNA	canonical_conserved_miRNA	hsa-mir-543	MI0005565	UACUUAAUGAGAAGUUGCCCGUGUUUUUUUCGCUUUAUUUGUGACGAAACAUUCGCGGUGCACUUCUUUUUCAGUAUC	chr14:101031987-101032064(+)	MIPF0000110	mir-329	134,154,299,376c,369,376a-1,377,379,380,381,382,323a,329-1,329-2,409,412,410,376b,485,487a,494,495,496,539,544a,376a-2,487b,411,654,655,656,758,668,1185-2,1185-1,300,541,889,543,1197,1193,323b	p1@MEG3	Gtl2-Dio3	0.387088	1.30775	0.560799	0.99686	8.43598	8.0489	302.641	464.65	271.662	250.956	429.98	113.528
hsa-miR-548aa	5p	MIMAT0018447	AAAAACCACAAUUACUUUUGCACCA	AAAACC	25	NO	-	non-canonical_miRNA	hsa-mir-548aa-1	MI0016689	CUUUAUUAGUCUGGUGCAAAAGAAACUGUGGUUUUUGCCAUUACUUUUACAGGCAAAAACCACAAUUACUUUUGCACCAACCUAAUAUAACUUGUUU	chr8:123348034-123348130(+)	MIPF0000317	mir-548	548aa-1	Unknown	Unknown	2.48778	5.60913	0.303008	0.99686	0.826406	-1.66137	4.50861	0	0.783452	0.520115	0	0.355886
hsa-miR-548aa	5p	MIMAT0018447	AAAAACCACAAUUACUUUUGCACCA	AAAACC	25	NO	-	non-canonical_miRNA	hsa-mir-548aa-2	MI0016690	UUUUAUUAGGUUGGUGCAAAAGAAACUGUGGUUUUUGCCAUUACUUUCAAUGGCAAAAACCACAAUUACUUUUGCACCAACCUAAAUCUUCCCUCUC	chr17:67471489-67471585(+)	MIPF0000317	mir-548	548aa-2	p1@PITPNC1	NM_181671	2.48778	5.60913	0.303008	0.99686	0.826406	-1.66137	4.50861	0	0.783452	0.520115	0	0.355886
hsa-miR-548aa	5p	-	AAAAACCACAAUUACUUUUGCACCA	AAAACC	25	-	-	-	hsa-mir-548t	-	-	-	-	-	-	-	-	3.08752	8.50035	0.196137	0.99686	0.775147	-2.31237	4.32075	0	0.783452	0.520115	0	0
hsa-miR-548ab	5p	MIMAT0018928	AAAAGUAAUUGUGGAUUUUGCU	AAAGUA	22	NO	-	non-canonical_miRNA	hsa-mir-548ab	MI0016752	AUGUUGGUGCAAAAGUAAUUGUGGAUUUUGCUAUUACUUGUAUUUAUUUGUAAUGCAAAACCCGCAAUUAGUUUUGCACCAACC	chr3:103524033-103524116(-)	MIPF0000317	mir-548	548ab	Unknown	Unknown	-1.83404	0.280478	0.420203	0.99686	-1.06382	0.770214	1.31501	0	0.0979315	0.390086	0.587404	4.09269
hsa-miR-548ad-5p	5p	MIMAT0032114	AAAAGUAAUUGUGGUUUUUG	AAAGUA	20	Yes	-	non-canonical_miRNA	hsa-mir-548ad	MI0016770	CUGUUAGGUUGGUGCAAAAGUAAUUGUGGUUUUUGAAAGUAACUUGGCGAAAACGACAAUGACUUUUGCACCAAUCUAAUAC	chr2:35471405-35471486(+)	MIPF0000317	mir-548	548ad	Unknown	Unknown	-0.410442	0.752393	0.614594	0.99686	3.82087	4.23131	24.6095	5.15562	12.6332	17.2938	11.9439	27.0474
hsa-miR-548ad-5p	5p	-	AAAAGUAAUUGUGGUUUUUG	AAAGUA	20	-	-	-	hsa-mir-548ae-2	-	-	-	-	-	-	-	-	-0.29517	0.814976	0.713175	0.99686	3.88581	4.18098	23.2945	5.15562	15.8649	16.6437	11.5523	26.1576
hsa-miR-548ad-5p	5p	-	AAAAGUAAUUGUGGUUUUUG	AAAGUA	20	-	-	-	hsa-mir-548ay	-	-	-	-	-	-	-	-	-0.364578	0.776696	0.65082	0.99686	3.92658	4.29116	24.6095	5.31673	15.669	17.8139	12.9229	27.9371
hsa-miR-548ad-5p	5p	-	AAAAGUAAUUGUGGUUUUUG	AAAGUA	20	-	-	-	hsa-mir-548d-1	-	-	-	-	-	-	-	-	-0.39092	0.762643	0.626049	0.99686	3.95531	4.34623	24.7974	6.44452	15.2773	18.8542	14.8809	27.2253
hsa-miR-548ad-5p	5p	-	AAAAGUAAUUGUGGUUUUUG	AAAGUA	20	-	-	-	hsa-mir-548d-2	-	-	-	-	-	-	-	-	-0.314642	0.804051	0.694553	0.99686	4.05245	4.36709	26.8638	6.44452	16.4525	18.8542	14.8809	28.115
hsa-miR-548ae-5p	5p	-	AAAAGUAAUUGUGGUUUUUG	AAAGUA	20	-	-	-	hsa-mir-548ad	-	-	-	-	-	-	-	-	-0.410442	0.752393	0.614594	0.99686	3.82087	4.23131	24.6095	5.15562	12.6332	17.2938	11.9439	27.0474
hsa-miR-548ae-5p	5p	MIMAT0032115	AAAAGUAAUUGUGGUUUUUG	AAAGUA	20	Yes	-	non-canonical_miRNA	hsa-mir-548ae-2	MI0016780	UGUGCAAAAGUAAUUGUGGUUUUUGUCAUUUAAAAGUAAUGGCAAAAACUGCAAUUACUUUCACACC	chr5:58530043-58530109(-)	MIPF0000317	mir-548	548ae-2	Unknown	Unknown	-0.29517	0.814976	0.713175	0.99686	3.88581	4.18098	23.2945	5.15562	15.8649	16.6437	11.5523	26.1576
hsa-miR-548ae-5p	5p	-	AAAAGUAAUUGUGGUUUUUG	AAAGUA	20	-	-	-	hsa-mir-548ay	-	-	-	-	-	-	-	-	-0.364578	0.776696	0.65082	0.99686	3.92658	4.29116	24.6095	5.31673	15.669	17.8139	12.9229	27.9371
hsa-miR-548ae-5p	5p	-	AAAAGUAAUUGUGGUUUUUG	AAAGUA	20	-	-	-	hsa-mir-548d-1	-	-	-	-	-	-	-	-	-0.39092	0.762643	0.626049	0.99686	3.95531	4.34623	24.7974	6.44452	15.2773	18.8542	14.8809	27.2253
hsa-miR-548ae-5p	5p	-	AAAAGUAAUUGUGGUUUUUG	AAAGUA	20	-	-	-	hsa-mir-548d-2	-	-	-	-	-	-	-	-	-0.314642	0.804051	0.694553	0.99686	4.05245	4.36709	26.8638	6.44452	16.4525	18.8542	14.8809	28.115
hsa-miR-548ag	5p	MIMAT0018969	AAAGGUAAUUGUGGUUUCUGC	AAGGUA	21	NO	-	non-canonical_miRNA	hsa-mir-548ag-1	MI0016793	GUGCAAAGGUAAUUGUGGUUUCUGCUUUUAAAGGUAAUGGCAAAUAUUACAUUUACUUUUGCACCA	chr4:60922619-60922684(+)	MIPF0000317	mir-548	548ag-1	Unknown	Unknown	1.89355	3.71548	0.395766	0.99686	0.539012	-1.35454	1.87859	0.161113	2.25242	0.910201	0	0.177943
hsa-miR-548ag	5p	MIMAT0018969	AAAGGUAAUUGUGGUUUCUGC	AAGGUA	21	NO	-	non-canonical_miRNA	hsa-mir-548ag-2	MI0016794	UGCAAAGGUAAUUGUGGUUUCUGCCAUUGAAAGUAAAGGCAAGAACCUCAAUUACCUUUGCAGC	chr20:60564562-60564625(+)	MIPF0000317	mir-548	548ag-2	p2@uc002ybl.2,p2@uc010gjw.1	curation	0.795371	1.73552	0.708431	0.99686	0.481033	-0.314338	1.50287	0.161113	2.44829	1.95043	0.195801	0.177943
hsa-miR-548ah-3p	3p	MIMAT0020957	CAAAAACUGCAGUUACUUUUGC	AAAAAC	22	Yes	-	non-canonical_miRNA	hsa-mir-548ah	MI0016796	AGGUUGGUGCAAAAGUGAUUGCAGUGUUUGCCAAUAAAAGUAAUGACAAAAACUGCAGUUACUUUUGCACCAGCCC	chr4:76575551-76575626(+)	MIPF0000317	mir-548	4450,548ah	p4@SHROOM3	NM_020859	-0.90309	0.53474	0.551655	0.99686	0.980435	1.88352	4.32075	1.61113	0	1.30029	3.32862	6.40595
hsa-miR-548ah-3p	3p	-	CAAAAACUGCAGUUACUUUUGC	AAAAAC	22	-	-	-	hsa-mir-548p	-	-	-	-	-	-	-	-	-0.90309	0.53474	0.551655	0.99686	0.980435	1.88352	4.32075	1.61113	0	1.30029	3.32862	6.40595
hsa-miR-548am-3p	3p	MIMAT0019076	CAAAAACUGCAGUUACUUUUGU	AAAAAC	22	Yes	-	non-canonical_miRNA	hsa-mir-548am	MI0016904	AGUUGGUGCAAAAGUAAUUGCGGUUUUUGCCGUCGAAAAUAAUGGCAAAAACUGCAGUUACUUUUGUACCAAUG	chrX:16627012-16627085(-)	MIPF0000317	mir-548	548am	p1@CTPS2	NM_175859	-0.25779	0.836368	0.825919	0.99686	2.01275	2.27054	4.50861	6.1223	1.46897	3.38075	4.11183	6.93978
hsa-miR-548am-5p	5p	MIMAT0022740	AAAAGUAAUUGCGGUUUUUGCC	AAAGUA	22	Yes	-	non-canonical_miRNA	hsa-mir-548am	MI0016904	AGUUGGUGCAAAAGUAAUUGCGGUUUUUGCCGUCGAAAAUAAUGGCAAAAACUGCAGUUACUUUUGUACCAAUG	chrX:16627012-16627085(-)	MIPF0000317	mir-548	548am	p1@CTPS2	NM_175859	-2.02232	0.246162	0.380301	0.99686	-1.47446	0.547862	0	0	0.979315	1.30029	0	3.02503
hsa-miR-548am-5p	5p	-	AAAAGUAAUUGCGGUUUUUGCC	AAAGUA	22	-	-	-	hsa-mir-548c	-	-	-	-	-	-	-	-	-2.02232	0.246162	0.380301	0.99686	-1.47446	0.547862	0	0	0.979315	1.30029	0	3.02503
hsa-miR-548am-5p	5p	-	AAAAGUAAUUGCGGUUUUUGCC	AAAGUA	22	-	-	-	hsa-mir-548o-2	-	-	-	-	-	-	-	-	-2.02232	0.246162	0.380301	0.99686	-1.47446	0.547862	0	0	0.979315	1.30029	0	3.02503
hsa-miR-548ap-3p	3p	-	AAAAACCACAAUUACUUUU	AAAACC	19	-	-	-	hsa-mir-548aa-1	-	-	-	-	-	-	-	-	2.65104	6.28119	0.298046	0.99686	0.332513	-2.31853	3.75718	0	0	0.520115	0	0
hsa-miR-548ap-3p	3p	-	AAAAACCACAAUUACUUUU	AAAACC	19	-	-	-	hsa-mir-548aa-2	-	-	-	-	-	-	-	-	2.65104	6.28119	0.298046	0.99686	0.332513	-2.31853	3.75718	0	0	0.520115	0	0
hsa-miR-548ap-3p	3p	-	AAAAACCACAAUUACUUUU	AAAACC	19	-	-	-	hsa-mir-548t	-	-	-	-	-	-	-	-	2.65104	6.28119	0.298046	0.99686	0.332513	-2.31853	3.75718	0	0	0.520115	0	0
hsa-miR-548ap-5p	5p	-	AAAAGUAAUUGCGGUCUUU	AAAGUA	19	-	-	-	hsa-mir-548j	-	-	-	-	-	-	-	-	0.0214886	1.01501	0.991281	1	2.76067	2.73919	3.75718	6.76675	9.69522	15.3434	0.783206	3.73681
hsa-miR-548aq-3p	3p	MIMAT0022264	CAAAAACUGCAAUUACUUUUGC	AAAAAC	22	Yes	-	non-canonical_miRNA	hsa-mir-548aq	MI0019130	GAAAGUAAUUGCUGUUUUUGCCAUUACUUUCAGUGGCAAAAACUGCAAUUACUUUUGC	chr3:185767847-185767904(-)	MIPF0000317	mir-548	548aq	p1@IGF2BP2	ENST00000457616.2	-0.764456	0.588675	0.681926	0.99686	0.661831	1.42629	3.94504	0	0.783452	4.42098	0	3.55886
hsa-miR-548aq-3p	3p	-	CAAAAACUGCAAUUACUUUUGC	AAAAAC	22	-	-	-	hsa-mir-548h-3	-	-	-	-	-	-	-	-	-0.764456	0.588675	0.681926	0.99686	0.661831	1.42629	3.94504	0	0.783452	4.42098	0	3.55886
hsa-miR-548ar-3p	3p	MIMAT0022266	UAAAACUGCAGUUAUUUUUGC	AAAACU	21	Yes	-	non-canonical_miRNA	hsa-mir-548ar	MI0019131	AAAAGUAAUUGCAGUUUUUGCUGUUGAACGUAGUGGUAAAACUGCAGUUAUUUUUGC	chr13:114244505-114244561(+)	MIPF0000317	mir-548	548ar	p1@CDC16	ENST00000356221.3	1.11424	2.16482	0.593532	0.99686	1.2131	0.0988541	6.95078	0	0	0.520115	1.76221	0.889716
hsa-miR-548au-5p	5p	-	AAAAGUAAUUGCGGUUUUUGC	AAAGUA	21	-	-	-	hsa-mir-548am	-	-	-	-	-	-	-	-	-2.02232	0.246162	0.380301	0.99686	-1.47446	0.547862	0	0	0.979315	1.30029	0	3.02503
hsa-miR-548au-5p	5p	MIMAT0022291	AAAAGUAAUUGCGGUUUUUGC	AAAGUA	21	NO	-	non-canonical_miRNA	hsa-mir-548au	MI0019145	AAAAGUAAUUGCGGUUUUUGCUAUUGGUUUUAAUGGCAGUUACUUUUGCACCAG	chr9:93594841-93594894(+)	MIPF0000317	mir-548	548au	p1@PHF2	NM_005392	-1.48363	0.357589	0.511733	0.99686	-0.78317	0.700458	1.31501	0	0.391726	0.520115	0.391603	3.91475
hsa-miR-548au-5p	5p	-	AAAAGUAAUUGCGGUUUUUGC	AAAGUA	21	-	-	-	hsa-mir-548c	-	-	-	-	-	-	-	-	-2.02232	0.246162	0.380301	0.99686	-1.47446	0.547862	0	0	0.979315	1.30029	0	3.02503
hsa-miR-548au-5p	5p	-	AAAAGUAAUUGCGGUUUUUGC	AAAGUA	21	-	-	-	hsa-mir-548o-2	-	-	-	-	-	-	-	-	-2.02232	0.246162	0.380301	0.99686	-1.47446	0.547862	0	0	0.979315	1.30029	0	3.02503
hsa-miR-548av-3p	3p	-	AAAACUGCAGUUACUUUUGC	AAACUG	20	-	-	-	hsa-mir-548ah	-	-	-	-	-	-	-	-	-0.90309	0.53474	0.551655	0.99686	0.980435	1.88352	4.32075	1.61113	0	1.30029	3.32862	6.40595
hsa-miR-548av-3p	3p	-	AAAACUGCAGUUACUUUUGC	AAACUG	20	-	-	-	hsa-mir-548o-2	-	-	-	-	-	-	-	-	-1.41313	0.375495	0.0930804	0.99686	2.79739	4.21053	4.69647	5.63896	10.3807	16.9037	25.2584	13.3457
hsa-miR-548av-3p	3p	-	AAAACUGCAGUUACUUUUGC	AAACUG	20	-	-	-	hsa-mir-548p	-	-	-	-	-	-	-	-	-0.90309	0.53474	0.551655	0.99686	0.980435	1.88352	4.32075	1.61113	0	1.30029	3.32862	6.40595
hsa-miR-548av-5p	5p	-	AAAAGUACUUGCGGAUUU	AAAGUA	18	-	-	-	hsa-mir-548k	-	-	-	-	-	-	-	-	-0.100606	0.932641	0.947721	1	2.19233	2.29294	6.19934	3.06115	4.40692	5.72127	0	8.89716
hsa-miR-548ay-5p	5p	MIMAT0025452	AAAAGUAAUUGUGGUUUUUGC	AAAGUA	21	Yes	-	non-canonical_miRNA	hsa-mir-548ay	MI0022210	AGAAGAUGCUUACUACUAGGUUGGUGCAAAAGUAAUUGUGGUUUUUGCAUUUAAAGUAAUGGCCAAAACCGCGAUUACUCUUGCACGAACCUAACGGUAACACUUCU	chr3:32506283-32506389(-)	MIPF0000317	mir-548	548ay	Unknown	Unknown	-0.364578	0.776696	0.65082	0.99686	3.92658	4.29116	24.6095	5.31673	15.669	17.8139	12.9229	27.9371
hsa-miR-548ay-5p	5p	-	AAAAGUAAUUGUGGUUUUUGC	AAAGUA	21	-	-	-	hsa-mir-548d-1	-	-	-	-	-	-	-	-	-0.39092	0.762643	0.626049	0.99686	3.95531	4.34623	24.7974	6.44452	15.2773	18.8542	14.8809	27.2253
hsa-miR-548ay-5p	5p	-	AAAAGUAAUUGUGGUUUUUGC	AAAGUA	21	-	-	-	hsa-mir-548d-2	-	-	-	-	-	-	-	-	-0.314642	0.804051	0.694553	0.99686	4.05245	4.36709	26.8638	6.44452	16.4525	18.8542	14.8809	28.115
hsa-miR-548az-5p	5p	MIMAT0025456	CAAAAGUGAUUGUGGUUUUUGC	AAAAGU	22	Yes	-	non-canonical_miRNA	hsa-mir-548az	MI0022212	AGAUUGUAUUAGGUUGGUGCAAAAGUGAUUGUGGUUUUUGCUGUUACUUUUAAUGGCAAAAACUGCAAUCACUUUUGCACCAACCUAAUAAAUUU	chr8:119325171-119325265(+)	MIPF0000317	mir-548	548az	Unknown	Unknown	-1.32909	0.398018	0.373837	0.99686	0.534675	1.86377	2.06645	1.77224	0.489658	1.30029	5.67824	3.91475
hsa-miR-548ba	5p	MIMAT0031175	AAAGGUAACUGUGAUUUUUGCU	AAGGUA	22	NO	-	non-canonical_miRNA	hsa-mir-548ba	MI0025747	AAAGGUAACUGUGAUUUUUGCUAUUAGAAAGUAAUGGCAAAAACUGCAAUUACUUU	chr2:49059603-49059658(+)	MIPF0000317	mir-548	548ba	Unknown	Unknown	6.1238	69.7346	0.0658943	0.99686	0.381121	-5.74268	0	1.77224	2.05656	0	0	0
hsa-miR-548bc	5p	MIMAT0039765	AAAAACUGUGAUUACUUUUGC	AAAACU	21	NO	-	non-canonical_miRNA	hsa-mir-548bc	MI0032315	UCUUUUGUUACAGGUUGGUGAGAAGUAAUCGCGGUUUUUGCCAUUACUGCUCAUGGCAAAAACUGUGAUUACUUUUGCACCAACCUAAUAUAAUAUUUGGUCUUCAAUUA	chr17:39297400-39297509(+)	-	-	548bc	Unknown	Unknown	-0.181077	0.882044	0.886255	1	2.25276	2.43383	4.32075	8.70011	1.27311	1.04023	6.26565	8.89716
hsa-miR-548c-5p	5p	-	AAAAGUAAUUGCGGUUUUUGCC	AAAGUA	22	-	-	-	hsa-mir-548am	-	-	-	-	-	-	-	-	-2.02232	0.246162	0.380301	0.99686	-1.47446	0.547862	0	0	0.979315	1.30029	0	3.02503
hsa-miR-548c-5p	5p	MIMAT0004806	AAAAGUAAUUGCGGUUUUUGCC	AAAGUA	22	Yes	-	non-canonical_miRNA	hsa-mir-548c	MI0003630	CAUUGGCAUCUAUUAGGUUGGUGCAAAAGUAAUUGCGGUUUUUGCCAUUACUUUCAGUAGCAAAAAUCUCAAUUACUUUUGCACCAACUUAAUACUU	chr12:64622509-64622605(+)	MIPF0000317	mir-548	548c	p1@RASSF3	NM_178169	-2.02232	0.246162	0.380301	0.99686	-1.47446	0.547862	0	0	0.979315	1.30029	0	3.02503
hsa-miR-548c-5p	5p	-	AAAAGUAAUUGCGGUUUUUGCC	AAAGUA	22	-	-	-	hsa-mir-548o-2	-	-	-	-	-	-	-	-	-2.02232	0.246162	0.380301	0.99686	-1.47446	0.547862	0	0	0.979315	1.30029	0	3.02503
hsa-miR-548d-5p	5p	MIMAT0004812	AAAAGUAAUUGUGGUUUUUGCC	AAAGUA	22	Yes	-	non-canonical_miRNA	hsa-mir-548d-1	MI0003668	AAACAAGUUAUAUUAGGUUGGUGCAAAAGUAAUUGUGGUUUUUGCCUGUAAAAGUAAUGGCAAAAACCACAGUUUCUUUUGCACCAGACUAAUAAAG	chr8:123348034-123348130(-)	MIPF0000317	mir-548	548d-1	p1@ATAD2	ENST00000517666.1	-0.39092	0.762643	0.626049	0.99686	3.95531	4.34623	24.7974	6.44452	15.2773	18.8542	14.8809	27.2253
hsa-miR-548d-5p	5p	MIMAT0004812	AAAAGUAAUUGUGGUUUUUGCC	AAAGUA	22	Yes	-	non-canonical_miRNA	hsa-mir-548d-2	MI0003671	GAGAGGGAAGAUUUAGGUUGGUGCAAAAGUAAUUGUGGUUUUUGCCAUUGAAAGUAAUGGCAAAAACCACAGUUUCUUUUGCACCAACCUAAUAAAA	chr17:67471489-67471585(-)	MIPF0000317	mir-548	548d-2	Unknown	Unknown	-0.314642	0.804051	0.694553	0.99686	4.05245	4.36709	26.8638	6.44452	16.4525	18.8542	14.8809	28.115
hsa-miR-548e-3p	3p	MIMAT0005874	AAAAACUGAGACUACUUUUGCA	AAAACU	22	Yes	-	non-canonical_miRNA	hsa-mir-548e	MI0006344	UUAUUAGGUUGGUACAAAAGCAAUCGCGGUUUUUGCUAUUACUUUUAAAGGCAAAAACUGAGACUACUUUUGCACCAACCUGAUAGAA	chr10:110988926-110989013(+)	MIPF0000317	mir-548	548e	p1@SHOC2	ENST00000489390.1	0.603203	1.51908	0.594396	0.99686	2.8223	2.2191	9.01722	3.22226	8.91177	7.80173	0	6.05007
hsa-miR-548f-3p	3p	MIMAT0005895	AAAAACUGUAAUUACUUUU	AAAACU	19	Yes	-	non-canonical_miRNA	hsa-mir-548f-1	MI0006374	AUUAGGUUGGUGCAAAAGUAAUCACAGUUUUUGACAUUACUUUCAAAGACAAAAACUGUAAUUACUUUUGGACCAACCUAAUAG	chr10:54607874-54607957(-)	MIPF0000317	mir-548	548f-1	p1@PCDH15	ENST00000373955.1	-1.96656	0.255863	0.441719	0.99686	-1.6418	0.324757	0.939294	0	0	0	1.76221	1.95737
hsa-miR-548j-5p	5p	MIMAT0005875	AAAAGUAAUUGCGGUCUUUGGU	AAAGUA	22	Yes	-	non-canonical_miRNA	hsa-mir-548j	MI0006345	GGGCAGCCAGUGAAUAGUUAGCUGGUGCAAAAGUAAUUGCGGUCUUUGGUAUUACUUUCAGUGGCAAAAACUGCAUUACUUUUGCACCAGCCUACUAGAACGCUGAGUUCAG	chr22:26555212-26555323(-)	MIPF0000317	mir-548	548j	p1@TPST2	NM_003595	0.0214886	1.01501	0.991281	1	2.76067	2.73919	3.75718	6.76675	9.69522	15.3434	0.783206	3.73681
hsa-miR-548k	5p	MIMAT0005882	AAAAGUACUUGCGGAUUUUGCU	AAAGUA	22	NO	-	non-canonical_miRNA	hsa-mir-548k	MI0006354	CUUUUCUCAAGUAUUGCUGUUAGGUUGGUGCAAAAGUACUUGCGGAUUUUGCUUUACUUUUAAUGGCAAAAACCGCAAUUAUUUUUGCUUCAACCUAAUAUGAUGCAAAAUUGGCU	chr11:70283955-70284070(+)	MIPF0000317	mir-548	548k	p1@PPFIA1	ENST00000389547.3	-0.100606	0.932641	0.947721	1	2.19233	2.29294	6.19934	3.06115	4.40692	5.72127	0	8.89716
hsa-miR-548l	5p	MIMAT0005889	AAAAGUAUUUGCGGGUUUUGUC	AAAGUA	22	NO	-	non-canonical_miRNA	hsa-mir-548l	MI0006361	UAUUAGGUUGGUGCAAAAGUAUUUGCGGGUUUUGUCGUAGAAAGUAAUGGCAAAAACUGCAGUUACUUGUGCACCAACCAAAUGCU	chr11:94466495-94466580(-)	MIPF0000317	mir-548	548l	p1@MRE11A	ENST00000407439.3	-0.87521	0.545175	0.685301	0.99686	0.0237191	0.898929	0	0	2.93795	3.38075	0	2.13532
hsa-miR-548o-3p	3p	MIMAT0005919	CCAAAACUGCAGUUACUUUUGC	CAAAAC	22	Yes	-	non-canonical_miRNA	hsa-mir-548o-2	MI0016746	UGGUGCAAAAGUAAUUGCGGUUUUUGCCAUUAAAAGUAAUGCGGCCAAAACUGCAGUUACUUUUGCACCC	chr20:38516563-38516632(+)	MIPF0000317	mir-548	548o-2	p1@RALGAPB	ENST00000537204.1	-1.41313	0.375495	0.0930804	0.99686	2.79739	4.21053	4.69647	5.63896	10.3807	16.9037	25.2584	13.3457
hsa-miR-548o-5p	5p	-	AAAAGUAAUUGCGGUUUUUGCC	AAAGUA	22	-	-	-	hsa-mir-548am	-	-	-	-	-	-	-	-	-2.02232	0.246162	0.380301	0.99686	-1.47446	0.547862	0	0	0.979315	1.30029	0	3.02503
hsa-miR-548o-5p	5p	-	AAAAGUAAUUGCGGUUUUUGCC	AAAGUA	22	-	-	-	hsa-mir-548c	-	-	-	-	-	-	-	-	-2.02232	0.246162	0.380301	0.99686	-1.47446	0.547862	0	0	0.979315	1.30029	0	3.02503
hsa-miR-548o-5p	5p	MIMAT0022738	AAAAGUAAUUGCGGUUUUUGCC	AAAGUA	22	Yes	-	non-canonical_miRNA	hsa-mir-548o-2	MI0016746	UGGUGCAAAAGUAAUUGCGGUUUUUGCCAUUAAAAGUAAUGCGGCCAAAACUGCAGUUACUUUUGCACCC	chr20:38516563-38516632(+)	MIPF0000317	mir-548	548o-2	p1@RALGAPB	ENST00000537204.1	-2.02232	0.246162	0.380301	0.99686	-1.47446	0.547862	0	0	0.979315	1.30029	0	3.02503
hsa-miR-548p	5p	MIMAT0005934	UAGCAAAAACUGCAGUUACUUU	AGCAAA	22	NO	-	non-canonical_miRNA	hsa-mir-548p	MI0006420	AUUAGGUUGGUAUAAAAUUAAUUGCAGUUUUUGUCAUUACUUUCAAUAGCAAAAACUGCAGUUACUUUUGCACCAAUGUAAUAC	chr5:100816482-100816565(-)	MIPF0000317	mir-548	548p	p1@ST8SIA4	ENST00000231461.5	-0.90309	0.53474	0.551655	0.99686	0.980435	1.88352	4.32075	1.61113	0	1.30029	3.32862	6.40595
hsa-miR-548q	5p	MIMAT0011163	GCUGGUGCAAAAGUAAUGGCGG	CUGGUG	22	NO	-	non-canonical_miRNA	hsa-mir-548q	MI0010637	AUAUUAGGCUGGUGCAAAAGUAAUGGCGGUUUUUGCCAUUACUUUUCAUUUUUACCAUUAAAAGUAAUGGCAAAAAGCAUGAUUACUUUUUCACCAACCU	chr10:12725254-12725353(-)	MIPF0000317	mir-548	548q	Unknown	Unknown	-1.00439	0.498482	0.454462	0.99686	1.3211	2.32548	5.82362	0	1.66484	3.77083	1.95801	9.25304
hsa-miR-548t-3p	3p	-	AAAAACCACAAUUACUUUUGCACCA	AAAACC	25	-	-	-	hsa-mir-548aa-1	-	-	-	-	-	-	-	-	2.48778	5.60913	0.303008	0.99686	0.826406	-1.66137	4.50861	0	0.783452	0.520115	0	0.355886
hsa-miR-548t-3p	3p	-	AAAAACCACAAUUACUUUUGCACCA	AAAACC	25	-	-	-	hsa-mir-548aa-2	-	-	-	-	-	-	-	-	2.48778	5.60913	0.303008	0.99686	0.826406	-1.66137	4.50861	0	0.783452	0.520115	0	0.355886
hsa-miR-548t-3p	3p	MIMAT0022730	AAAAACCACAAUUACUUUUGCACCA	AAAACC	25	Yes	-	non-canonical_miRNA	hsa-mir-548t	MI0014164	AGGGUGGUGCAAAAGUGAUCGUGGUUUUUGCAAUUUUUUAAUGACAAAAACCACAAUUACUUUUGCACCAACCU	chr4:173268160-173268233(+)	MIPF0000317	mir-548	548t	p1@GALNT7	ENST00000512285.1	3.08752	8.50035	0.196137	0.99686	0.775147	-2.31237	4.32075	0	0.783452	0.520115	0	0
hsa-miR-548t-5p	5p	MIMAT0015009	CAAAAGUGAUCGUGGUUUUUG	AAAAGU	21	Yes	-	non-canonical_miRNA	hsa-mir-548t	MI0014164	AGGGUGGUGCAAAAGUGAUCGUGGUUUUUGCAAUUUUUUAAUGACAAAAACCACAAUUACUUUUGCACCAACCU	chr4:173268160-173268233(+)	MIPF0000317	mir-548	548t	p1@GALNT7	ENST00000512285.1	-3.46882	0.0903193	0.174748	0.99686	-3.02699	0.441832	0	0.322226	0	0.390086	2.93702	0.711773
hsa-miR-548u	5p	MIMAT0015013	CAAAGACUGCAAUUACUUUUGCG	AAAGAC	23	NO	-	non-canonical_miRNA	hsa-mir-548u	MI0014168	AUUAGGAUGGUGCAAAAGUAAUGUGGUUUUUUUCUUUACUUUUAAUGGCAAAGACUGCAAUUACUUUUGCGCCAACCUAAU	chr6:57390132-57390212(+)	MIPF0000317	mir-548	548u	p1@PRIM2	ENST00000389488.2	-6.46333	0.0113329	0.0419518	0.99686	-5.74268	0.720654	0	0	0	0.260058	2.15382	2.4912
hsa-miR-550a-3-5p	5p	-	AGUGCCUGAGGGAGUAAGAG	GUGCCU	20	-	-	-	hsa-mir-550a-1	-	-	-	-	-	-	-	-	-1.07475	0.474754	0.172581	0.99686	3.89	4.96475	15.0287	17.078	12.3394	7.54167	29.7618	56.408
hsa-miR-550a-3-5p	5p	-	AGUGCCUGAGGGAGUAAGAG	GUGCCU	20	-	-	-	hsa-mir-550a-2	-	-	-	-	-	-	-	-	-1.07475	0.474754	0.172581	0.99686	3.89	4.96475	15.0287	17.078	12.3394	7.54167	29.7618	56.408
hsa-miR-550a-3-5p	5p	MIMAT0020925	AGUGCCUGAGGGAGUAAGAG	GUGCCU	20	Yes	Star_miRNA	canonical_hsa-specific_miRNA	hsa-mir-550a-3	MI0003762	GAUGCUUUGCUGGCUGGUGCAGUGCCUGAGGGAGUAAGAGUCCUGUUGUUGUAAGAUAGUGUCUUACUCCCUCAGGCACAUCUCCAACAAGUCUC	chr7:29680734-29680828(-)	MIPF0000334	mir-550	550a-3	p1@LOC646762	NR_024278	-0.926157	0.526258	0.293477	0.99686	2.94723	3.87338	12.3987	5.96118	4.79864	5.46121	16.4473	22.0649
hsa-miR-550a-3p	3p	MIMAT0003257	UGUCUUACUCCCUCAGGCACAU	GUCUUA	22	Yes	Mature_miRNA	canonical_hsa-specific_miRNA	hsa-mir-550a-1	MI0003600	UGAUGCUUUGCUGGCUGGUGCAGUGCCUGAGGGAGUAAGAGCCCUGUUGUUGUAAGAUAGUGUCUUACUCCCUCAGGCACAUCUCCAACAAGUCUCU	chr7:30289794-30289890(+)	MIPF0000334	mir-550	550a-1	p1@ZNRF2	NM_147128	-1.84939	0.277511	0.441641	0.99686	-1.10365	0.745739	0.751435	0	0.587589	0	4.11183	0.889716
hsa-miR-550a-3p	3p	MIMAT0003257	UGUCUUACUCCCUCAGGCACAU	GUCUUA	22	Yes	Mature_miRNA	canonical_hsa-specific_miRNA	hsa-mir-550a-2	MI0003601	UGAUGCUUUGCUGGCUGGUGCAGUGCCUGAGGGAGUAAGAGCCCUGUUGUUGUCAGAUAGUGUCUUACUCCCUCAGGCACAUCUCCAGCGAGUCUCU	chr7:32732981-32733077(+)	MIPF0000334	mir-550	550a-2	p1@AVL9	ENST00000404479.1	-1.84939	0.277511	0.441641	0.99686	-1.10365	0.745739	0.751435	0	0.587589	0	4.11183	0.889716
hsa-miR-550a-3p	3p	MIMAT0003257	UGUCUUACUCCCUCAGGCACAU	GUCUUA	22	Yes	Mature_miRNA	canonical_hsa-specific_miRNA	hsa-mir-550a-3	MI0003762	GAUGCUUUGCUGGCUGGUGCAGUGCCUGAGGGAGUAAGAGUCCUGUUGUUGUAAGAUAGUGUCUUACUCCCUCAGGCACAUCUCCAACAAGUCUC	chr7:29680734-29680828(-)	MIPF0000334	mir-550	550a-3	p1@LOC646762	NR_024278	-1.84939	0.277511	0.441641	0.99686	-1.10365	0.745739	0.751435	0	0.587589	0	4.11183	0.889716
hsa-miR-550a-5p	5p	MIMAT0004800	AGUGCCUGAGGGAGUAAGAGCCC	GUGCCU	23	Yes	Star_miRNA	canonical_hsa-specific_miRNA	hsa-mir-550a-1	MI0003600	UGAUGCUUUGCUGGCUGGUGCAGUGCCUGAGGGAGUAAGAGCCCUGUUGUUGUAAGAUAGUGUCUUACUCCCUCAGGCACAUCUCCAACAAGUCUCU	chr7:30289794-30289890(+)	MIPF0000334	mir-550	550a-1	p1@ZNRF2	NM_147128	-1.07876	0.473435	0.170117	0.99686	3.88999	4.96876	15.0287	17.078	12.3394	7.80173	29.7618	56.408
hsa-miR-550a-5p	5p	MIMAT0004800	AGUGCCUGAGGGAGUAAGAGCCC	GUGCCU	23	Yes	Star_miRNA	canonical_hsa-specific_miRNA	hsa-mir-550a-2	MI0003601	UGAUGCUUUGCUGGCUGGUGCAGUGCCUGAGGGAGUAAGAGCCCUGUUGUUGUCAGAUAGUGUCUUACUCCCUCAGGCACAUCUCCAGCGAGUCUCU	chr7:32732981-32733077(+)	MIPF0000334	mir-550	550a-2	p1@AVL9	ENST00000404479.1	-1.07876	0.473435	0.170117	0.99686	3.88999	4.96876	15.0287	17.078	12.3394	7.80173	29.7618	56.408
hsa-miR-551b-3p	3p	MIMAT0003233	GCGACCCAUACUUGGUUUCAG	CGACCC	21	Yes	Mature_miRNA	canonical_conserved_miRNA	hsa-mir-551b	MI0003575	AGAUGUGCUCUCCUGGCCCAUGAAAUCAAGCGUGGGUGAGACCUGGUGCAGAACGGGAAGGCGACCCAUACUUGGUUUCAGAGGCUGUGAGAAUAA	chr3:168551854-168551949(+)	MIPF0000360	mir-551	551b	p1@EGFEM1P	NR_021485	2.21143	4.63135	0.380088	0.99686	-0.107858	-2.31929	0	2.73892	0	0.520115	0	0
hsa-miR-552-5p	5p	MIMAT0026615	GUUUAACCUUUUGCCUGUUGG	UUUAAC	21	Yes	Star_miRNA	canonical_hsa-specific_miRNA	hsa-mir-552	MI0003557	AACCAUUCAAAUAUACCACAGUUUGUUUAACCUUUUGCCUGUUGGUUGAAGAUGCCUUUCAACAGGUGACUGGUUAGACAAACUGUGGUAUAUACA	chr1:34669599-34669694(-)	MIPF0000501	mir-552	552	p@chr1:35150899..35150929,-	curation	5.93674	61.2543	0.0922957	0.99686	0.194058	-5.74268	0	0	3.32967	0	0	0
hsa-miR-556-5p	5p	MIMAT0003220	GAUGAGCUCAUUGUAAUAUGAG	AUGAGC	22	Yes	Mature_miRNA	canonical_hsa-specific_miRNA	hsa-mir-556	MI0003562	GAUAGUAAUAAGAAAGAUGAGCUCAUUGUAAUAUGAGCUUCAUUUAUACAUUUCAUAUUACCAUUAGCUCAUCUUUUUUAUUACUACCUUCAACA	chr1:162342546-162342640(+)	MIPF0000475	mir-556	556	p1@NOS1AP	ENST00000530878.1	0.537131	1.45108	0.795709	0.99686	1.06783	0.530701	0.187859	0	5.97382	1.69037	0.979007	1.60149
hsa-miR-5582-3p	3p	MIMAT0022280	UAAAACUUUAAGUGUGCCUAGG	AAAACU	22	Yes	-	non-canonical_miRNA	hsa-mir-5582	MI0019138	UAGGCACACUUAAAGUUAUAGCUACAUCAGUUAUAACUAUAUCAGUUAAAACUUUAAGUGUGCCUAGG	chr11:46753125-46753192(-)	-	-	5582	p1@CKAP5	ENST00000415402.1	-4.23438	0.0531282	0.119755	0.99686	-3.74857	0.485808	0.187859	0	0	1.8204	0	2.31326
hsa-miR-5584-5p	5p	MIMAT0022283	CAGGGAAAUGGGAAGAACUAGA	AGGGAA	22	NO	-	non-canonical_miRNA	hsa-mir-5584	MI0019141	CAGGGAAAUGGGAAGAACUAGAUUUGAAUCCAGACCUUUAGUUCUUCCCUUUGCCCAAUU	chr1:44545493-44545552(+)	-	-	5584	p2@RNF220	NM_018150	-0.832696	0.561479	0.689715	0.99686	0.222437	1.05513	3.1936	0	0.293795	1.43032	1.37061	3.38092
hsa-miR-5588-5p	5p	MIMAT0022295	ACUGGCAUUAGUGGGACUUUU	CUGGCA	21	NO	-	non-canonical_miRNA	hsa-mir-5588	MI0019147	ACUGGCAUUAGUGGGACUUUUUUUUUUUUUUUUUUUAAUGUUAAAAGUCCCACUAAUGCCAGC	chr3:185253210-185253272(-)	-	-	5588	p1@EHHADH	ENST00000456310.1	5.86571	58.3115	0.0991286	0.99686	0.123028	-5.74268	0	3.22226	0	0	0	0
hsa-miR-5682	5p	MIMAT0022470	GUAGCACCUUGCAGGAUAAGGU	UAGCAC	22	NO	-	non-canonical_miRNA	hsa-mir-5682	MI0019282	GGCCCAUGGGUCUUAUCCUGCAAGGUGCUGCAGAGACGAGGCCUGUAGCACCUUGCAGGAUAAGGUCUACUGGGCC	chr3:121049640-121049715(+)	-	-	5682	p1@STXBP5L	ENST00000461772.1	-5.6292	0.0202042	0.118636	0.99686	-5.74268	-0.113478	0	0	0	0	2.74122	0
hsa-miR-5695	5p	MIMAT0022488	ACUCCAAGAAGAAUCUAGACAG	CUCCAA	22	NO	-	non-canonical_miRNA	hsa-mir-5695	MI0019302	CAAGGCCUAUCUAUCUAGAUUCUUCUUGGCCUCUCUGAGCAUGCAUUCCUGAGACUCCAAGAAGAAUCUAGACAGAUAGGCCUUG	chr19:12920320-12920404(+)	-	-	5695	p@chr19:13030250..13030260,+	curation	-1.13394	0.455668	0.384406	0.99686	1.4316	2.56555	3.75718	4.35005	0	1.56035	5.67824	10.4986
hsa-miR-5701	5p	MIMAT0022494	UUAUUGUCACGUUCUGAUU	UAUUGU	19	NO	-	non-canonical_miRNA	hsa-mir-5701-1	MI0019308	GAUUGGACUUUAUUGUCACGUUCUGAUUGGUUAGCCUAAGACUUGUUCUGAUCCAAUCAGAACAUGAAAAUAACGUCCAAUC	chr15:20940252-20940333(+)	MIPF0001325	mir-5701	5701-1	Unknown	Unknown	1.33678	2.52586	0.519246	0.99686	1.16354	-0.173231	0	3.7056	2.93795	2.21049	0	0.355886
hsa-miR-5701	5p	MIMAT0022494	UUAUUGUCACGUUCUGAUU	UAUUGU	19	NO	-	non-canonical_miRNA	hsa-mir-5701-2	MI0019593	GAUUGGACUUUAUUGUCACGUUCUGAUUGGUUAGCCUAAGACUUGUUCUGAUCCAAUCAGAACAUGAAAAUAACGUCCAAUC	chr15:21513959-21514040(+)	MIPF0001325	mir-5701	5701-2	Unknown	Unknown	1.33678	2.52586	0.519246	0.99686	1.16354	-0.173231	0	3.7056	2.93795	2.21049	0	0.355886
hsa-miR-5701	5p	MIMAT0022494	UUAUUGUCACGUUCUGAUU	UAUUGU	19	NO	-	non-canonical_miRNA	hsa-mir-5701-3	MI0031522	GAUUGGACUUUAUUGUCACGUUCUGAUUGGUUAGCCUAAGACUUGUUCUGAUCCAAUCAGAACAUGAAAAUAACGUCCAAUC	chr15:21951242-21951323(+)	MIPF0001325	mir-5701	5701-3	Unknown	Unknown	1.33678	2.52586	0.519246	0.99686	1.16354	-0.173231	0	3.7056	2.93795	2.21049	0	0.355886
hsa-miR-574-3p	3p	MIMAT0003239	CACGCUCAUGCACACACCCACA	ACGCUC	22	Yes	Mature_miRNA	canonical_conserved_miRNA	hsa-mir-574	MI0003581	GGGACCUGCGUGGGUGCGGGCGUGUGAGUGUGUGUGUGUGAGUGUGUGUCGCUCCGGGUCCACGCUCAUGCACACACCCACACGCCCACACUCAGG	chr4:38868032-38868127(+)	MIPF0000419	mir-574	574	p1@FAM114A1	ENST00000358869.2	0.00438184	1.00304	0.998027	1	5.41177	5.40739	33.0632	40.7616	53.7644	31.857	63.4397	32.0298
hsa-miR-574-5p	5p	MIMAT0004795	UGAGUGUGUGUGUGUGAGUGUGU	GAGUGU	23	Yes	Star_miRNA	canonical_conserved_miRNA	hsa-mir-574	MI0003581	GGGACCUGCGUGGGUGCGGGCGUGUGAGUGUGUGUGUGUGAGUGUGUGUCGCUCCGGGUCCACGCUCAUGCACACACCCACACGCCCACACUCAGG	chr4:38868032-38868127(+)	MIPF0000419	mir-574	574	p1@FAM114A1	ENST00000358869.2	0.297401	1.22893	0.660057	0.99686	6.85196	6.55456	83.9729	87.0011	175.395	123.007	77.7332	81.1421
hsa-miR-576-3p	3p	MIMAT0004796	AAGAUGUGGAAAAAUUGGAAUC	AGAUGU	22	Yes	Star_miRNA	canonical_conserved_miRNA	hsa-mir-576	MI0003583	UACAAUCCAACGAGGAUUCUAAUUUCUCCACGUCUUUGGUAAUAAGGUUUGGCAAAGAUGUGGAAAAAUUGGAAUCCUCAUUCGAUUGGUUAUAACCA	chr4:109488698-109488795(+)	MIPF0000493	mir-576	576	p1@SEC24B	NM_006323	-0.587247	0.665612	0.366322	0.99686	8.72735	9.3146	405.587	335.599	530.201	455.231	469.923	985.093
hsa-miR-576-5p	5p	MIMAT0003241	AUUCUAAUUUCUCCACGUCUUU	UUCUAA	22	Yes	Mature_miRNA	canonical_conserved_miRNA	hsa-mir-576	MI0003583	UACAAUCCAACGAGGAUUCUAAUUUCUCCACGUCUUUGGUAAUAAGGUUUGGCAAAGAUGUGGAAAAAUUGGAAUCCUCAUUCGAUUGGUUAUAACCA	chr4:109488698-109488795(+)	MIPF0000493	mir-576	576	p1@SEC24B	NM_006323	-0.591027	0.66387	0.518306	0.99686	2.90185	3.49288	12.9623	2.09447	7.34486	7.02155	12.1397	14.5913
hsa-miR-577	5p	MIMAT0003242	UAGAUAAAAUAUUGGUACCUG	AGAUAA	21	NO	Mature_miRNA	canonical_conserved_miRNA	hsa-mir-577	MI0003584	UGGGGGAGUGAAGAGUAGAUAAAAUAUUGGUACCUGAUGAAUCUGAGGCCAGGUUUCAAUACUUUAUCUGCUCUUCAUUUCCCCAUAUCUACUUAC	chr4:114656759-114656854(+)	MIPF0000530	mir-577	577	p1@UGT8	NM_001128174	0.701127	1.62577	0.559215	0.99686	2.58578	1.88465	6.3872	10.1501	1.46897	5.33118	5.67824	0
hsa-miR-578	5p	MIMAT0003243	CUUCUUGUGCUCUAGGAUUGU	UUCUUG	21	NO	-	non-canonical_miRNA	hsa-mir-578	MI0003585	AGAUAAAUCUAUAGACAAAAUACAAUCCCGGACAACAAGAAGCUCCUAUAGCUCCUGUAGCUUCUUGUGCUCUAGGAUUGUAUUUUGUUUAUAUAU	chr4:165386242-165386337(+)	MIPF0000477	mir-578	578	p1@CPE	NM_001873	7.20379	147.42	0.0288913	0.99686	1.46111	-5.74268	0	8.21677	0	0	0	0
hsa-miR-579-5p	5p	MIMAT0026616	UCGCGGUUUGUGCCAGAUGACG	CGCGGU	22	Yes	Mature_miRNA	canonical_conserved_miRNA	hsa-mir-579	MI0003586	CAUAUUAGGUUAAUGCAAAAGUAAUCGCGGUUUGUGCCAGAUGACGAUUUGAAUUAAUAAAUUCAUUUGGUAUAAACCGCGAUUAUUUUUGCAUCAAC	chr5:32394378-32394475(-)	MIPF0000317	mir-548	579	p1@ZFR	NM_016107	-0.673834	0.626839	0.479741	0.99686	2.80416	3.47799	10.708	3.06115	7.149	2.86063	5.28664	25.2679
hsa-miR-580-3p	3p	MIMAT0003245	UUGAGAAUGAUGAAUCAUUAGG	UGAGAA	22	Yes	Mature_miRNA	canonical_hsa-specific_miRNA	hsa-mir-580	MI0003587	AUAAAAUUUCCAAUUGGAACCUAAUGAUUCAUCAGACUCAGAUAUUUAAGUUAACAGUAUUUGAGAAUGAUGAAUCAUUAGGUUCCGGUCAGAAAUU	chr5:36147892-36147988(-)	MIPF0000515	mir-580	580	p1@LMBRD2	NM_001007527	0.694703	1.61855	0.59841	0.99686	2.43322	1.73852	9.39294	0	6.75727	1.69037	0.979007	7.29567
hsa-miR-581	5p	MIMAT0003246	UCUUGUGUUCUCUAGAUCAGU	CUUGUG	21	NO	-	non-canonical_miRNA	hsa-mir-581	MI0003588	GUUAUGUGAAGGUAUUCUUGUGUUCUCUAGAUCAGUGCUUUUAGAAAAUUUGUGUGAUCUAAAGAACACAAAGAAUACCUACACAGAACCACCUGC	chr5:53951504-53951599(-)	MIPF0000466	mir-581	581	p1@ARL15	NM_019087	-2.58605	0.166541	0.302838	0.99686	-2.1349	0.451144	0	0	0.587589	2.60058	0	1.42355
hsa-miR-582-3p	3p	MIMAT0004797	UAACUGGUUGAACAACUGAACC	AACUGG	22	Yes	Mature_miRNA	canonical_conserved_miRNA	hsa-mir-582	MI0003589	AUCUGUGCUCUUUGAUUACAGUUGUUCAACCAGUUACUAAUCUAACUAAUUGUAACUGGUUGAACAACUGAACCCAAAGGGUGCAAAGUAGAAACAUU	chr5:59703606-59703703(-)	MIPF0000417	mir-582	582	p1@PDE4D	ENST00000507116.1	-1.83927	0.279462	0.0356397	0.99686	2.29673	4.13601	6.76292	4.35005	3.62347	14.9533	15.8599	21.887
hsa-miR-582-5p	5p	MIMAT0003247	UUACAGUUGUUCAACCAGUUACU	UACAGU	23	Yes	Star_miRNA	canonical_conserved_miRNA	hsa-mir-582	MI0003589	AUCUGUGCUCUUUGAUUACAGUUGUUCAACCAGUUACUAAUCUAACUAAUUGUAACUGGUUGAACAACUGAACCCAAAGGGUGCAAAGUAGAAACAUU	chr5:59703606-59703703(-)	MIPF0000417	mir-582	582	p1@PDE4D	ENST00000507116.1	1.16861	2.24794	0.292849	0.99686	2.87705	1.70844	9.95652	10.6335	1.46897	4.55101	4.11183	1.06766
hsa-miR-584-5p	5p	MIMAT0003249	UUAUGGUUUGCCUGGGACUGAG	UAUGGU	22	Yes	Mature_miRNA	canonical_conserved_miRNA	hsa-mir-584	MI0003591	UAGGGUGACCAGCCAUUAUGGUUUGCCUGGGACUGAGGAAUUUGCUGGGAUAUGUCAGUUCCAGGCCAACCAGGCUGGUUGGUCUCCCUGAAGCAAC	chr5:149062313-149062409(-)	MIPF0000533	mir-584	584	p1@SH3TC2	ENST00000511307.1	0.309827	1.23956	0.649794	0.99686	8.07916	7.76933	154.044	155.313	501.703	367.331	130.6	156.412
hsa-miR-589-5p	5p	MIMAT0004799	UGAGAACCACGUCUGCUCUGAG	GAGAAC	22	Yes	Mature_miRNA	canonical_conserved_miRNA	hsa-mir-589	MI0003599	UCCAGCCUGUGCCCAGCAGCCCCUGAGAACCACGUCUGCUCUGAGCUGGGUACUGCCUGUUCAGAACAAAUGCCGGUUCCCAGACGCUGCCAGCUGGCC	chr7:5495819-5495917(-)	MIPF0000496	mir-589	589	p1@FBXL18	ENST00000382368.3	0.428881	1.34619	0.561114	0.99686	5.98985	5.56097	52.9762	25.9392	111.544	35.3678	15.2725	90.9289
hsa-miR-590-3p	3p	MIMAT0004801	UAAUUUUAUGUAUAAGCUAGU	AAUUUU	21	Yes	Mature_miRNA	canonical_conserved_miRNA	hsa-mir-590	MI0003602	UAGCCAGUCAGAAAUGAGCUUAUUCAUAAAAGUGCAGUAUGGUGAAGUCAAUCUGUAAUUUUAUGUAUAAGCUAGUCUCUGAUUGAAACAUGCAGCA	chr7:74191198-74191294(+)	MIPF0000418	mir-590	590	p1@EIF4H	ENST00000353999.6	-0.0661998	0.955151	0.965687	1	2.13232	2.19852	4.69647	2.90004	5.48416	7.54167	0.783206	5.33829
hsa-miR-592	5p	MIMAT0003260	UUGUGUCAAUAUGCGAUGAUGU	UGUGUC	22	NO	Mature_miRNA	canonical_conserved_miRNA	hsa-mir-592	MI0003604	UAUUAUGCCAUGACAUUGUGUCAAUAUGCGAUGAUGUGUUGUGAUGGCACAGCGUCAUCACGUGGUGACGCAACAUCAUGACGUAAGACGUCACAAC	chr7:127058088-127058184(-)	MIPF0000340	mir-592	592	p1@GRM8	ENST00000472701.1	-0.592241	0.663312	0.651801	0.99686	1.62527	2.21751	2.06645	4.18894	2.93795	4.55101	9.00687	0.355886
hsa-miR-597-3p	3p	MIMAT0026619	UGGUUCUCUUGUGGCUCAAGCGU	GGUUCU	23	Yes	Mature_miRNA	canonical_conserved_miRNA	hsa-mir-597	MI0003609	UACUUACUCUACGUGUGUGUCACUCGAUGACCACUGUGAAGACAGUAAAAUGUACAGUGGUUCUCUUGUGGCUCAAGCGUAAUGUAGAGUACUGGUC	chr8:9741672-9741768(+)	MIPF0000479	mir-597	597	p1@TNKS	ENST00000310430.6	-0.288743	0.818615	0.781664	0.99686	2.44083	2.72957	4.13289	6.60564	5.48416	1.56035	5.87404	12.456
hsa-miR-598-3p	3p	MIMAT0003266	UACGUCAUCGUUGUCAUCGUCA	ACGUCA	22	Yes	Mature_miRNA	canonical_conserved_miRNA	hsa-mir-598	MI0003610	GCUUGAUGAUGCUGCUGAUGCUGGCGGUGAUCCCGAUGGUGUGAGCUGGAAAUGGGGUGCUACGUCAUCGUUGUCAUCGUCAUCAUCAUCAUCCGAG	chr8:11035206-11035302(-)	MIPF0000393	mir-598	598	p1@XKR6	NM_173683	0.696504	1.62057	0.333586	0.99686	5.34813	4.65163	45.274	31.4171	45.4402	20.2845	30.545	24.5562
hsa-miR-598-5p	5p	MIMAT0026620	GCGGUGAUCCCGAUGGUGUGAGC	CGGUGA	23	Yes	Star_miRNA	canonical_conserved_miRNA	hsa-mir-598	MI0003610	GCUUGAUGAUGCUGCUGAUGCUGGCGGUGAUCCCGAUGGUGUGAGCUGGAAAUGGGGUGCUACGUCAUCGUUGUCAUCGUCAUCAUCAUCAUCCGAG	chr8:11035206-11035302(-)	MIPF0000393	mir-598	598	p1@XKR6	NM_173683	-0.229947	0.852666	0.915761	1	0.905409	1.13536	0	0	5.48416	2.21049	2.54542	1.77943
hsa-miR-610	5p	MIMAT0003278	UGAGCUAAAUGUGUGCUGGGA	GAGCUA	21	NO	-	non-canonical_miRNA	hsa-mir-610	MI0003623	UCUAUUUGUCUUAGGUGAGCUAAAUGUGUGCUGGGACACAUUUGAGCCAAAUGUCCCAGCACACAUUUAGCUCACAUAAGAAAAAUGGACUCUAGU	chr11:28056815-28056910(+)	MIPF0000661	mir-610	610	Unknown	Unknown	-1.82722	0.281807	0.154649	0.99686	0.995356	2.82258	2.25431	0	3.62347	2.34052	1.76221	17.0825
hsa-miR-6128	5p	MIMAT0024611	ACUGGAAUUGGAGUCAAAA	CUGGAA	19	NO	-	non-canonical_miRNA	hsa-mir-6128	MI0021272	AAGAAGCUUGUAGAUUUUUCUCCCUUACUAUCUAGAAUUAUAGGACUUCAGUCCAUGAUUUGGAAAAAUUACUGGAAUUGGAGUCAAAAAUAAUUUGAAAAUUAGGAAU	chr11:56743873-56743981(+)	MIPF0001442	mir-6128	6128	Unknown	Unknown	-0.0220759	0.984815	1	1	0.457974	0.48005	1.69073	0.805565	1.5669	2.21049	1.37061	0.533829
hsa-miR-6130	5p	MIMAT0024614	UGAGGGAGUGGAUUGUAUG	GAGGGA	19	NO	-	non-canonical_miRNA	hsa-mir-6130	MI0021275	CAAUGAAUGUGGAAAUGCAGGCAUCCCUUCUAUAUACUGAUGUAAUUUUCCUUGGAUUUAUAUGCAGUACUGAGGGAGUGGAUUGUAUGGUAGUUCUAUUUUUACAUUU	chr21:23079284-23079392(+)	MIPF0001413	mir-6130	6130	Unknown	Unknown	-0.480781	0.71659	0.64738	0.99686	2.33278	2.81356	5.44791	3.22226	6.36555	4.68104	5.87404	10.4986
hsa-miR-6131	5p	MIMAT0024615	GGCUGGUCAGAUGGGAGUG	GCUGGU	19	NO	-	non-canonical_miRNA	hsa-mir-6131	MI0021276	UCCCGCAUUCCCUCUGCUUUGGUCAGGUGGUGCCCUCCUUCCAUGGGUAGAGCCAGAGAUGGUGGGUUCUGGCUGGUCAGAUGGGAGUGGACAGAGACCCGGGGUCCUC	chr5:10478037-10478145(+)	MIPF0001412	mir-6131	6131	Unknown	Unknown	-1.53192	0.345816	0.293218	0.99686	0.43719	1.96911	0.563576	1.45002	1.95863	4.16092	4.50343	3.02503
hsa-miR-615-3p	3p	MIMAT0003283	UCCGAGCCUGGGUCUCCCUCUU	CCGAGC	22	Yes	Mature_miRNA	canonical_conserved_miRNA	hsa-mir-615	MI0003628	CUCGGGAGGGGCGGGAGGGGGGUCCCCGGUGCUCGGAUCUCGAGGGUGCUUAUUGUUCGGUCCGAGCCUGGGUCUCCCUCUUCCCCCCAACCCCCC	chr12:54033950-54034045(+)	MIPF0000342	mir-615	615	p1@HOXC4,p1@HOXC5,p1@HOXC6	NM_014620	0.262271	1.19937	0.827176	0.99686	2.38725	2.12498	3.00574	3.06115	9.49936	7.93176	0.587404	4.44858
hsa-miR-616-3p	3p	MIMAT0004805	AGUCAUUGGAGGGUUUGAGCAG	GUCAUU	22	Yes	Star_miRNA	canonical_hsa-specific_miRNA	hsa-mir-616	MI0003629	UUAGGUAAUUCCUCCACUCAAAACCCUUCAGUGACUUCCAUGACAUGAAAUAGGAAGUCAUUGGAGGGUUUGAGCAGAGGAAUGACCUGUUUUAAAA	chr12:57519163-57519259(-)	MIPF0000507	mir-616	616,6758	p1@DDIT3	ENST00000552740.1	-1.13441	0.45552	0.627962	0.99686	-0.290537	0.843876	0	0	2.35036	0	0	5.33829
hsa-miR-618	5p	MIMAT0003287	AAACUCUACUUGUCCUUCUGAGU	AACUCU	23	NO	-	non-canonical_miRNA	hsa-mir-618	MI0003632	CUCUUGUUCACAGCCAAACUCUACUUGUCCUUCUGAGUGUAAUUACGUACAUGCAGUAGCUCAGGAGACAAGCAGGUUUACCCUGUGGAUGAGUCUGA	chr12:80935736-80935833(-)	MIPF0000553	mir-618	618	p1@LIN7A	ENST00000261203.3	0.563218	1.47756	0.832201	0.99686	0.321974	-0.241244	0	3.7056	0	0	0	2.4912
hsa-miR-619-5p	5p	MIMAT0026622	GCUGGGAUUACAGGCAUGAGCC	CUGGGA	22	NO	-	non-canonical_miRNA	hsa-mir-619	MI0003633	CGCCCACCUCAGCCUCCCAAAAUGCUGGGAUUACAGGCAUGAGCCACUGCGGUCGACCAUGACCUGGACAUGUUUGUGCCCAGUACUGUCAGUUUGCAG	chr12:108836908-108837006(-)	MIPF0000557	mir-619	619	p1@SSH1	NM_018984	1.08631	2.1233	0.468136	0.99686	1.76148	0.675165	3.00574	4.67228	2.44829	1.8204	0.587404	2.31326
hsa-miR-624-5p	5p	MIMAT0003293	UAGUACCAGUACCUUGUGUUCA	AGUACC	22	Yes	Mature_miRNA	canonical_conserved_miRNA	hsa-mir-624	MI0003638	AAUGCUGUUUCAAGGUAGUACCAGUACCUUGUGUUCAGUGGAACCAAGGUAAACACAAGGUAUUGGUAUUACCUUGAGAUAGCAUUACACCUAAGUG	chr14:31014646-31014742(-)	MIPF0000523	mir-624	624	p1@STRN3	ENST00000357479.5	-0.361259	0.778485	0.787963	0.99686	1.81038	2.17164	7.89007	1.77224	0.881384	0.650144	4.30763	8.54127
hsa-miR-625-3p	3p	MIMAT0004808	GACUAUAGAACUUUCCCCCUCA	ACUAUA	22	Yes	Mature_miRNA	canonical_hsa-specific_miRNA	hsa-mir-625	MI0003639	AGGGUAGAGGGAUGAGGGGGAAAGUUCUAUAGUCCUGUAAUUAGAUCUCAGGACUAUAGAACUUUCCCCCUCAUCCCUCUGCCCU	chr14:65471102-65471186(+)	MIPF0000534	mir-625	625	p1@FUT8	NR_038170	0.85527	1.8091	0.242996	0.99686	7.3176	6.46233	91.2994	59.6118	327.385	174.629	52.8664	36.8342
hsa-miR-625-5p	5p	MIMAT0003294	AGGGGGAAAGUUCUAUAGUCC	GGGGGA	21	Yes	Mature_miRNA	canonical_hsa-specific_miRNA	hsa-mir-625	MI0003639	AGGGUAGAGGGAUGAGGGGGAAAGUUCUAUAGUCCUGUAAUUAGAUCUCAGGACUAUAGAACUUUCCCCCUCAUCCCUCUGCCCU	chr14:65471102-65471186(+)	MIPF0000534	mir-625	625	p1@FUT8	NR_038170	0.0535565	1.03782	0.96025	1	3.3939	3.34034	11.6472	11.439	8.42211	14.8233	5.48244	9.96482
hsa-miR-627-3p	3p	MIMAT0026623	UCUUUUCUUUGAGACUCACU	CUUUUC	20	Yes	-	non-canonical_miRNA	hsa-mir-627	MI0003641	UACUUAUUACUGGUAGUGAGUCUCUAAGAAAAGAGGAGGUGGUUGUUUUCCUCCUCUUUUCUUUGAGACUCACUACCAAUAAUAAGAAAUACUACUA	chr15:42199570-42199666(-)	MIPF0000550	mir-627	627	p1@VPS39	NM_015289	-1.73673	0.300049	0.452437	0.99686	-0.760934	0.975794	0	0	1.66484	3.51078	0	2.31326
hsa-miR-627-5p	5p	MIMAT0003296	GUGAGUCUCUAAGAAAAGAGGA	UGAGUC	22	Yes	-	non-canonical_miRNA	hsa-mir-627	MI0003641	UACUUAUUACUGGUAGUGAGUCUCUAAGAAAAGAGGAGGUGGUUGUUUUCCUCCUCUUUUCUUUGAGACUCACUACCAAUAAUAAGAAAUACUACUA	chr15:42199570-42199666(-)	MIPF0000550	mir-627	627	p1@VPS39	NM_015289	-1.3316	0.397328	0.133486	0.99686	2.70084	4.03244	6.3872	3.7056	9.30349	29.2565	5.09084	14.5913
hsa-miR-628-3p	3p	MIMAT0003297	UCUAGUAAGAGUGGCAGUCGA	CUAGUA	21	Yes	Star_miRNA	canonical_conserved_miRNA	hsa-mir-628	MI0003642	AUAGCUGUUGUGUCACUUCCUCAUGCUGACAUAUUUACUAGAGGGUAAAAUUAAUAACCUUCUAGUAAGAGUGGCAGUCGAAGGGAAGGGCUCAU	chr15:55372940-55373034(-)	MIPF0000529	mir-628	628	p1@CCPG1,p1@DYX1C1-CCPG1,p1@DYX1C1	ENST00000425574.3	0.100007	1.07178	0.899978	1	4.23952	4.13951	18.0344	12.5668	25.9519	26.7859	15.4683	10.4986
hsa-miR-628-5p	5p	MIMAT0004809	AUGCUGACAUAUUUACUAGAGG	UGCUGA	22	Yes	Mature_miRNA	canonical_conserved_miRNA	hsa-mir-628	MI0003642	AUAGCUGUUGUGUCACUUCCUCAUGCUGACAUAUUUACUAGAGGGUAAAAUUAAUAACCUUCUAGUAAGAGUGGCAGUCGAAGGGAAGGGCUCAU	chr15:55372940-55373034(-)	MIPF0000529	mir-628	628	p1@CCPG1,p1@DYX1C1-CCPG1,p1@DYX1C1	ENST00000425574.3	0.501479	1.41566	0.521098	0.99686	4.56079	4.05931	21.9795	32.0615	16.7463	21.5848	22.1256	6.22801
hsa-miR-629-5p	5p	MIMAT0004810	UGGGUUUACGUUGGGAGAACU	GGGUUU	21	Yes	Mature_miRNA	canonical_hsa-specific_miRNA	hsa-mir-629	MI0003643	UCCCUUUCCCAGGGGAGGGGCUGGGUUUACGUUGGGAGAACUUUUACGGUGAACCAGGAGGUUCUCCCAACGUAAGCCCAGCCCCUCCCCUCUGCCU	chr15:70079372-70079468(-)	MIPF0001555	mir-629	629	p1@TLE3	NM_020908	0.261699	1.19889	0.697853	0.99686	10.7886	10.5269	2613.68	732.581	1960.2	796.296	649.669	2980.19
hsa-miR-636	5p	MIMAT0003306	UGUGCUUGCUCGUCCCGCCCGCA	GUGCUU	23	NO	-	non-canonical_miRNA	hsa-mir-636	MI0003651	UGGCGGCCUGGGCGGGAGCGCGCGGGCGGGGCCGGCCCCGCUGCCUGGAAUUAACCCCGCUGUGCUUGCUCGUCCCGCCCGCAGCCCUAGGCGGCGUCG	chr17:76736450-76736548(-)	MIPF0000524	mir-636	636	p1@SRSF2	ENST00000452355.3	-0.162853	0.893257	0.8668	0.99686	3.16595	3.3288	16.7194	3.06115	7.149	2.99066	4.89504	22.2429
hsa-miR-641	5p	MIMAT0003311	AAAGACAUAGGAUAGAGUCACCUC	AAGACA	24	NO	-	non-canonical_miRNA	hsa-mir-641	MI0003656	UGGGUGAAAGGAAGGAAAGACAUAGGAUAGAGUCACCUCUGUCCUCUGUCCUCUACCUAUAGAGGUGACUGUCCUAUGUCUUUCCUUCCUCUUACCCCU	chr19:40282543-40282641(-)	MIPF0000679	mir-641	641	p1@AKT2	ENST00000584288.1	-0.884936	0.541512	0.389121	0.99686	2.32175	3.20668	0.751435	3.38337	10.6745	20.6746	5.09084	1.77943
hsa-miR-642a-3p	3p	MIMAT0020924	AGACACAUUUGGAGAGGGAACC	GACACA	22	Yes	Mature_miRNA	canonical_conserved_miRNA	hsa-mir-642a	MI0003657	AUCUGAGUUGGGAGGGUCCCUCUCCAAAUGUGUCUUGGGGUGGGGGAUCAAGACACAUUUGGAGAGGGAACCUCCCAACUCGGCCUCUGCCAUCAUU	chr19:45674928-45675024(+)	MIPF0000468	mir-642	642a,642b	p1@GIPR	NM_000164	-0.466479	0.723729	0.65456	0.99686	2.33577	2.80225	6.76292	5.63896	2.74208	7.6717	6.06985	7.11773
hsa-miR-642a-5p	5p	MIMAT0003312	GUCCCUCUCCAAAUGUGUCUUG	UCCCUC	22	Yes	Mature_miRNA	canonical_conserved_miRNA	hsa-mir-642a	MI0003657	AUCUGAGUUGGGAGGGUCCCUCUCCAAAUGUGUCUUGGGGUGGGGGAUCAAGACACAUUUGGAGAGGGAACCUCCCAACUCGGCCUCUGCCAUCAUU	chr19:45674928-45675024(+)	MIPF0000468	mir-642	642a,642b	p1@GIPR	NM_000164	2.38201	5.21262	0.20841	0.99686	1.77752	-0.60449	4.32075	5.15562	0.783452	0	1.95801	0
hsa-miR-6501-5p	5p	MIMAT0025458	AGUUGCCAGGGCUGCCUUUGGU	GUUGCC	22	Yes	-	non-canonical_miRNA	hsa-mir-6501	MI0022213	GGAGUUGCCAGGGCUGCCUUUGGUGACAGCAGCAGUAGAGUUGCCAGAGCAGCCUGCGGUAACAGUA	chr21:33550662-33550728(+)	-	-	6501	p1@SON	ENST00000381679.4	0.190556	1.1412	0.796964	0.99686	4.98248	4.79192	26.676	19.3336	48.672	23.4052	33.8737	25.8018
hsa-miR-6503-3p	3p	MIMAT0025463	GGGACUAGGAUGCAGACCUCC	GGACUA	21	Yes	-	non-canonical_miRNA	hsa-mir-6503	MI0022215	AAUGGUCCCCCCAGGGAGGUCUGCAUUCAAAUCCCCAGAAGCUGAGGAUUAGGGGACUAGGAUGCAGACCUCCCUGGGGGACCAUU	chr11:60209071-60209156(-)	-	-	6503	p1@MS4A4E	ENST00000532442.1	-0.367547	0.775099	0.713665	0.99686	2.65598	3.02352	6.3872	1.12779	11.2621	3.51078	4.30763	16.5487
hsa-miR-6503-5p	5p	MIMAT0025462	AGGUCUGCAUUCAAAUCCCCAGA	GGUCUG	23	Yes	-	non-canonical_miRNA	hsa-mir-6503	MI0022215	AAUGGUCCCCCCAGGGAGGUCUGCAUUCAAAUCCCCAGAAGCUGAGGAUUAGGGGACUAGGAUGCAGACCUCCCUGGGGGACCAUU	chr11:60209071-60209156(-)	-	-	6503	p1@MS4A4E	ENST00000532442.1	-3.28829	0.102359	0.158364	0.99686	-2.35716	0.931127	0	0	0.489658	0.130029	2.34962	3.20298
hsa-miR-6505-3p	3p	MIMAT0025467	UGACUUCUACCUCUUCCAAAG	GACUUC	21	Yes	-	non-canonical_miRNA	hsa-mir-6505	MI0022217	GCAUUGGAAUAGGGGAUAUCUCAGCAUGUUGAGCCCUGUCUCUGGGGAGCUGACUUCUACCUCUUCCAAAG	chr12:48132797-48132867(+)	MIPF0001805	mir-6505	6505	p1@PFKM	ENST00000551339.1	-0.676735	0.625579	0.764476	0.99686	-0.12354	0.553195	0	0	2.64415	0.520115	3.13282	0.711773
hsa-miR-6505-5p	5p	MIMAT0025466	UUGGAAUAGGGGAUAUCUCAGC	UGGAAU	22	Yes	-	non-canonical_miRNA	hsa-mir-6505	MI0022217	GCAUUGGAAUAGGGGAUAUCUCAGCAUGUUGAGCCCUGUCUCUGGGGAGCUGACUUCUACCUCUUCCAAAG	chr12:48132797-48132867(+)	MIPF0001805	mir-6505	6505	p1@PFKM	ENST00000551339.1	-2.77895	0.145698	0.227145	0.99686	-1.76202	1.01694	0	0	0.783452	0.130029	4.30763	1.60149
hsa-miR-6509-5p	5p	MIMAT0025474	AUUAGGUAGUGGCAGUGGAAC	UUAGGU	21	Yes	-	non-canonical_miRNA	hsa-mir-6509	MI0022221	UUUUUGUGUGUGAAAUUAGGUAGUGGCAGUGGAACACUAUAUUAAUCAGGUUUCCACUGCCACUACCUAAUUUCUCAGAUGGAAA	chr7:135206994-135207078(-)	-	-	6509	p1@WDR91	ENST00000354475.4	-1.35367	0.391295	0.558771	0.99686	-0.724129	0.629544	0	1.77224	0	0	3.72023	0.889716
hsa-miR-651-5p	5p	MIMAT0003321	UUUAGGAUAAGCUUGACUUUUG	UUAGGA	22	Yes	Mature_miRNA	canonical_conserved_miRNA	hsa-mir-651	MI0003666	AAUCUAUCACUGCUUUUUAGGAUAAGCUUGACUUUUGUUCAAAUAAAAAUGCAAAAGGAAAGUGUAUCCUAAAAGGCAAUGACAGUUUAAUGUGUUU	chrX:8126965-8127061(+)	MIPF0000478	mir-651	651	Unknown	Unknown	-0.554197	0.681036	0.632325	0.99686	2.18028	2.73447	8.26579	0	5.2883	6.24138	5.48244	8.18538
hsa-miR-6511a-3p	3p	MIMAT0025479	CCUCACCAUCCCUUCUGCCUGC	CUCACC	22	Yes	-	non-canonical_miRNA	hsa-mir-6511a-1	MI0022223	CCUGCAGGCAGAAGUGGGGCUGACAGGGCAGAGGGUUGCGCCCCCUCACCAUCCCUUCUGCCUGCAG	chr16:14925937-14926003(+)	MIPF0001382	mir-6511	6511a-1,6770-1	p1@PKD1P3	ENST00000534164.1	0.326582	1.25404	0.716863	0.99686	3.46318	3.1366	8.26579	15.4669	9.30349	9.75216	9.98587	6.5839
hsa-miR-6511a-3p	3p	MIMAT0025479	CCUCACCAUCCCUUCUGCCUGC	CUCACC	22	Yes	-	non-canonical_miRNA	hsa-mir-6511a-2	MI0023564	CCUGCAGGCAGAAGUGGGGCUGACAGGGCAGAGGGUUGCGCCCCCUCACCAUCCCUUCUGCCUGCAG	chr16:16324588-16324654(+)	MIPF0001382	mir-6511	6511a-2,6770-2	Unknown	Unknown	0.326582	1.25404	0.716863	0.99686	3.46318	3.1366	8.26579	15.4669	9.30349	9.75216	9.98587	6.5839
hsa-miR-6511a-3p	3p	MIMAT0025479	CCUCACCAUCCCUUCUGCCUGC	CUCACC	22	Yes	-	non-canonical_miRNA	hsa-mir-6511a-3	MI0023565	CCUGCAGGCAGAAGUGGGGCUGACAGGGCAGAGGGUUGCGCCCCCUCACCAUCCCUUCUGCCUGCAG	chr16:16368876-16368942(+)	MIPF0001382	mir-6511	6511a-3	p@chr16:16460542..16460543,+	ENST00000532739.1	0.326582	1.25404	0.716863	0.99686	3.46318	3.1366	8.26579	15.4669	9.30349	9.75216	9.98587	6.5839
hsa-miR-6511a-3p	3p	MIMAT0025479	CCUCACCAUCCCUUCUGCCUGC	CUCACC	22	Yes	-	non-canonical_miRNA	hsa-mir-6511a-4	MI0023566	CCUGCAGGCAGAAGUGGGGCUGACAGGGCAGAGGGUUGCGCCCCCUCACCAUCCCUUCUGCCUGCAG	chr16:18344013-18344079(-)	MIPF0001382	mir-6511	6511a-4	Unknown	Unknown	0.326582	1.25404	0.716863	0.99686	3.46318	3.1366	8.26579	15.4669	9.30349	9.75216	9.98587	6.5839
hsa-miR-6511a-5p	5p	MIMAT0025478	CAGGCAGAAGUGGGGCUGACAGG	AGGCAG	23	Yes	-	non-canonical_miRNA	hsa-mir-6511a-1	MI0022223	CCUGCAGGCAGAAGUGGGGCUGACAGGGCAGAGGGUUGCGCCCCCUCACCAUCCCUUCUGCCUGCAG	chr16:14925937-14926003(+)	MIPF0001382	mir-6511	6511a-1,6770-1	p1@PKD1P3	ENST00000534164.1	-0.826283	0.563981	0.586873	0.99686	0.940507	1.76679	0.375718	5.15562	0.195863	4.81106	1.76221	3.55886
hsa-miR-6511a-5p	5p	MIMAT0025478	CAGGCAGAAGUGGGGCUGACAGG	AGGCAG	23	Yes	-	non-canonical_miRNA	hsa-mir-6511a-2	MI0023564	CCUGCAGGCAGAAGUGGGGCUGACAGGGCAGAGGGUUGCGCCCCCUCACCAUCCCUUCUGCCUGCAG	chr16:16324588-16324654(+)	MIPF0001382	mir-6511	6511a-2,6770-2	Unknown	Unknown	-0.826283	0.563981	0.586873	0.99686	0.940507	1.76679	0.375718	5.15562	0.195863	4.81106	1.76221	3.55886
hsa-miR-6511a-5p	5p	MIMAT0025478	CAGGCAGAAGUGGGGCUGACAGG	AGGCAG	23	Yes	-	non-canonical_miRNA	hsa-mir-6511a-3	MI0023565	CCUGCAGGCAGAAGUGGGGCUGACAGGGCAGAGGGUUGCGCCCCCUCACCAUCCCUUCUGCCUGCAG	chr16:16368876-16368942(+)	MIPF0001382	mir-6511	6511a-3	p@chr16:16460542..16460543,+	ENST00000532739.1	-0.826283	0.563981	0.586873	0.99686	0.940507	1.76679	0.375718	5.15562	0.195863	4.81106	1.76221	3.55886
hsa-miR-6511a-5p	5p	MIMAT0025478	CAGGCAGAAGUGGGGCUGACAGG	AGGCAG	23	Yes	-	non-canonical_miRNA	hsa-mir-6511a-4	MI0023566	CCUGCAGGCAGAAGUGGGGCUGACAGGGCAGAGGGUUGCGCCCCCUCACCAUCCCUUCUGCCUGCAG	chr16:18344013-18344079(-)	MIPF0001382	mir-6511	6511a-4	Unknown	Unknown	-0.826283	0.563981	0.586873	0.99686	0.940507	1.76679	0.375718	5.15562	0.195863	4.81106	1.76221	3.55886
hsa-miR-6511a-5p	5p	-	CAGGCAGAAGUGGGGCUGACAGG	AGGCAG	23	-	-	-	hsa-mir-6511b-1	-	-	-	-	-	-	-	-	-0.826283	0.563981	0.586873	0.99686	0.940507	1.76679	0.375718	5.15562	0.195863	4.81106	1.76221	3.55886
hsa-miR-6511a-5p	5p	-	CAGGCAGAAGUGGGGCUGACAGG	AGGCAG	23	-	-	-	hsa-mir-6511b-2	-	-	-	-	-	-	-	-	-0.826283	0.563981	0.586873	0.99686	0.940507	1.76679	0.375718	5.15562	0.195863	4.81106	1.76221	3.55886
hsa-miR-6511b-3p	3p	MIMAT0025848	CCUCACCACCCCUUCUGCCUGCA	CUCACC	23	Yes	-	non-canonical_miRNA	hsa-mir-6511b-1	MI0022552	GGGACGGGGCCUGCAGGCAGAAGUGGGGCUGACAGGGCAGAGGGUUGCGCCCCCUCACCACCCCUUCUGCCUGCAGCGGUGGGCU	chr16:2106669-2106753(-)	MIPF0001382	mir-6511	6511b-1	p2@PKD1	NM_000296	1.12302	2.17803	0.19222	0.99686	4.17456	3.05154	20.6645	29.6448	3.91726	7.80173	11.1607	5.87212
hsa-miR-6511b-3p	3p	MIMAT0025848	CCUCACCACCCCUUCUGCCUGCA	CUCACC	23	Yes	-	non-canonical_miRNA	hsa-mir-6511b-2	MI0023431	GGGGCCUGCAGGCAGAAGUGGGGCUGACAGGGCAGAGGGUUGCGCCCCCUCACCACCCCUUCUGCCUGCAG	chr16:15134075-15134145(-)	MIPF0001382	mir-6511	6511b-2	p1@PKD1P6	ENST00000343738.6	1.07488	2.10654	0.240311	0.99686	3.81575	2.74087	13.338	26.1003	2.84001	4.68104	10.3775	4.98241
hsa-miR-6511b-5p	5p	-	CUGCAGGCAGAAGUGGGGCUGACA	UGCAGG	24	-	-	-	hsa-mir-6511a-1	-	-	-	-	-	-	-	-	-0.613499	0.65361	0.526376	0.99686	2.75174	3.36523	0.939294	13.2113	5.97382	8.19181	6.65725	16.0149
hsa-miR-6511b-5p	5p	-	CUGCAGGCAGAAGUGGGGCUGACA	UGCAGG	24	-	-	-	hsa-mir-6511a-2	-	-	-	-	-	-	-	-	-0.613499	0.65361	0.526376	0.99686	2.75174	3.36523	0.939294	13.2113	5.97382	8.19181	6.65725	16.0149
hsa-miR-6511b-5p	5p	-	CUGCAGGCAGAAGUGGGGCUGACA	UGCAGG	24	-	-	-	hsa-mir-6511a-3	-	-	-	-	-	-	-	-	-0.613499	0.65361	0.526376	0.99686	2.75174	3.36523	0.939294	13.2113	5.97382	8.19181	6.65725	16.0149
hsa-miR-6511b-5p	5p	-	CUGCAGGCAGAAGUGGGGCUGACA	UGCAGG	24	-	-	-	hsa-mir-6511a-4	-	-	-	-	-	-	-	-	-0.613499	0.65361	0.526376	0.99686	2.75174	3.36523	0.939294	13.2113	5.97382	8.19181	6.65725	16.0149
hsa-miR-6511b-5p	5p	MIMAT0025847	CUGCAGGCAGAAGUGGGGCUGACA	UGCAGG	24	Yes	-	non-canonical_miRNA	hsa-mir-6511b-1	MI0022552	GGGACGGGGCCUGCAGGCAGAAGUGGGGCUGACAGGGCAGAGGGUUGCGCCCCCUCACCACCCCUUCUGCCUGCAGCGGUGGGCU	chr16:2106669-2106753(-)	MIPF0001382	mir-6511	6511b-1	p2@PKD1	NM_000296	-0.613499	0.65361	0.526376	0.99686	2.75174	3.36523	0.939294	13.2113	5.97382	8.19181	6.65725	16.0149
hsa-miR-6511b-5p	5p	MIMAT0025847	CUGCAGGCAGAAGUGGGGCUGACA	UGCAGG	24	Yes	-	non-canonical_miRNA	hsa-mir-6511b-2	MI0023431	GGGGCCUGCAGGCAGAAGUGGGGCUGACAGGGCAGAGGGUUGCGCCCCCUCACCACCCCUUCUGCCUGCAG	chr16:15134075-15134145(-)	MIPF0001382	mir-6511	6511b-2	p1@PKD1P6	ENST00000343738.6	-0.613499	0.65361	0.526376	0.99686	2.75174	3.36523	0.939294	13.2113	5.97382	8.19181	6.65725	16.0149
hsa-miR-6513-3p	3p	MIMAT0025483	UCAAGUGUCAUCUGUCCCUAG	CAAGUG	21	Yes	-	non-canonical_miRNA	hsa-mir-6513	MI0022225	GCUUUGGGAUUGACGCCACAUGUCUCAGGUCCCCAGCUGAGUCAAGUGUCAUCUGUCCCUAGGC	chr2:218280125-218280188(-)	-	-	6513	p1@TMBIM1	ENST00000437694.2	-1.3523	0.391668	0.574715	0.99686	-1.02582	0.326481	0	0	1.37104	1.56035	0	2.13532
hsa-miR-6513-5p	5p	MIMAT0025482	UUUGGGAUUGACGCCACAUGUCU	UUGGGA	23	Yes	-	non-canonical_miRNA	hsa-mir-6513	MI0022225	GCUUUGGGAUUGACGCCACAUGUCUCAGGUCCCCAGCUGAGUCAAGUGUCAUCUGUCCCUAGGC	chr2:218280125-218280188(-)	-	-	6513	p1@TMBIM1	ENST00000437694.2	-1.14687	0.451604	0.582371	0.99686	-0.224745	0.922127	1.12715	0	1.37104	2.7306	0.391603	2.4912
hsa-miR-6514-5p	5p	MIMAT0025484	UAUGGAGUGGACUUUCAGCUGGC	AUGGAG	23	Yes	-	non-canonical_miRNA	hsa-mir-6514	MI0022226	UAUGGAGUGGACUUUCAGCUGGCAUUUACGAGUCAGAGUUCUUACAGAGCUGCCUGUUCUUCCACUCCAG	chr11:62792702-62792771(-)	-	-	6514,6748	p1@NXF1	ENST00000531709.2	-0.10317	0.930985	0.932519	1	2.36932	2.47249	1.12715	4.83339	9.40143	4.29095	0.195801	12.1001
hsa-miR-6515-5p	5p	MIMAT0025486	UUGGAGGGUGUGGAAGACAUC	UGGAGG	21	Yes	-	non-canonical_miRNA	hsa-mir-6515	MI0022227	CAUUGGAGGGUGUGGAAGACAUCUGGGCCAACUCUGAUCUCUUCAUCUACCCCCCAG	chr19:12940484-12940540(+)	-	-	6515	p1@CALR	ENST00000316448.5	-0.0232083	0.984042	0.974459	1	6.2463	6.26951	53.7276	52.684	121.141	135.1	59.3278	36.8342
hsa-miR-6516-5p	5p	MIMAT0030417	UUUGCAGUAACAGGUGUGAGCA	UUGCAG	22	Yes	-	non-canonical_miRNA	hsa-mir-6516	MI0025513	UGGGUUUUGAAUUUGCAGUAACAGGUGUGAGCAUUCUAGCAGCAGUUUGAUGAUCAUGUAUGAUACUGCAAACAGGACCUA	chr17:77089417-77089497(+)	MIPF0001672	mir-6516	6516	p1@LINC00338,p2@SEC14L1	ENST00000561721.2	0.314873	1.2439	0.829517	0.99686	1.80523	1.49036	5.82362	0	4.60278	5.46121	0.195801	2.66915
hsa-miR-652-3p	3p	MIMAT0003322	AAUGGCGCCACUAGGGUUGUG	AUGGCG	21	Yes	Mature_miRNA	canonical_conserved_miRNA	hsa-mir-652	MI0003667	ACGAAUGGCUAUGCACUGCACAACCCUAGGAGAGGGUGCCAUUCACAUAGACUAUAAUUGAAUGGCGCCACUAGGGUUGUGCAGUGCACAACCUACAC	chrX:110055329-110055426(+)	MIPF0000333	mir-652	652	p1@TMEM164	NM_032227	-0.460778	0.726594	0.492287	0.99686	8.59388	9.05465	392.813	180.93	585.239	550.542	214.207	830.461
hsa-miR-653-5p	5p	MIMAT0003328	GUGUUGAAACAAUCUCUACUG	UGUUGA	21	Yes	Mature_miRNA	canonical_conserved_miRNA	hsa-mir-653	MI0003674	UUCAUUCCUUCAGUGUUGAAACAAUCUCUACUGAACCAGCUUCAAACAAGUUCACUGGAGUUUGUUUCAAUAUUGCAAGAAUGAUAAGAUGGAAGC	chr7:93482760-93482855(-)	MIPF0000435	mir-653	489,653	p1@CALCR	NM_001742	0.714664	1.6411	0.676545	0.99686	1.3992	0.684534	0	3.7056	4.11312	1.04023	1.95801	1.77943
hsa-miR-654-3p	3p	MIMAT0004814	UAUGUCUGCUGACCAUCACCUU	AUGUCU	22	Yes	Mature_miRNA	canonical_conserved_miRNA	hsa-mir-654	MI0003676	GGGUAAGUGGAAAGAUGGUGGGCCGCAGAACAUGUGCUGAGUUCGUGCCAUAUGUCUGCUGACCAUCACCUUUAGAAGCCC	chr14:101040219-101040299(+)	MIPF0000409	mir-654	134,154,299,376c,369,376a-1,377,379,380,381,382,323a,329-1,329-2,409,412,410,376b,485,487a,494,495,496,539,544a,376a-2,487b,411,654,655,656,758,668,1185-2,1185-1,300,541,889,543,1197,1193,323b	p1@MEG3	Gtl2-Dio3	-0.141198	0.906766	0.836879	0.99686	6.48418	6.62538	56.3576	85.7122	126.332	125.998	122.768	47.3329
hsa-miR-654-5p	5p	MIMAT0003330	UGGUGGGCCGCAGAACAUGUGC	GGUGGG	22	Yes	Star_miRNA	canonical_conserved_miRNA	hsa-mir-654	MI0003676	GGGUAAGUGGAAAGAUGGUGGGCCGCAGAACAUGUGCUGAGUUCGUGCCAUAUGUCUGCUGACCAUCACCUUUAGAAGCCC	chr14:101040219-101040299(+)	MIPF0000409	mir-654	134,154,299,376c,369,376a-1,377,379,380,381,382,323a,329-1,329-2,409,412,410,376b,485,487a,494,495,496,539,544a,376a-2,487b,411,654,655,656,758,668,1185-2,1185-1,300,541,889,543,1197,1193,323b	p1@MEG3	Gtl2-Dio3	0.763113	1.69715	0.321247	0.99686	5.15735	4.39424	10.1444	23.2003	73.4486	24.9655	17.0347	20.9973
hsa-miR-655-3p	3p	MIMAT0003331	AUAAUACAUGGUUAACCUCUUU	UAAUAC	22	NO	Mature_miRNA	canonical_conserved_miRNA	hsa-mir-655	MI0003677	AACUAUGCAAGGAUAUUUGAGGAGAGGUUAUCCGUGUUAUGUUCGCUUCAUUCAUCAUGAAUAAUACAUGGUUAACCUCUUUUUGAAUAUCAGACUC	chr14:101049550-101049646(+)	MIPF0000018	mir-154	134,154,299,376c,369,376a-1,377,379,380,381,382,323a,329-1,329-2,409,412,410,376b,485,487a,494,495,496,539,544a,376a-2,487b,411,654,655,656,758,668,1185-2,1185-1,300,541,889,543,1197,1193,323b	p1@MEG3	Gtl2-Dio3	-0.0244555	0.983192	1	1	2.16058	2.18504	4.13289	3.22226	5.97382	5.46121	5.09084	3.02503
hsa-miR-656-3p	3p	MIMAT0003332	AAUAUUAUACAGUCAACCUCU	AUAUUA	21	NO	Mature_miRNA	canonical_conserved_miRNA	hsa-mir-656	MI0003678	CUGAAAUAGGUUGCCUGUGAGGUGUUCACUUUCUAUAUGAUGAAUAUUAUACAGUCAACCUCUUUCCGAUAUCGAAUC	chr14:101066724-101066801(+)	MIPF0000018	mir-154	134,154,299,376c,369,376a-1,377,379,380,381,382,323a,329-1,329-2,409,412,410,376b,485,487a,494,495,496,539,544a,376a-2,487b,411,654,655,656,758,668,1185-2,1185-1,300,541,889,543,1197,1193,323b	p1@MEG3	Gtl2-Dio3	0.571703	1.48628	0.431911	0.99686	5.64604	5.07434	35.3175	81.201	33.6884	30.6868	55.6076	14.7693
hsa-miR-659-5p	5p	MIMAT0022710	AGGACCUUCCCUGAACCAAGGA	GGACCU	22	Yes	-	non-canonical_miRNA	hsa-mir-659	MI0003683	UACCGACCCUCGAUUUGGUUCAGGACCUUCCCUGAACCAAGGAAGAGUCACAGUCUCUUCCUUGGUUCAGGGAGGGUCCCCAACAAUGUCCUCAUGG	chr22:37847678-37847774(-)	-	-	658,659	p1@BC023989	ENST00000609454.1	-0.51396	0.700297	0.570561	0.99686	3.69089	4.20485	9.39294	4.99451	24.1891	3.51078	4.11183	47.6888
hsa-miR-660-3p	3p	MIMAT0022711	ACCUCCUGUGUGCAUGGAUUA	CCUCCU	21	Yes	Star_miRNA	canonical_conserved_miRNA	hsa-mir-660	MI0003684	CUGCUCCUUCUCCCAUACCCAUUGCAUAUCGGAGUUGUGAAUUCUCAAAACACCUCCUGUGUGCAUGGAUUACAGGAGGGUGAGCCUUGUCAUCGUG	chrX:50013241-50013337(+)	MIPF0000113	mir-188	188,362,500a,501,502,532,660,500b	p1@CLCN5	ENST00000376091.3	-0.0961365	0.935535	0.95955	1	1.96788	2.06402	6.3872	0	5.2883	0.390086	0.195801	11.9222
hsa-miR-660-5p	5p	MIMAT0003338	UACCCAUUGCAUAUCGGAGUUG	ACCCAU	22	Yes	Mature_miRNA	canonical_conserved_miRNA	hsa-mir-660	MI0003684	CUGCUCCUUCUCCCAUACCCAUUGCAUAUCGGAGUUGUGAAUUCUCAAAACACCUCCUGUGUGCAUGGAUUACAGGAGGGUGAGCCUUGUCAUCGUG	chrX:50013241-50013337(+)	MIPF0000113	mir-188	188,362,500a,501,502,532,660,500b	p1@CLCN5	ENST00000376091.3	-0.0148376	0.989768	0.984795	1	5.25004	5.26487	58.4241	28.3559	27.4208	28.0862	37.5939	49.6461
hsa-miR-664a-3p	3p	MIMAT0005949	UAUUCAUUUAUCCCCAGCCUACA	AUUCAU	23	Yes	-	non-canonical_miRNA	hsa-mir-664a	MI0006442	GAACAUUGAAACUGGCUAGGGAAAAUGAUUGGAUAGAAACUAUUAUUCUAUUCAUUUAUCCCCAGCCUACAAAAUGAAAAAA	chr1:220200538-220200619(-)	MIPF0000300	mir-664	664a	p1@RAB3GAP2	ENST00000478976.1	-0.0755246	0.948997	0.922343	1	4.62044	4.69596	22.9188	36.0893	14.7877	27.046	38.5729	12.1001
hsa-miR-664a-5p	5p	MIMAT0005948	ACUGGCUAGGGAAAAUGAUUGGAU	CUGGCU	24	Yes	-	non-canonical_miRNA	hsa-mir-664a	MI0006442	GAACAUUGAAACUGGCUAGGGAAAAUGAUUGGAUAGAAACUAUUAUUCUAUUCAUUUAUCCCCAGCCUACAAAAUGAAAAAA	chr1:220200538-220200619(-)	MIPF0000300	mir-664	664a	p1@RAB3GAP2	ENST00000478976.1	-0.172913	0.88705	0.806753	0.99686	6.3533	6.52621	54.6669	44.4672	145.918	65.9246	41.3141	169.224
hsa-miR-664b-3p	3p	MIMAT0022272	UUCAUUUGCCUCCCAGCCUACA	UCAUUU	22	Yes	-	non-canonical_miRNA	hsa-mir-664b	MI0019134	UGGGCUAAGGGAGAUGAUUGGGUAGAAAGUAUUAUUCUAUUCAUUUGCCUCCCAGCCUACA	chrX:154768596-154768656(+)	MIPF0000300	mir-664	664b	p1@DKC1	ENST00000413910.1	-1.31973	0.40061	0.41836	0.99686	0.219092	1.53882	0.375718	1.77224	1.27311	1.8204	2.93702	3.91475
hsa-miR-664b-5p	5p	MIMAT0022271	UGGGCUAAGGGAGAUGAUUGGGUA	GGGCUA	24	Yes	-	non-canonical_miRNA	hsa-mir-664b	MI0019134	UGGGCUAAGGGAGAUGAUUGGGUAGAAAGUAUUAUUCUAUUCAUUUGCCUCCCAGCCUACA	chrX:154768596-154768656(+)	MIPF0000300	mir-664	664b	p1@DKC1	ENST00000413910.1	-0.572059	0.672656	0.582663	0.99686	2.5984	3.17046	0.187859	8.53899	9.30349	10.9224	1.76221	14.2355
hsa-miR-665	5p	MIMAT0004952	ACCAGGAGGCUGAGGCCCCU	CCAGGA	20	NO	-	non-canonical_miRNA	hsa-mir-665	MI0005563	UCUCCUCGAGGGGUCUCUGCCUCUACCCAGGACUCUUUCAUGACCAGGAGGCUGAGGCCCCUCACAGGCGGC	chr14:100875033-100875104(+)	MIPF0000404	mir-665	127,136,337,431,433,493,432,665	p1@MEG3	Gtl2-Dio3	1.03552	2.04986	0.653439	0.99686	0.262454	-0.773069	0.563576	0	2.93795	0.390086	0.783206	0.533829
hsa-miR-668-3p	3p	MIMAT0003881	UGUCACUCGGCUCGGCCCACUAC	GUCACU	23	NO	-	non-canonical_miRNA	hsa-mir-668	MI0003761	GGUAAGUGCGCCUCGGGUGAGCAUGCACUUAAUGUGGGUGUAUGUCACUCGGCUCGGCCCACUACC	chr14:101055258-101055323(+)	MIPF0000357	mir-668	134,154,299,376c,369,376a-1,377,379,380,381,382,323a,329-1,329-2,409,412,410,376b,485,487a,494,495,496,539,544a,376a-2,487b,411,654,655,656,758,668,1185-2,1185-1,300,541,889,543,1197,1193,323b	p1@MEG3	Gtl2-Dio3	1.50453	2.83731	0.0736988	0.99686	4.48391	2.97938	25.7367	33.9949	7.4428	3.90086	11.9439	7.8295
hsa-miR-671-3p	3p	MIMAT0004819	UCCGGUUCUCAGGGCUCCACC	CCGGUU	21	Yes	Mature_miRNA	canonical_conserved_miRNA	hsa-mir-671	MI0003760	GCAGGUGAACUGGCAGGCCAGGAAGAGGAGGAAGCCCUGGAGGGGCUGGAGGUGAUGGAUGUUUUCCUCCGGUUCUCAGGGCUCCACCUCUUUCGGGCCGUAGAGCCAGGGCUGGUGC	chr7:151238421-151238538(+)	MIPF0000358	mir-671	671	p1@CHPF2	NM_019015	-0.176257	0.884996	0.812787	0.99686	4.716	4.89225	26.4881	24.9725	27.3229	31.2069	45.0343	12.8119
hsa-miR-671-5p	5p	MIMAT0003880	AGGAAGCCCUGGAGGGGCUGGAG	GGAAGC	23	Yes	Mature_miRNA	canonical_conserved_miRNA	hsa-mir-671	MI0003760	GCAGGUGAACUGGCAGGCCAGGAAGAGGAGGAAGCCCUGGAGGGGCUGGAGGUGAUGGAUGUUUUCCUCCGGUUCUCAGGGCUCCACCUCUUUCGGGCCGUAGAGCCAGGGCUGGUGC	chr7:151238421-151238538(+)	MIPF0000358	mir-671	671	p1@CHPF2	NM_019015	0.0538355	1.03802	0.944042	1	5.09239	5.03856	26.8638	39.956	35.4512	56.1724	26.4332	15.8369
hsa-miR-6716-3p	3p	MIMAT0025845	UCCGAACUCUCCAUUCCUCUGC	CCGAAC	22	NO	-	non-canonical_miRNA	hsa-mir-6716	MI0022550	GAGAGGCCAAGACCUUGGGAAUGGGGGUAAGGGCCUUCUGAGCCCAGGUCCGAACUCUCCAUUCCUCUGCAGAGCGCUCU	chr11:118644000-118644079(+)	-	-	6716	p1@PHLDB1	ENST00000530994.1	1.18559	2.27457	0.418272	0.99686	1.75945	0.573854	2.25431	4.51117	3.32967	2.86063	0.979007	0.533829
hsa-miR-6721-5p	5p	MIMAT0025852	UGGGCAGGGGCUUAUUGUAGGAG	GGGCAG	23	NO	-	non-canonical_miRNA	hsa-mir-6721	MI0022556	CCCUCAUCUCUGGGCAGGGGCUUAUUGUAGGAGUCUCUGAAGAGAGCUGUGGACUGACCUGCUUUAACCCUUCCCCAGGUUCCCAUU	chr6:32170030-32170116(-)	-	-	6721,6833	p1@AGPAT1	ENST00000412465.2	0.631262	1.54892	0.696933	0.99686	1.37377	0.742504	0.939294	1.93336	4.79864	2.7306	0.783206	1.42355
hsa-miR-6724-5p	5p	MIMAT0025856	CUGGGCCCGCGGCGGGCGUGGGG	UGGGCC	23	NO	-	non-canonical_miRNA	hsa-mir-6724-1	MI0022559	CGCUGCGCUUCUGGGCCCGCGGCGGGCGUGGGGCUGCCCGGGCCGGUCGACCAGCGCGCCGUAGCUCCCGAGGCCCGAGCCGCGACCCGCGG	chr21:8205315-8205406(+)	MIPF0001920	mir-6724	3648-1,6724-1,10401	Unknown	Unknown	-0.439485	0.737398	0.706638	0.99686	2.16708	2.60657	3.94504	0.483339	8.91177	8.71193	8.41946	1.06766
hsa-miR-6724-5p	5p	MIMAT0025856	CUGGGCCCGCGGCGGGCGUGGGG	UGGGCC	23	NO	-	non-canonical_miRNA	hsa-mir-6724-2	MI0031516	CGCUGCGCUUCUGGGCCCGCGGCGGGCGUGGGGCUGCCCGGGCCGGUCGACCAGCGCGCCGUAGCUCCCGAGGCCCGAGCCGCGACCCGCGG	chr21:8249505-8249596(+)	MIPF0001920	mir-6724	6724-2,10401	Unknown	Unknown	-0.439485	0.737398	0.706638	0.99686	2.16708	2.60657	3.94504	0.483339	8.91177	8.71193	8.41946	1.06766
hsa-miR-6724-5p	5p	MIMAT0025856	CUGGGCCCGCGGCGGGCGUGGGG	UGGGCC	23	NO	-	non-canonical_miRNA	hsa-mir-6724-3	MI0031517	CGCUGCGCUUCUGGGCCCGCGGCGGGCGUGGGGCUGCCCGGGCCGGUCGACCAGCGCGCCGUAGCUCCCGAGGCCCGAGCCGCGACCCGCGG	chr21:8388362-8388453(+)	MIPF0001920	mir-6724	6724-3,10401	Unknown	Unknown	-0.439485	0.737398	0.706638	0.99686	2.16708	2.60657	3.94504	0.483339	8.91177	8.71193	8.41946	1.06766
hsa-miR-6724-5p	5p	MIMAT0025856	CUGGGCCCGCGGCGGGCGUGGGG	UGGGCC	23	NO	-	non-canonical_miRNA	hsa-mir-6724-4	MI0031518	CGCUGCGCUUCUGGGCCCGCGGCGGGCGUGGGGCUGCCCGGGCCGGUCGACCAGCGCGCCGUAGCUCCCGAGGCCCGAGCCGCGACCCGCGG	chr21:8432530-8432621(+)	MIPF0001920	mir-6724	6724-4,10401,10396b	Unknown	Unknown	-0.439485	0.737398	0.706638	0.99686	2.16708	2.60657	3.94504	0.483339	8.91177	8.71193	8.41946	1.06766
hsa-miR-6729-5p	5p	MIMAT0027359	UGGGCGAGGGCGGCUGAGCGGC	GGGCGA	22	NO	-	non-canonical_miRNA	hsa-mir-6729	MI0022574	GAGGGUGGGCGAGGGCGGCUGAGCGGCUCCAUCCCCCGGCCUGCUCAUCCCCCUCGCCCUCUCAG	chr1:12029158-12029222(+)	-	-	6729	p1@MIIP	ENST00000436478.2	-0.990721	0.503226	0.450726	0.99686	1.206	2.19672	3.94504	1.2889	1.66484	3.77083	3.52443	6.40595
hsa-miR-6734-5p	5p	MIMAT0027369	UUGAGGGGAGAAUGAGGUGGAGA	UGAGGG	23	Yes	-	non-canonical_miRNA	hsa-mir-6734	MI0022579	AGAACUUGAGGGGAGAAUGAGGUGGAGAAGCCCAGGUUCUGAAUCCCCUUCCCUCACUCUUCUCUCAG	chr1:43364648-43364715(-)	-	-	6734	p1@ELOVL1	ENST00000413844.2	-0.626573	0.647713	0.369313	0.99686	5.88251	6.50908	103.698	40.7616	32.6112	51.4914	119.635	102.139
hsa-miR-6735-3p	3p	MIMAT0027372	AGGCCUGUGGCUCCUCCCUCAG	GGCCUG	22	Yes	-	non-canonical_miRNA	hsa-mir-6735	MI0022580	GCAGCCAGGGCAGAGGGCACAGGAAUCUGAGGUGACUGGCACAGAAGACUCAGGCCUGUGGCUCCUCCCUCAG	chr1:43448539-43448611(+)	-	-	6735	p1@ENST00000357658	ENST00000562955.1	0.515824	1.42981	0.84397	0.99686	0.318872	-0.196951	0	0.805565	2.84001	1.30029	0	1.2456
hsa-miR-6735-5p	5p	MIMAT0027371	CAGGGCAGAGGGCACAGGAAUCUGA	AGGGCA	25	Yes	-	non-canonical_miRNA	hsa-mir-6735	MI0022580	GCAGCCAGGGCAGAGGGCACAGGAAUCUGAGGUGACUGGCACAGAAGACUCAGGCCUGUGGCUCCUCCCUCAG	chr1:43448539-43448611(+)	-	-	6735	p1@ENST00000357658	ENST00000562955.1	1.06854	2.09731	0.428785	0.99686	2.23413	1.16559	4.88433	4.67228	4.50485	2.21049	0	4.44858
hsa-miR-6736-5p	5p	MIMAT0027373	CUGGGUGAGGGCAUCUGUGGU	UGGGUG	21	NO	-	non-canonical_miRNA	hsa-mir-6736	MI0022581	CUGAGCUGGGUGAGGGCAUCUGUGGUUUGCUGGCUGCCUCAGCUCCUCUCUACCCACAG	chr1:145850587-145850645(-)	-	-	6736	p1@PIAS3	curation	-0.666501	0.630033	0.784825	0.99686	-0.503992	0.162509	0.563576	0	1.46897	2.21049	0	1.06766
hsa-miR-6738-3p	3p	MIMAT0027378	CUUCUGCCUGCAUUCUACUCCCAG	UUCUGC	24	Yes	-	non-canonical_miRNA	hsa-mir-6738	MI0022583	GAAGGCGAGGGGUAGAAGAGCACAGGGGUUCUGAUAAACCCUUCUGCCUGCAUUCUACUCCCAG	chr1:155951273-155951336(-)	-	-	6738	p1@ARHGEF2	NM_001162384	-6.06815	0.014904	0.072123	0.99686	-5.74268	0.325471	0	0	0	0.780173	2.93702	0
hsa-miR-6740-5p	5p	MIMAT0027381	AGUUUGGGAUGGAGAGAGGAGA	GUUUGG	22	Yes	-	non-canonical_miRNA	hsa-mir-6740	MI0022585	GAAAGAGUUUGGGAUGGAGAGAGGAGAAACUUGAGGUCUCUGGGAGUUGCUUAAACCAGUUGACCGUAACCUGGCCAGAGAAUUCUGAUAGUGUCUUCUCUCCUCCCAAACAG	chr1:202003124-202003236(+)	-	-	6740	p1@RNPEP	ENST00000367286.3	-0.929307	0.52511	0.590163	0.99686	0.410547	1.33985	1.12715	1.93336	0.881384	3.38075	2.54542	1.60149
hsa-miR-6741-3p	3p	MIMAT0027384	UCGGCUCUCUCCCUCACCCUAG	CGGCUC	22	Yes	-	non-canonical_miRNA	hsa-mir-6741	MI0022586	AAUGGGUGGGUGCUGGUGGGAGCCGUGCCCUGGCCACUCAUUCGGCUCUCUCCCUCACCCUAG	chr1:225922080-225922142(-)	-	-	6741	p1@LEFTY1,p1@PYCR2	ENST00000343818.6	-0.774968	0.584402	0.724201	0.99686	-0.1054	0.669568	2.06645	0	0.685521	1.69037	1.95801	1.06766
hsa-miR-6741-5p	5p	MIMAT0027383	GUGGGUGCUGGUGGGAGCCGUG	UGGGUG	22	Yes	-	non-canonical_miRNA	hsa-mir-6741	MI0022586	AAUGGGUGGGUGCUGGUGGGAGCCGUGCCCUGGCCACUCAUUCGGCUCUCUCCCUCACCCUAG	chr1:225922080-225922142(-)	-	-	6741	p1@LEFTY1,p1@PYCR2	ENST00000343818.6	-0.386078	0.765207	0.595751	0.99686	4.83997	5.22604	30.4331	18.3669	37.0181	31.2069	24.0836	56.9418
hsa-miR-6745	5p	MIMAT0027391	UGGGUGGAAGAAGGUCUGGUU	GGGUGG	21	NO	-	non-canonical_miRNA	hsa-mir-6745	MI0022590	GGUCCUUGAGGGCAGGAGCUGGGUCUUGGGACUGAUUGCCCCUAGUGGCUAGCCCUGGGUCUAGCAGCCUAUGGCAGUGUCUGGUAAACACUGGUGGAGUCCUGGGUGGAAGAAGGUCUGGUUCUCA	chr11:47179611-47179737(-)	-	-	6745	p1@PACSIN3	ENST00000298838.6	-0.804089	0.572723	0.726051	0.99686	-0.568125	0.235964	0	0.966678	0.979315	1.95043	0.979007	0.533829
hsa-miR-6746-3p	3p	MIMAT0027393	CAGCCGCCGCCUGUCUCCACAG	AGCCGC	22	Yes	-	non-canonical_miRNA	hsa-mir-6746	MI0022591	CUUGCCCGGGAGAAGGAGGUGGCCUGGAGAGCUGCUGUCUCCAGCCGCCGCCUGUCUCCACAG	chr11:61878216-61878278(-)	-	-	6746	p1@FADS3	NM_021727	2.83361	7.12853	0.244819	0.99686	0.467101	-2.3665	0	3.7056	0.391726	0	0	0.533829
hsa-miR-6747-3p	3p	MIMAT0027395	UCCUGCCUUCCUCUGCACCAG	CCUGCC	21	Yes	-	non-canonical_miRNA	hsa-mir-6747	MI0022592	UUUGGAGGGGUGUGGAAAGAGGCAGAACAUUCGUUCACUUUCCUGCCUUCCUCUGCACCAG	chr11:62567011-62567071(-)	-	-	6747	p1@EEF1G	ENST00000525340.1	-2.40518	0.188786	0.32888	0.99686	-1.9035	0.501681	0.563576	0	0.195863	1.69037	0	2.4912
hsa-miR-675-5p	5p	MIMAT0004284	UGGUGCGGAGAGGGCCCACAGUG	GGUGCG	23	Yes	Star_miRNA	canonical_conserved_miRNA	hsa-mir-675	MI0005416	CCCAGGGUCUGGUGCGGAGAGGGCCCACAGUGGACUUGGUGACGCUGUAUGCCCUCACCGCUCAGCCCCUGGG	chr11:1996759-1996831(-)	MIPF0000365	mir-675	675	p1@H19	ENST00000422826.1	5.3404	40.5155	0.0241147	0.99686	1.6675	-3.6729	0.187859	8.21677	1.07725	0	0.195801	0
hsa-miR-6750-5p	5p	MIMAT0027400	CAGGGAACAGCUGGGUGAGCUGCU	AGGGAA	24	NO	-	non-canonical_miRNA	hsa-mir-6750	MI0022595	GCUGUCAGGGAACAGCUGGGUGAGCUGCUGCCCCAGAGGCCCAGCAGGUGUCCAGAACUCACCCUCUGCUCCCAG	chr11:64898363-64898437(-)	-	-	192,194-2,6749,6750	p1@ATG2A	ENST00000377264.3	-0.333301	0.793718	0.653732	0.99686	4.87295	5.20625	39.8261	21.428	26.6374	18.9842	20.755	70.9993
hsa-miR-6752-3p	3p	MIMAT0027405	UCCCUGCCCCCAUACUCCCAG	CCCUGC	21	NO	-	non-canonical_miRNA	hsa-mir-6752	MI0022597	AUGGAGGGGGGUGUGGAGCCAGGGGGCCCAGGUCUACAGCUUCUCCCCGCUCCCUGCCCCCAUACUCCCAG	chr11:67490245-67490315(+)	-	-	6752	p1@AIP	NM_003977	-6.20807	0.0135265	0.0787284	0.99686	-5.74268	0.465388	0	0	0	0	4.11183	0
hsa-miR-676-3p	3p	MIMAT0018204	CUGUCCUAAGGUUGUUGAGUU	UGUCCU	21	Yes	Mature_miRNA	canonical_conserved_miRNA	hsa-mir-676	MI0016436	GCAUGACUCUUCAACCUCAGGACUUGCAGAAUUAAUGGAAUGCUGUCCUAAGGUUGUUGAGUUGUGC	chrX:70022857-70022923(+)	MIPF0000471	mir-676	676	p1@EDA	ENST00000524573.1	-0.342193	0.788841	0.819078	0.99686	1.33785	1.68004	3.75718	1.93336	1.8607	0.910201	5.48244	3.20298
hsa-miR-6760-3p	3p	MIMAT0027421	ACACUGUCCCCUUCUCCCCAG	CACUGU	21	NO	-	non-canonical_miRNA	hsa-mir-6760	MI0022605	CAGUGCAGGGAGAAGGUGGAAGUGCAGAGUGGGCUCACCUCUCGCCCACACUGUCCCCUUCUCCCCAG	chr12:111304142-111304209(+)	-	-	6760	p@chr12:111594458..111594459,+	NM_015267	5.64323	49.9782	0.101495	0.99686	-0.0994534	-5.74268	0	2.25558	0.489658	0	0	0
hsa-miR-6762-3p	3p	MIMAT0027425	UGGCUGCUUCCCUUGGUCUCCAG	GGCUGC	23	NO	-	non-canonical_miRNA	hsa-mir-6762	MI0022607	AGAGCCGGGGCCAUGGAGCAGCCUGUGUAGACGGGGACCUGCCCUGCAUGGGCACCCCCUCACUGGCUGCUUCCCUUGGUCUCCAG	chr12:113291523-113291608(+)	-	-	6762	p1@TPCN1	ENST00000552077.1	-0.663554	0.631321	0.750916	0.99686	-0.141479	0.522075	0	0.966678	1.66484	1.95043	1.76221	0.533829
hsa-miR-6763-5p	5p	MIMAT0027426	CUGGGGAGUGGCUGGGGAG	UGGGGA	19	Yes	-	non-canonical_miRNA	hsa-mir-6763	MI0022608	UUCUCCUGGGGAGUGGCUGGGGAGCAGACAGACCCAACCUCAUGCUCCCCGGCCUCUGCCCCCAG	chr12:132581997-132582061(+)	-	-	6763	p1@FBRSL1	NM_001142641	-0.0405217	0.972303	1	1	0.324733	0.365255	1.12715	0	2.54622	2.47055	0.783206	0.533829
hsa-miR-6765-5p	5p	MIMAT0027430	GUGAGGCGGGGCCAGGAGGGUGUGU	UGAGGC	25	Yes	-	non-canonical_miRNA	hsa-mir-6765	MI0022610	GUGAGGCGGGGCCAGGAGGGUGUGUGGCGUGGGUGCUGCGGGGCCGUCAGGGUGCCUGCGGGACGCUCACCUGGCUGGCCCGCCCAG	chr14:105150778-105150864(-)	-	-	6765	p1@JAG2	NM_145159	0.173358	1.12768	0.937351	1	0.686691	0.513333	2.06645	2.73892	0	2.34052	0.979007	0.889716
hsa-miR-6767-5p	5p	MIMAT0027434	UCGCAGACAGGGACACAUGGAGA	CGCAGA	23	Yes	-	non-canonical_miRNA	hsa-mir-6767	MI0022612	UGAAAUCGCAGACAGGGACACAUGGAGAACGCCCCCACCAGUUCCCACGUGCUUCUCUUUCCGCAG	chr16:2445392-2445457(+)	-	-	6767	p1@CCNF	NM_001761	-0.416868	0.749049	0.842811	0.99686	0.480903	0.897771	2.44216	1.12779	0.587589	0.910201	0	4.62652
hsa-miR-6770-3p	3p	MIMAT0027441	CUGGCGGCUGUGUCUUCACAG	UGGCGG	21	Yes	-	non-canonical_miRNA	hsa-mir-6770-1	MI0022615	UAUCCUGAGAAGGCACAGCUUGCACGUGACCUCCUGGGCCUGGCGGCUGUGUCUUCACAG	chr16:14930820-14930879(+)	MIPF0001692	mir-6770	6511a-1,6770-1	p1@PKD1P3	ENST00000534164.1	1.33696	2.52618	0.546022	0.99686	0.477809	-0.859146	1.87859	1.77224	0.489658	1.56035	0	0
hsa-miR-6770-3p	3p	MIMAT0027441	CUGGCGGCUGUGUCUUCACAG	UGGCGG	21	Yes	-	non-canonical_miRNA	hsa-mir-6770-2	MI0026418	UAUCCUGAGAAGGCACAGCUUGCACGUGACCUCCUGGGCCUGGCGGCUGUGUCUUCACAG	chr16:16329305-16329364(+)	MIPF0001692	mir-6770	6511a-2,6770-2	Unknown	Unknown	1.33696	2.52618	0.546022	0.99686	0.477809	-0.859146	1.87859	1.77224	0.489658	1.56035	0	0
hsa-miR-6770-3p	3p	MIMAT0027441	CUGGCGGCUGUGUCUUCACAG	UGGCGG	21	Yes	-	non-canonical_miRNA	hsa-mir-6770-3	MI0026419	UAUCCUGAGAAGGCACAGCUUGCACGUGACCUCCUGGGCCUGGCGGCUGUGUCUUCACAG	chr16:18379351-18379410(-)	MIPF0001692	mir-6770	6770-3	p1@PKD1P5	ENST00000532415.1	1.33696	2.52618	0.546022	0.99686	0.477809	-0.859146	1.87859	1.77224	0.489658	1.56035	0	0
hsa-miR-6772-3p	3p	MIMAT0027445	UUGCUCCUGACUCUGUGCCCACA	UGCUCC	23	NO	-	non-canonical_miRNA	hsa-mir-6772	MI0022617	AGGCCUGGGUGUAGGCUGGAGCUGAGGACUGAGGCUCACCUUGCUCCUGACUCUGUGCCCACAG	chr16:57772289-57772352(-)	-	-	6772	p1@KIFC3	ENST00000569112.1	6.21433	74.2506	0.061747	0.99686	0.47165	-5.74268	0.939294	0	3.13381	0	0	0
hsa-miR-6772-5p	5p	MIMAT0027444	UGGGUGUAGGCUGGAGCUGAGG	GGGUGU	22	NO	-	non-canonical_miRNA	hsa-mir-6772	MI0022617	AGGCCUGGGUGUAGGCUGGAGCUGAGGACUGAGGCUCACCUUGCUCCUGACUCUGUGCCCACAG	chr16:57772289-57772352(-)	-	-	6772	p1@KIFC3	ENST00000569112.1	1.98911	3.96992	0.437841	0.99686	0.194028	-1.79508	0	0	3.32967	0.780173	0	0
hsa-miR-6774-5p	5p	MIMAT0027448	ACUUGGGCAGGAGGGACCCUGUAUG	CUUGGG	25	NO	-	non-canonical_miRNA	hsa-mir-6774	MI0022619	UGUGCACUUGGGCAGGAGGGACCCUGUAUGUCUCCCCGCAGCACCGUCAUCGUGUCCCUCUUGUCCACAG	chr16:85918347-85918416(+)	-	-	6774	p1@IRF8	NM_002163	-0.627447	0.647321	0.762341	0.99686	-0.393934	0.233513	0.939294	0	1.27311	0.910201	0.783206	1.77943
hsa-miR-6779-5p	5p	MIMAT0027458	CUGGGAGGGGCUGGGUUUGGC	UGGGAG	21	NO	-	non-canonical_miRNA	hsa-mir-6779	MI0022624	GAGCUCUGGGAGGGGCUGGGUUUGGCAGGACAGUUUCCAAGCCCUGUCUCCUCCCAUCUUCCAG	chr17:38914979-38915042(+)	-	-	6779	p1@LASP1	ENST00000443937.3	0.722958	1.65056	0.761287	0.99686	0.20166	-0.521298	2.63002	0	0.783452	0.780173	0	1.2456
hsa-miR-6780a-5p	5p	MIMAT0027460	UUGGGAGGGAAGACAGCUGGAGA	UGGGAG	23	Yes	-	non-canonical_miRNA	hsa-mir-6780a	MI0022625	GACACUUGGGAGGGAAGACAGCUGGAGAGUAUGGUCACAGCAGCAUCCUCCUCUGUUUUCUUUCCUAG	chr17:42708084-42708151(-)	-	-	6780a	p1@EZH1	ENST00000428826.2	-0.903507	0.534586	0.284278	0.99686	3.16527	4.06878	10.5201	7.73343	8.61797	6.7615	15.4683	28.115
hsa-miR-6785-5p	5p	MIMAT0027470	UGGGAGGGCGUGGAUGAUGGUG	GGGAGG	22	NO	-	non-canonical_miRNA	hsa-mir-6785	MI0022630	CUCCCUGGGAGGGCGUGGAUGAUGGUGGGAGAGGAGCCCCACUGUGGAAGUCUGACCCCCACAUCGCCCCACCUUCCCCAG	chr17:75498548-75498628(+)	-	-	6785	p1@KIAA0195	ENST00000579208.1	-1.62913	0.323284	0.414694	0.99686	-0.506909	1.12222	1.69073	0	0.391726	1.69037	1.76221	3.02503
hsa-miR-6793-3p	3p	MIMAT0027487	UCCCCAACCCCUGCCCGCAG	CCCCAA	20	Yes	-	non-canonical_miRNA	hsa-mir-6793	MI0022638	GUCACUGUGGGUUCUGGGUUGGGGUGAUACACAAGCCUGACCCUCCCCAACCCCUGCCCGCAG	chr19:10828973-10829035(+)	-	-	6793	p1@DNM2	ENST00000585892.1	0.140612	1.10237	0.97108	1	0.0776397	-0.0629724	1.69073	1.45002	0	1.17026	0.391603	1.2456
hsa-miR-6793-5p	5p	MIMAT0027486	UGUGGGUUCUGGGUUGGGGUGA	GUGGGU	22	Yes	-	non-canonical_miRNA	hsa-mir-6793	MI0022638	GUCACUGUGGGUUCUGGGUUGGGGUGAUACACAAGCCUGACCCUCCCCAACCCCUGCCCGCAG	chr19:10828973-10829035(+)	-	-	6793	p1@DNM2	ENST00000585892.1	-0.00893097	0.993829	1	1	0.160774	0.169704	0	1.61113	1.66484	0.650144	0	2.66915
hsa-miR-6794-3p	3p	MIMAT0027489	CUCACUCUCAGUCCCUCCCU	UCACUC	20	NO	-	non-canonical_miRNA	hsa-mir-6794	MI0022639	GGGCGCAGGGGGACUGGGGGUGAGCAGGCCCAGAACCCAGCUCGUGCUCACUCUCAGUCCCUCCCUAG	chr19:12852260-12852327(+)	MIPF0001726	mir-6794	6794	p1@MAST1	ENST00000251472.4	4.31402	19.8907	0.107348	0.99686	0.655718	-3.6583	2.44216	2.25558	0	0	0.195801	0
hsa-miR-6796-3p	3p	MIMAT0027493	GAAGCUCUCCCCUCCCCGCAG	AAGCUC	21	Yes	-	non-canonical_miRNA	hsa-mir-6796	MI0022641	UUACCUUGUGGGGUUGGAGAGCUGGCUGGUCCAGCCCCUCAGAAGCUCUCCCCUCCCCGCAG	chr19:40369846-40369907(+)	-	-	6796	p1@PLD3	ENST00000359274.5	0.627692	1.54509	0.808303	0.99686	0.610773	-0.0169187	0	3.54449	0.979315	0	2.93702	0
hsa-miR-6804-5p	5p	MIMAT0027508	UGAGGGUGUCAGCAGGUGACG	GAGGGU	21	NO	-	non-canonical_miRNA	hsa-mir-6804	MI0022649	GGAUGUGAGGGUGUCAGCAGGUGACGGUGGGGGCCACGCUGACAGCCGCACCUGCCUCUCACCCACAG	chr19:55230885-55230952(-)	-	-	6802,6803,6804	p1@PPP6R1	ENST00000412770.2	-0.406165	0.754627	0.863866	0.99686	0.243076	0.649241	1.12715	2.09447	0.293795	0.780173	1.56641	2.31326
hsa-miR-6805-5p	5p	MIMAT0027510	UAGGGGGCGGCUUGUGGAGUGU	AGGGGG	22	NO	-	non-canonical_miRNA	hsa-mir-6805	MI0022650	UGGCCUAGGGGGCGGCUUGUGGAGUGUAUGGGCUGAGCCUUGCUCUGCUCCCCCGCCCCCAG	chr19:55388181-55388242(+)	-	-	6805	p1@RPL28	NM_001136134	-0.277824	0.824834	0.861384	0.99686	1.33014	1.60796	4.32075	1.93336	1.27311	1.56035	2.74122	4.80446
hsa-miR-6806-3p	3p	MIMAT0027513	UGAAGCUCUGACAUUCCUGCAG	GAAGCU	22	NO	-	non-canonical_miRNA	hsa-mir-6806	MI0022651	UGCUCUGUAGGCAUGAGGCAGGGCCCAGGUUCCAUGUGAUGCUGAAGCUCUGACAUUCCUGCAG	chr19:58334688-58334751(+)	-	-	6806	p1@ZSCAN22	NM_181846	-1.3776	0.384859	0.47255	0.99686	-0.0812471	1.29635	1.50287	0	1.27311	0.390086	1.95801	4.98241
hsa-miR-6807-5p	5p	MIMAT0027514	GUGAGCCAGUGGAAUGGAGAGG	UGAGCC	22	Yes	-	non-canonical_miRNA	hsa-mir-6807	MI0022652	GUGAGCCAGUGGAAUGGAGAGGCUGUGGGCAGGGGGAGAUGUGAAGGAAAGAACUAGGACCCAUUCAUCCACUGCAUUCCUGCUUGGCCCAG	chr19:58550285-58550376(+)	-	-	6807	p1@TRIM28	NM_005762	-0.412416	0.751364	0.651221	0.99686	2.92938	3.3418	4.88433	7.57231	10.2828	8.06178	10.5733	11.7442
hsa-miR-6809-5p	5p	MIMAT0027518	UGGCAAGGAAAGAAGAGGAUCA	GGCAAG	22	NO	-	non-canonical_miRNA	hsa-mir-6809	MI0022654	AAUGUUGGCAAGGAAAGAAGAGGAUCAUGUUUGCCCCCGUGGACAGCUCUCUGGUGUGCUCCUCCUGCCAUCCUGCCCACCCCUGCAUAAUGCUGCUUCUCUUCUCUCCUUCCCAG	chr2:217900513-217900628(-)	-	-	6809	p1@TNS1	NM_022648	-1.81021	0.285149	0.377372	0.99686	-0.677669	1.13254	0	0	1.76277	1.56035	1.76221	3.20298
hsa-miR-6815-5p	5p	MIMAT0027530	UAGGUGGCGCCGGAGGAGUCAUU	AGGUGG	23	NO	-	non-canonical_miRNA	hsa-mir-6815	MI0022660	CACUGUAGGUGGCGCCGGAGGAGUCAUUUCCCAUCACUAAUGGCUUCUCUUGCACACCCAG	chr21:45478266-45478326(+)	-	-	6815	p1@COL18A1	NM_130445	-1.08497	0.471401	0.451859	0.99686	0.810424	1.8954	0.751435	2.57781	1.8607	3.38075	2.74122	4.98241
hsa-miR-6818-5p	5p	MIMAT0027536	UUGUGUGAGUACAGAGAGCAUC	UGUGUG	22	Yes	-	non-canonical_miRNA	hsa-mir-6818	MI0022663	CUAUUUUGUGUGAGUACAGAGAGCAUCUGAAUGGGUACAGUUGUUGUCUCUUGUUCCUCACACAG	chr22:30007049-30007113(+)	-	-	6818	p1@MTMR3	NM_021090	1.36211	2.5706	0.557992	0.99686	0.679976	-0.682131	3.1936	0	1.5669	0.390086	0	1.42355
hsa-miR-6819-5p	5p	MIMAT0027538	UUGGGGUGGAGGGCCAAGGAGC	UGGGGU	22	Yes	-	non-canonical_miRNA	hsa-mir-6819	MI0022664	GAGGGUUGGGGUGGAGGGCCAAGGAGCUGGGUGGGGUGCCAAGCCUCUGUCCCCACCCCAG	chr22:36286847-36286907(-)	-	-	6819	p1@MYH9	NM_002473	1.5898	3.01007	0.476012	0.99686	0.0631263	-1.52667	0.751435	0.644452	1.66484	0.780173	0	0.177943
hsa-miR-6821-5p	5p	MIMAT0027542	GUGCGUGGUGGCUCGAGGCGGGG	UGCGUG	23	NO	-	non-canonical_miRNA	hsa-mir-6821	MI0022666	GUGCGUGGUGGCUCGAGGCGGGGGUGGGGGCCUCGCCCUGCUUGGGCCCUCCCUGACCUCUCCGCUCCGCACAG	chr22:49962866-49962939(+)	-	-	6821	p1@PIM3	ENST00000360612.4	-0.0731592	0.950554	0.948426	1	2.41025	2.48341	5.44791	8.53899	1.95863	4.42098	6.26565	6.05007
hsa-miR-6829-5p	5p	MIMAT0027558	UGGGCUGCUGAGAAGGGGCA	GGGCUG	20	NO	-	non-canonical_miRNA	hsa-mir-6829	MI0022674	CAGCGUGGGCUGCUGAGAAGGGGCAGGGUCCUCCAGCUCAUUCCUCCUGCCUCCUCCGUGGCCUCAG	chr3:195882329-195882395(-)	-	-	6829	p@chr3:195636582..195636650,-	ENST00000468819.1	0.432751	1.34981	0.797872	0.99686	1.21279	0.780042	1.50287	2.73892	2.64415	0.780173	0.587404	3.73681
hsa-miR-6837-3p	3p	MIMAT0027577	CCUUCACUGUGACUCUGCUGCAG	CUUCAC	23	Yes	-	non-canonical_miRNA	hsa-mir-6837	MI0022683	GUGGGACCAGGGCCAGCAGGGAAUGUCAGGGCCACCCCUGACCUUCACUGUGACUCUGCUGCAG	chr7:44051766-44051829(+)	-	-	6837	p1@DBNL	ENST00000464762.1	3.41329	10.6538	0.196296	0.99686	0.524383	-2.88891	0	0	4.21106	0	0	0.355886
hsa-miR-6837-5p	5p	MIMAT0027576	ACCAGGGCCAGCAGGGAAUGU	CCAGGG	21	Yes	-	non-canonical_miRNA	hsa-mir-6837	MI0022683	GUGGGACCAGGGCCAGCAGGGAAUGUCAGGGCCACCCCUGACCUUCACUGUGACUCUGCUGCAG	chr7:44051766-44051829(+)	-	-	6837	p1@DBNL	ENST00000464762.1	2.32886	5.02407	0.384997	0.99686	0.346321	-1.98253	1.69073	0	2.05656	0	0	0.711773
hsa-miR-6839-5p	5p	MIMAT0027580	UCUGGAUUGAAGAGACGACCCA	CUGGAU	22	Yes	-	non-canonical_miRNA	hsa-mir-6839	MI0022685	UGUAGUCUGGAUUGAAGAGACGACCCAAGCAGGCUUUGUGUGAGCAGUGAGGCUAUUUAUUCACUUGGGUGCGAGCUCACACGAAGCCUGCUUGGGUUUUCUCUUCAAUCCAG	chr7:64679064-64679176(+)	-	-	6839	p1@ZNF107	NM_016220	1.33582	2.52419	0.529222	0.99686	0.903552	-0.432269	0.375718	2.4167	2.74208	1.43032	0	0.711773
hsa-miR-6842-3p	3p	MIMAT0027587	UUGGCUGGUCUCUGCUCCGCAG	UGGCUG	22	Yes	-	non-canonical_miRNA	hsa-mir-6842	MI0022688	AGCCCUGGGGGUGGUCUCUAGCCAAGGCUCUGGGGUCUCACCCUUGGCUGGUCUCUGCUCCGCAG	chr8:27433370-27433434(+)	-	-	6842	p1@PTK2B	NM_173175	0.421497	1.33932	0.575163	0.99686	4.89096	4.46946	24.4216	16.4335	47.9864	20.5445	18.9927	26.8694
hsa-miR-6847-5p	5p	MIMAT0027594	ACAGAGGACAGUGGAGUGUGAGC	CAGAGG	23	NO	-	non-canonical_miRNA	hsa-mir-6847	MI0022693	GACCCACAGAGGACAGUGGAGUGUGAGCUGGAAGGAGUGGGCCUGGCUCAUGUGUCUGUCCUCUUCCAG	chr8:144079874-144079942(+)	-	-	6847	p1@EXOSC4	ENST00000525936.1	-0.683878	0.62249	0.722346	0.99686	0.357343	1.04122	0	0	3.7214	0.910201	0.587404	4.62652
hsa-miR-6850-5p	5p	MIMAT0027600	GUGCGGAACGCUGGCCGGGGCG	UGCGGA	22	Yes	-	non-canonical_miRNA	hsa-mir-6850	MI0022696	GUGCGGAACGCUGGCCGGGGCGGGAGGGGAAGGGACGCCCGGCCGGAACGCCGCACUCACG	chr8:144791931-144791991(-)	-	-	6850	p1@RPL8	ENST00000394920.2	-0.794304	0.576621	0.343779	0.99686	3.25722	4.05152	14.8408	7.89454	5.97382	10.4023	19.5801	19.7517
hsa-miR-6852-5p	5p	MIMAT0027604	CCCUGGGGUUCUGAGGACAUG	CCUGGG	21	Yes	-	non-canonical_miRNA	hsa-mir-6852	MI0022698	UGCUGCCCUGGGGUUCUGAGGACAUGCUCUGACUCCCCUGAUGUCCUCUGUUCCUCAGGUGCUGGG	chr9:35710676-35710741(-)	-	-	6852	p1@TLN1	NM_006289	1.17486	2.2577	0.158401	0.99686	4.72779	3.55293	9.5808	12.5668	57.0941	22.2349	7.83206	4.98241
hsa-miR-6855-5p	5p	MIMAT0027610	UUGGGGUUUGGGGUGCAGACAUUGC	UGGGGU	25	Yes	-	non-canonical_miRNA	hsa-mir-6855	MI0022701	GCUGCUUGGGGUUUGGGGUGCAGACAUUGCCAGAGGAUGGGCAGCAGACUGACCUUCAACCCCACAG	chr9:129869605-129869671(+)	-	-	6855	p1@USP20	ENST00000372429.3	-0.736411	0.600231	0.562752	0.99686	1.9628	2.69921	9.39294	1.45002	0.881384	2.34052	0.195801	16.9046
hsa-miR-6859-5p	5p	MIMAT0027618	GAGAGGAACAUGGGCUCAGGACA	AGAGGA	23	Yes	-	non-canonical_miRNA	hsa-mir-6859-1	MI0022705	UGUGGGAGAGGAACAUGGGCUCAGGACAGCGGGUGUCAGCUUGCCUGACCCCCAUGUCGCCUCUGUAG	chr1:17369-17436(-)	MIPF0001698	mir-6859	6859-1	p1@WASH7P	NR_024540	-1.60826	0.327994	0.15625	0.99686	1.42065	3.02891	1.87859	1.12779	4.89658	4.03089	1.37061	19.0399
hsa-miR-6859-5p	5p	MIMAT0027618	GAGAGGAACAUGGGCUCAGGACA	AGAGGA	23	Yes	-	non-canonical_miRNA	hsa-mir-6859-2	MI0026420	UGUGGGAGAGGAACAUGGGCUCAGGACAGCGGGUGUCAGCUUGCCUGACCCCCAUGUCGCCUCUGUAG	chr1:187891-187958(-)	MIPF0001698	mir-6859	6859-2	Unknown	Unknown	-1.60826	0.327994	0.15625	0.99686	1.42065	3.02891	1.87859	1.12779	4.89658	4.03089	1.37061	19.0399
hsa-miR-6859-5p	5p	MIMAT0027618	GAGAGGAACAUGGGCUCAGGACA	AGAGGA	23	Yes	-	non-canonical_miRNA	hsa-mir-6859-3	MI0026421	UGUGGGAGAGGAACAUGGGCUCAGGACAGCGGGUGUCAGCUUGCCUGACCCCCAUGUCGCCUCUGUAG	chr15:101973524-101973591(+)	MIPF0001698	mir-6859	6859-3	p1@WASH3P	ENST00000398121.4	-1.60826	0.327994	0.15625	0.99686	1.42065	3.02891	1.87859	1.12779	4.89658	4.03089	1.37061	19.0399
hsa-miR-6859-5p	5p	MIMAT0027618	GAGAGGAACAUGGGCUCAGGACA	AGAGGA	23	Yes	-	non-canonical_miRNA	hsa-mir-6859-4	MI0031521	UGUGGGAGAGGAACAUGGGCUCAGGACAGCGGGUGUCAGCUUGCCUGACCCCCAUGUCGCCUCUGUAG	chr16:17052-17119(-)	MIPF0001698	mir-6859	6859-4	Unknown	Unknown	-1.60826	0.327994	0.15625	0.99686	1.42065	3.02891	1.87859	1.12779	4.89658	4.03089	1.37061	19.0399
hsa-miR-6861-5p	5p	MIMAT0027623	ACUGGGUAGGUGGGGCUCCAGG	CUGGGU	22	NO	-	non-canonical_miRNA	hsa-mir-6861	MI0022708	GAGGCACUGGGUAGGUGGGGCUCCAGGGCUCCUGACACCUGGACCUCUCCUCCCCAGGCCCACA	chr12:112163258-112163321(-)	-	-	6861	p1@C12orf51	NM_001109662	0.787792	1.72643	0.704856	0.99686	0.588671	-0.199122	1.12715	2.25558	1.07725	2.34052	0	0.177943
hsa-miR-6862-3p	3p	MIMAT0027626	CCUCACCCAGCUCUCUGGCCCUCU	CUCACC	24	Yes	-	non-canonical_miRNA	hsa-mir-6862-1	MI0022709	CGAAGCGGGCAUGCUGGGAGAGACUUUGUGAUUUGUCUCCAAAGCCUCACCCAGCUCUCUGGCCCUCUAG	chr16:28390982-28391051(-)	MIPF0001855	mir-6862	6862-1	p1@EIF3CL	NM_001099661	5.79278	55.4373	0.104559	0.99686	0.0501034	-5.74268	0	3.06115	0	0	0	0
hsa-miR-6862-3p	3p	MIMAT0027626	CCUCACCCAGCUCUCUGGCCCUCU	CUCACC	24	Yes	-	non-canonical_miRNA	hsa-mir-6862-2	MI0026415	CGAAGCGGGCAUGCUGGGAGAGACUUUGUGAUUUGUCUCCAAAGCCUCACCCAGCUCUCUGGCCCUCUAG	chr16:28724252-28724321(+)	MIPF0001855	mir-6862	6862-2	p1@EIF3CL,p1@EIF3C	ENST00000564243.1	5.79278	55.4373	0.104559	0.99686	0.0501034	-5.74268	0	3.06115	0	0	0	0
hsa-miR-6862-5p	5p	MIMAT0027625	CGGGCAUGCUGGGAGAGACUUU	GGGCAU	22	Yes	-	non-canonical_miRNA	hsa-mir-6862-1	MI0022709	CGAAGCGGGCAUGCUGGGAGAGACUUUGUGAUUUGUCUCCAAAGCCUCACCCAGCUCUCUGGCCCUCUAG	chr16:28390982-28391051(-)	MIPF0001855	mir-6862	6862-1	p1@EIF3CL	NM_001099661	0.803532	1.74537	0.696466	0.99686	1.06712	0.263591	1.69073	1.2889	3.23174	0	0	3.55886
hsa-miR-6862-5p	5p	MIMAT0027625	CGGGCAUGCUGGGAGAGACUUU	GGGCAU	22	Yes	-	non-canonical_miRNA	hsa-mir-6862-2	MI0026415	CGAAGCGGGCAUGCUGGGAGAGACUUUGUGAUUUGUCUCCAAAGCCUCACCCAGCUCUCUGGCCCUCUAG	chr16:28724252-28724321(+)	MIPF0001855	mir-6862	6862-2	p1@EIF3CL,p1@EIF3C	ENST00000564243.1	0.803532	1.74537	0.696466	0.99686	1.06712	0.263591	1.69073	1.2889	3.23174	0	0	3.55886
hsa-miR-6864-5p	5p	MIMAT0027628	UUGAAGGGACAAGUCAGAUAUGCC	UGAAGG	24	NO	-	non-canonical_miRNA	hsa-mir-6864	MI0022711	GAAAGUUGAAGGGACAAGUCAGAUAUGCCAUUAUGUGGGUCAUGAGGUGGUGAGACUUCUCUCCCUUCAG	chr17:4969702-4969771(-)	-	-	6864,6865	p1@CAMTA2	ENST00000572543.1	4.03362	16.3772	0.12977	0.99686	0.883173	-3.15045	2.44216	3.06115	0	0.260058	0	0
hsa-miR-6866-5p	5p	MIMAT0027632	UUAGAGGCUGGAAUAGAGAUUCU	UAGAGG	23	Yes	-	non-canonical_miRNA	hsa-mir-6866	MI0022713	CCAUUUUAGAGGCUGGAAUAGAGAUUCUUGAGGCUUGGAAGAGUAAGGAUCCCUUUAUCUGUCCUCUAG	chr17:40161933-40162001(+)	-	-	6866	p1@CASC3	ENST00000581849.1	-1.34291	0.394225	0.373484	0.99686	0.51998	1.86289	1.87859	1.61113	0.783452	3.77083	3.52443	3.55886
hsa-miR-6868-3p	3p	MIMAT0027637	UUCCUUCUGUUGUCUGUGCAG	UCCUUC	21	NO	-	non-canonical_miRNA	hsa-mir-6868	MI0022715	CCAGGACUGGCAGAACACUGAAGCAGCAGGCACCUGCUUCCUUCUGUUGUCUGUGCAG	chr17:76098019-76098076(-)	-	-	6868	p1@EXOC7	ENST00000589210.1	0.869194	1.82664	0.521962	0.99686	2.25873	1.38954	6.19934	4.99451	3.13381	0	6.26565	1.60149
hsa-miR-6873-3p	3p	MIMAT0027647	UUCUCUCUGUCUUUCUCUCUCAG	UCUCUC	23	NO	-	non-canonical_miRNA	hsa-mir-6873	MI0022720	CCCAGCAGAGGGAAUACAGAGGGCAAUCAGGACUGGGUCAUUCUCUCUGUCUUUCUCUCUCAG	chr6:33287227-33287289(-)	-	-	6834,6873	p1@WDR46	NM_001164267	-0.348715	0.785283	0.859671	0.99686	0.655883	1.0046	0	4.18894	0.489658	0	5.28664	0.711773
hsa-miR-6877-5p	5p	MIMAT0027654	AGGGCCGAAGGGUGGAAGCUGC	GGGCCG	22	NO	-	non-canonical_miRNA	hsa-mir-6877	MI0022724	AGUUCAGGGCCGAAGGGUGGAAGCUGCUGGUGCUCAUCUCAGCCUCUGCCCUUGGCCUCCCCAG	chr9:133051996-133052059(+)	-	-	6877	p1@GTF3C5	ENST00000372099.6	-0.231692	0.851635	0.770193	0.99686	4.00816	4.23985	9.39294	17.4002	21.3491	11.7026	12.9229	32.0298
hsa-miR-6881-3p	3p	MIMAT0027663	AUCCUCUUUCGUCCUUCCCACU	UCCUCU	22	Yes	-	non-canonical_miRNA	hsa-mir-6881	MI0022728	UGCACUGGGGUAAGGAUAGGAGGGUCAGGUCUGCAGCCUUGUAUCUGCUGAUCCUCUUUCGUCCUUCCCACUCCAG	chr15:74411357-74411432(-)	-	-	6881	p1@SEMA7A	NM_001146029	-6.41271	0.0117377	0.0616668	0.99686	-5.74268	0.670029	0	0	0	4.68104	0	0
hsa-miR-6881-5p	5p	MIMAT0027662	UGGGGUAAGGAUAGGAGGGUCA	GGGGUA	22	Yes	-	non-canonical_miRNA	hsa-mir-6881	MI0022728	UGCACUGGGGUAAGGAUAGGAGGGUCAGGUCUGCAGCCUUGUAUCUGCUGAUCCUCUUUCGUCCUUCCCACUCCAG	chr15:74411357-74411432(-)	-	-	6881	p1@SEMA7A	NM_001146029	-1.71759	0.304057	0.434755	0.99686	-0.888663	0.828924	1.50287	0	0.0979315	1.43032	1.17481	2.66915
hsa-miR-6882-5p	5p	MIMAT0027664	UACAAGUCAGGAGCUGAAGCAG	ACAAGU	22	Yes	-	non-canonical_miRNA	hsa-mir-6882	MI0022729	GGCUUUACAAGUCAGGAGCUGAAGCAGCUGGAAUUCAAGCCCUGCUGCCUCUCCUCUUGCCUGCAG	chr15:74840642-74840707(-)	-	-	6882	p1@ULK3	ENST00000566631.1	-0.251306	0.840135	0.915989	1	0.33477	0.586077	0.751435	0	2.93795	2.47055	0	1.95737
[truncated: 76 more rows]
