# Supplementary material for: Regulation of COL1A2, AKT3 genes, and related signaling pathway in the pathology of congenital talipes equinovarus
Source: Front Pediatr. 2022 Jul 22;10:890109. doi: 10.3389/fped.2022.890109 (PMC9355787; doi:10.3389/fped.2022.890109)
Supplement: Supplementary file 3 [file Data_Sheet_3.ZIP › All_Differentially_Expressed_Transcripts.xlsx]

## Sheet: test_vs_CK
#Transcript biotype: processed_transcript,lincRNA,3prime_overlapping_ncrna,antisense,non_coding,sense_intronic,sense_overlapping,TEC,known_ncrna,macro_lncRNA,bidirectional_promoter_lncrna,ncRNA,protein_coding #Condition pair: test_vs_CK Column A: Track_id, The database name in transcript level. Column B: Gene_Name, The name of gene. Column C: Trans_Name, The name of transcript. Column D: Locus, T…
Annotation						DE Statistic				FPKM
Track_id	Gene_Name	Trans_Name	Locus	Strand	Trans_Type	log2FC	Fold_Change	p_value	q_value	test_FPKM	CK_FPKM	1	2	3	CK1	CK2	CK3-1
ENST00000000233.9_1	ARF5	ARF5-201	chr7:127228399-127231759	+	protein_coding	-1.86425	0.274666	0.373901	0.468598	0	1.86425	0	0	0	47.2598	0	0
ENST00000000412.3	M6PR	M6PR-001	chr12:9092961-9102551	-	protein_coding	-1.2248	0.427858	0.509409	0.59162	0.830229	2.05502	0	0	4.62046	29.1916	0	1.37676
ENST00000000442.10_1	ESRRA	ESRRA-201	chr11:64073050-64084210	+	protein_coding	-0.545053	0.685366	0.373901	0.468598	0	0.545053	0	0	0	2.10622	0	0
ENST00000001008.5_1	FKBP4	FKBP4-201	chr12:2904119-2914589	+	protein_coding	-2.99383	0.125536	0.0968523	0.468598	0.315454	3.30928	0	0	0.927009	63.0402	3.39124	2.46372
ENST00000002125.8_1	NDUFAF7	NDUFAF7-201	chr2:37458809-37476303	+	protein_coding	-1.11698	0.461058	0.373901	0.468598	0	1.11698	0	0	0	9.20313	0	0
ENST00000002165.10_1	FUCA2	FUCA2-201	chr6:143815948-143832827	-	protein_coding	0.512735	1.42675	0.867807	0.896071	2.48779	1.97506	0	175.483	0	27.854	1.10596	0
ENST00000002829.7_2	SEMA3F	SEMA3F-201	chr3:50192562-50226508	+	protein_coding	-0.942701	0.520258	0.526944	0.606659	0.401007	1.34371	0.705186	0	0.350125	15.3489	0	0
ENST00000003100.12_1	CYP51A1	CYP51A1-201	chr7:91741465-91763844	-	protein_coding	-1.982	0.253138	0.373901	0.468598	0	1.982	0	0	0	60.6492	0	0
ENST00000003302.8_1	USP28	USP28-201	chr11:113668596-113746292	-	protein_coding	-0.722824	0.60591	0.373901	0.468598	0	0.722824	0	0	0	3.49547	0	0
ENST00000003912.7_2	NIPAL3	NIPAL3-201	chr1:24742293-24799466	+	protein_coding	-1.01737	0.494016	0.373901	0.468598	0	1.01737	0	0	0	7.29427	0	0
ENST00000005178.5_1	PDK4	PDK4-201	chr7:95212811-95225803	-	protein_coding	-0.200436	0.870288	0.846608	0.879004	0.702714	0.90315	0	0.915181	1.25115	5.54072	0	0
ENST00000005226.11_1	USH1C	USH1C-201	chr11:17515879-17565854	-	protein_coding	-2.87679	0.136145	0.227227	0.468598	0.605582	3.48237	0	2.52286	0	12.9247	0	99.2552
ENST00000005257.6_1	RALA	RALA-201	chr7:39663082-39747723	+	protein_coding	-1.62234	0.324809	0.373901	0.468598	0	1.62234	0	0	0	28.1821	0	0
ENST00000005260.8_1	BAIAP2L1	BAIAP2L1-201	chr7:97920963-98030380	-	protein_coding	-3.65303	0.0794927	0.0340717	0.468598	0	3.65303	0	0	0	31.4674	22.9285	1.56245
ENST00000005286.8_3	TMEM132A	TMEM132A-201	chr11:60691953-60704631	+	protein_coding	-0.91443	0.530553	0.373901	0.468598	0	0.91443	0	0	0	5.69596	0	0
ENST00000005340.9_1	DVL2	DVL2-201	chr17:7128660-7137864	-	protein_coding	-1.81749	0.283713	0.159774	0.468598	0	1.81749	0	0	0	11.5668	0	2.48446
ENST00000005386.7_1	RPAP3	RPAP3-201	chr12:48055032-48099844	-	protein_coding	-1.03362	0.488482	0.258832	0.468598	0	1.03362	0	0	0	4.96376	0	0.438581
ENST00000006015.3_1	HOXA11	HOXA11-201	chr7:27221134-27224835	-	protein_coding	-0.4528	0.730623	0.373901	0.468598	0	0.4528	0	0	0	1.56401	0	0
ENST00000006275.8_1	TRAPPC6A	TRAPPC6A-201	chr19:45666186-45681495	-	protein_coding	-1.23775	0.424034	0.366619	0.468598	0.584647	1.8224	0	0	2.37279	11.9612	0	2.41305
ENST00000006724.7_1	CEACAM7	CEACAM7-201	chr19:42177235-42192296	-	protein_coding	-0.445742	0.734207	0.373901	0.468598	0	0.445742	0	0	0	1.52665	0	0
ENST00000006750.7_1	CD79B	CD79B-201	chr17:62006100-62009714	-	protein_coding	0.942753	1.92219	0.373901	0.468598	0.942753	0	0	0	6.10216	0	0	0
ENST00000007264.6_1	RPUSD1	RPUSD1-201	chr16:834974-838383	-	protein_coding	-0.995172	0.501676	0.373901	0.468598	0	0.995172	0	0	0	6.92009	0	0
ENST00000007390.2_1	TSR3	TSR3-201	chr16:1399241-1401912	-	protein_coding	-1.71095	0.30546	0.373901	0.468598	0	1.71095	0	0	0	34.0864	0	0
ENST00000007516.7_1	NDUFAB1	NDUFAB1-201	chr16:23592323-23607677	-	protein_coding	-2.06307	0.239307	0.373901	0.468598	0	2.06307	0	0	0	71.9684	0	0
ENST00000007722.11_2	ITGA3	ITGA3-201	chr17:48133804-48167093	+	protein_coding	-1.30246	0.405435	0.373901	0.468598	0	1.30246	0	0	0	14.005	0	0
ENST00000009041.11_1	STARD3NL	STARD3NL-201	chr7:38217824-38270272	+	protein_coding	-1.16173	0.446977	0.373901	0.468598	0	1.16173	0	0	0	10.1981	0	0
ENST00000009105.5_1	CAMK1G	CAMK1G-201	chr1:209757062-209787283	+	protein_coding	1.25737	2.39059	0.373901	0.468598	1.25737	0	0	12.662	0	0	0	0
ENST00000009180.8_1	CD9	CD9-201	chr12:6309615-6347425	+	protein_coding	-2.50365	0.17633	0.373901	0.468598	0	2.50365	0	0	0	181.4	0	0
ENST00000009530.11_1	CD74	CD74-201	chr5:149781715-149792314	-	protein_coding	1.31684	2.4912	0.373901	0.468598	1.31684	0	14.4606	0	0	0	0	0
ENST00000009589.7_1	RPS20	RPS20-201	chr8:56985506-56987065	-	protein_coding	0.883587	1.84496	0.740289	0.791512	7.08658	6.20299	47.3526	465.73	110.259	1454.68	5.34743	42.2712
ENST00000011473.6_1	SYPL1	SYPL1-201	chr7:105730951-105753022	-	protein_coding	-2.04749	0.241904	0.373901	0.468598	0	2.04749	0	0	0	69.6431	0	0
ENST00000011619.5_1	RANBP9	RANBP9-201	chr6:13621730-13711796	-	protein_coding	-1.03445	0.488204	0.503265	0.586277	0.333463	1.36791	0	0	1.00054	16.1927	0	0
ENST00000011691.5_2	SS18L2	SS18L2-201	chr3:42632330-42636488	+	protein_coding	-1.46019	0.363445	0.373901	0.468598	0	1.46019	0	0	0	19.8297	0	0
ENST00000011898.9_1	TSPAN9	TSPAN9-201	chr12:3186543-3395724	+	protein_coding	-1.86759	0.274031	0.419846	0.511102	1.13329	3.00088	0.539387	1.09014	2.28053	3.19743	0	121.203
ENST00000012049.9_1	QPCTL	QPCTL-201	chr19:46195741-46207247	+	protein_coding	-0.732067	0.602041	0.373901	0.468598	0	0.732067	0	0	0	3.58271	0	0
ENST00000012134.7_2	HIVEP2	HIVEP2-201	chr6:143072606-143266168	-	protein_coding	-0.863606	0.549577	0.373901	0.468598	0	0.863606	0	0	0	5.02441	0	0
ENST00000012443.8_1	PPP5C	PPP5C-201	chr19:46850251-46894109	+	protein_coding	-1.53055	0.346146	0.373901	0.468598	0	1.53055	0	0	0	23.1115	0	0
ENST00000013070.10_1	UBR7	UBR7-201	chr14:93673401-93695561	+	protein_coding	-0.3252	0.798187	0.792046	0.834626	0.636923	0.962123	0	0	2.76009	6.39407	0	0
ENST00000013125.8_1	MAP4K5	MAP4K5-201	chr14:50885243-50999327	-	protein_coding	-0.349904	0.784636	0.590305	0.662274	0.210557	0.560461	0	0	0.54936	2.20736	0	0
ENST00000013807.9_1	ERCC1	ERCC1-201	chr19:45916692-45926824	-	protein_coding	-1.5502	0.341463	0.373901	0.468598	0	1.5502	0	0	0	24.117	0	0
ENST00000014914.5_1	GPRC5A	GPRC5A-201	chr12:13043716-13070871	+	protein_coding	-0.125488	0.916694	0.940424	0.953077	1.28039	1.40588	0	4.56242	1.57659	17.6053	0	0
ENST00000014930.8_1	HEBP1	HEBP1-201	chr12:13127798-13153207	-	protein_coding	-0.814326	0.568674	0.634856	0.701537	0.638366	1.45269	0	2.7714	0	19.5075	0	0
ENST00000016171.5_1	COX15	COX15-201	chr10:101473272-101491857	-	protein_coding	-0.902675	0.534894	0.373901	0.468598	0	0.902675	0	0	0	5.53426	0	0
ENST00000017003.6_1	XYLT2	XYLT2-201	chr17:48423453-48438512	+	protein_coding	-0.376477	0.770317	0.674519	0.736067	0.369461	0.745938	0	0	1.15604	3.71682	0	0
ENST00000019019.6_1	FTSJ1	FTSJ1-201	chrX:48334549-48344687	+	protein_coding	0.764174	1.6984	0.373901	0.468598	0.764174	0	0	0	3.89911	0	0	0
ENST00000019317.8_1	RALBP1	RALBP1-201	chr18:9475007-9538112	+	protein_coding	-1.51551	0.349774	0.16535	0.468598	0.316002	1.83151	0.34225	0	0.437292	11.0224	0.817832	1.06286
ENST00000020945.3_2	SNAI2	SNAI2-201	chr8:49830327-49833988	-	protein_coding	-2.55625	0.170017	0.176543	0.468598	0	2.55625	0	0	0	40.7093	0	3.87858
ENST00000022615.8_1	VDAC3	VDAC3-201	chr8:42249421-42263415	+	protein_coding	-0.535905	0.689726	0.806768	0.846499	1.15733	1.69324	0	0	10.0963	32.8179	0	0
ENST00000025008.9_1	RB1CC1	RB1CC1-201	chr8:53535016-53626992	-	protein_coding	-1.4325	0.370488	0.36662	0.468598	0.266325	1.69883	0	0.739864	0	20.6851	0	0.577729
ENST00000025301.3_1	AKAP11	AKAP11-201	chr13:42846289-42897403	+	protein_coding	1.18063	2.26676	0.556293	0.63215	2.26451	1.08387	1.43328	44.5891	0	5.12054	0	0.556129
ENST00000029410.9_1	B4GALT7	B4GALT7-201	chr5:177027101-177037348	+	protein_coding	-1.29405	0.407804	0.12881	0.468598	0	1.29405	0	0	0	3.89071	0	2.01492
ENST00000031146.8_2	SLC39A9	SLC39A9-201	chr14:69865409-69929098	+	protein_coding	-1.99727	0.250473	0.0102533	0.468598	0	1.99727	0	0	0	5.99573	2.67678	1.47409
ENST00000033079.7_2	FAM13B	FAM13B-201	chr5:137273649-137368720	-	protein_coding	-0.377645	0.769693	0.493744	0.577975	0.111772	0.489417	0.261654	0	0	1.76686	0	0
ENST00000034275.12_1	RANBP3	RANBP3-201	chr19:5917363-5978097	-	protein_coding	-1.30398	0.405007	0.373901	0.468598	0	1.30398	0	0	0	14.0526	0	0
ENST00000035307.6_1	CHPF2	CHPF2-201	chr7:150929585-150935913	+	protein_coding	-1.8178	0.283653	0.160141	0.468598	0.238598	2.0564	0	0	0.642387	7.45725	7.50907	0
ENST00000037243.6_1	GABARAPL2	GABARAPL2-201	chr16:75600249-75611779	+	protein_coding	2.46484	5.52065	0.467806	0.555138	4.28197	1.81713	0	385.951	18.026	42.7555	0	0
ENST00000037869.7_1	FAM136A	FAM136A-201	chr2:70523107-70529222	-	protein_coding	-1.02686	0.490777	0.373901	0.468598	0	1.02686	0	0	0	7.45955	0	0
ENST00000038176.7_1	NSMAF	NSMAF-201	chr8:59496063-59572403	-	protein_coding	-1.8586	0.275744	0.254566	0.468598	0.250326	2.10892	0.682933	0	0	24.8858	0	2.10089
ENST00000039989.8_1	TTC17	TTC17-201	chr11:43380491-43516483	+	protein_coding	-1.07256	0.475474	0.329082	0.468598	0.663276	1.73584	0	0.478443	1.68654	4.46379	0	5.76274
ENST00000040584.5_1	HOXC8	HOXC8-201	chr12:54402890-54406146	+	protein_coding	-0.704707	0.613567	0.373901	0.468598	0	0.704707	0	0	0	3.32926	0	0
ENST00000040738.9_1	BOD1L1	BOD1L1-201	chr4:13570362-13629347	-	protein_coding	-0.396757	0.759564	0.753281	0.802395	0.719546	1.1163	0	1.42492	0.841269	9.18878	0	0
ENST00000040877.1_1	TARBP1	TARBP1-201	chr1:234527059-234614849	-	protein_coding	-0.759607	0.590657	0.540815	0.618665	0.329189	1.0888	0	0	0.98284	8.62235	0	0
ENST00000044462.11_1	PSMA4	PSMA4-201	chr15:78832755-78844761	+	protein_coding	-0.554672	0.680812	0.624557	0.692354	0.568686	1.12336	0	0	2.26268	6.25216	0	0.425695
ENST00000046640.7_1	CTNS	CTNS-201	chr17:3539762-3564832	+	protein_coding	-0.651021	0.636829	0.373901	0.468598	0	0.651021	0	0	0	2.87196	0	0
ENST00000052569.10_2	GOPC	GOPC-201	chr6:117881432-117923691	-	protein_coding	-1.37405	0.385806	0.341143	0.468598	0.357139	1.73119	0.269047	0.655964	0	17.0247	1.03028	0
ENST00000052754.9_1	DCN	DCN-201	chr12:91534261-91576900	-	protein_coding	1.97624	3.93466	0.0192468	0.468598	1.97624	0	2.62514	1.20126	6.63355	0	0	0
ENST00000053468.3_1	MRPS10	MRPS10-201	chr6:42174539-42185603	-	protein_coding	-1.5226	0.348059	0.373901	0.468598	0	1.5226	0	0	0	22.716	0	0
ENST00000053867.7_1	GRN	GRN-201	chr17:42422454-42430470	+	protein_coding	-0.070345	0.95241	0.971687	0.977915	1.91978	1.99013	3.77739	0	10.3382	32.2631	0	0.884957
ENST00000054650.8_1	THAP3	THAP3-201	chr1:6684926-6693625	+	protein_coding	-0.984837	0.505283	0.373901	0.468598	0	0.984837	0	0	0	6.75169	0	0
ENST00000054666.10_1	VAMP3	VAMP3-201	chr1:7831329-7841492	+	protein_coding	-2.25599	0.209354	0.13695	0.468598	0.781984	3.03797	0	1.51389	1.02234	37.7235	1.7898	4.12876
ENST00000054950.3_1	RCN1	RCN1-201	chr11:32112450-32127301	+	protein_coding	0.781767	1.71924	0.788059	0.831181	3.2879	2.50613	0.935032	177.298	1.70043	55.5767	0	2.24058
ENST00000055077.7_1	RFC2	RFC2-201	chr7:73645867-73668774	-	protein_coding	-1.51487	0.349928	0.373901	0.468598	0	1.51487	0	0	0	22.3381	0	0
ENST00000055335.10_2	PPP1R3F	PPP1R3F-201	chrX:49126317-49144557	+	protein_coding	2.06426	4.1822	0.373901	0.468598	2.06426	0	0	0	72.1498	0	0	0
ENST00000056217.9_1	ARHGEF5	ARHGEF5-201	chr7:144052433-144077725	+	protein_coding	-0.210791	0.864063	0.879209	0.905102	0.988306	1.1991	2.19456	0	1.44409	11.103	0	0
ENST00000056233.3_1	NFE2L3	NFE2L3-201	chr7:26191860-26226745	+	protein_coding	-0.110181	0.926472	0.903222	0.923755	0.54406	0.654241	0	0	2.09981	2.89797	0	0
ENST00000060969.5_3	SIKE1	SIKE1-201	chr1:115315396-115323298	-	protein_coding	-0.743072	0.597466	0.373901	0.468598	0	0.743072	0	0	0	3.68879	0	0
ENST00000062104.3_1	NNAT	NNAT-201	chr20:36149617-36152095	+	protein_coding	0.712119	1.63821	0.373901	0.468598	0.712119	0	0	0	3.39651	0	0	0
ENST00000064778.8_1	FAM168A	FAM168A-201	chr11:73111532-73309234	-	protein_coding	-0.577681	0.67004	0.373901	0.468598	0	0.577681	0	0	0	2.32428	0	0
ENST00000066544.7_1	CDC27	CDC27-201	chr17:45195069-45266632	-	protein_coding	-1.46024	0.363434	0.237338	0.468598	0.0486422	1.50888	0.106441	0	0	10.5497	0	0.995642
ENST00000072644.6_2	YIPF1	YIPF1-201	chr1:54317406-54355507	-	protein_coding	-0.755024	0.592537	0.373901	0.468598	0	0.755024	0	0	0	3.80678	0	0
ENST00000072869.8_1	ADCK2	ADCK2-201	chr7:140372953-140394921	+	protein_coding	-1.30125	0.405774	0.373901	0.468598	0	1.30125	0	0	0	13.9674	0	0
ENST00000075430.11_1	CTDP1	CTDP1-201	chr18:77439846-77514503	+	protein_coding	-0.62665	0.647679	0.373901	0.468598	0	0.62665	0	0	0	2.68062	0	0
ENST00000078429.8_1	GNA11	GNA11-201	chr19:3094408-3124002	+	protein_coding	-1.1126	0.462459	0.349358	0.468598	0.368556	1.48116	1.15198	0	0	9.15338	0	1.14294
ENST00000078527.8_1	PIGV	PIGV-201	chr1:27114486-27124889	+	protein_coding	-0.822143	0.565601	0.373901	0.468598	0	0.822143	0	0	0	4.52675	0	0
ENST00000081029.7_1	MRPS35	MRPS35-201	chr12:27863706-27909228	+	protein_coding	-0.908268	0.532824	0.604664	0.674848	1.58207	2.49033	1.19632	1.70452	3.51818	42.5605	0	3.0729
ENST00000083182.7_1	APPBP2	APPBP2-201	chr17:58520510-58603580	-	protein_coding	-0.899001	0.536258	0.206808	0.468598	0	0.899001	0	0	0	3.08416	0	0.587727
ENST00000084795.9_3	RPL18	RPL18-201	chr19:49118588-49121141	-	protein_coding	3.30373	9.87463	0.352375	0.468598	5.77228	2.46855	344.671	0	471.308	11.2811	12.8066	0
ENST00000085079.11_1	EPN1	EPN1-201	chr19:56186611-56207132	+	protein_coding	-0.480163	0.716897	0.373901	0.468598	0	0.480163	0	0	0	1.71413	0	0
ENST00000155926.8_1	TRIB2	TRIB2-201	chr2:12857015-12882860	+	protein_coding	-1.65707	0.317083	0.112193	0.468598	0.428008	2.08507	0.440372	0.690654	0	6.50875	0.430018	6.11376
ENST00000156084.8_1	OTUD5	OTUD5-201	chrX:48779488-48814893	-	protein_coding	-1.06925	0.476565	0.212395	0.468598	0	1.06925	0	0	0	4.43641	0	0.699499
ENST00000156109.6_1	GPKOW	GPKOW-201	chrX:48970327-48980151	-	protein_coding	-0.862988	0.549813	0.373901	0.468598	0	0.862988	0	0	0	5.01666	0	0
ENST00000156471.9_1	AQR	AQR-201	chr15:35143983-35262040	-	protein_coding	-0.73374	0.601343	0.373901	0.468598	0	0.73374	0	0	0	3.59868	0	0
ENST00000156825.5_1	MBD3	MBD3-201	chr19:1573595-1592800	-	protein_coding	0.488278	1.40277	0.744497	0.794984	1.62404	1.13576	3.96956	0	4.89298	9.60948	0	0
ENST00000157600.7_2	LMCD1	LMCD1-201	chr3:8543393-8616359	+	protein_coding	-0.487239	0.713389	0.373901	0.468598	0	0.487239	0	0	0	1.75436	0	0
ENST00000157812.6_1	PSMC4	PSMC4-201	chr19:40476912-40487348	+	protein_coding	-1.67665	0.312808	0.373901	0.468598	0	1.67665	0	0	0	31.6713	0	0
ENST00000158526.9_1	FAM50A	FAM50A-201	chrX:153672807-153678447	+	protein_coding	-0.9467	0.518818	0.373901	0.468598	0	0.9467	0	0	0	6.1607	0	0
ENST00000158771.8_1	DERL2	DERL2-201	chr17:5374571-5389537	-	protein_coding	-0.109014	0.927222	0.906616	0.926567	0.560171	0.669184	0	0	2.20542	3.021	0	0
ENST00000160827.8_1	KIF22	KIF22-201	chr16:29802041-29816706	+	protein_coding	-1.76213	0.294812	0.373901	0.468598	0	1.76213	0	0	0	38.0268	0	0
ENST00000161006.7_1	PRSS22	PRSS22-201	chr16:2902728-2908171	-	protein_coding	-0.356354	0.781136	0.733303	0.785797	0.487975	0.844329	1.75858	0	0	4.78769	0	0
ENST00000161863.8_1	YTHDC2	YTHDC2-201	chr5:112849380-112930981	+	protein_coding	-0.683876	0.622491	0.373901	0.468598	0	0.683876	0	0	0	3.14574	0	0
ENST00000162391.7_1	FOXJ2	FOXJ2-201	chr12:8185299-8208099	+	protein_coding	-0.305696	0.809052	0.67525	0.736719	0.301235	0.606931	0.870864	0	0	2.53276	0	0
ENST00000162749.6_1	TNFRSF1A	TNFRSF1A-201	chr12:6437923-6451280	-	protein_coding	-2.67668	0.156401	0.11643	0.468598	0	2.67668	0	0	0	13.953	0	16.4803
ENST00000163416.6_1	GOLGA5	GOLGA5-201	chr14:93260576-93306308	+	protein_coding	-1.40464	0.377711	0.373901	0.468598	0	1.40464	0	0	0	17.5575	0	0
ENST00000164227.9_1	BCL3	BCL3-201	chr19:45251804-45263301	+	protein_coding	-0.743076	0.597464	0.373901	0.468598	0	0.743076	0	0	0	3.68883	0	0
ENST00000166139.8_1	FSTL3	FSTL3-201	chr19:676365-683399	+	protein_coding	-1.73213	0.301007	0.373901	0.468598	0	1.73213	0	0	0	35.6666	0	0
ENST00000166345.7_1	TRIP13	TRIP13-201	chr5:892758-918235	+	protein_coding	-1.21425	0.430997	0.373901	0.468598	0	1.21425	0	0	0	11.4904	0	0
ENST00000167106.8_2	VASH1	VASH1-201	chr14:77228532-77249358	+	protein_coding	0.755129	1.68778	0.373901	0.468598	0.755129	0	0	0	3.80783	0	0	0
ENST00000167586.6_1	KRT14	KRT14-201	chr17:39738531-39743173	-	protein_coding	-5.98124	0.0158295	0.0302802	0.468598	0	5.98124	0	0	0	756.06	11.4787	25.687
ENST00000168216.10_1	HSD17B10	HSD17B10-201	chrX:53458206-53461320	-	protein_coding	-1.63514	0.32194	0.373901	0.468598	0	1.63514	0	0	0	28.9692	0	0
ENST00000169298.7_1	ST6GAL1	ST6GAL1-201	chr3:186648274-186796341	+	protein_coding	-1.60653	0.328388	0.208369	0.468598	0	1.60653	0	0	0	11.4632	0	1.26574
ENST00000169551.10_2	TIMM21	TIMM21-201	chr18:71815746-71827765	+	protein_coding	-0.7587	0.591028	0.373901	0.468598	0	0.7587	0	0	0	3.84367	0	0
ENST00000170168.8_1	REXO1	REXO1-201	chr19:1815245-1848462	-	protein_coding	-0.628069	0.647042	0.606424	0.676403	0.416856	1.04492	0	0	1.37935	7.78336	0	0
ENST00000170447.11_1	MKRN2	MKRN2-201	chr3:12598513-12625212	+	protein_coding	-1.02064	0.492898	0.373901	0.468598	0	1.02064	0	0	0	7.35084	0	0
ENST00000170564.6_1	GPATCH1	GPATCH1-201	chr19:33571786-33621448	+	protein_coding	-0.628804	0.646712	0.373901	0.468598	0	0.628804	0	0	0	2.69714	0	0
ENST00000170630.6_1	IL4R	IL4R-201	chr16:27352610-27376098	+	protein_coding	-0.588738	0.664924	0.373901	0.468598	0	0.588738	0	0	0	2.4016	0	0
ENST00000171111.9_2	KEAP1	KEAP1-201	chr19:10596796-10614417	-	protein_coding	-1.30821	0.403822	0.373901	0.468598	0	1.30821	0	0	0	14.1856	0	0
ENST00000171887.8_1	TNS1	TNS1-201	chr2:218664512-218808851	-	protein_coding	-0.805358	0.57222	0.637891	0.704199	1.06034	1.8657	1.30233	0.609274	1.44784	0.521624	0	30.8115
ENST00000173527.5_1	ISOC1	ISOC1-201	chr5:128430444-128449721	+	protein_coding	-1.03907	0.486641	0.373901	0.468598	0	1.03907	0	0	0	7.6771	0	0
ENST00000174618.4_1	MNT	MNT-201	chr17:2287354-2304412	-	protein_coding	-0.996185	0.501324	0.313527	0.468598	0.22009	1.21627	0	0	0.580378	6.0561	0	0.777627
ENST00000175091.4_1	LAPTM4A	LAPTM4A-201	chr2:20232411-20251789	-	protein_coding	-1.66032	0.316369	0.44082	0.530811	0.263931	1.92425	0	0	0.731224	53.6727	0	0
ENST00000175506.8_1	ASNS	ASNS-201	chr7:97481430-97501854	-	protein_coding	-1.98643	0.252363	0.217399	0.468598	0	1.98643	0	0	0	22.9855	0	1.59403
ENST00000175756.9_1	PTPN18	PTPN18-201	chr2:131113580-131132982	+	protein_coding	0.380976	1.30222	0.655493	0.719635	0.716876	0.3359	0	0	3.44021	1.0107	0	0
ENST00000176643.10_1	ALDH3A2	ALDH3A2-201	chr17:19551839-19580909	+	protein_coding	-0.482602	0.715686	0.373901	0.468598	0	0.482602	0	0	0	0	1.72793	0
ENST00000176763.9_1	STK10	STK10-201	chr5:171469077-171615390	-	protein_coding	1.37401	2.59191	0.571412	0.645538	2.5556	1.18158	0.40221	0.540046	93.0998	7.85173	0	0.318404
ENST00000177694.1_1	TBX21	TBX21-201	chr17:45810610-45823485	+	protein_coding	0.603222	1.51911	0.373901	0.468598	0.603222	0	0	0	2.50561	0	0	0
ENST00000177742.7_1	MRPS34	MRPS34-201	chr16:1821891-1823151	-	protein_coding	-0.879501	0.543555	0.351035	0.468598	0	0.879501	0	0	0	0.065959	4.84155	0
ENST00000178638.7_1	CA12	CA12-201	chr15:63613577-63674360	-	protein_coding	-1.05495	0.481315	0.227918	0.468598	0	1.05495	0	0	0	4.59904	0	0.601765
ENST00000178640.9_1	MAP2K5	MAP2K5-201	chr15:67835047-68099461	+	protein_coding	-0.845314	0.55659	0.373901	0.468598	0	0.845314	0	0	0	4.79956	0	0
ENST00000181796.6_1	FAM107B	FAM107B-201	chr10:14560559-14816896	-	protein_coding	1.09636	2.13814	0.449981	0.539192	1.29556	0.199209	0	0	13.7915	0	0	0.513225
ENST00000181839.8_1	CDK13	CDK13-201	chr7:39989636-40136733	+	protein_coding	-0.984886	0.505266	0.373901	0.468598	0	0.984886	0	0	0	6.75249	0	0
ENST00000182527.3_1	TRAM2	TRAM2-201	chr6:52362200-52441713	-	protein_coding	-0.390091	0.763081	0.575108	0.64845	0.773962	1.16405	0.384588	0.931708	0.86937	1.5823	0	3.3575
ENST00000184266.2_1	NDUFB4	NDUFB4-201	chr3:120315156-120321347	+	protein_coding	-1.14072	0.453532	0.624201	0.692006	0.840798	1.98152	0	0	4.74535	60.5873	0	0
ENST00000184956.10_1	HEATR6	HEATR6-201	chr17:58120555-58156292	-	protein_coding	-0.802749	0.573256	0.373901	0.468598	0	0.802749	0	0	0	4.30828	0	0
ENST00000185150.8_3	ERLEC1	ERLEC1-201	chr2:54014217-54045956	+	protein_coding	-0.983357	0.505801	0.535475	0.614043	0.409888	1.39325	0	1.34512	0	17.1228	0	0
ENST00000186436.9_1	TMEM131	TMEM131-201	chr2:98372803-98612354	-	protein_coding	-2.28677	0.204934	0.138854	0.468598	0	2.28677	0	0	0	5.06429	0	18.1594
ENST00000188312.6_1	ACTR6	ACTR6-201	chr12:100593865-100618201	+	protein_coding	-0.91912	0.528831	0.116153	0.468598	0	0.91912	0	0	0	1.62411	0	1.57671
ENST00000188376.9_2	SLC25A3	SLC25A3-201	chr12:98987403-98995775	+	protein_coding	-3.20913	0.108132	0.184003	0.468598	0	3.20913	0	0	0	5.69647	0	117.11
ENST00000188790.8_1	FAP	FAP-201	chr2:163027200-163100045	-	protein_coding	-0.28969	0.818078	0.684838	0.744867	0.301247	0.590937	0.870912	0	0	2.41719	0	0
ENST00000189444.10_1	NFKB2	NFKB2-201	chr10:104155463-104162281	+	protein_coding	-1.08179	0.472442	0.373901	0.468598	0	1.08179	0	0	0	8.48321	0	0
ENST00000192788.5_1	UHRF1BP1	UHRF1BP1-201	chr6:34759857-34845291	+	protein_coding	-0.124229	0.917494	0.848476	0.880399	0.456389	0.580618	0.772564	0.237105	0.178018	2.34465	0	0
ENST00000193322.7_2	OSTM1	OSTM1-201	chr6:108362613-108395941	-	protein_coding	-0.788706	0.578863	0.139676	0.468598	0	0.788706	0	0	0	1.77892	0	0.855224
ENST00000193391.7_1	IMPG2	IMPG2-201	chr3:100941390-101039404	-	protein_coding	-0.681756	0.623406	0.373901	0.468598	0	0.681756	0	0	0	0	0	3.1275
ENST00000193403.10_4	ACTN1	ACTN1-201	chr14:69340860-69446157	-	protein_coding	1.96089	3.89303	0.537542	0.61588	5.17717	3.21628	0.236492	176.431	214.889	83.0428	2.59281	1.6586
ENST00000194214.9_1	HSPB11	HSPB11-201	chr1:54387234-54411602	-	protein_coding	0.268537	1.20459	0.893217	0.916158	1.45549	1.18695	0	19.6271	0	10.8012	0	0
ENST00000194530.7_1	STRADB	STRADB-201	chr2:202316392-202345569	+	protein_coding	-2.34387	0.196982	0.140942	0.468598	0	2.34387	0	0	0	5.17322	20.1939	0
ENST00000194900.8_1	DLG3	DLG3-201	chrX:69664711-69725340	+	protein_coding	0.32131	1.24946	0.55172	0.628119	0.471694	0.150384	0	0	1.66675	0.367132	0	0
ENST00000196061.4_1	PLOD1	PLOD1-201	chr1:11994810-12035594	+	protein_coding	-1.68656	0.310667	0.309219	0.468598	0.288909	1.97547	0.823521	0	0	25.5505	0	1.29061
ENST00000196169.7_2	TDRD3	TDRD3-201	chr13:60970591-61148012	+	protein_coding	-0.769277	0.586711	0.373901	0.468598	0	0.769277	0	0	0	3.95139	0	0
ENST00000196371.9_1	OXCT1	OXCT1-201	chr5:41730167-41870621	-	protein_coding	-0.921478	0.527968	0.373901	0.468598	0	0.921478	0	0	0	5.79481	0	0
ENST00000196551.7_2	RPS5	RPS5-201	chr19:58898636-58906170	+	protein_coding	-7.06782	0.00745372	2.57778e-05	0.196812	0	7.06782	0	0	0	143.484	188.48	87.2057
ENST00000198767.10_1	RRN3	RRN3-201	chr16:15153879-15188174	-	protein_coding	-1.96177	0.256714	0.0351171	0.468598	1.38371	3.34548	1.21373	1.72826	1.94176	14.5162	3.33803	14.6024
ENST00000198939.6_1	CHERP	CHERP-201	chr19:16628707-16653226	-	protein_coding	-0.931092	0.524461	0.373901	0.468598	0	0.931092	0	0	0	5.93201	0	0
ENST00000199320.8_1	DIMT1	DIMT1-201	chr5:61683081-61699760	-	protein_coding	-1.47558	0.359588	0.373901	0.468598	0	1.47558	0	0	0	20.5073	0	0
ENST00000199389.10_1	EIF2AK1	EIF2AK1-201	chr7:6061875-6098861	-	protein_coding	2.14539	4.42413	0.423996	0.515451	3.76614	1.62074	101.168	0.429615	16.2435	28.0855	0	0
ENST00000199448.8_2	EPDR1	EPDR1-201	chr7:37960163-37991543	+	protein_coding	-1.34365	0.394022	0.119248	0.468598	0	1.34365	0	0	0	3.5776	0	2.57108
ENST00000199706.12_2	MRPL28	MRPL28-201	chr16:417384-420527	-	protein_coding	-1.51183	0.350666	0.373901	0.468598	0	1.51183	0	0	0	22.191	0	0
ENST00000199764.6_1	CEACAM6	CEACAM6-201	chr19:42259329-42276113	+	protein_coding	-3.07225	0.118894	0.139664	0.468598	0	3.07225	0	0	0	10.1064	0	52.5725
ENST00000199814.8_1	RBM22	RBM22-201	chr5:150070356-150080669	-	protein_coding	-0.517811	0.698431	0.710174	0.765902	0.621114	1.13892	0	0	2.63849	9.67951	0	0
ENST00000199936.8_1	HSD17B2	HSD17B2-201	chr16:82068837-82132139	+	protein_coding	-1.60309	0.329172	0.373901	0.468598	0	1.60309	0	0	0	27.037	0	0
ENST00000200135.7_1	ZW10	ZW10-201	chr11:113603909-113644533	-	protein_coding	-1.96597	0.255966	0.186849	0.468598	0.259982	2.22595	0	0.717065	0	4.75546	0	16.7892
ENST00000200181.7_1	ITGB4	ITGB4-201	chr17:73717516-73753899	+	protein_coding	-1.34356	0.394046	0.403657	0.495408	0.682974	2.02654	0	0	3.13796	19.5315	0	2.29402
ENST00000200453.5_2	PPP1R15A	PPP1R15A-201	chr19:49375649-49379314	+	protein_coding	-3.02841	0.122563	0.256875	0.468598	0.926257	3.95466	0	0	5.86267	25.4732	0	139.803
ENST00000200457.8_1	TRIP6	TRIP6-201	chr7:100464760-100471076	+	protein_coding	-2.1635	0.223214	0.373901	0.468598	0	2.1635	0	0	0	88.9155	0	0
ENST00000200557.10_2	ADAM11	ADAM11-201	chr17:42836399-42859214	+	protein_coding	-1.13398	0.455657	0.324501	0.468598	0	1.13398	0	0	0	0.191381	7.87229	0
ENST00000200639.8_2	LAMP2	LAMP2-201	chrX:119564681-119603161	-	protein_coding	-2.01772	0.246948	0.373901	0.468598	0	2.01772	0	0	0	65.4022	0	0
ENST00000202017.5_1	PDRG1	PDRG1-201	chr20:30532145-30539895	-	protein_coding	-1.04919	0.48324	0.373901	0.468598	0	1.04919	0	0	0	7.86156	0	0
ENST00000202773.13_1	RPL6	RPL6-201	chr12:112843003-112847445	-	protein_coding	-4.01755	0.0617442	0.0673942	0.468598	2.54904	6.5666	0	9.02224	19.001	343.473	39.8134	59.5716
ENST00000202816.5_1	ESF1	ESF1-201	chr20:13694969-13765532	-	protein_coding	-1.64742	0.319211	0.373901	0.468598	0	1.64742	0	0	0	29.7443	0	0
ENST00000202834.11_1	TMEM230	TMEM230-201	chr20:5080486-5093749	-	protein_coding	-1.438	0.369078	0.373901	0.468598	0	1.438	0	0	0	18.8904	0	0
ENST00000202917.9_1	OAS1	OAS1-201	chr12:113344582-113357708	+	protein_coding	-0.813399	0.56904	0.161726	0.468598	0	0.813399	0	0	0	0.736651	0	2.12507
ENST00000203001.6_1	TRMT6	TRMT6-201	chr20:5918479-5931182	-	protein_coding	-1.54448	0.342818	0.373901	0.468598	0	1.54448	0	0	0	23.8204	0	0
ENST00000203407.5_1	UQCRC1	UQCRC1-201	chr3:48636436-48647470	-	protein_coding	-1.6783	0.31245	0.471897	0.55881	0.398804	2.07711	0	0	1.29169	74.1302	0	0
ENST00000203556.8_1	GMIP	GMIP-201	chr19:19740285-19754476	-	protein_coding	-0.616686	0.652167	0.373901	0.468598	0	0.616686	0	0	0	2.60515	0	0
ENST00000203630.9_3	MLF2	MLF2-201	chr12:6857162-6862721	-	protein_coding	0.239566	1.18064	0.920781	0.93784	2.10736	1.86779	0	2.75908	20.2838	47.6163	0	0
ENST00000204005.13_1	LTBP4	LTBP4-201	chr19:41099072-41135723	+	protein_coding	0.269385	1.20529	0.807077	0.846733	0.852364	0.58298	0	0	4.88521	2.36111	0	0
ENST00000204517.10_1	TFAP4	TFAP4-201	chr16:4307187-4323076	-	protein_coding	-1.48171	0.358065	0.373901	0.468598	0	1.48171	0	0	0	20.7829	0	0
ENST00000204549.8_3	PDCD7	PDCD7-201	chr15:65409717-65426174	-	protein_coding	0.794537	1.73452	0.735697	0.787737	1.89776	1.10322	50.7427	0	0	8.9154	0	0
ENST00000204566.6_1	SPG21	SPG21-201	chr15:65255362-65282274	-	protein_coding	-0.781084	0.581929	0.373901	0.468598	0	0.781084	0	0	0	4.07445	0	0
ENST00000204679.8_1	GNPTG	GNPTG-201	chr16:1401924-1414114	+	protein_coding	-1.02189	0.492471	0.373901	0.468598	0	1.02189	0	0	0	7.37257	0	0
ENST00000204726.7_4	GOLGA3	GOLGA3-201	chr12:133345495-133405288	-	protein_coding	-0.859874	0.551001	0.429132	0.520218	0.272815	1.13269	0	0	0.763506	6.9875	0.319804	0
ENST00000204961.4_1	EFNB1	EFNB1-201	chrX:68048840-68061990	+	protein_coding	0.158716	1.11629	0.939622	0.952557	1.4693	1.31059	20.2282	0	0	14.2609	0	0
ENST00000205061.9_2	GLG1	GLG1-201	chr16:74481325-74641012	-	protein_coding	-2.12459	0.229316	0.0621646	0.468598	1.14681	3.2714	5.00696	0.652342	0.093741	8.18096	5.3621	14.4127
ENST00000205143.4_1	DLL3	DLL3-201	chr19:39989608-39999121	+	protein_coding	0.732051	1.661	0.373901	0.468598	0.732051	0	0	3.58256	0	0	0	0
ENST00000205194.4_1	NAT14	NAT14-201	chr19:55996371-55998935	+	protein_coding	-1.12872	0.457322	0.373901	0.468598	0	1.12872	0	0	0	9.45527	0	0
ENST00000205214.10_1	AASDH	AASDH-201	chr4:57204456-57253666	-	protein_coding	-0.581333	0.668346	0.373901	0.468598	0	0.581333	0	0	0	2.34963	0	0
ENST00000205402.9_1	DLD	DLD-201	chr7:107531415-107561648	+	protein_coding	-1.70392	0.30695	0.373901	0.468598	0	1.70392	0	0	0	33.5776	0	0
ENST00000205636.3_1	CMTM6	CMTM6-201	chr3:32522804-32544900	-	protein_coding	-0.608681	0.655796	0.677715	0.738653	0.884463	1.49314	0	0	5.29143	10.1405	0	1.00235
ENST00000206020.7_1	SPAG7	SPAG7-201	chr17:4862523-4871167	-	protein_coding	-1.63615	0.321714	0.373901	0.468598	0	1.63615	0	0	0	29.0324	0	0
ENST00000206380.7_1	TMEM101	TMEM101-201	chr17:42088559-42092345	-	protein_coding	-1.49012	0.355983	0.373901	0.468598	0	1.49012	0	0	0	21.1674	0	0
ENST00000206423.7_2	CCDC80	CCDC80-201	chr3:112315641-112360116	-	protein_coding	-0.436919	0.73871	0.538446	0.616659	0.204863	0.641782	0.269299	0	0.206273	2.79828	0	0
ENST00000206451.10_1	PSME1	PSME1-201	chr14:24605367-24608176	+	protein_coding	-1.6646	0.315432	0.373901	0.468598	0	1.6646	0	0	0	30.8626	0	0
ENST00000206595.10_1	G2E3	G2E3-201	chr14:31028329-31089269	+	protein_coding	-0.629685	0.646317	0.488236	0.57313	0.176932	0.806617	0	0	0.444726	4.35116	0	0
ENST00000206765.10_1	TGM1	TGM1-201	chr14:24718320-24732416	-	protein_coding	-1.72976	0.301502	0.373901	0.468598	0	1.72976	0	0	0	35.4862	0	0
ENST00000207549.8_1	UNC13D	UNC13D-201	chr17:73823306-73840798	-	protein_coding	-0.0686826	0.953508	0.92995	0.944837	0.483556	0.552239	0	0	1.73335	2.15298	0	0
ENST00000209668.2_1	ADH1A	ADH1A-201	chr4:100197524-100212185	-	protein_coding	-2.92427	0.131737	0.373901	0.468598	0	2.92427	0	0	0	0	0	436.398
ENST00000209718.7_1	KRT23	KRT23-201	chr17:39078948-39093672	-	protein_coding	0.828573	1.77593	0.351578	0.468598	1.19086	0.362286	1.22667	0	4.34316	1.12411	0	0
ENST00000209728.8_1	CDC6	CDC6-201	chr17:38443885-38460909	+	protein_coding	-0.949847	0.517687	0.373901	0.468598	0	0.949847	0	0	0	6.20771	0	0
ENST00000209875.8_1	CBX5	CBX5-201	chr12:54624724-54673886	-	protein_coding	-0.22933	0.853031	0.889671	0.913286	1.46304	1.69237	0.263588	0	15.5827	5.45537	0	4.22932
ENST00000209884.4_1	KLHL20	KLHL20-201	chr1:173684123-173755840	+	protein_coding	-0.560383	0.678122	0.373901	0.468598	0	0.560383	0	0	0	2.20683	0	0
ENST00000210060.11_1	DHPS	DHPS-201	chr19:12786535-12792716	-	protein_coding	-1.58783	0.332672	0.373901	0.468598	0	1.58783	0	0	0	26.1613	0	0
ENST00000210187.10_3	RAB26	RAB26-201	chr16:2198625-2204166	+	protein_coding	-0.472323	0.720803	0.373901	0.468598	0	0.472323	0	0	0	1.67024	0	0
ENST00000210313.7_1	PSMD5	PSMD5-201	chr9:123578331-123605262	-	protein_coding	-0.406165	0.754626	0.811435	0.85037	1.17214	1.5783	0	10.4432	0	11.5112	0	1.12838
ENST00000210444.5_1	NANS	NANS-201	chr9:100819021-100845357	+	protein_coding	-1.69724	0.308376	0.373901	0.468598	0	1.69724	0	0	0	33.1004	0	0
ENST00000211287.8_1	MAPK13	MAPK13-201	chr6:36098098-36107842	+	protein_coding	-1.22895	0.426627	0.373901	0.468598	0	1.22895	0	0	0	11.8782	0	0
ENST00000211314.4_1	TMEM14A	TMEM14A-201	chr6:52535907-52551386	+	protein_coding	-1.14649	0.451722	0.373901	0.468598	0	1.14649	0	0	0	9.84894	0	0
ENST00000211379.9_1	BAG6	BAG6-234	chr6:31606805-31620482	-	protein_coding	2.01397	4.03891	0.373901	0.468598	2.01397	0	0	0	64.886	0	0	0
ENST00000211936.10_1	ZNF184	ZNF184-201	chr6:27418522-27440897	-	protein_coding	-0.503435	0.705425	0.373901	0.468598	0	0.503435	0	0	0	1.8487	0	0
ENST00000211998.9_2	VCL	VCL-201	chr10:75757872-75879918	+	protein_coding	0.826093	1.77288	0.141503	0.468598	0.826093	0	0.894628	0	1.94112	0	0	0
ENST00000212015.10_1	SIRT1	SIRT1-201	chr10:69644427-69678147	+	protein_coding	-1.01798	0.493808	0.373901	0.468598	0	1.01798	0	0	0	7.30476	0	0
ENST00000214869.6_2	TMED1	TMED1-201	chr19:10943114-10946966	-	protein_coding	-1.30699	0.404163	0.373901	0.468598	0	1.30699	0	0	0	14.1471	0	0
ENST00000215071.8_1	PSMD8	PSMD8-201	chr19:38865176-38874464	+	protein_coding	0.385648	1.30645	0.448013	0.537339	0.453825	0.0681771	1.56948	0	0	0.152312	0	0
ENST00000215115.4_3	BCL7C	BCL7C-201	chr16:30899116-30906281	-	protein_coding	-1.3263	0.39879	0.373901	0.468598	0	1.3263	0	0	0	14.7676	0	0
ENST00000215375.6_1	ATP5D	ATP5D-201	chr19:1241749-1244825	+	protein_coding	0.242301	1.18288	0.874516	0.901379	1.13195	0.88965	9.52576	0	0	5.35966	0	0
ENST00000215565.2_1	NDUFB7	NDUFB7-201	chr19:14676890-14682874	-	protein_coding	0.991624	1.98842	0.812307	0.851175	3.21592	2.2243	801.172	0	0	101.033	0	0
ENST00000215567.9_1	TECR	TECR-201	chr19:14640372-14676790	+	protein_coding	-1.4201	0.373685	0.373901	0.468598	0	1.4201	0	0	0	18.1638	0	0
ENST00000215570.7_1	TIMM13	TIMM13-201	chr19:2425622-2427892	-	protein_coding	-1.58031	0.334411	0.373901	0.468598	0	1.58031	0	0	0	25.7399	0	0
ENST00000215574.8_1	CDC34	CDC34-201	chr19:531712-542092	+	protein_coding	-1.32634	0.398779	0.373901	0.468598	0	1.32634	0	0	0	14.769	0	0
ENST00000215582.7_1	MISP	MISP-201	chr19:751126-764318	+	protein_coding	-0.929984	0.524864	0.373901	0.468598	0	0.929984	0	0	0	5.91607	0	0
ENST00000215631.8_1	GADD45B	GADD45B-201	chr19:2476125-2478257	+	protein_coding	-1.86232	0.275034	0.152065	0.468598	0	1.86232	0	0	0	11.5512	0	2.82959
ENST00000215730.11_1	SNAP29	SNAP29-201	chr22:21213271-21245506	+	protein_coding	-0.933414	0.523618	0.373901	0.468598	0	0.933414	0	0	0	5.96557	0	0
ENST00000215739.12_1	LZTR1	LZTR1-201	chr22:21336302-21353327	+	protein_coding	-0.54432	0.685715	0.481416	0.567101	0.142989	0.687309	0	0	0.34627	3.17544	0	0
ENST00000215754.7_1	MIF	MIF-201	chr22:24236191-24237413	+	protein_coding	-2.50164	0.176576	0.372465	0.468598	1.02159	3.52323	0	0	7.36732	218.267	0	5.93132
ENST00000215770.5_1	DDTL	DDTL-201	chr22:24309089-24314721	+	protein_coding	-0.426905	0.743856	0.73735	0.789188	0.598488	1.02539	0	2.47127	0	7.43378	0	0
ENST00000215793.12_1	SF3A1	SF3A1-201	chr22:30727977-30752936	-	protein_coding	-0.901684	0.535262	0.508545	0.591033	0.62658	1.52826	0	0	2.68008	11.1256	0.979044	0
ENST00000215794.7_1	USP18	USP18-201	chr22:18632666-18660164	+	protein_coding	-1.02494	0.491429	0.373901	0.468598	0	1.02494	0	0	0	0	0	7.4259
ENST00000215829.7_1	SNRPD3	SNRPD3-201	chr22:24951471-24968740	+	protein_coding	-1.61452	0.326574	0.373901	0.468598	0	1.61452	0	0	0	27.7116	0	0
ENST00000215832.10_1	MAPK1	MAPK1-201	chr22:22108789-22221919	-	protein_coding	-0.808027	0.571163	0.324424	0.468598	0.29363	1.10166	0	0	0.84151	3.83398	0	1.04452
ENST00000215838.7_1	TCN2	TCN2-201	chr22:31002825-31023265	+	protein_coding	-1.51163	0.350715	0.308999	0.468598	0	1.51163	0	0	0	0.355763	16.0983	0
ENST00000215882.9_1	SLC25A1	SLC25A1-201	chr22:19163088-19166343	-	protein_coding	-3.8048	0.0715553	0.159244	0.468598	0	3.8048	0	0	0	12.7615	0	197.34
ENST00000215904.6_1	PDXP	PDXP-201	chr22:38054734-38062941	+	protein_coding	-0.915136	0.530294	0.373901	0.468598	0	0.915136	0	0	0	5.7058	0	0
ENST00000215909.9_1	LGALS1	LGALS1-201	chr22:38071615-38075813	+	protein_coding	-7.02641	0.0076708	0.00393096	0.468598	0	7.02641	0	0	0	569.394	33.3132	112.199
ENST00000215917.11_2	SRRD	SRRD-201	chr22:26879843-26890624	+	protein_coding	-0.717903	0.607981	0.373901	0.468598	0	0.717903	0	0	0	3.4497	0	0
ENST00000215939.2_1	CRYBB1	CRYBB1-201	chr22:26995242-27014052	-	protein_coding	-1.6499	0.318663	0.373901	0.468598	0	1.6499	0	0	0	0	29.9035	0
ENST00000215956.9_1	SNU13	SNU13-201	chr22:42069958-42078626	-	protein_coding	-1.66062	0.316303	0.373901	0.468598	0	1.66062	0	0	0	30.6001	0	0
ENST00000215957.10_1	MICALL1	MICALL1-201	chr22:38302304-38338829	+	protein_coding	-1.04152	0.485814	0.530414	0.609574	0.706093	1.74762	0	0	3.34175	19.9717	0	0.805599
ENST00000216014.8_1	KDELR3	KDELR3-201	chr22:38864067-38879452	+	protein_coding	-0.897246	0.536911	0.373901	0.468598	0	0.897246	0	0	0	5.46091	0	0
ENST00000216027.7_1	HSCB	HSCB-201	chr22:29138019-29153498	+	protein_coding	-1.44596	0.367047	0.116134	0.468598	0	1.44596	0	0	0	3.54174	0	3.45258
ENST00000216029.7_1	CBY1	CBY1-201	chr22:39052660-39069859	+	protein_coding	-0.854367	0.553108	0.373901	0.468598	0	0.854367	0	0	0	4.90977	0	0
ENST00000216034.5_1	TOMM22	TOMM22-201	chr22:39077953-39081426	+	protein_coding	-2.33501	0.198195	0.16526	0.468598	0	2.33501	0	0	0	26.2502	0	3.71363
ENST00000216037.10_3	XBP1	XBP1-201	chr22:29190543-29196585	-	protein_coding	-0.581599	0.668223	0.373901	0.468598	0	0.581599	0	0	0	2.35148	0	0
ENST00000216038.5_1	RTCB	RTCB-201	chr22:32783569-32808242	-	protein_coding	-0.869526	0.547327	0.658365	0.722181	0.779182	1.64871	0	0	4.05442	29.827	0	0
ENST00000216039.9_1	JOSD1	JOSD1-201	chr22:39081548-39096672	-	protein_coding	-0.934809	0.523112	0.526454	0.606264	0.364094	1.2989	0	0	1.13211	13.8945	0	0
ENST00000216044.9_1	GTPBP1	GTPBP1-201	chr22:39101728-39129592	+	protein_coding	-0.109524	0.926894	0.911921	0.930838	0.600507	0.71003	0	0	2.48587	3.37745	0	0
ENST00000216068.8_1	DNAL4	DNAL4-201	chr22:39174513-39190178	-	protein_coding	-0.919615	0.52865	0.373901	0.468598	0	0.919615	0	0	0	5.76855	0	0
ENST00000216099.12_2	APOBEC3D	APOBEC3D-201	chr22:39417118-39429281	+	protein_coding	-0.87115	0.546711	0.373901	0.468598	0	0.87115	0	0	0	5.11965	0	0
ENST00000216115.2_1	BIK	BIK-201	chr22:43506754-43525718	+	protein_coding	-0.746493	0.596051	0.373901	0.468598	0	0.746493	0	0	0	3.72226	0	0
ENST00000216117.8_1	HMOX1	HMOX1-201	chr22:35776828-35790207	+	protein_coding	0.149283	1.10902	0.889007	0.912717	0.780722	0.631439	0	0	4.07064	2.71746	0	0
ENST00000216121.11_1	NIPSNAP1	NIPSNAP1-201	chr22:29950797-29977326	-	protein_coding	-1.04036	0.486207	0.508885	0.591267	0.35189	1.39225	1.07868	0	0	17.0853	0	0
ENST00000216122.8_1	MCM5	MCM5-201	chr22:35796056-35821423	+	protein_coding	0.815628	1.76006	0.736634	0.7886	1.95432	1.13869	0	0	57.2005	9.67435	0	0
ENST00000216124.9_1	ARSA	ARSA-201	chr22:51063446-51066600	-	protein_coding	0.607976	1.52412	0.373901	0.468598	0.607976	0	2.54044	0	0	0	0	0
ENST00000216129.6_1	TTLL12	TTLL12-201	chr22:43562628-43583139	-	protein_coding	-3.05396	0.120411	0.0612543	0.468598	0.352213	3.40618	1.08008	0	0	30.1119	1.31162	15.5669
ENST00000216133.9_1	CBX7	CBX7-201	chr22:39526777-39548655	-	protein_coding	-0.515611	0.699497	0.357868	0.468598	0.225657	0.741268	0	0.598779	0	1.88898	0.616916	0
ENST00000216146.8_1	RPL3	RPL3-201	chr22:39708889-39715776	-	protein_coding	-7.44339	0.00574534	0.00577125	0.468598	0.461029	7.90442	0	1.60826	0	1436	77.8504	120.378
ENST00000216160.10_1	TAB1	TAB1-201	chr22:39795746-39827887	+	protein_coding	-1.84096	0.279137	0.215321	0.468598	0.335975	2.17693	0	1.01102	0	4.15779	0	16.9267
ENST00000216180.7_2	PNPLA3	PNPLA3-201	chr22:44319619-44343448	+	protein_coding	-0.521212	0.696786	0.373901	0.468598	0	0.521212	0	0	0	1.95598	0	0
ENST00000216181.9_1	MYH9	MYH9-201	chr22:36677327-36784063	-	protein_coding	-0.842526	0.557666	0.576982	0.650098	5.25719	6.09971	11.2235	16.7175	257.294	66.7661	60.9634	75.8141
ENST00000216185.6_1	TXN2	TXN2-201	chr22:36863083-36878077	-	protein_coding	0.61661	1.53327	0.817758	0.855721	2.05335	1.43675	0	0	70.5096	18.8386	0	0
ENST00000216190.12_1	EIF3D	EIF3D-201	chr22:36906897-36925483	-	protein_coding	-0.928047	0.525569	0.755574	0.804553	2.06785	2.9959	0	0	72.6978	84.2427	0	4.95535
ENST00000216218.7_1	ST13	ST13-201	chr22:41220539-41253026	-	protein_coding	-1.45311	0.365234	0.446619	0.535979	1.75388	3.20699	0.677993	1.80703	7.14473	80.7876	1.41008	2.99468
ENST00000216225.8_1	RBX1	RBX1-201	chr22:41347363-41369313	+	protein_coding	-1.63918	0.321038	0.373901	0.468598	0	1.63918	0	0	0	29.2226	0	0
ENST00000216252.3_1	PHF5A	PHF5A-201	chr22:41855721-41864729	-	protein_coding	1.21929	2.32833	0.70643	0.762835	2.65115	1.43186	0	0	246.871	18.6379	0	0
ENST00000216254.8_1	ACO2	ACO2-201	chr22:41865129-41924993	+	protein_coding	-1.38869	0.381911	0.373901	0.468598	0	1.38869	0	0	0	16.9521	0	0
ENST00000216259.7_1	PMM1	PMM1-201	chr22:41972898-41985894	-	protein_coding	-0.904515	0.534212	0.373901	0.468598	0	0.904515	0	0	0	5.55931	0	0
ENST00000216264.12_1	CERK	CERK-201	chr22:47080308-47134158	-	protein_coding	-0.848015	0.555549	0.373901	0.468598	0	0.848015	0	0	0	4.83221	0	0
ENST00000216268.5_1	ZBED4	ZBED4-201	chr22:50247490-50283726	+	protein_coding	-0.830209	0.562448	0.450154	0.53932	0.151208	0.981417	0	0	0.369475	6.69675	0	0
ENST00000216271.9_1	HDAC10	HDAC10-201	chr22:50683612-50689814	-	protein_coding	-0.521045	0.696867	0.373901	0.468598	0	0.521045	0	0	0	1.95495	0	0
ENST00000216277.12_1	PAPOLA	PAPOLA-201	chr14:96968710-97033448	+	protein_coding	-2.15132	0.225106	0.228767	0.468598	0.322603	2.47393	0	0	0.955867	41.3791	0.560882	1.59212
ENST00000216281.12_1	HSP90AA1	HSP90AA1-201	chr14:102547075-102553528	-	protein_coding	-2.85383	0.138329	0.444729	0.534447	2.49074	5.34457	0	176.567	0	463.095	66.4596	1.14275
ENST00000216288.11_1	MARK3	MARK3-201	chr14:103852197-103970163	+	protein_coding	-0.818322	0.567101	0.373901	0.468598	0	0.818322	0	0	0	4.48301	0	0
ENST00000216294.4_1	SNAPC1	SNAPC1-201	chr14:62229075-62263146	+	protein_coding	-1.36383	0.38855	0.373901	0.468598	0	1.36383	0	0	0	16.0474	0	0
ENST00000216297.6_1	SUPT16H	SUPT16H-201	chr14:21819631-21852425	-	protein_coding	-2.33685	0.197942	0.238266	0.468598	0	2.33685	0	0	0	47.9529	0	1.63396
ENST00000216338.8_1	GZMH	GZMH-201	chr14:25075686-25078864	-	protein_coding	1.00592	2.00822	0.373901	0.468598	1.00592	0	0	0	7.09905	0	0	0
ENST00000216373.9_1	SOS2	SOS2-201	chr14:50583838-50698276	-	protein_coding	-0.610879	0.654798	0.676596	0.73775	0.60653	1.21741	0	2.52981	0	11.5727	0	0
ENST00000216392.7_1	PYGL	PYGL-201	chr14:51371939-51411454	-	protein_coding	-2.94593	0.129773	0.110666	0.468598	0.279003	3.22494	0.786343	0	0	63.6936	1.6743	3.72429
ENST00000216410.7_1	GNPNAT1	GNPNAT1-201	chr14:53241912-53258319	-	protein_coding	-1.42959	0.371236	0.373901	0.468598	0	1.42959	0	0	0	18.5456	0	0
ENST00000216416.8_1	CNIH1	CNIH1-201	chr14:54890278-54908149	-	protein_coding	-1.92684	0.263005	0.184952	0.468598	0	1.92684	0	0	0	16.6647	2.11171	0
ENST00000216442.11_1	ATP6V1D	ATP6V1D-201	chr14:67804788-67826966	-	protein_coding	-1.36607	0.387945	0.373901	0.468598	0	1.36607	0	0	0	16.1273	0	0
ENST00000216445.7_1	C14orf105	C14orf105-201	chr14:57936019-57960570	-	protein_coding	-1.72004	0.303541	0.373901	0.468598	0	1.72004	0	0	0	0	34.7558	0
ENST00000216446.8_1	PLEK2	PLEK2-201	chr14:67853700-67878917	-	protein_coding	-1.05439	0.481499	0.373901	0.468598	0	1.05439	0	0	0	7.95803	0	0
ENST00000216452.8_1	PIGH	PIGH-201	chr14:68056028-68067004	-	protein_coding	-0.663987	0.631132	0.373901	0.468598	0	0.663987	0	0	0	2.97778	0	0
ENST00000216455.8_1	PSMA3	PSMA3-201	chr14:58711549-58738725	+	protein_coding	-3.78534	0.0725269	0.226681	0.468598	1.02153	4.80687	0	7.36633	0	50.9407	0.142772	368.463
ENST00000216465.9_1	GSTZ1	GSTZ1-201	chr14:77787227-77797940	+	protein_coding	-0.627808	0.647159	0.373901	0.468598	0	0.627808	0	0	0	2.6895	0	0
ENST00000216468.7_1	TMED8	TMED8-201	chr14:77801364-77843452	-	protein_coding	-0.937287	0.522214	0.313696	0.468598	0.137724	1.07501	0	0	0.331609	5.25119	0	0.495781
ENST00000216479.7_1	AHSA1	AHSA1-201	chr14:77924373-77935817	+	protein_coding	0.595274	1.51076	0.866108	0.894634	2.62071	2.02544	0	231.67	0	66.477	0	0
ENST00000216484.6_1	SPTLC2	SPTLC2-201	chr14:77972340-78083116	-	protein_coding	0.961781	1.94771	0.456466	0.545105	2.19196	1.23018	0.399765	3.50902	14.1146	2.8581	0	2.34646
ENST00000216487.11_1	RIN3	RIN3-201	chr14:92980118-93155339	+	protein_coding	-0.00923468	0.993619	0.990711	0.992692	0.52256	0.531795	0	0	1.96428	2.02175	0	0
ENST00000216489.7_1	ALKBH1	ALKBH1-201	chr14:78138747-78174363	-	protein_coding	-0.718251	0.607834	0.373901	0.468598	0	0.718251	0	0	0	3.45292	0	0
ENST00000216500.9_1	DHRS7	DHRS7-201	chr14:60610838-60636574	-	protein_coding	-0.466787	0.723574	0.373901	0.468598	0	0.466787	0	0	0	0	0	1.63967
ENST00000216513.4_1	SIX4	SIX4-201	chr14:61176246-61190852	-	protein_coding	-0.680383	0.623999	0.373901	0.468598	0	0.680383	0	0	0	3.11573	0	0
ENST00000216520.6_1	ERH	ERH-201	chr14:69846852-69864988	-	processed_transcript	-0.697985	0.616433	0.373901	0.468598	0	0.697985	0	0	0	3.26917	0	0
ENST00000216554.7_1	EIF5	EIF5-201	chr14:103800339-103811362	+	protein_coding	-0.559932	0.678334	0.45718	0.545848	0.77785	1.33778	0.314765	0.666098	1.30102	5.06231	0.849829	0.440018
ENST00000216605.12_1	MTHFD1	MTHFD1-201	chr14:64855068-64926722	+	protein_coding	-1.67778	0.312564	0.373901	0.468598	0	1.67778	0	0	0	31.7479	0	0
ENST00000216629.10_1	BDKRB1	BDKRB1-201	chr14:96722161-96731100	+	protein_coding	-1.63827	0.32124	0.373901	0.468598	0	1.63827	0	0	0	0	0	29.1654
ENST00000216639.7_1	VRK1	VRK1-201	chr14:97263641-97347950	+	protein_coding	-1.55614	0.34006	0.373901	0.468598	0	1.55614	0	0	0	24.4293	0	0
ENST00000216714.7_1	APEX1	APEX1-201	chr14:20923354-20925926	+	protein_coding	-1.20343	0.434241	0.373901	0.468598	0	1.20343	0	0	0	11.2126	0	0
ENST00000216727.8_1	PABPN1	PABPN1-201	chr14:23790498-23795394	+	protein_coding	-1.14444	0.452365	0.419638	0.510882	0.655874	1.80032	0	2.91123	0	12.6425	0	2.09707
ENST00000216756.10_1	CINP	CINP-201	chr14:102814619-102829229	-	protein_coding	-0.964897	0.512315	0.373901	0.468598	0	0.964897	0	0	0	6.43685	0	0
ENST00000216774.10_1	SRP54	SRP54-201	chr14:35452104-35498771	+	protein_coding	-0.576547	0.670567	0.373901	0.468598	0	0.576547	0	0	0	2.31645	0	0
ENST00000216780.8_1	PCK2	PCK2-201	chr14:24563347-24573339	+	protein_coding	-1.19833	0.435779	0.373901	0.468598	0	1.19833	0	0	0	11.0837	0	0
ENST00000216797.9_1	NFKBIA	NFKBIA-201	chr14:35870717-35873952	-	protein_coding	0.799251	1.7402	0.807119	0.846733	2.77927	1.98002	322.54	0	0	20.1952	0	1.89664
ENST00000216799.8_1	EMC9	EMC9-201	chr14:24608174-24610797	-	protein_coding	-0.903075	0.534746	0.373901	0.468598	0	0.903075	0	0	0	5.53971	0	0
ENST00000216802.9_1	PSME2	PSME2-201	chr14:24612574-24616430	-	protein_coding	-0.707251	0.612486	0.724163	0.777879	1.08031	1.78756	0	2.19111	1.96261	40.146	0	0
ENST00000216807.11_1	BRMS1L	BRMS1L-201	chr14:36295524-36341169	+	protein_coding	-0.512388	0.701061	0.373901	0.468598	0	0.512388	0	0	0	1.90224	0	0
ENST00000216832.8_1	PNN	PNN-201	chr14:39644417-39652422	+	protein_coding	2.55374	5.87154	0.374564	0.468836	4.40375	1.85001	0.592993	125.574	46.035	36.932	0	0.235148
ENST00000216877.10_1	PTPRA	PTPRA-201	chr20:2854135-3019722	+	protein_coding	-1.70127	0.307515	0.249496	0.468598	0	1.70127	0	0	0	17.0123	0	0.909109
ENST00000216879.8_1	NSFL1C	NSFL1C-201	chr20:1422807-1448337	-	protein_coding	-0.0497819	0.966082	0.975182	0.980638	1.03834	1.08812	0	0	7.66395	8.6089	0	0
ENST00000216923.4_1	ZFP64	ZFP64-201	chr20:50767817-50808525	-	protein_coding	-3.62719	0.0809295	0.191771	0.468598	0	3.62719	0	0	0	3.06327	290.076	0.595134
ENST00000216951.6_1	GSS	GSS-201	chr20:33516233-33543620	-	protein_coding	-1.65845	0.31678	0.373901	0.468598	0	1.65845	0	0	0	30.4577	0	0
ENST00000216962.8_1	PYGB	PYGB-201	chr20:25228705-25278650	+	protein_coding	-0.386359	0.765058	0.876356	0.903009	3.01987	3.40623	0	4.74725	91.8442	66.0076	4.33925	2.33064
ENST00000216968.4_2	PROCR	PROCR-201	chr20:33759876-33765165	+	protein_coding	-1.23607	0.424527	0.551645	0.628077	2.71916	3.95523	23.2227	10.7875	0	82.5399	10.6223	2.84364
ENST00000217026.4_1	MYBL2	MYBL2-201	chr20:42295797-42345136	+	protein_coding	-1.41144	0.375936	0.373901	0.468598	0	1.41144	0	0	0	17.8217	0	0
ENST00000217109.8_1	CSTF1	CSTF1-201	chr20:54967450-54981425	+	protein_coding	-0.919731	0.528608	0.373901	0.468598	0	0.919731	0	0	0	5.77018	0	0
ENST00000217131.5_1	CTSZ	CTSZ-201	chr20:57570240-57582302	-	protein_coding	-0.41296	0.751081	0.849238	0.881024	1.45835	1.87131	2.02786	0	5.85306	47.9734	0	0
ENST00000217133.1_1	TUBB1	TUBB1-201	chr20:57594309-57601709	+	protein_coding	4.49821	22.5994	0.0893806	0.468598	6.47233	1.97411	49.7123	117.268	115.712	0	0	59.646
ENST00000217159.5_1	SLCO4A1	SLCO4A1-201	chr20:61273797-61303647	+	protein_coding	-0.451114	0.731478	0.64883	0.713855	0.383008	0.834123	1.21764	0	0	4.66615	0	0
ENST00000217182.4_1	EEF1A2	EEF1A2-201	chr20:62119366-62130668	-	protein_coding	0.0206205	1.0144	0.98318	0.986761	0.835866	0.815245	1.17455	1.61513	0	4.44803	0	0
ENST00000217233.7_1	TRIB3	TRIB3-201	chr20:361261-378203	+	protein_coding	-2.38377	0.191608	0.211065	0.468598	0	2.38377	0	0	0	42.1337	0	2.29568
ENST00000217244.7_1	CSNK2A1	CSNK2A1-201	chr20:461741-524465	-	protein_coding	-2.18011	0.220659	0.118155	0.468598	0.651291	2.8314	0	0.904131	1.03459	28.7012	3.39947	1.75953
ENST00000217289.8_1	FERMT1	FERMT1-201	chr20:6055492-6104191	-	protein_coding	-1.24663	0.421432	0.373901	0.468598	0	1.24663	0	0	0	12.3604	0	0
ENST00000217381.2_1	SNTA1	SNTA1-201	chr20:31995761-32031698	-	protein_coding	-0.514733	0.699923	0.373901	0.468598	0	0.514733	0	0	0	1.91642	0	0
ENST00000217402.2_1	CHMP4B	CHMP4B-201	chr20:32399110-32442172	+	protein_coding	-1.55702	0.339852	0.412764	0.504324	0.861793	2.41882	5.00174	0	0	32.7924	0	3.52469
ENST00000217423.3_1	CST4	CST4-201	chr20:23666277-23669677	-	protein_coding	0.667087	1.58786	0.373901	0.468598	0.667087	0	0	3.0035	0	0	0	0
ENST00000217426.6_1	AHCY	AHCY-201	chr20:32868074-32891154	-	protein_coding	-2.4572	0.1821	0.373901	0.468598	0	2.4572	0	0	0	164.604	0	0
ENST00000217446.7_2	PIGU	PIGU-201	chr20:33148346-33264889	-	protein_coding	-1.0043	0.498511	0.373901	0.468598	0	1.0043	0	0	0	7.07188	0	0
ENST00000217455.8_1	ACOT8	ACOT8-201	chr20:44470360-44486045	-	protein_coding	-0.594929	0.662077	0.373901	0.468598	0	0.594929	0	0	0	2.44567	0	0
ENST00000217456.2_1	APMAP	APMAP-201	chr20:24943561-24973615	-	protein_coding	-2.00447	0.249227	0.266984	0.468598	0.601447	2.60591	0	0	2.4927	29.8651	0	6.30984
ENST00000217515.10_2	TXNL1	TXNL1-201	chr18:54264439-54305876	-	protein_coding	-0.976204	0.508316	0.310263	0.468598	0.152065	1.12827	0	0	0.371919	5.68067	0	0.563536
ENST00000217652.7_1	MYL12A	MYL12A-201	chr18:3247528-3256234	+	protein_coding	1.76913	3.40847	0.480584	0.566265	5.17759	3.40847	16.3881	5.07721	447.617	63.5287	3.51567	3.10845
ENST00000217893.9_1	TAF9	TAF9-201	chr5:68660572-68665469	-	protein_coding	-1.10588	0.464619	0.373901	0.468598	0	1.10588	0	0	0	8.97031	0	0
ENST00000217901.9_1	IDH3G	IDH3G-201	chrX:153051221-153059978	-	protein_coding	-1.31058	0.40316	0.373901	0.468598	0	1.31058	0	0	0	14.2605	0	0
ENST00000217909.7_1	SLC25A43	SLC25A43-201	chrX:118533023-118588441	+	protein_coding	-1.14294	0.452837	0.21328	0.468598	0.652597	1.79553	0	1.17595	0.785274	7.69427	1.83372	0.697997
ENST00000217958.7_1	PSMD10	PSMD10-201	chrX:107327437-107334848	-	protein_coding	-1.08576	0.471145	0.445523	0.535057	0.846106	1.93186	0	0	4.80911	6.70711	0	6.20699
ENST00000217964.11_1	TBL1X	TBL1X-201	chrX:9433048-9687783	+	protein_coding	0.519757	1.43371	0.375972	0.46987	0.725221	0.205464	0.45667	0	2.10155	0.533035	0	0
ENST00000217971.7_1	PGRMC1	PGRMC1-201	chrX:118370216-118378429	+	protein_coding	-1.22173	0.42877	0.538475	0.616671	1.12871	2.35043	0	0	9.455	29.3494	0	3.37021
ENST00000218004.5_1	NXT2	NXT2-201	chrX:108779010-108787913	+	protein_coding	0.701628	1.62634	0.373901	0.468598	0.701628	0	0	0	3.30163	0	0	0
ENST00000218056.9_1	WDR13	WDR13-201	chrX:48455880-48463581	+	protein_coding	-0.78875	0.578845	0.373901	0.468598	0	0.78875	0	0	0	4.15599	0	0
ENST00000218068.6_1	PAGE4	PAGE4-201	chrX:49593906-49598576	+	protein_coding	3.85866	14.5069	0.000187148	0.412562	3.85866	0	13.1506	19.8188	9.36311	0	0	0
ENST00000218075.8_1	GLRA2	GLRA2-201	chrX:14547650-14749934	+	protein_coding	0.591653	1.50697	0.373901	0.468598	0.591653	0	0	2.42228	0	0	0	0
ENST00000218099.6_3	F9	F9-201	chrX:138612917-138645617	+	protein_coding	0.578426	1.49322	0.373901	0.468598	0.578426	0	0	2.32943	0	0	0	0
ENST00000218197.9_1	SLC25A14	SLC25A14-201	chrX:129474026-129507335	+	protein_coding	1.40603	2.65007	0.373901	0.468598	1.40603	0	17.6112	0	0	0	0	0
ENST00000218340.3_1	RP2	RP2-201	chrX:46696375-46741793	+	protein_coding	-0.583327	0.667423	0.373901	0.468598	0	0.583327	0	0	0	2.36354	0	0
ENST00000218364.4_1	HTATSF1	HTATSF1-201	chrX:135579670-135594505	+	protein_coding	-1.20984	0.432316	0.373901	0.468598	0	1.20984	0	0	0	11.3764	0	0
ENST00000218388.8_1	TIMP1	TIMP1-201	chrX:47441712-47446188	+	protein_coding	-0.766222	0.587955	0.724096	0.777847	1.1574	1.92362	3.43385	0	1.50296	53.601	0	0
ENST00000218516.3_1	GLA	GLA-201	chrX:100652791-100662913	-	protein_coding	-0.851893	0.554057	0.373901	0.468598	0	0.851893	0	0	0	4.87943	0	0
ENST00000218652.11_1	NDFIP2	NDFIP2-201	chr13:80055287-80130210	+	protein_coding	-1.38771	0.382172	0.373901	0.468598	0	1.38771	0	0	0	16.9153	0	0
ENST00000218789.9_3	ARHGEF7	ARHGEF7-201	chr13:111806061-111958078	+	protein_coding	0.290216	1.22282	0.662141	0.72536	0.555875	0.265659	0	0	2.17691	0	0	0.737456
ENST00000219066.5_2	NTHL1	NTHL1-201	chr16:2089816-2097867	-	protein_coding	-1.3197	0.400618	0.373901	0.468598	0	1.3197	0	0	0	14.5528	0	0
ENST00000219069.5_1	ZNF263	ZNF263-201	chr16:3332943-3341460	+	protein_coding	-0.0659444	0.95532	0.980952	0.985003	2.36662	2.43256	0.568513	0	86.4538	1.30536	47.2006	0.415892
ENST00000219070.8_1	MMP2	MMP2-201	chr16:55512883-55540603	+	protein_coding	-4.56009	0.0423911	0.0423137	0.468598	0.436112	4.99621	0	0	1.47656	8.04205	245.309	13.5974
ENST00000219097.6_2	ORC6	ORC6-201	chr16:46723558-46732306	+	protein_coding	-0.946344	0.518946	0.373901	0.468598	0	0.946344	0	0	0	6.1554	0	0
ENST00000219139.7_1	C16orf70	C16orf70-201	chr16:67143891-67182442	+	protein_coding	-0.654206	0.635425	0.373901	0.468598	0	0.654206	0	0	0	2.89769	0	0
ENST00000219169.8_1	NUTF2	NUTF2-201	chr16:67880635-67906470	+	protein_coding	-3.39936	0.094774	0.2186	0.468598	0	3.39936	0	0	0	4.0439	231.898	0
ENST00000219204.7_1	ARL2BP	ARL2BP-201	chr16:57279010-57287547	+	protein_coding	-2.2704	0.207272	0.123067	0.468598	0.434908	2.70531	0	0	1.47036	28.0536	2.3959	1.8118
ENST00000219207.9_1	PLLP	PLLP-201	chr16:57290009-57318599	-	protein_coding	-0.797094	0.575507	0.373901	0.468598	0	0.797094	0	0	0	4.24623	0	0
ENST00000219235.4_1	CCL22	CCL22-201	chr16:57392684-57400102	+	protein_coding	-1.08229	0.472277	0.373901	0.468598	0	1.08229	0	0	0	8.4931	0	0
ENST00000219252.9_1	POLR2C	POLR2C-201	chr16:57496299-57505922	+	protein_coding	-0.978902	0.507366	0.569841	0.644181	0.517371	1.49627	0	0	1.93246	21.4527	0	0
ENST00000219271.3_1	MMP15	MMP15-201	chr16:58059470-58080805	+	protein_coding	-1.22435	0.427989	0.499404	0.582787	0.381488	1.60584	0	0	1.21064	27.1981	0	0
ENST00000219281.7_1	USB1	USB1-201	chr16:58035277-58055522	+	protein_coding	-1.1878	0.43897	0.373901	0.468598	0	1.1878	0	0	0	10.8221	0	0
ENST00000219299.8_2	CCDC113	CCDC113-201	chr16:58283840-58317740	+	protein_coding	-0.567248	0.674903	0.373901	0.468598	0	0.567248	0	0	0	2.25294	0	0
ENST00000219302.7_1	NME3	NME3-201	chr16:1820287-1821731	-	protein_coding	-2.82255	0.14136	0.128195	0.468598	0	2.82255	0	0	0	10.2481	30.4732	0
ENST00000219313.8_1	PSMD7	PSMD7-201	chr16:74330673-74340186	+	protein_coding	-1.98895	0.251922	0.259608	0.468598	0	1.98895	0	0	0	30.2118	0	1.00393
ENST00000219315.8_1	SETD6	SETD6-201	chr16:58549392-58553014	+	protein_coding	-0.880437	0.543203	0.373901	0.468598	0	0.880437	0	0	0	5.23898	0	0
ENST00000219400.7_1	CMC2	CMC2-201	chr16:81000345-81040719	-	protein_coding	0.260348	1.19777	0.680298	0.740907	0.770186	0.509838	2.24786	0.527391	0	1.10975	0	0.368352
ENST00000219439.8_1	HSDL1	HSDL1-201	chr16:84155886-84178793	-	protein_coding	-0.444209	0.734987	0.373901	0.468598	0	0.444209	0	0	0	1.51861	0	0
ENST00000219473.11_2	USP10	USP10-201	chr16:84733584-84813187	+	protein_coding	0.283098	1.21681	0.908834	0.92826	1.7772	1.4941	0	0	39.2687	21.3514	0	0
ENST00000219476.7_1	TSC2	TSC2-201	chr16:2097466-2138713	+	protein_coding	-0.469115	0.722408	0.604799	0.674954	0.308338	0.777453	0	0	0.898701	4.03628	0	0
ENST00000219478.10_1	ZNF500	ZNF500-201	chr16:4798240-4817219	-	protein_coding	0.382757	1.30383	0.856773	0.887032	1.73085	1.34809	0	35.569	0	0.729394	8.54015	0
ENST00000219479.6_2	NME4	NME4-201	chr16:447209-450759	+	protein_coding	-1.47652	0.359354	0.373901	0.468598	0	1.47652	0	0	0	20.5492	0	0
ENST00000219481.9_1	DECR2	DECR2-201	chr16:451826-462487	+	protein_coding	-1.12186	0.459502	0.373901	0.468598	0	1.12186	0	0	0	9.30711	0	0
ENST00000219535.7_1	FAM173A	FAM173A-201	chr16:771142-772573	+	protein_coding	-0.858037	0.551703	0.373901	0.468598	0	0.858037	0	0	0	4.95504	0	0
ENST00000219542.3_4	METRN	METRN-201	chr16:765338-767390	+	protein_coding	-1.69953	0.307885	0.373901	0.468598	0	1.69953	0	0	0	33.2636	0	0
ENST00000219548.8_1	STUB1	STUB1-201	chr16:730276-732799	+	protein_coding	-1.27626	0.412863	0.373901	0.468598	0	1.27626	0	0	0	13.2096	0	0
ENST00000219611.6_1	CAPN15	CAPN15-201	chr16:577856-604636	+	protein_coding	-2.61998	0.16267	0.137593	0.468598	0	2.61998	0	0	0	7.03676	0	27.9066
ENST00000219782.10_2	MAZ	MAZ-201	chr16:29817917-29822485	+	protein_coding	1.10345	2.14868	0.686401	0.746128	3.67699	2.57354	185.635	0	10.2113	17.723	0	10.2658
ENST00000219789.10_1	CDIPT	CDIPT-201	chr16:29869678-29875057	-	protein_coding	0.887562	1.85005	0.436537	0.527074	1.01932	0.131755	0	0	7.32789	0.315185	0	0
ENST00000219797.8_1	KAT8	KAT8-201	chr16:31128985-31142710	+	protein_coding	-1.08854	0.470237	0.373901	0.468598	0	1.08854	0	0	0	8.61722	0	0
ENST00000219837.11_3	KNOP1	KNOP1-201	chr16:19713256-19729556	-	protein_coding	-2.2086	0.216344	0.166482	0.468598	0.122062	2.33067	0	0	0.288941	4.62001	21.6498	0
ENST00000220003.13_1	CSK	CSK-201	chr15:75074398-75095539	+	protein_coding	-0.929586	0.525009	0.50924	0.591528	0.315362	1.24495	0	0	0.926639	12.3137	0	0
ENST00000220058.8_1	MTFMT	MTFMT-201	chr15:65293850-65321965	-	protein_coding	-1.54717	0.342179	0.373901	0.468598	0	1.54717	0	0	0	23.9596	0	0
ENST00000220325.8_1	EHD4	EHD4-201	chr15:42188137-42264776	-	protein_coding	-2.40515	0.188789	0.257391	0.468598	0.778125	3.18328	4.04332	0	0	7.50987	66.8186	0.29872
ENST00000220429.12_1	GABPB1	GABPB1-201	chr15:50569460-50647350	-	protein_coding	-0.5731	0.672171	0.373901	0.468598	0	0.5731	0	0	0	2.29277	0	0
ENST00000220496.8_1	DNAJC17	DNAJC17-201	chr15:41057353-41099675	-	protein_coding	-0.044466	0.969649	0.946413	0.957708	0.416795	0.461261	0	0	1.37905	1.60952	0	0
ENST00000220507.4_1	RHOV	RHOV-201	chr15:41164412-41166487	-	protein_coding	-0.639079	0.642123	0.373901	0.468598	0	0.639079	0	0	0	2.77699	0	0
ENST00000220509.9_1	VPS18	VPS18-201	chr15:41186628-41196173	+	protein_coding	-0.27603	0.825861	0.738232	0.789876	0.388967	0.664997	1.24529	0	0	2.98613	0	0
ENST00000220514.7_1	OIP5	OIP5-201	chr15:41601466-41624819	-	protein_coding	-0.553647	0.681296	0.373901	0.468598	0	0.553647	0	0	0	2.16223	0	0
ENST00000220531.7_1	BLOC1S6	BLOC1S6-201	chr15:45879321-45901909	+	protein_coding	0.989562	1.98558	0.401264	0.493055	1.36496	0.375401	0	9.56049	0.61808	0.418421	0	0.538918
ENST00000220584.8_1	FDFT1	FDFT1-201	chr8:11660120-11696818	+	protein_coding	-1.31918	0.400762	0.373901	0.468598	0	1.31918	0	0	0	14.536	0	0
ENST00000220592.9_2	AGO2	AGO2-201	chr8:141530255-141645718	-	protein_coding	1.58916	3.00873	0.396454	0.488721	2.6616	1.07244	2.12519	44.0374	0.799764	5.88937	0.349999	0
ENST00000220659.10_1	BRF2	BRF2-201	chr8:37700786-37707422	-	protein_coding	-1.18381	0.440188	0.373901	0.468598	0	1.18381	0	0	0	10.7243	0	0
ENST00000220669.9_3	ZFAND1	ZFAND1-201	chr8:82613958-82633535	-	protein_coding	-0.658	0.633756	0.373901	0.468598	0	0.658	0	0	0	2.92856	0	0
ENST00000220676.1_2	RP1	RP1-201	chr8:55528627-55543394	+	protein_coding	-1.1128	0.462397	0.166792	0.468598	0	1.1128	0	0	0	1.07927	3.86458	0
ENST00000220751.4_1	RIPK2	RIPK2-201	chr8:90769975-90803291	+	protein_coding	-1.28128	0.411431	0.373901	0.468598	0	1.28128	0	0	0	13.3585	0	0
ENST00000220763.9_1	CPQ	CPQ-201	chr8:97657455-98155729	+	protein_coding	-1.08107	0.472679	0.373901	0.468598	0	1.08107	0	0	0	8.46893	0	0
ENST00000220764.6_1	DECR1	DECR1-201	chr8:91013633-91064236	+	protein_coding	-1.67149	0.313928	0.373901	0.468598	0	1.67149	0	0	0	31.3228	0	0
ENST00000220772.7_1	SFRP1	SFRP1-201	chr8:41119477-41167016	-	protein_coding	-1.77933	0.291318	0.234991	0.468598	0	1.77933	0	0	0	18.0031	1.1285	0
ENST00000220809.8_1	PLAT	PLAT-201	chr8:42032751-42065242	-	protein_coding	-0.758938	0.590931	0.373901	0.468598	0	0.758938	0	0	0	3.84607	0	0
ENST00000220822.11_1	GDAP1	GDAP1-201	chr8:75262617-75279111	+	protein_coding	0.17394	1.12814	0.84659	0.879004	0.67662	0.502679	0	0	3.08365	1.84423	0	0
ENST00000220849.9_1	EIF3E	EIF3E-201	chr8:109213972-109260994	-	protein_coding	-3.44185	0.0920234	0.119414	0.468598	0	3.44185	0	0	0	48.6461	0	24.8476
ENST00000220853.7_1	EMC2	EMC2-201	chr8:109455853-109499141	+	protein_coding	-1.75774	0.29571	0.373901	0.468598	0	1.75774	0	0	0	37.6724	0	0
ENST00000220913.9_1	CHRAC1	CHRAC1-201	chr8:141521397-141527236	+	protein_coding	-1.56381	0.338258	0.373901	0.468598	0	1.56381	0	0	0	24.8379	0	0
ENST00000220966.10_1	PYCR3	PYCR3-201	chr8:144686083-144691784	-	protein_coding	-0.707592	0.612341	0.373901	0.468598	0	0.707592	0	0	0	3.35531	0	0
ENST00000221114.7_1	DCTN6	DCTN6-201	chr8:30013813-30041156	+	protein_coding	-1.0064	0.497788	0.373901	0.468598	0	1.0064	0	0	0	7.10713	0	0
ENST00000221130.9_2	GSR	GSR-201	chr8:30535578-30585443	-	protein_coding	-0.656628	0.634359	0.695537	0.753903	0.725144	1.38177	0	0	3.51721	16.6955	0	0
ENST00000221132.7_1	TNFRSF10A	TNFRSF10A-201	chr8:23047965-23082639	-	protein_coding	-1.88964	0.269875	0.373901	0.468598	0	1.88964	0	0	0	49.876	0	0
ENST00000221138.8_1	PPP2CB	PPP2CB-201	chr8:30643126-30670388	-	protein_coding	-3.29047	0.102205	0.158553	0.468598	0.342168	3.63263	0.052656	0	0.935183	23.8063	0	75.9188
ENST00000221200.8_1	KCTD9	KCTD9-201	chr8:25285363-25315983	-	protein_coding	-0.960958	0.513716	0.373901	0.468598	0	0.960958	0	0	0	6.37619	0	0
ENST00000221222.15_1	HOMER3	HOMER3-201	chr19:19040012-19049858	-	protein_coding	-0.501012	0.706611	0.373901	0.468598	0	0.501012	0	0	0	1.83439	0	0
ENST00000221232.9_1	CNOT3	CNOT3-201	chr19:54641444-54659419	+	protein_coding	-1.22793	0.426929	0.373901	0.468598	0	1.22793	0	0	0	11.8509	0	0
ENST00000221233.8_1	EXOSC5	EXOSC5-201	chr19:41892279-41903384	-	protein_coding	-1.73377	0.300665	0.373901	0.468598	0	1.73377	0	0	0	35.7919	0	0
ENST00000221265.7_1	PAF1	PAF1-201	chr19:39876492-39881835	-	protein_coding	-1.1704	0.444299	0.373901	0.468598	0	1.1704	0	0	0	10.4018	0	0
ENST00000221283.9_1	STXBP2	STXBP2-201	chr19:7702005-7712759	+	protein_coding	-1.48964	0.3561	0.373901	0.468598	0	1.48964	0	0	0	21.1454	0	0
ENST00000221307.12_1	CYP4F3	CYP4F3-201	chr19:15751710-15773635	+	protein_coding	-0.462929	0.725512	0.373901	0.468598	0	0.462929	0	0	0	1.61859	0	0
ENST00000221327.8_1	ZNF180	ZNF180-201	chr19:44978645-45004574	-	protein_coding	-0.532309	0.691447	0.373901	0.468598	0	0.532309	0	0	0	2.02498	0	0
ENST00000221418.8_1	ECH1	ECH1-201	chr19:39306062-39322645	-	protein_coding	-1.90813	0.266437	0.373901	0.468598	0	1.90813	0	0	0	51.8709	0	0
ENST00000221419.9_1	HNRNPL	HNRNPL-201	chr19:39327028-39340973	-	protein_coding	-0.641628	0.640989	0.501885	0.584958	0.822978	1.46461	1.70318	0	1.04808	4.80284	0	2.62269
ENST00000221431.10_1	SARS2	SARS2-201	chr19:39405906-39421536	-	protein_coding	1.23263	2.34996	0.634271	0.700914	2.19567	0.963039	0	0	95.137	6.40817	0	0
ENST00000221448.9_1	SNRNP70	SNRNP70-201	chr19:49588708-49611820	+	protein_coding	-0.896784	0.537083	0.387583	0.480601	0.028605	0.925389	0	0	0.061287	5.8503	0	0
ENST00000221452.12_1	RELB	RELB-201	chr19:45504688-45541452	+	protein_coding	-0.764029	0.588849	0.373901	0.468598	0	0.764029	0	0	0	3.89764	0	0
ENST00000221455.7_2	CLASRP	CLASRP-201	chr19:45542298-45574214	+	protein_coding	-0.939635	0.521365	0.373901	0.468598	0	0.939635	0	0	0	6.05627	0	0
ENST00000221462.8_1	PPP1R37	PPP1R37-201	chr19:45596220-45650543	+	protein_coding	-1.35357	0.391322	0.0230314	0.468598	0	1.35357	0	0	0	2.98239	1.60266	0.61004
ENST00000221486.4_1	RNASEH2A	RNASEH2A-201	chr19:12917394-12924451	+	protein_coding	-1.42236	0.3731	0.373901	0.468598	0	1.42236	0	0	0	18.2541	0	0
ENST00000221494.9_3	SF3A2	SF3A2-201	chr19:2236503-2248678	+	protein_coding	-0.749972	0.594615	0.710335	0.765956	0.900413	1.65039	0	0	5.50361	29.9348	0	0
ENST00000221561.12_1	AES	AES-201	chr19:3052908-3063105	-	protein_coding	-1.42903	0.371381	0.243576	0.468598	0	1.42903	0	0	0	10.0522	0	0.766425
ENST00000221566.6_1	SGTA	SGTA-201	chr19:2754712-2783369	-	protein_coding	-1.63025	0.323031	0.373901	0.468598	0	1.63025	0	0	0	28.6664	0	0
ENST00000221573.10_1	SNAPC2	SNAPC2-201	chr19:7985201-7988135	+	protein_coding	-1.27804	0.412356	0.373901	0.468598	0	1.27804	0	0	0	13.2621	0	0
ENST00000221665.4_1	FIZ1	FIZ1-201	chr19:56102737-56110893	-	protein_coding	-0.589043	0.664784	0.373901	0.468598	0	0.589043	0	0	0	2.40376	0	0
ENST00000221671.7_1	C19orf44	C19orf44-201	chr19:16607122-16632161	+	protein_coding	-1.81792	0.28363	0.315074	0.468598	0	1.81792	0	0	0	0.394744	30.423	0
ENST00000221801.7_2	FBL	FBL-201	chr19:40325098-40337054	-	protein_coding	-0.496525	0.708812	0.887455	0.911576	2.62319	3.11972	0	0	232.873	112.213	0	4.80082
ENST00000221855.7_1	TBCB	TBCB-201	chr19:36605888-36616847	+	protein_coding	-1.17378	0.443257	0.373901	0.468598	0	1.17378	0	0	0	10.4824	0	0
ENST00000221859.8_1	POLR2I	POLR2I-201	chr19:36604612-36606248	-	protein_coding	-1.60287	0.329222	0.373901	0.468598	0	1.60287	0	0	0	27.0241	0	0
ENST00000221922.10_2	CCDC9	CCDC9-201	chr19:47759716-47775210	+	protein_coding	-0.849702	0.554899	0.373901	0.468598	0	0.849702	0	0	0	4.85272	0	0
ENST00000221930.5_1	TGFB1	TGFB1-201	chr19:41836228-41859816	-	protein_coding	0.790401	1.72956	0.820494	0.857933	4.55674	3.76634	0	29.6144	424.816	17.3115	0	136.6
ENST00000221943.13_1	DMAC2	DMAC2-201	chr19:41937224-41945810	-	protein_coding	0.695297	1.61922	0.282909	0.468598	0.962619	0.267322	1.39144	0	2.09508	0.743475	0	0
ENST00000221957.8_1	PLIN3	PLIN3-201	chr19:4838353-4867780	-	protein_coding	-2.06272	0.239364	0.278437	0.468598	0.57646	2.63918	2.31585	0	0	39.5126	0	4.96799
ENST00000221975.6_1	RPS19	RPS19-201	chr19:42364327-42375484	+	protein_coding	-2.27723	0.206293	0.373901	0.468598	0	2.27723	0	0	0	112.906	0	0
ENST00000221980.4_1	ICAM5	ICAM5-201	chr19:10400657-10407454	+	protein_coding	-0.774444	0.584614	0.207184	0.468598	0	0.774444	0	0	0	2.36396	0	0.487791
ENST00000221992.10_1	CEACAM5	CEACAM5-201	chr19:42212537-42233718	+	protein_coding	-0.531488	0.691841	0.373901	0.468598	0	0.531488	0	0	0	2.01982	0	0
ENST00000222005.6_1	CDC37	CDC37-201	chr19:10501810-10514209	-	protein_coding	-0.611678	0.654435	0.820058	0.857559	3.01482	3.6265	1.78358	0	188.694	47.6915	5.42686	5.02014
ENST00000222008.10_1	RABAC1	RABAC1-201	chr19:42460833-42463542	-	protein_coding	-1.48339	0.357648	0.373901	0.468598	0	1.48339	0	0	0	20.8592	0	0
ENST00000222120.7_1	RAB3D	RAB3D-201	chr19:11432722-11450344	-	protein_coding	-1.79097	0.288978	0.192268	0.468598	0	1.79097	0	0	0	14.1091	0	1.74264
ENST00000222190.9_1	WDR83OS	WDR83OS-201	chr19:12778889-12780217	-	protein_coding	-1.11014	0.46325	0.373901	0.468598	0	1.11014	0	0	0	9.05898	0	0
ENST00000222214.9_1	GCDH	GCDH-201	chr19:13001840-13010783	+	protein_coding	-0.934564	0.5232	0.148477	0.468598	0	0.934564	0	0	0	2.50321	0	0.993103
ENST00000222219.7_1	DNASE2	DNASE2-201	chr19:12986025-12992282	-	protein_coding	-1.21858	0.429705	0.373901	0.468598	0	1.21858	0	0	0	11.6034	0	0
ENST00000222224.3_1	LENG1	LENG1-201	chr19:54658899-54663620	-	protein_coding	-0.779984	0.582373	0.373901	0.468598	0	0.779984	0	0	0	4.06285	0	0
ENST00000222247.9_1	RPL18A	RPL18A-201	chr19:17970685-17974125	+	protein_coding	-5.6021	0.0205873	0.138292	0.468598	0	5.6021	0	0	0	1359.68	0	83.2256
ENST00000222254.12_1	PIK3R2	PIK3R2-201	chr19:18263928-18281350	+	protein_coding	-1.52498	0.347486	0.373901	0.468598	0	1.52498	0	0	0	22.8336	0	0
ENST00000222284.9_1	TMEM147	TMEM147-201	chr19:36036497-36038428	+	protein_coding	-3.23812	0.105981	0.25314	0.468598	0	3.23812	0	0	0	2.30348	0	253.298
ENST00000222305.7_2	USF2	USF2-201	chr19:35759968-35770715	+	protein_coding	-2.33874	0.197683	0.121817	0.468598	0	2.33874	0	0	0	14.2342	0	7.49716
ENST00000222307.8_2	KXD1	KXD1-201	chr19:18668598-18680188	+	protein_coding	-0.826978	0.563709	0.373901	0.468598	0	0.826978	0	0	0	4.58259	0	0
ENST00000222308.8_3	FKBP8	FKBP8-201	chr19:18642572-18654334	-	protein_coding	-0.259954	0.835114	0.899191	0.920743	1.2262	1.48616	0	0	11.8048	20.9854	0	0
ENST00000222329.8_1	ERF	ERF-201	chr19:42751724-42759309	-	protein_coding	-3.04712	0.120984	0.116401	0.468598	0	3.04712	0	0	0	20.8312	24.8669	0
ENST00000222345.10_1	SIPA1L3	SIPA1L3-201	chr19:38397868-38699012	+	protein_coding	-1.26759	0.415354	0.164897	0.468598	0.0301192	1.29771	0	0	0.064634	1.47605	0	5.00048
ENST00000222374.2_1	CADM4	CADM4-201	chr19:44126520-44143991	-	protein_coding	-0.57829	0.669757	0.373901	0.468598	0	0.57829	0	0	0	2.32849	0	0
ENST00000222390.9_2	HGF	HGF-201	chr7:81328322-81399514	-	protein_coding	0.921676	1.89431	0.125259	0.468598	0.921676	0	0	1.25318	2.01689	0	0	0
ENST00000222399.10_1	LAMB1	LAMB1-201	chr7:107564263-107643700	-	protein_coding	-2.16236	0.223391	0.397558	0.489648	0.119472	2.28183	0	0.282017	0	113.999	0	0
ENST00000222511.10_1	GTPBP10	GTPBP10-201	chr7:89975990-90020769	+	protein_coding	-0.872743	0.546107	0.373901	0.468598	0	0.872743	0	0	0	5.13996	0	0
ENST00000222543.9_1	TFPI2	TFPI2-201	chr7:93514709-93520303	-	protein_coding	0.664644	1.58518	0.616068	0.684826	2.15057	1.48593	1.36962	7.79121	3.20176	11.3163	0	0.784205
ENST00000222547.7_1	BET1	BET1-201	chr7:93622554-93633687	-	protein_coding	-1.53469	0.345154	0.373901	0.468598	0	1.53469	0	0	0	23.3198	0	0
ENST00000222553.7_1	NAMPT	NAMPT-201	chr7:105888731-105925638	-	protein_coding	-4.15986	0.0559443	0.0388903	0.468598	0.133839	4.2937	0	0	0.320897	107.282	3.09627	16.0081
ENST00000222567.5_1	TWISTNB	TWISTNB-201	chr7:19735085-19748710	-	protein_coding	-1.33011	0.397737	0.373901	0.468598	0	1.33011	0	0	0	14.8932	0	0
ENST00000222572.7_1	PON2	PON2-201	chr7:95034209-95064510	-	protein_coding	-1.10711	0.464224	0.373901	0.468598	0	1.10711	0	0	0	8.99576	0	0
ENST00000222573.4_1	ITGB8	ITGB8-201	chr7:20370746-20455377	+	protein_coding	-0.0532071	0.963791	0.918772	0.936385	0.504907	0.558114	0.079841	0.074791	1.46203	0	0.933063	0.65113
ENST00000222574.8_1	HBP1	HBP1-201	chr7:106809460-106842974	+	protein_coding	-0.37125	0.773112	0.71394	0.768986	0.454939	0.826189	0	0	1.57544	4.57344	0	0
ENST00000222584.7_1	SP4	SP4-201	chr7:21467652-21554440	+	protein_coding	0.595287	1.51077	0.59014	0.662163	0.953142	0.357855	6.25727	0	0	1.10463	0	0
ENST00000222644.9_1	MPP6	MPP6-201	chr7:24612965-24733812	+	protein_coding	-1.54771	0.342053	0.119676	0.468598	0.00297428	1.55068	0	0	0.006204	3.35419	0	4.77431
ENST00000222673.5_1	OGDH	OGDH-201	chr7:44646238-44748665	+	protein_coding	-2.40029	0.189427	0.360758	0.468598	1.45859	3.85888	10.0504	0	0.878723	20.4742	0	141.232
ENST00000222690.10_1	H2AFV	H2AFV-201	chr7:44866390-44887676	-	protein_coding	-1.17481	0.442943	0.373901	0.468598	0	1.17481	0	0	0	10.5068	0	0
ENST00000222693.4_1	CAV2	CAV2-201	chr7:116139444-116148595	+	protein_coding	-2.33158	0.198666	0.45937	0.547901	2.76969	5.10128	1.02142	155.901	0	78.1503	2.30865	153.458
ENST00000222725.9_1	LFNG	LFNG-201	chr7:2559476-2568063	+	protein_coding	0.233244	1.17548	0.808426	0.847834	0.742669	0.509425	0	0	3.68486	1.88441	0	0
ENST00000222726.3_1	HOXA5	HOXA5-201	chr7:27180671-27183287	-	protein_coding	-1.11905	0.460396	0.373901	0.468598	0	1.11905	0	0	0	9.24719	0	0
ENST00000222803.9_1	FKBP14	FKBP14-201	chr7:30050203-30066300	-	protein_coding	-0.962016	0.513339	0.373901	0.468598	0	0.962016	0	0	0	6.39242	0	0
ENST00000222812.7_1	STX1A	STX1A-201	chr7:73113536-73133988	-	protein_coding	-0.820156	0.566381	0.373901	0.468598	0	0.820156	0	0	0	4.50396	0	0
ENST00000222969.9_1	BUD31	BUD31-201	chr7:99006601-99017231	+	protein_coding	-1.32869	0.398129	0.373901	0.468598	0	1.32869	0	0	0	14.8463	0	0
ENST00000222990.7_1	SNX8	SNX8-201	chr7:2291405-2354099	-	protein_coding	-0.39405	0.76099	0.720538	0.77478	0.501384	0.895433	0	0	1.83658	5.43661	0	0
ENST00000223023.4_1	WASL	WASL-201	chr7:123321989-123389121	-	protein_coding	-1.43062	0.370971	0.373901	0.468598	0	1.43062	0	0	0	18.5876	0	0
ENST00000223029.7_1	AIMP2	AIMP2-201	chr7:6048876-6063465	+	protein_coding	-1.06565	0.477758	0.58599	0.658407	0.624298	1.68995	0	2.66267	0	32.5872	0	0
ENST00000223073.6_1	RBM28	RBM28-201	chr7:127937738-127983962	-	protein_coding	-0.969621	0.51064	0.279713	0.468598	0	0.969621	0	0	0	4.67406	0.323615	0
ENST00000223095.4_1	SERPINE1	SERPINE1-201	chr7:100770370-100782547	+	protein_coding	-5.05139	0.0301564	0.0267509	0.468598	0.938826	5.99022	0	0	6.04441	46.2992	281.559	18.2194
ENST00000223114.8_4	MOGAT3	MOGAT3-201	chr7:100838288-100844302	-	protein_coding	0.568825	1.48331	0.373901	0.468598	0.568825	0	2.26362	0	0	0	0	0
ENST00000223127.7_3	PLOD3	PLOD3-201	chr7:100849258-100860954	-	protein_coding	-0.546554	0.684654	0.778265	0.823464	0.980359	1.52691	0	6.67984	0	22.9298	0	0
ENST00000223129.8_1	RPA3	RPA3-201	chr7:7676149-7758238	-	protein_coding	-1.48682	0.356798	0.208368	0.468598	0	1.48682	0	0	0	9.32736	1.13178	0
ENST00000223136.4_1	FIS1	FIS1-201	chr7:100882893-100888366	-	protein_coding	-2.09372	0.234276	0.373901	0.468598	0	2.09372	0	0	0	76.7707	0	0
ENST00000223210.4_1	ZNF862	ZNF862-201	chr7:149535456-149564568	+	protein_coding	0.616548	1.5332	0.565667	0.640689	0.933607	0.317058	0	0	5.96836	0.933446	0	0
ENST00000223215.8_1	MEST	MEST-201	chr7:130131934-130146133	+	protein_coding	3.95594	15.5187	0.0220205	0.468598	4.23539	0.279459	77.8372	6.27638	10.6492	0	0	0.788039
ENST00000223273.6_1	YAE1D1	YAE1D1-201	chr7:39605975-39612480	+	protein_coding	-1.0218	0.492502	0.373901	0.468598	0	1.0218	0	0	0	7.37095	0	0
ENST00000223293.9_1	GIMAP2	GIMAP2-201	chr7:150382788-150390729	+	protein_coding	3.43714	10.8313	0.263054	0.468598	3.66738	0.230244	435.457	0	3.69933	0.614103	0	0
ENST00000223321.8_1	PSMA2	PSMA2-201	chr7:42956456-42971822	-	protein_coding	-2.17889	0.220845	0.373901	0.468598	0	2.17889	0	0	0	91.8399	0	0
ENST00000223324.2_1	MRPL32	MRPL32-201	chr7:42971799-42977456	+	protein_coding	-1.92525	0.263295	0.373901	0.468598	0	1.92525	0	0	0	53.7863	0	0
ENST00000223357.7_1	AEBP1	AEBP1-201	chr7:44143960-44154159	+	protein_coding	0.651341	1.57063	0.172025	0.468598	0.651341	0	0	1.55841	0.514427	0	0	0
ENST00000223361.7_1	POLD2	POLD2-201	chr7:44154298-44161795	-	protein_coding	-1.28393	0.410676	0.373901	0.468598	0	1.28393	0	0	0	13.4379	0	0
ENST00000223368.6_1	BCL7B	BCL7B-201	chr7:72950686-72972332	-	protein_coding	-1.07273	0.475418	0.373901	0.468598	0	1.07273	0	0	0	8.30619	0	0
ENST00000223369.2_1	YKT6	YKT6-201	chr7:44240648-44253893	+	protein_coding	-1.21921	0.429518	0.482249	0.567937	0.322985	1.54219	0	0	0.957424	23.7025	0	0
ENST00000223398.10_1	CLIP2	CLIP2-201	chr7:73703805-73820273	+	protein_coding	-1.69961	0.30787	0.127631	0.468598	0	1.69961	0	0	0	3.3264	0	6.92084
ENST00000223500.8_1	CHMP5	CHMP5-201	chr9:33264940-33281537	+	protein_coding	-2.79782	0.143804	0.246142	0.468598	0	2.79782	0	0	0	111.832	1.98023	0
ENST00000223641.4_1	SEC61B	SEC61B-201	chr9:101984583-101992897	+	protein_coding	-2.00778	0.248655	0.373901	0.468598	0	2.00778	0	0	0	64.0442	0	0
ENST00000223795.2_1	TNFSF8	TNFSF8-201	chr9:117665124-117692697	-	protein_coding	-1.36189	0.389072	0.373901	0.468598	0	1.36189	0	0	0	0	0	15.9789
ENST00000223864.6_1	PLGRKT	PLGRKT-201	chr9:5357973-5437878	-	protein_coding	-0.811617	0.569743	0.618792	0.687115	1.27011	2.08173	2.10962	3.51145	0	23.8182	0	2.05645
ENST00000224073.5_1	EDF1	EDF1-201	chr9:139756571-139760738	-	protein_coding	-2.43341	0.185128	0.339667	0.468598	0.907736	3.34114	5.60339	0	0	134.737	6.66753	0
ENST00000224140.5_1	SETX	SETX-201	chr9:135136743-135230372	-	protein_coding	-0.125915	0.916422	0.910501	0.929589	0.797881	0.923796	0	0.585743	2.31379	5.82764	0	0
ENST00000224237.9_1	VIM	VIM-201	chr10:17271277-17279592	+	protein_coding	-1.67488	0.313192	0.66563	0.728314	2.72319	4.39807	0	0	286.931	259.708	0	34.9503
ENST00000224337.9_2	BLNK	BLNK-201	chr10:97951458-98031297	-	protein_coding	-1.62548	0.324101	0.409141	0.500873	0.382517	2.008	0	0	1.21537	0.502156	0	42.3201
ENST00000224756.12_1	CCSER2	CCSER2-201	chr10:86088419-86278273	+	protein_coding	-0.931631	0.524265	0.355019	0.468598	0.299703	1.23133	0	0.421324	0.312095	6.63019	0	0.696171
ENST00000224784.10_1	ACTA2	ACTA2-201	chr10:90694831-90712530	-	protein_coding	-0.249629	0.841113	0.854052	0.884797	0.766363	1.01599	0	0	3.92147	7.2705	0	0
ENST00000224807.9_1	SFXN3	SFXN3-201	chr10:102790996-102800997	+	protein_coding	-1.23489	0.424876	0.373901	0.468598	0	1.23489	0	0	0	12.0381	0	0
ENST00000224862.7_1	FBXL15	FBXL15-201	chr10:104179571-104182893	+	protein_coding	-0.831446	0.561966	0.373901	0.468598	0	0.831446	0	0	0	4.63469	0	0
ENST00000224949.8_1	PITRM1	PITRM1-201	chr10:3179922-3214999	-	protein_coding	-0.489102	0.712468	0.373901	0.468598	0	0.489102	0	0	0	1.76505	0	0
ENST00000224950.7_1	STN1	STN1-201	chr10:105642300-105677963	-	protein_coding	-0.706081	0.612983	0.373901	0.468598	0	0.706081	0	0	0	3.34165	0	0
ENST00000225174.7_1	PPIF	PPIF-201	chr10:81107234-81115093	+	protein_coding	-0.723184	0.605759	0.809456	0.848619	2.21515	2.93834	0	0	99.1116	61.8887	0	6.16164
ENST00000225276.9_1	ST6GALNAC2	ST6GALNAC2-201	chr17:74561461-74582210	-	protein_coding	-0.706516	0.612798	0.373901	0.468598	0	0.706516	0	0	0	3.34558	0	0
ENST00000225296.7_1	DHX33	DHX33-201	chr17:5344232-5372380	-	protein_coding	-1.20679	0.433232	0.373901	0.468598	0	1.20679	0	0	0	11.2981	0	0
ENST00000225298.11_1	UTP18	UTP18-201	chr17:49337889-49375294	+	protein_coding	-1.58435	0.333474	0.393945	0.486611	0.413507	1.99786	0	0	1.36284	35.2237	0	0.758953
ENST00000225308.12_1	SLC25A39	SLC25A39-201	chr17:42396993-42402238	-	protein_coding	-0.538197	0.688631	0.373901	0.468598	0	0.538197	0	0	0	2.06225	0	0
ENST00000225328.9_2	P2RX5	P2RX5-201	chr17:3576521-3599698	-	protein_coding	-0.567098	0.674973	0.598661	0.669618	0.359181	0.926279	0	0	1.11044	5.86299	0	0
ENST00000225371.5_1	EPX	EPX-201	chr17:56270098-56282535	+	protein_coding	-0.922202	0.527703	0.373901	0.468598	0	0.922202	0	0	0	5.80505	0	0
ENST00000225388.8_1	NUFIP2	NUFIP2-201	chr17:27582854-27621136	-	protein_coding	-1.75924	0.295404	0.362042	0.468598	1.37525	3.13449	1.31566	0.467523	4.13708	14.3505	43.1167	0
ENST00000225394.7_1	GIT1	GIT1-201	chr17:27900487-27916645	-	protein_coding	-0.989149	0.503775	0.478321	0.564203	0.251724	1.24087	0.687832	0	0	12.2014	0	0
ENST00000225430.8_2	RPL19	RPL19-201	chr17:37356536-37360980	+	protein_coding	-3.20193	0.108674	0.428176	0.519285	3.21868	6.42061	0	0	805.787	840.228	16.44	41.8477
ENST00000225504.7_1	SUPT4H1	SUPT4H1-201	chr17:56422539-56429563	-	protein_coding	-1.69395	0.309079	0.373901	0.468598	0	1.69395	0	0	0	32.8683	0	0
ENST00000225512.5_1	WNT3	WNT3-201	chr17:44839872-44896126	-	protein_coding	-0.443557	0.735319	0.373901	0.468598	0	0.443557	0	0	0	1.5152	0	0
ENST00000225519.3_1	SHPK	SHPK-201	chr17:3511556-3539616	-	protein_coding	-0.42945	0.742545	0.55006	0.626683	0.198698	0.628148	0	0.511617	0	2.69211	0	0
ENST00000225525.3_1	TAX1BP3	TAX1BP3-201	chr17:3566196-3571976	-	protein_coding	-1.90717	0.266614	0.373901	0.468598	0	1.90717	0	0	0	51.7655	0	0
ENST00000225576.7_1	TVP23C	TVP23C-201	chr17:15405578-15466858	-	protein_coding	0.788014	1.7267	0.463608	0.551444	0.95838	0.170366	0	6.33675	0	0.425134	0	0
ENST00000225603.8_2	CBX1	CBX1-201	chr17:46147414-46178883	-	protein_coding	-1.52702	0.346993	0.373901	0.468598	0	1.52702	0	0	0	22.9353	0	0
ENST00000225614.6_1	GALK1	GALK1-201	chr17:73747675-73761317	-	protein_coding	-0.682112	0.623252	0.373901	0.468598	0	0.682112	0	0	0	3.13056	0	0
ENST00000225655.5_1	PFN1	PFN1-201	chr17:4848947-4852309	-	protein_coding	1.17765	2.26208	0.697231	0.755319	5.44311	4.26547	27.1666	5.78522	429.848	160.307	0	43.1009
ENST00000225665.11_1	SLC25A11	SLC25A11-201	chr17:4840425-4843546	-	protein_coding	-0.699793	0.615661	0.697396	0.75544	0.780944	1.48074	0	0	4.07298	20.7389	0	0
ENST00000225696.8_2	NUP88	NUP88-201	chr17:5289422-5322786	-	protein_coding	-0.87044	0.54698	0.373901	0.468598	0	0.87044	0	0	0	5.11063	0	0
ENST00000225698.8_1	C1QBP	C1QBP-201	chr17:5336097-5342475	-	protein_coding	-2.90385	0.133615	0.267524	0.468598	0	2.90385	0	0	0	161.825	0	1.57463
ENST00000225719.8_1	CPD	CPD-201	chr17:28705923-28797007	+	protein_coding	-0.570833	0.673228	0.788066	0.831181	2.10282	2.67365	1.68045	0	28.5681	20.203	0	11.2503
ENST00000225724.9_1	GOSR1	GOSR1-201	chr17:28804380-28854610	+	protein_coding	-1.01909	0.493428	0.266913	0.468598	0.24239	1.26148	0	0	0.655388	5.07668	1.26758	0
ENST00000225726.9_1	CCDC47	CCDC47-201	chr17:61822610-61851135	-	protein_coding	-1.63658	0.321618	0.211106	0.468598	0.834464	2.47104	0	0.944221	1.91642	21.1593	1.47238	2.11102
ENST00000225728.7_1	MED31	MED31-201	chr17:6546635-6554954	-	protein_coding	-0.591349	0.663722	0.373901	0.468598	0	0.591349	0	0	0	2.42012	0	0
ENST00000225729.7_1	DRG2	DRG2-201	chr17:17991200-18011285	+	protein_coding	-1.12081	0.459837	0.373901	0.468598	0	1.12081	0	0	0	9.28462	0	0
ENST00000225737.10_1	AKAP10	AKAP10-201	chr17:19807615-19881150	-	protein_coding	1.39182	2.6241	0.511485	0.59351	2.23358	0.841755	0	49.686	1.05227	4.7568	0	0
ENST00000225777.7_1	SYNGR2	SYNGR2-201	chr17:76164639-76169608	+	protein_coding	-0.711598	0.610644	0.592754	0.664494	0.434724	1.14632	1.46942	0	0	9.84506	0	0
ENST00000225792.9_1	DDX5	DDX5-201	chr17:62495734-62502639	-	protein_coding	-1.50028	0.353486	0.391936	0.484727	0.694018	2.19429	0	1.59159	0.633783	1.80016	33.2342	0
ENST00000225916.9_1	KAT2A	KAT2A-201	chr17:40265126-40273376	-	protein_coding	-1.14486	0.452233	0.373901	0.468598	0	1.14486	0	0	0	9.81216	0	0
ENST00000225927.6_1	NAGLU	NAGLU-201	chr17:40688190-40696467	+	protein_coding	-0.552354	0.681907	0.373901	0.468598	0	0.552354	0	0	0	2.15374	0	0
ENST00000225964.9_1	COL1A1	COL1A1-201	chr17:48260650-48278993	-	protein_coding	2.4567	5.48961	0.063024	0.468598	3.60043	1.14373	17.4668	5.21007	14.5606	0.598444	0	5.74832
ENST00000225969.8_1	MRPL27	MRPL27-201	chr17:48445228-48450575	-	protein_coding	-1.70514	0.306691	0.373901	0.468598	0	1.70514	0	0	0	33.6654	0	0
ENST00000225972.7_1	LRRC59	LRRC59-201	chr17:48458599-48474914	-	protein_coding	0.0978051	1.07014	0.975038	0.980524	2.37616	2.27836	0	0	138.923	49.8327	0	1.24606
ENST00000225983.10_1	HDAC5	HDAC5-201	chr17:42154114-42201006	-	protein_coding	-0.857749	0.551813	0.388143	0.481152	0.0284821	0.886231	0.061016	0	0	5.3146	0	0
ENST00000226004.7_1	DUSP3	DUSP3-201	chr17:41843489-41856356	-	protein_coding	-0.973835	0.509151	0.497528	0.58119	1.0591	2.03293	0	1.20502	3.10248	15.4488	0	3.16663
ENST00000226094.9_1	FAM20A	FAM20A-201	chr17:66531254-66554531	-	processed_transcript	1.84327	3.58823	0.33485	0.468598	1.84327	0	0	35.8427	0.253974	0	0	0
ENST00000226105.10_1	RANGRF	RANGRF-201	chr17:8191815-8193410	+	protein_coding	-1.17434	0.443085	0.373901	0.468598	0	1.17434	0	0	0	10.4958	0	0
ENST00000226225.6_1	TNFAIP1	TNFAIP1-201	chr17:26662730-26674035	+	protein_coding	-0.426352	0.744141	0.796042	0.83777	0.857122	1.28347	0	0	4.94372	13.4242	0	0
ENST00000226230.7_1	TMEM97	TMEM97-201	chr17:26646121-26655711	+	protein_coding	-1.4011	0.378641	0.373901	0.468598	0	1.4011	0	0	0	17.4211	0	0
ENST00000226253.8_1	ALDOC	ALDOC-201	chr17:26900133-26904282	-	protein_coding	-1.541	0.343647	0.373901	0.468598	0	1.541	0	0	0	23.6412	0	0
ENST00000226299.8_1	LAP3	LAP3-201	chr4:17578815-17609591	+	protein_coding	1.02997	2.04199	0.385459	0.478543	1.05772	0.0277473	0	8.02024	0	0.059396	0	0
ENST00000226319.10_1	JADE1	JADE1-201	chr4:129730778-129796379	+	protein_coding	-0.70207	0.614689	0.373901	0.468598	0	0.70207	0	0	0	3.30559	0	0
ENST00000226524.3_1	PF4V1	PF4V1-201	chr4:74718906-74719872	+	protein_coding	3.08119	8.46311	0.171779	0.468598	3.08119	0	0	6.1441	83.8483	0	0	0
ENST00000226574.8_1	NFKB1	NFKB1-201	chr4:103422486-103538459	+	protein_coding	-0.838954	0.559049	0.546756	0.62367	0.379292	1.21825	0	0	1.20057	11.5946	0	0
ENST00000226725.10_1	KLHL2	KLHL2-201	chr4:166128770-166244305	+	protein_coding	-0.791779	0.577631	0.540445	0.618367	0.342216	1.134	0	1.03729	0	9.5706	0	0
ENST00000226760.5_3	WFS1	WFS1-201	chr4:6271577-6304992	+	protein_coding	-0.522639	0.696097	0.373901	0.468598	0	0.522639	0	0	0	1.96477	0	0
ENST00000226796.6_1	GAR1	GAR1-201	chr4:110736709-110745893	+	protein_coding	-0.920941	0.528164	0.373901	0.468598	0	0.920941	0	0	0	5.78723	0	0
ENST00000226798.8_1	FRG1	FRG1-201	chr4:190861943-190884359	+	protein_coding	-2.11269	0.231216	0.373901	0.468598	0	2.11269	0	0	0	79.8998	0	0
ENST00000227135.6_1	SPA17	SPA17-201	chr11:124543694-124564557	+	protein_coding	-0.713149	0.609987	0.373901	0.468598	0	0.713149	0	0	0	3.40593	0	0
ENST00000227155.8_1	CD82	CD82-201	chr11:44587141-44641913	+	protein_coding	-1.72836	0.301795	0.216886	0.468598	0	1.72836	0	0	0	14.8284	0	1.2984
ENST00000227266.9_1	CTSC	CTSC-201	chr11:88026760-88070955	-	protein_coding	-1.70621	0.306464	0.373901	0.468598	0	1.70621	0	0	0	33.7426	0	0
ENST00000227322.7_2	ZPR1	ZPR1-201	chr11:116644515-116658766	-	protein_coding	-1.21062	0.432082	0.248908	0.468598	0	1.21062	0	0	0	6.80766	0	0.58774
ENST00000227471.6_3	UNC93B1	UNC93B1-201	chr11:67758575-67771593	-	protein_coding	-0.976579	0.508183	0.373901	0.468598	0	0.976579	0	0	0	6.61971	0	0
ENST00000227503.13_1	SF1	SF1-201	chr11:64532078-64546219	-	protein_coding	-0.907449	0.533127	0.373901	0.468598	0	0.907449	0	0	0	5.59945	0	0
ENST00000227507.2_1	CCND1	CCND1-201	chr11:69455855-69469242	+	protein_coding	-1.77496	0.292202	0.357055	0.468598	1.13319	2.90815	0	0	9.55296	42.8205	2.47595	1.77699
ENST00000227520.9_1	CCDC86	CCDC86-201	chr11:60609544-60618554	+	protein_coding	0.977841	1.96952	0.742761	0.793566	2.39275	1.41491	0	0	143.833	17.9578	0	0
ENST00000227524.8_1	PRPF19	PRPF19-201	chr11:60658202-60674060	-	protein_coding	-2.46918	0.180594	0.183641	0.468598	0	2.46918	0	0	0	38.1803	0	3.33335
ENST00000227525.7_1	TMEM109	TMEM109-201	chr11:60681346-60690915	+	protein_coding	-0.778326	0.583043	0.545919	0.622995	0.349811	1.12814	0	0	1.06972	9.44261	0	0
ENST00000227618.8_3	ANAPC15	ANAPC15-201	chr11:71820633-71823826	-	protein_coding	-0.92024	0.528421	0.373901	0.468598	0	0.92024	0	0	0	5.77734	0	0
ENST00000227638.7_1	PANX1	PANX1-201	chr11:93862094-93915138	+	protein_coding	-1.18323	0.440366	0.373901	0.468598	0	1.18323	0	0	0	10.7101	0	0
ENST00000227756.4_1	GALNT18	GALNT18-201	chr11:11292423-11643552	-	protein_coding	-1.00655	0.497735	0.373901	0.468598	0	1.00655	0	0	0	7.10971	0	0
ENST00000227758.6_3	BIRC2	BIRC2-201	chr11:102217966-102249401	+	protein_coding	-1.20421	0.434007	0.373901	0.468598	0	1.20421	0	0	0	11.2324	0	0
ENST00000228136.8_3	C11orf58	C11orf58-201	chr11:16759948-16777770	+	protein_coding	0.504247	1.41838	0.85626	0.886582	2.11436	1.61011	0	0.08594	73.7566	27.4495	0	0
ENST00000228140.6_1	RPS13	RPS13-201	chr11:17095936-17099213	-	protein_coding	-1.91737	0.264736	0.373901	0.468598	0	1.91737	0	0	0	52.8964	0	0
ENST00000228251.8_1	YBX3	YBX3-201	chr12:10851812-10875911	-	protein_coding	-0.630073	0.646144	0.746806	0.797013	0.933658	1.56373	0	0	5.96911	24.8339	0	0
ENST00000228284.7_1	SART3	SART3-201	chr12:108916357-108955165	-	protein_coding	-2.14496	0.226101	0.142088	0.468598	0.157252	2.30221	0	0	0.386795	7.83794	12.5755	0
ENST00000228306.8_1	RPLP0	RPLP0-201	chr12:120634510-120639014	-	protein_coding	-3.64869	0.0797323	0.125131	0.468598	0	3.64869	0	0	0	77.8275	0	24.0276
ENST00000228307.11_2	PXN	PXN-201	chr12:120648250-120703574	-	protein_coding	-0.958265	0.514675	0.373901	0.468598	0	0.958265	0	0	0	6.33499	0	0
ENST00000228318.7_2	SLC25A3	SLC25A3-202	chr12:98987403-98995775	+	protein_coding	-0.596698	0.661266	0.633981	0.700687	0.465416	1.06211	0	0	1.63216	8.10301	0	0
ENST00000228347.8_1	POLR3B	POLR3B-201	chr12:106751436-106903976	+	protein_coding	-0.797476	0.575355	0.373901	0.468598	0	0.797476	0	0	0	4.2504	0	0
ENST00000228425.10_2	PPFIBP1	PPFIBP1-201	chr12:27677189-27848497	+	protein_coding	-0.922146	0.527724	0.373901	0.468598	0	0.922146	0	0	0	5.80426	0	0
ENST00000228437.9_1	PRDM4	PRDM4-201	chr12:108126643-108154937	-	protein_coding	-1.30621	0.404382	0.284871	0.468598	0.22873	1.53494	0	0	0.609029	10.3306	1.14752	0
ENST00000228438.2_2	CLEC2B	CLEC2B-201	chr12:10005583-10022735	-	protein_coding	-0.495013	0.709555	0.373901	0.468598	0	0.495013	0	0	0	1.79925	0	0
ENST00000228468.8_1	ASIC1	ASIC1-201	chr12:50451331-50477394	+	protein_coding	-0.684225	0.62234	0.124068	0.468598	0	0.684225	0	0	0	0.841219	1.25326	0
ENST00000228495.10_1	KCTD10	KCTD10-201	chr12:109886461-109915349	-	protein_coding	-1.08502	0.471387	0.180698	0.468598	0	1.08502	0	0	0	3.95433	0	0.927006
ENST00000228506.7_1	MLEC	MLEC-201	chr12:121124672-121139667	+	protein_coding	-2.94662	0.129712	0.181633	0.468598	1.03269	3.9793	0.855874	0	3.6138	17.8546	110.527	0.865817
ENST00000228515.5_1	CSRNP2	CSRNP2-201	chr12:51454988-51477333	-	protein_coding	-1.80883	0.285422	0.124236	0.468598	0	1.80883	0	0	0	4.00737	0	7.58874
ENST00000228606.8_1	CYP27B1	CYP27B1-201	chr12:58156122-58161034	-	protein_coding	-1.14682	0.45162	0.373901	0.468598	0	1.14682	0	0	0	9.85623	0	0
ENST00000228705.6_1	PPM1H	PPM1H-201	chr12:63037762-63328817	-	protein_coding	-1.16634	0.445549	0.373901	0.468598	0	1.16634	0	0	0	0	10.3061	0
ENST00000228740.6_1	LTA4H	LTA4H-201	chr12:96394606-96429439	-	protein_coding	-2.16498	0.222985	0.373901	0.468598	0	2.16498	0	0	0	89.1933	0	0
ENST00000228741.7_1	ELK3	ELK3-201	chr12:96588160-96663613	+	protein_coding	-1.69064	0.309791	0.373901	0.468598	0	1.69064	0	0	0	32.6353	0	0
ENST00000228799.6_1	ITFG2	ITFG2-201	chr12:2921788-2934237	+	protein_coding	-0.618912	0.651162	0.373901	0.468598	0	0.618912	0	0	0	2.62188	0	0
ENST00000228825.11_1	ARPC3	ARPC3-201	chr12:110872630-110888212	-	protein_coding	1.08979	2.12843	0.768511	0.815073	3.72669	2.6369	0	461.66	4.01501	132.221	0.806264	0
ENST00000228827.7_1	GPN3	GPN3-201	chr12:110890289-110906071	-	protein_coding	-1.33378	0.396728	0.373901	0.468598	0	1.33378	0	0	0	15.0147	0	0
ENST00000228843.13_1	RAD51AP1	RAD51AP1-201	chr12:4648056-4669213	+	protein_coding	-0.664958	0.630707	0.373901	0.468598	0	0.664958	0	0	0	2.98581	0	0
ENST00000228865.2_1	CREBL2	CREBL2-201	chr12:12764826-12798042	+	protein_coding	-1.18224	0.440666	0.312866	0.468598	0.336461	1.5187	0	0	1.01305	8.97055	1.35942	0
ENST00000228872.8_1	CDKN1B	CDKN1B-201	chr12:12870058-12875305	+	protein_coding	2.15541	4.45495	0.381169	0.4745	3.48531	1.3299	0	37.2964	35.6767	14.8862	0	0
ENST00000228916.6_1	SCNN1A	SCNN1A-201	chr12:6456013-6484715	-	protein_coding	-1.32357	0.399546	0.373901	0.468598	0	1.32357	0	0	0	14.6783	0	0
ENST00000228918.8_1	LTBR	LTBR-201	chr12:6493199-6500729	+	protein_coding	-2.82003	0.141607	0.007693	0.468598	0.100695	2.92073	0.232925	0	0	15.3808	3.8209	4.49815
ENST00000228922.11_1	OGFOD2	OGFOD2-201	chr12:123459767-123464588	+	protein_coding	-0.456887	0.728557	0.373901	0.468598	0	0.456887	0	0	0	1.58589	0	0
ENST00000228928.11_1	OAS3	OAS3-201	chr12:113376157-113411054	+	protein_coding	-0.106344	0.928939	0.904251	0.924493	0.531427	0.637771	0	0	2.01944	2.76673	0	0
ENST00000228945.8_1	ARHGDIB	ARHGDIB-201	chr12:15094951-15114603	-	protein_coding	3.14335	8.83572	0.207427	0.468598	4.16128	1.01794	7.14464	2.29296	212.578	7.30399	0	0
ENST00000229022.7_1	VDR	VDR-201	chr12:48235322-48298814	-	protein_coding	-0.777737	0.583281	0.624052	0.691864	1.00879	1.78653	7.14757	0	0	0.032777	12.1817	2.0159
ENST00000229179.8_1	NUP107	NUP107-201	chr12:69080514-69139589	+	protein_coding	-1.39309	0.380748	0.205436	0.468598	0.114628	1.50772	0	0	0.269169	8.97751	0.779812	0.294822
ENST00000229195.7_2	CNOT2	CNOT2-201	chr12:70636774-70748772	+	protein_coding	-1.60949	0.327715	0.201568	0.468598	0.27904	1.88853	0	0	0.786479	10.2013	0	3.53149
ENST00000229214.8_1	KRR1	KRR1-201	chr12:75884641-75905401	-	protein_coding	-1.05063	0.482758	0.373901	0.468598	0	1.05063	0	0	0	7.88815	0	0
ENST00000229238.4_1	MRPL51	MRPL51-201	chr12:6601052-6602764	-	protein_coding	1.01296	2.01804	0.700414	0.758022	3.25456	2.2416	6.71566	0	111.664	30.08	0	2.40321
ENST00000229239.9_1	GAPDH	GAPDH-201	chr12:6643093-6647537	+	protein_coding	-1.77454	0.292287	0.327397	0.468598	5.59349	7.36803	228.993	25.5821	17.4126	685.61	47.2436	135.095
ENST00000229265.10_1	CDCA3	CDCA3-201	chr12:6957980-6960416	-	protein_coding	-0.782323	0.58143	0.373901	0.468598	0	0.782323	0	0	0	4.08754	0	0
ENST00000229266.7_3	CHPT1	CHPT1-201	chr12:102091405-102122852	+	protein_coding	-1.04999	0.482973	0.373901	0.468598	0	1.04999	0	0	0	7.8763	0	0
ENST00000229270.8_1	TPI1	TPI1-201	chr12:6976283-6980112	+	protein_coding	0.608303	1.52446	0.63408	0.70075	1.76017	1.15186	2.36872	0	10.5378	3.06693	0	1.69755
ENST00000229281.5_1	C12orf57	C12orf57-201	chr12:7053186-7055165	+	protein_coding	-1.83764	0.279778	0.373901	0.468598	0	1.83764	0	0	0	44.6623	0	0
ENST00000229314.9_2	GOLT1B	GOLT1B-201	chr12:21654749-21671342	+	protein_coding	-1.25049	0.420305	0.373901	0.468598	0	1.25049	0	0	0	12.4681	0	0
ENST00000229328.9_1	PRKAB1	PRKAB1-201	chr12:120105558-120119435	+	protein_coding	-0.18783	0.877925	0.837462	0.871651	0.603474	0.791304	0	1.2121	0.585574	4.18345	0	0
ENST00000229329.6_1	CMAS	CMAS-201	chr12:22199108-22218597	+	protein_coding	-1.06275	0.47872	0.549876	0.626494	0.491079	1.55382	0	1.77644	0	24.3071	0	0
ENST00000229332.11_4	CLEC4A	CLEC4A-201	chr12:8276228-8291203	+	protein_coding	0.637835	1.55599	0.373901	0.468598	0.637835	0	0	0	2.76723	0	0	0
ENST00000229340.9_1	RAB35	RAB35-201	chr12:120532899-120554643	-	protein_coding	-1.19071	0.438086	0.422879	0.514282	0.645174	1.83589	0	0	2.82517	15.0804	0	1.82928
ENST00000229379.2_1	COX6A1	COX6A1-201	chr12:120875893-120878545	+	protein_coding	-1.01397	0.495183	0.737749	0.789512	2.61912	3.63308	0	7.62861	25.8755	317.728	0	4.99213
ENST00000229390.7_1	SRSF9	SRSF9-201	chr12:120899471-120907596	-	protein_coding	-3.72793	0.0754712	0.116589	0.468598	0	3.72793	0	0	0	41.1961	0	54.1294
ENST00000229416.10_1	GCLC	GCLC-201	chr6:53362139-53409927	-	protein_coding	-2.22981	0.213187	0.190729	0.468598	0	2.22981	0	0	0	28.0403	0	2.55402
ENST00000229563.5_1	TMEM14C	TMEM14C-201	chr6:10723208-10731362	+	protein_coding	-2.17415	0.221572	0.373901	0.468598	0	2.17415	0	0	0	90.9293	0	0
ENST00000229595.5_1	ASF1A	ASF1A-201	chr6:119215384-119230332	+	protein_coding	-0.705472	0.613242	0.628292	0.695701	0.950741	1.65621	0	6.22112	0	8.90705	2.16057	0
ENST00000229633.6_1	HINT3	HINT3-201	chr6:126277927-126301390	+	protein_coding	-1.1152	0.461627	0.373901	0.468598	0	1.1152	0	0	0	9.16547	0	0
ENST00000229634.13_1	NCOA7	NCOA7-201	chr6:126112111-126250173	+	protein_coding	-0.642323	0.64068	0.373901	0.468598	0	0.642323	0	0	0	2.80256	0	0
ENST00000229769.2_1	FANCE	FANCE-201	chr6:35420138-35434880	+	protein_coding	-0.818047	0.567209	0.373901	0.468598	0	0.818047	0	0	0	4.47987	0	0
ENST00000229794.8_3	MAPK14	MAPK14-201	chr6:35995547-36078532	+	protein_coding	-0.425833	0.744409	0.579417	0.652352	0.239357	0.66519	0.644982	0	0	2.98774	0	0
ENST00000229795.7_2	MAPK14	MAPK14-202	chr6:35995488-36079013	+	protein_coding	-2.31958	0.200326	0.120291	0.468598	0	2.31958	0	0	0	7.70718	0	13.2859
ENST00000229812.7_1	STK38	STK38-201	chr6:36461669-36515247	-	protein_coding	-1.66706	0.314894	0.280726	0.468598	0.66001	2.32707	0	0	2.94501	10.4948	0	9.99141
ENST00000229829.6_1	HLA-DOA	HLA-DOA-201	chr6:32971955-32977389	-	protein_coding	-1.642	0.320411	0.373901	0.468598	0	1.642	0	0	0	29.4003	0	0
ENST00000229922.6_1	CAP2	CAP2-201	chr6:17393447-17558023	+	protein_coding	0.462451	1.37788	0.476683	0.56277	0.57814	0.115689	0	0	2.32746	0.271971	0	0
ENST00000230048.4_1	ACOT13	ACOT13-201	chr6:24667299-24705274	+	protein_coding	-1.0197	0.493218	0.373901	0.468598	0	1.0197	0	0	0	7.33456	0	0
ENST00000230050.3_1	RPS12	RPS12-201	chr6:133135580-133138703	+	protein_coding	0.0724023	1.05147	0.975005	0.98052	8.1385	8.0661	28.7774	1580.5	474.164	1561.73	62.1261	194.128
ENST00000230056.7_1	GMNN	GMNN-201	chr6:24775166-24786327	+	protein_coding	-1.69761	0.308296	0.168478	0.468598	0	1.69761	0	0	0	10.2998	0	2.02012
ENST00000230085.12_1	SNX3	SNX3-201	chr6:108532426-108582464	-	protein_coding	-1.34022	0.39496	0.551237	0.627699	1.63645	2.97667	1.38419	0	11.6044	67.4618	0	6.12454
ENST00000230124.7_1	FIG4	FIG4-201	chr6:110012515-110146631	+	protein_coding	-0.919848	0.528565	0.373901	0.468598	0	0.919848	0	0	0	5.77182	0	0
ENST00000230173.10_3	ADGRG6	ADGRG6-201	chr6:142622991-142767403	+	protein_coding	-0.662595	0.631741	0.53057	0.609624	0.292529	0.955123	0.344598	0.36643	0	6.28723	0	0
ENST00000230323.8_1	TFEB	TFEB-201	chr6:41651716-41702798	-	protein_coding	-0.602976	0.658394	0.373901	0.468598	0	0.602976	0	0	0	2.50382	0	0
ENST00000230340.8_1	BYSL	BYSL-201	chr6:41888926-41900784	+	protein_coding	-1.6909	0.309733	0.180258	0.468598	0	1.6909	0	0	0	11.0749	0	1.7871
ENST00000230354.10_1	TBP	TBP-201	chr6:170863467-170881958	+	protein_coding	-0.966854	0.511621	0.373901	0.468598	0	0.966854	0	0	0	6.46717	0	0
ENST00000230419.8_1	PTK7	PTK7-202	chr6:43044006-43129457	+	protein_coding	-0.782356	0.581417	0.373901	0.468598	0	0.782356	0	0	0	4.08789	0	0
ENST00000230431.10_2	DNPH1	DNPH1-201	chr6:43193367-43197222	-	protein_coding	-1.6871	0.310552	0.373901	0.468598	0	1.6871	0	0	0	32.3886	0	0
ENST00000230449.8_1	EXOC2	EXOC2-201	chr6:485133-693111	-	protein_coding	-1.28128	0.411429	0.373901	0.468598	0	1.28128	0	0	0	13.3587	0	0
ENST00000230461.10_1	TMEM30A	TMEM30A-201	chr6:75962640-75994684	-	protein_coding	-3.61509	0.0816111	0.146034	0.468598	0.203573	3.81866	0.527021	0	0	25.2857	0	105.876
ENST00000230538.11_1	LAMA4	LAMA4-201	chr6:112429963-112575917	-	protein_coding	0.367514	1.29013	0.50152	0.584688	0.48419	0.116676	0	0	1.73695	0.274586	0	0
ENST00000230640.9_1	SKIV2L2	SKIV2L2-201	chr5:54603588-54721409	+	protein_coding	-1.27169	0.414173	0.475168	0.561678	0.313067	1.58476	0	0	0.917467	25.9887	0	0
ENST00000230771.7_1	HARS2	HARS2-201	chr5:140071011-140078876	+	protein_coding	-1.08275	0.472127	0.500648	0.583948	0.341114	1.42387	0	0	1.03262	18.3143	0	0
ENST00000230792.6_1	NUDT12	NUDT12-201	chr5:102884556-102898494	-	protein_coding	-0.454124	0.729953	0.373901	0.468598	0	0.454124	0	0	0	1.57108	0	0
ENST00000230859.7_3	PAPD7	PAPD7-201	chr5:6713120-6757161	+	protein_coding	0.213301	1.15934	0.89531	0.917792	1.17748	0.964181	0	0	10.571	6.42578	0	0
ENST00000230895.10_3	DAP	DAP-201	chr5:10679342-10761384	-	protein_coding	-1.73365	0.300691	0.231084	0.468598	0.209412	1.94306	0	0.545675	0	16.9503	2.16727	0
ENST00000230901.9_1	BRD8	BRD8-201	chr5:137492571-137514319	-	protein_coding	-0.77967	0.5825	0.373901	0.468598	0	0.77967	0	0	0	4.05955	0	0
ENST00000230914.4_1	MRPS30	MRPS30-201	chr5:44815321-44820530	+	processed_transcript	-0.781214	0.581877	0.373901	0.468598	0	0.781214	0	0	0	4.07583	0	0
ENST00000230990.6_1	HBEGF	HBEGF-201	chr5:139712428-139726216	-	protein_coding	-1.19364	0.437198	0.34992	0.468598	0.214229	1.40787	0	0	0.561234	11.0783	0.54678	0
ENST00000231004.4_1	LOX	LOX-201	chr5:121398890-121413980	-	protein_coding	-0.963319	0.512876	0.373901	0.468598	0	0.963319	0	0	0	6.41248	0	0
ENST00000231009.2_1	GZMK	GZMK-201	chr5:54320081-54330398	+	protein_coding	-0.936008	0.522677	0.373901	0.468598	0	0.936008	0	0	0	6.00324	0	0
ENST00000231061.8_1	SPARC	SPARC-201	chr5:151040657-151066726	-	protein_coding	4.2072	18.4712	0.0891967	0.468598	5.64229	1.43509	24.2517	17.4047	267.09	0	0	18.7704
ENST00000231136.3_1	PCDHB6	PCDHB6-201	chr5:140529603-140532868	+	protein_coding	1.63801	3.11237	0.41705	0.508427	1.80405	0.166037	0	41.5815	0	0.412363	0	0
ENST00000231198.11_1	THG1L	THG1L-201	chr5:157158205-157168456	+	protein_coding	-1.21545	0.430638	0.373901	0.468598	0	1.21545	0	0	0	11.5217	0	0
ENST00000231238.9_1	TTC1	TTC1-201	chr5:159436120-159492550	+	protein_coding	-0.524558	0.695172	0.70636	0.762784	0.615762	1.14032	0	0	2.59822	9.71055	0	0
ENST00000231368.9_1	LNPEP	LNPEP-201	chr5:96271168-96373219	+	protein_coding	-0.857454	0.551926	0.482	0.567679	0.226581	1.08403	0	0	0.601853	8.52755	0	0
ENST00000231461.9_1	ST8SIA4	ST8SIA4-201	chr5:100142639-100238970	-	protein_coding	-1.14916	0.450887	0.373901	0.468598	0	1.14916	0	0	0	0	0	9.90929
ENST00000231498.7_1	NUP155	NUP155-201	chr5:37288239-37371283	-	protein_coding	-1.54063	0.343735	0.150446	0.468598	0.161542	1.70217	0	0.399222	0	4.53666	5.22256	0
ENST00000231512.4_1	C5orf15	C5orf15-201	chr5:133291193-133304478	-	protein_coding	0.271304	1.2069	0.916099	0.934353	1.84067	1.56937	0	0	44.9505	25.1384	0	0
ENST00000231524.13_1	TRIM23	TRIM23-201	chr5:64885507-64920473	-	protein_coding	-0.54579	0.685016	0.566974	0.641825	0.283099	0.828889	0	0	0.801622	4.60482	0	0
ENST00000231572.7_1	RARS	RARS-201	chr5:167913450-167946304	+	protein_coding	-1.84389	0.278571	0.373901	0.468598	0	1.84389	0	0	0	45.2588	0	0
ENST00000231656.12_1	CDX1	CDX1-201	chr5:149546358-149564121	+	protein_coding	-1.17877	0.441728	0.373901	0.468598	0	1.17877	0	0	0	10.6021	0	0
ENST00000231668.13_1	BNIP1	BNIP1-201	chr5:172571445-172591343	+	protein_coding	-0.795584	0.57611	0.373901	0.468598	0	0.795584	0	0	0	4.22978	0	0
ENST00000231683.3_1	HRH2	HRH2-201	chr5:175110237-175111316	+	protein_coding	-1.32516	0.399105	0.373901	0.468598	0	1.32516	0	0	0	14.7304	0	0
ENST00000231706.5_1	SLC7A14	SLC7A14-201	chr3:170177372-170303863	-	protein_coding	-0.617591	0.651758	0.373901	0.468598	0	0.617591	0	0	0	2.61194	0	0
ENST00000231790.6_1	MLH1	MLH1-201	chr3:37034823-37092409	+	protein_coding	-0.781299	0.581843	0.373901	0.468598	0	0.781299	0	0	0	4.07672	0	0
ENST00000231887.7_1	EHHADH	EHHADH-201	chr3:184908412-184971886	-	protein_coding	0.888029	1.85065	0.635824	0.702442	1.58805	0.700023	26.174	0	0	3.2873	0	0
ENST00000232014.8_1	BCL6	BCL6-201	chr3:187440186-187454357	-	protein_coding	-1.02436	0.491627	0.373901	0.468598	0	1.02436	0	0	0	7.41575	0	0
ENST00000232125.9_1	FAM162A	FAM162A-201	chr3:122103023-122128764	+	protein_coding	-1.77794	0.291599	0.373901	0.468598	0	1.77794	0	0	0	39.3311	0	0
ENST00000232165.7_2	UBE3A	UBE3A-201	chr15:25582400-25684203	-	protein_coding	-0.99211	0.502742	0.373901	0.468598	0	0.99211	0	0	0	6.86982	0	0
ENST00000232375.7_1	PFKFB4	PFKFB4-201	chr3:48555117-48594323	-	protein_coding	-0.848963	0.555184	0.373901	0.468598	0	0.848963	0	0	0	4.84373	0	0
ENST00000232424.3_1	HES1	HES1-201	chr3:193853934-193856521	+	protein_coding	-1.57669	0.335249	0.373901	0.468598	0	1.57669	0	0	0	25.5397	0	0
ENST00000232496.4_1	TUSC2	TUSC2-201	chr3:50362338-50365674	-	protein_coding	-1.00884	0.496946	0.373901	0.468598	0	1.00884	0	0	0	7.14839	0	0
ENST00000232501.7_1	NPRL2	NPRL2-201	chr3:50384919-50388522	-	protein_coding	-0.454148	0.729941	0.373901	0.468598	0	0.454148	0	0	0	1.5712	0	0
ENST00000232564.7_1	GNB4	GNB4-201	chr3:179113877-179169378	-	protein_coding	-1.05763	0.480419	0.373901	0.468598	0	1.05763	0	0	0	8.0186	0	0
ENST00000232607.6_2	UMPS	UMPS-201	chr3:124449213-124468120	+	protein_coding	-0.0543205	0.963048	0.964063	0.971894	1.01088	1.0652	0	5.90455	0.185159	4.22067	0.754857	0
ENST00000232744.12_1	ABTB1	ABTB1-201	chr3:127391783-127399760	+	protein_coding	-0.522519	0.696155	0.373901	0.468598	0	0.522519	0	0	0	1.96402	0	0
ENST00000232766.5_1	KLHL18	KLHL18-201	chr3:47324436-47388306	+	protein_coding	-0.588469	0.665048	0.373901	0.468598	0	0.588469	0	0	0	2.3997	0	0
ENST00000232888.6_1	RRP9	RRP9-201	chr3:51967446-51975957	-	protein_coding	-1.34416	0.393883	0.373901	0.468598	0	1.34416	0	0	0	15.3644	0	0
ENST00000232905.3_1	EIF1B	EIF1B-201	chr3:40351175-40353915	+	protein_coding	-1.15553	0.4489	0.551168	0.627642	0.538766	1.6943	0	0	2.06588	32.8926	0	0
ENST00000232974.10_1	ZBTB47	ZBTB47-201	chr3:42695176-42707346	+	protein_coding	-0.473614	0.720158	0.373901	0.468598	0	0.473614	0	0	0	1.67742	0	0
ENST00000232978.12_1	NKTR	NKTR-201	chr3:42642106-42690233	+	protein_coding	0.804588	1.74665	0.2757	0.468598	1.11468	0.310096	0	2.16306	2.21035	0.905657	0	0
ENST00000233027.9_1	NEK4	NEK4-201	chr3:52742465-52804965	-	protein_coding	-0.392856	0.761621	0.534548	0.613129	0.162634	0.55549	0.402405	0	0	2.17437	0	0
ENST00000233047.8_2	TMEM159	TMEM159-201	chr16:21169698-21191937	+	protein_coding	-0.550324	0.682867	0.373901	0.468598	0	0.550324	0	0	0	2.14045	0	0
ENST00000233055.8_1	WDFY1	WDFY1-201	chr2:224740064-224810104	-	protein_coding	0.530398	1.44433	0.780689	0.825342	1.4964	0.965997	0	0	21.4584	6.45388	0	0
ENST00000233057.8_1	EIF2AK2	EIF2AK2-201	chr2:37326353-37384190	-	protein_coding	-0.672233	0.627535	0.628093	0.695576	0.708626	1.38086	0	0	3.36468	10.2129	0	0.575152
ENST00000233072.9_1	CPS1	CPS1-201	chr2:211421262-211543831	+	protein_coding	-2.57953	0.167296	0.221531	0.468598	0.176502	2.75603	0	0	0.443435	3.58884	0	66.1801
ENST00000233084.7_1	DDX1	DDX1-201	chr2:15731745-15771233	+	protein_coding	-1.96041	0.256955	0.373901	0.468598	0	1.96041	0	0	0	57.9426	0	0
ENST00000233099.5_1	HEATR5B	HEATR5B-201	chr2:37208040-37311485	-	protein_coding	-0.10605	0.929129	0.917352	0.935387	0.623665	0.729715	0	0	2.65785	3.56035	0	0
ENST00000233114.12_1	MDH1	MDH1-201	chr2:63815743-63834331	+	protein_coding	-1.58105	0.334238	0.373901	0.468598	0	1.58105	0	0	0	25.7813	0	0
ENST00000233121.6_1	MAPRE3	MAPRE3-201	chr2:27193480-27250064	+	protein_coding	-0.777011	0.583575	0.568574	0.6431	0.407282	1.18429	0	0	1.33245	10.7361	0	0
ENST00000233143.5_1	TMSB10	TMSB10-201	chr2:85132749-85133799	+	protein_coding	-1.24068	0.423172	0.549102	0.625807	7.89569	9.13637	33.3831	563.788	694.482	2165.38	103.849	783.637
ENST00000233146.6_1	MSH2	MSH2-201	chr2:47630108-47710367	+	protein_coding	-1.20477	0.433838	0.373901	0.468598	0	1.20477	0	0	0	11.2467	0	0
ENST00000233154.8_1	NCK2	NCK2-201	chr2:106361354-106510730	+	protein_coding	-0.0175873	0.987883	0.98831	0.990817	0.960402	0.97799	0.908456	0	2.86054	6.6421	0	0
ENST00000233156.8_2	TFPI	TFPI-201	chr2:188328988-188419219	-	protein_coding	1.08013	2.11422	0.546186	0.623214	3.14657	2.06644	4.29968	35.1977	2.61998	20.1561	0	2.47335
ENST00000233190.10_1	NDUFS1	NDUFS1-201	chr2:206979541-207024327	-	protein_coding	-0.330139	0.79546	0.831507	0.86697	1.89165	2.22178	0.659924	1.48788	11.3711	5.93215	13.6421	0
ENST00000233242.5_1	APOB	APOB-201	chr2:21224301-21266945	-	protein_coding	-2.21576	0.215274	0.207749	0.468598	0.0907345	2.30649	0	0.207651	0	0.281651	1.5781	35.6353
ENST00000233330.6_1	RTKN	RTKN-201	chr2:74653010-74667758	-	protein_coding	-1.33042	0.397652	0.373901	0.468598	0	1.33042	0	0	0	14.9034	0	0
ENST00000233331.11_1	INO80B	INO80B-201	chr2:74682150-74685087	+	protein_coding	-1.24359	0.422321	0.373901	0.468598	0	1.24359	0	0	0	12.2761	0	0
ENST00000233336.6_1	TTL	TTL-201	chr2:113239731-113299316	+	protein_coding	-1.01632	0.494376	0.315995	0.468598	0.0778977	1.09422	0	0.175841	0	6.18051	0.355255	0
ENST00000233379.8_1	FAHD2A	FAHD2A-201	chr2:96068474-96082364	+	protein_coding	-0.783718	0.580868	0.373901	0.468598	0	0.783718	0	0	0	4.10232	0	0
ENST00000233468.4_1	SF3B6	SF3B6-201	chr2:24290454-24299313	-	protein_coding	-2.47767	0.179534	0.373901	0.468598	0	2.47767	0	0	0	171.807	0	0
ENST00000233557.7_1	NRBP1	NRBP1-201	chr2:27650657-27665126	+	protein_coding	-1.12783	0.457605	0.472408	0.559296	0.269503	1.39733	0.751399	0	0	17.2773	0	0
ENST00000233575.6_1	SNX17	SNX17-201	chr2:27593389-27599995	+	protein_coding	-1.66096	0.316228	0.373901	0.468598	0	1.66096	0	0	0	30.6226	0	0
ENST00000233609.8_1	RPS15	RPS15-201	chr19:1438357-1440493	+	protein_coding	-1.68967	0.309997	0.373901	0.468598	0	1.68967	0	0	0	32.5682	0	0
ENST00000233615.6_3	WBP1	WBP1-201	chr2:74685456-74688018	+	protein_coding	-0.857368	0.551959	0.373901	0.468598	0	0.857368	0	0	0	4.94676	0	0
ENST00000233616.8_1	MOGS	MOGS-201	chr2:74688184-74692537	-	protein_coding	-1.77965	0.291253	0.235504	0.468598	0	1.77965	0	0	0	18.067	0	1.12278
ENST00000233623.9_3	TTC31	TTC31-201	chr2:74710216-74722013	+	protein_coding	-0.488582	0.712725	0.373901	0.468598	0	0.488582	0	0	0	1.76206	0	0
ENST00000233627.13_1	NDUFS7	NDUFS7-201	chr19:1383630-1395588	+	protein_coding	-1.96068	0.256907	0.261174	0.468598	0	1.96068	0	0	0	28.9985	0	0.96596
ENST00000233630.10_1	PCGF1	PCGF1-201	chr2:74732170-74735707	-	protein_coding	-1.28162	0.411332	0.373901	0.468598	0	1.28162	0	0	0	13.3689	0	0
ENST00000233699.8_1	POLE4	POLE4-201	chr2:75185919-75196858	+	processed_transcript	-1.35156	0.391869	0.373901	0.468598	0	1.35156	0	0	0	15.6179	0	0
ENST00000233741.8_1	FANCL	FANCL-201	chr2:58386382-58468485	-	protein_coding	-0.853532	0.553428	0.373901	0.468598	0	0.853532	0	0	0	4.89951	0	0
ENST00000233813.4_1	IGFBP5	IGFBP5-201	chr2:217536828-217560248	-	protein_coding	1.34255	2.536	0.128051	0.468598	1.34255	0	4.15056	0	2.16659	0	0	0
ENST00000233838.8_1	GGCX	GGCX-201	chr2:85771846-85788632	-	protein_coding	-0.626224	0.64787	0.373901	0.468598	0	0.626224	0	0	0	2.67736	0	0
ENST00000233893.9_1	HSPE1	HSPE1-201	chr2:198364718-198368181	+	protein_coding	-3.58727	0.0832002	0.145739	0.468598	0	3.58727	0	0	0	116.18	0	13.8175
ENST00000234038.10_1	PPP1R7	PPP1R7-201	chr2:242089437-242123067	+	protein_coding	1.17028	2.25055	0.509864	0.591942	1.56938	0.399101	0	0	25.1392	1.29311	0	0
ENST00000234111.8_1	ODC1	ODC1-201	chr2:10580094-10588630	-	protein_coding	-1.06691	0.477339	0.584744	0.65732	0.69094	1.75785	0.719672	0	1.44644	37.6812	0	0
ENST00000234115.10_1	PLEKHB2	PLEKHB2-201	chr2:131862517-131907425	+	protein_coding	-1.43101	0.37087	0.373901	0.468598	0	1.43101	0	0	0	18.6036	0	0
ENST00000234160.4_1	GORASP2	GORASP2-201	chr2:171785036-171823639	+	protein_coding	-0.565136	0.675892	0.680504	0.741049	0.66215	1.22729	0.768168	0	1.24108	11.8336	0	0
ENST00000234170.9_1	CEBPZ	CEBPZ-201	chr2:37428755-37458856	-	protein_coding	-1.1914	0.437876	0.51053	0.592569	0.984068	2.17547	0	0.945039	2.979	35.0172	0	1.5594
ENST00000234296.6_1	ORC2	ORC2-201	chr2:201773696-201828403	-	protein_coding	0.385525	1.30633	0.870193	0.897946	1.74604	1.36052	0	0	36.7428	15.9305	0	0
ENST00000234301.2_1	COX7A2L	COX7A2L-201	chr2:42577647-42588356	-	protein_coding	-2.08338	0.235961	0.373901	0.468598	0	2.08338	0	0	0	75.1163	0	0
ENST00000234310.7_1	PPP3R1	PPP3R1-201	chr2:68405989-68479663	-	protein_coding	1.12521	2.18133	0.575582	0.648941	3.16329	2.03808	2.82737	2.591	51.3141	22.6614	0	1.92774
ENST00000234313.7_1	PLEK	PLEK-201	chr2:68592305-68624585	+	protein_coding	0.933712	1.91018	0.373901	0.468598	0.933712	0	5.96989	0	0	0	0	0
ENST00000234392.2_1	VAX2	VAX2-201	chr2:71127720-71160576	+	protein_coding	0.19829	1.14734	0.814117	0.852613	0.648692	0.450401	0	2.85325	0	1.55125	0	0
ENST00000234420.9_1	MSH6	MSH6-201	chr2:48010221-48037240	+	protein_coding	0.52854	1.44247	0.795062	0.837085	1.91846	1.38992	0.326025	0.43484	27.3912	13.3056	0	0.258095
ENST00000234453.9_1	PLEKHA3	PLEKHA3-201	chr2:179345195-179381189	+	protein_coding	0.46828	1.38346	0.813387	0.851929	1.59383	1.12555	0	22.3609	0.177286	9.38658	0	0
ENST00000234454.5_1	SPR	SPR-201	chr2:73114489-73119287	+	protein_coding	-1.39169	0.381119	0.373901	0.468598	0	1.39169	0	0	0	17.0642	0	0
ENST00000234590.8_1	ENO1	ENO1-201	chr1:8921061-8938749	-	protein_coding	-4.48967	0.0445118	0.180522	0.468598	0	4.48967	0	0	0	748.041	0	14.138
ENST00000234677.6_1	SARS	SARS-201	chr1:109756540-109780742	+	protein_coding	-1.90176	0.267617	0.373901	0.468598	0	1.90176	0	0	0	51.1747	0	0
ENST00000234739.7_1	BCL9	BCL9-201	chr1:147013182-147098017	+	protein_coding	0.77649	1.71296	0.722318	0.776391	1.7746	0.998112	39.0521	0	0	6.96866	0	0
ENST00000234816.6_1	ANGPTL1	ANGPTL1-201	chr1:178818840-178840187	-	protein_coding	0.725318	1.65326	0.233882	0.468598	0.725318	0	0.364008	0	2.31291	0	0	0
ENST00000234827.5_2	TCEANC2	TCEANC2-201	chr1:54519274-54571755	+	protein_coding	-1.81475	0.284253	0.27578	0.468598	0.0881472	1.9029	0	0	0.201171	0.987471	25.3142	0
ENST00000234831.9_2	TMEM59	TMEM59-201	chr1:54492354-54519111	-	protein_coding	0.609226	1.52544	0.777071	0.822378	1.85794	1.24871	0	0	46.6303	5.29879	0	1.1303
ENST00000234875.8_1	RPL22	RPL22-201	chr1:6245080-6259672	-	protein_coding	-4.44733	0.0458376	0.0566092	0.468598	0.916781	5.36411	0	0	5.72877	273.697	10.1454	21.8203
ENST00000235090.9_1	WDR77	WDR77-201	chr1:111982512-111991998	-	protein_coding	-0.173457	0.886715	0.915348	0.933773	0.993581	1.16704	0	0	6.89393	10.3225	0	0
ENST00000235150.4_1	RNF19B	RNF19B-201	chr1:33402269-33430286	-	protein_coding	-1.33159	0.397329	0.373901	0.468598	0	1.33159	0	0	0	14.9423	0	0
ENST00000235307.6_1	C1orf21	C1orf21-201	chr1:184356192-184598154	+	protein_coding	-0.0404324	0.972363	0.952692	0.963149	0.537777	0.57821	0	0.62807	0.879265	2.32794	0	0
ENST00000235329.9_1	MFN2	MFN2-201	chr1:12040369-12073565	+	protein_coding	-1.05629	0.480868	0.586588	0.658967	0.890015	1.9463	0	0	5.3645	31.28	0	0.773185
ENST00000235332.5_1	MIIP	MIIP-201	chr1:12079523-12092102	+	protein_coding	-0.851892	0.554058	0.373901	0.468598	0	0.851892	0	0	0	4.87942	0	0
ENST00000235382.6_1	RGS2	RGS2-201	chr1:192778171-192781413	+	protein_coding	-1.35246	0.391625	0.431445	0.522279	0.183971	1.53643	0.466029	0	0	23.408	0	0
ENST00000235521.4_1	WARS2	WARS2-201	chr1:119573844-119683294	-	protein_coding	-0.729812	0.602982	0.373901	0.468598	0	0.729812	0	0	0	3.56127	0	0
ENST00000235790.8_1	KDM5B	KDM5B-201	chr1:202699033-202776427	-	protein_coding	1.60003	3.03149	0.373901	0.468598	1.60003	0	0	0	26.8591	0	0	0
ENST00000235835.7_1	AKR7A2	AKR7A2-201	chr1:19630459-19638640	-	protein_coding	-1.14783	0.451304	0.487603	0.572611	0.320561	1.46839	0	0	0.947581	20.188	0	0
ENST00000236017.5_1	APH1A	APH1A-201	chr1:150239045-150241423	-	protein_coding	-0.78982	0.578416	0.373901	0.468598	0	0.78982	0	0	0	4.16747	0	0
ENST00000236040.8_1	P3H1	P3H1-201	chr1:43212046-43232683	-	protein_coding	-0.336591	0.79191	0.729812	0.782893	0.451701	0.788292	0	1.55815	0	4.15108	0	0
ENST00000236051.2_1	EBNA1BP2	EBNA1BP2-201	chr1:43629855-43637931	-	protein_coding	-2.08263	0.236083	0.373901	0.468598	0	2.08263	0	0	0	74.9985	0	0
ENST00000236067.8_1	ATP6V0B	ATP6V0B-201	chr1:44440620-44443961	+	protein_coding	-0.748673	0.595151	0.373901	0.468598	0	0.748673	0	0	0	3.74372	0	0
ENST00000236137.9_1	SLC19A2	SLC19A2-201	chr1:169433147-169455241	-	protein_coding	1.00381	2.00529	0.682406	0.742701	2.12117	1.11736	0	0	81.3388	5.72414	0	0.518573
ENST00000236192.11_1	VAMP4	VAMP4-201	chr1:171669300-171711387	-	protein_coding	-0.799702	0.574468	0.373901	0.468598	0	0.799702	0	0	0	4.27476	0	0
ENST00000236273.8_1	SYF2	SYF2-201	chr1:25549170-25558984	-	protein_coding	-2.63874	0.160568	0.184764	0.468598	0	2.63874	0	0	0	49.9448	0	3.74158
ENST00000236671.6_2	CTSD	CTSD-201	chr11:1773982-1785222	-	protein_coding	1.56096	2.9505	0.527936	0.607526	4.64862	3.08766	6.21543	183.761	10.8371	62.3871	0	8.69236
ENST00000236850.4_1	APOA1	APOA1-201	chr11:116706467-116708666	-	protein_coding	-3.51852	0.0872609	0.373901	0.468598	0	3.51852	0	0	0	0	0	1504.02
ENST00000236957.9_1	EEF1B2	EEF1B2-201	chr2:207024309-207027652	+	protein_coding	-0.984099	0.505541	0.373901	0.468598	0	0.984099	0	0	0	6.7398	0	0
ENST00000236959.13_1	ATIC	ATIC-201	chr2:216176540-216214486	+	protein_coding	-1.35595	0.390678	0.373901	0.468598	0	1.35595	0	0	0	15.7704	0	0
ENST00000236980.10_1	FASTKD2	FASTKD2-201	chr2:207630081-207657233	+	protein_coding	-0.491282	0.711393	0.373901	0.468598	0	0.491282	0	0	0	1.77761	0	0
ENST00000237177.10_2	CASP8AP2	CASP8AP2-201	chr6:90539658-90584155	+	processed_transcript	-2.62045	0.162617	0.123754	0.468598	0.2421	2.86255	0	0.243541	0.330387	5.2271	38.146	0.578221
ENST00000237201.1_1	SPACA1	SPACA1-201	chr6:88757507-88776550	+	protein_coding	0.931317	1.90702	0.373901	0.468598	0.931317	0	0	0	5.93527	0	0	0
ENST00000237264.8_2	TBPL1	TBPL1-201	chr6:134274333-134311570	+	protein_coding	-1.02581	0.491133	0.373901	0.468598	0	1.02581	0	0	0	7.44117	0	0
ENST00000237281.4_1	FBXO30	FBXO30-201	chr6:146114638-146135889	-	protein_coding	0.280214	1.21438	0.883349	0.908318	1.39983	1.11961	0	17.3726	0	9.25919	0	0
ENST00000237283.8_1	ADAT2	ADAT2-201	chr6:143748126-143771810	-	protein_coding	-0.709029	0.611732	0.373901	0.468598	0	0.709029	0	0	0	3.36835	0	0
ENST00000237289.8_2	TNFAIP3	TNFAIP3-201	chr6:138188581-138204449	+	protein_coding	-0.597852	0.660737	0.373901	0.468598	0	0.597852	0	0	0	2.46668	0	0
ENST00000237380.11_1	MED28	MED28-201	chr4:17616254-17635728	+	protein_coding	1.64549	3.12854	0.455766	0.544388	2.2463	0.600809	64.266	0	0.636519	2.48807	0	0
ENST00000237455.4_1	RNF103	RNF103-201	chr2:86830516-86850978	-	protein_coding	0.536868	1.45082	0.558592	0.634283	1.0283	0.491428	0.69399	0	4.00879	1.77846	0	0
ENST00000237500.9_1	MYL12B	MYL12B-201	chr18:3261907-3278282	+	protein_coding	-0.557993	0.679246	0.856829	0.887062	1.75306	2.31106	0	0	37.2977	121.206	0	0
ENST00000237530.10_1	RPN2	RPN2-201	chr20:35807449-35870026	+	protein_coding	-0.970585	0.510299	0.617096	0.685781	1.31294	2.28352	0	2.13407	3.8932	44.5349	0	1.53444
ENST00000237536.8_3	SOGA1	SOGA1-201	chr20:35405845-35492089	-	protein_coding	-0.0744239	0.949721	0.920468	0.937681	0.727053	0.801477	0	1.2396	1.02499	2.91374	0.352737	0
ENST00000237596.6_1	PKD2	PKD2-201	chr4:88928820-88998929	+	protein_coding	0.147002	1.10727	0.834047	0.868916	0.532596	0.385593	0	0	2.02679	1.22959	0	0
ENST00000237623.11_1	SPP1	SPP1-201	chr4:88896819-88904578	+	protein_coding	2.0115	4.03201	0.373901	0.468598	2.0115	0	0	0	64.5489	0	0	0
ENST00000237642.6_1	STBD1	STBD1-201	chr4:77227179-77232752	+	protein_coding	-1.22178	0.428754	0.177395	0.468598	0	1.22178	0	0	0	4.97166	0	1.12461
ENST00000237654.8_1	CCNI	CCNI-201	chr4:77968311-77997158	-	protein_coding	-0.0130436	0.991	0.996191	0.997065	3.2689	3.28195	0	67.2582	12.1208	85.3461	0	9.65741
ENST00000237696.9_1	RARRES1	RARRES1-201	chr3:158414681-158450485	-	protein_coding	-0.698655	0.616146	0.373901	0.468598	0	0.698655	0	0	0	3.27512	0	0
ENST00000237853.8_1	ELL2	ELL2-201	chr5:95220802-95297775	-	protein_coding	-1.76874	0.293466	0.266972	0.468598	0.208049	1.97679	0	0.5413	0	22.8282	0	1.55932
ENST00000237858.10_1	GLRX	GLRX-201	chr5:95149553-95158709	-	protein_coding	-1.47013	0.360949	0.373901	0.468598	0	1.47013	0	0	0	20.2649	0	0
ENST00000237889.8_1	NDUFB3	NDUFB3-201	chr2:201936462-201950473	+	protein_coding	-2.71502	0.152299	0.164091	0.468598	0	2.71502	0	0	0	45.0611	0	5.14573
ENST00000237937.7_1	ZFAND5	ZFAND5-201	chr9:74966341-74979508	-	protein_coding	0.0241807	1.0169	0.988202	0.990779	1.83794	1.81376	0.599785	0	27.5605	4.10261	1.67545	2.18274
ENST00000238081.7_1	YWHAQ	YWHAQ-201	chr2:9724101-9771143	-	protein_coding	-1.14113	0.453405	0.698123	0.756012	1.27868	2.41981	0	0	13.2813	152.218	0	0
ENST00000238091.8_1	ITGB1BP1	ITGB1BP1-201	chr2:9545813-9563635	-	protein_coding	-0.610093	0.655154	0.373901	0.468598	0	0.610093	0	0	0	2.55606	0	0
ENST00000238112.7_1	CPSF3	CPSF3-201	chr2:9563697-9613230	+	protein_coding	-1.61147	0.327265	0.373901	0.468598	0	1.61147	0	0	0	27.5301	0	0
ENST00000238146.8_1	DDX55	DDX55-201	chr12:124086646-124105488	+	protein_coding	-1.34857	0.392681	0.298334	0.468598	0.386352	1.73492	0	1.23311	0	11.6455	1.91644	0
ENST00000238156.7_1	CCDC92	CCDC92-201	chr12:124420169-124457371	-	protein_coding	1.22179	2.33236	0.553241	0.629352	1.79966	0.577868	0	0	41.1945	2.32557	0	0
ENST00000238497.9_1	VPS4B	VPS4B-201	chr18:61056423-61089696	-	protein_coding	-0.96113	0.513654	0.567639	0.642202	0.500714	1.46184	0	0	1.83263	19.9015	0	0
ENST00000238508.7_1	SERPINB10	SERPINB10-201	chr18:61575225-61603345	+	protein_coding	1.87164	3.65949	0.144614	0.468598	1.87164	0	0	3.12564	10.8787	0	0	0
ENST00000238609.3_1	IFI27L2	IFI27L2-201	chr14:94594118-94596001	-	protein_coding	-1.21508	0.43075	0.373901	0.468598	0	1.21508	0	0	0	11.5119	0	0
ENST00000238616.9_1	NEK9	NEK9-201	chr14:75546056-75593783	-	protein_coding	-2.90182	0.133803	0.102776	0.468598	0.155605	3.05743	0	0	0.382054	6.5773	44.0024	0.691923
ENST00000238618.7_1	ACYP1	ACYP1-201	chr14:75519924-75530752	-	protein_coding	-0.743169	0.597425	0.373901	0.468598	0	0.743169	0	0	0	3.68974	0	0
ENST00000238647.4_1	IRF2BPL	IRF2BPL-201	chr14:77490886-77495042	-	protein_coding	-3.44573	0.0917766	0.00195922	0.468598	0.536798	3.98253	1.31535	0	0.318746	9.17336	19.0242	18.3893
ENST00000238667.8_1	FLVCR2	FLVCR2-201	chr14:76044960-76114510	+	protein_coding	-0.542183	0.686731	0.28158	0.468598	0.139448	0.68163	0	0	0.336392	1.6885	0	0.534839
ENST00000238714.7_1	PAPOLG	PAPOLG-201	chr2:60983365-61026098	+	protein_coding	-0.743197	0.597414	0.373901	0.468598	0	0.743197	0	0	0	3.69001	0	0
ENST00000238721.8_1	TP53I3	TP53I3-201	chr2:24300305-24308051	-	protein_coding	-0.710641	0.611049	0.373901	0.468598	0	0.710641	0	0	0	3.38301	0	0
ENST00000238738.8_1	RHOQ	RHOQ-201	chr2:46769867-46810260	+	protein_coding	-1.72888	0.301687	0.217713	0.468598	0	1.72888	0	0	0	14.9142	0	1.28848
ENST00000238788.13_1	TMEM214	TMEM214-201	chr2:27255822-27264563	+	protein_coding	-1.26333	0.41658	0.166852	0.468598	0	1.26333	0	0	0	5.02725	0	1.29501
ENST00000238823.12_1	FAM98A	FAM98A-201	chr2:33808725-33824429	-	protein_coding	-1.26184	0.417012	0.373901	0.468598	0	1.26184	0	0	0	12.7897	0	0
ENST00000238831.8_1	YIPF4	YIPF4-201	chr2:32502979-32541663	+	protein_coding	-0.711114	0.610848	0.361013	0.468598	0.569393	1.28051	0	1.35757	0.385952	4.27318	1.05491	0.322962
ENST00000238875.9_1	LGALSL	LGALSL-201	chr2:64681226-64688515	+	protein_coding	0.916517	1.88755	0.638421	0.704652	1.64984	0.733318	0	0	29.8994	3.59465	0	0
ENST00000238892.3_1	CRIPT	CRIPT-201	chr2:46844290-46852881	+	protein_coding	-1.13945	0.453932	0.373901	0.468598	0	1.13945	0	0	0	9.69126	0	0
ENST00000238936.8_2	MFSD13A	MFSD13A-201	chr10:104221152-104236802	+	protein_coding	-1.0739	0.475032	0.118862	0.468598	0	1.0739	0	0	0	2.35162	1.7834	0
ENST00000238961.8_1	SLF2	SLF2-201	chr10:102672326-102724893	+	protein_coding	-0.912474	0.531273	0.366159	0.468598	0.458245	1.37072	0.114826	0.224527	0.899596	6.82487	0	1.21007
ENST00000238994.5_1	PPP1R3C	PPP1R3C-201	chr10:93388199-93392811	-	protein_coding	-0.144725	0.904552	0.887643	0.911679	0.60368	0.748405	0	0	2.50895	3.74107	0	0
ENST00000239007.11_3	MXI1	MXI1-201	chr10:111985751-112046264	+	protein_coding	-1.49429	0.354955	0.373901	0.468598	0	1.49429	0	0	0	21.3604	0	0
ENST00000239165.8_1	HOXB7	HOXB7-201	chr17:46684589-46688382	-	protein_coding	-1.19791	0.435906	0.373901	0.468598	0	1.19791	0	0	0	11.0732	0	0
ENST00000239223.3_1	DUSP1	DUSP1-201	chr5:172195093-172198198	-	protein_coding	-3.03892	0.121673	0.142302	0.468598	0.449269	3.48819	1.54525	0	0	102.754	2.52761	2.86069
ENST00000239231.6_1	PANK3	PANK3-201	chr5:167975500-168006605	-	protein_coding	-3.25202	0.104965	0.0879139	0.468598	1.5927	4.84472	0.116004	0.311504	17.7462	12.5456	54.9449	30.3081
ENST00000239367.6_1	LRP11	LRP11-201	chr6:150139934-150185162	-	protein_coding	-1.57101	0.336572	0.373901	0.468598	0	1.57101	0	0	0	25.2281	0	0
ENST00000239440.8_1	ARAP3	ARAP3-201	chr5:141032968-141061788	-	protein_coding	-1.33673	0.395918	0.192121	0.468598	0.253261	1.58999	0	0	0.693237	5.45926	3.22397	0
ENST00000239666.8_1	PDZD11	PDZD11-201	chrX:69506445-69509829	-	protein_coding	-1.38782	0.382142	0.373901	0.468598	0	1.38782	0	0	0	16.9194	0	0
ENST00000239690.8_1	NUDCD1	NUDCD1-201	chr8:110253148-110346614	-	protein_coding	-2.03671	0.243719	0.277262	0.468598	0	2.03671	0	0	0	36.7645	0	0.829155
ENST00000239761.3	MRC1	MRC1-001	chr10:18098352-18200091	+	protein_coding	0.14957	1.10924	0.927987	0.943538	1.35898	1.20941	0.419508	0.200419	8.9041	11.3655	0	0
ENST00000239830.8_1	CCDC77	CCDC77-201	chr12:510742-551811	+	protein_coding	-0.828749	0.563017	0.373901	0.468598	0	0.828749	0	0	0	4.60319	0	0
ENST00000239878.8_1	UFM1	UFM1-201	chr13:38924018-38937756	+	protein_coding	-0.310014	0.806634	0.879669	0.90535	1.32813	1.63814	0.608438	8.84046	0	29.1571	0	0
ENST00000239882.6_2	ELF1	ELF1-201	chr13:41506170-41593450	-	protein_coding	-3.04506	0.121157	0.305242	0.468598	1.0076	4.05265	0	0	7.12741	13.825	307.259	0
ENST00000239891.3_2	ALG5	ALG5-201	chr13:37523967-37573504	-	protein_coding	-1.41568	0.374832	0.373901	0.468598	0	1.41568	0	0	0	17.9885	0	0
ENST00000239906.9_1	FAM53C	FAM53C-201	chr5:137673721-137685418	+	protein_coding	-0.785035	0.580338	0.527724	0.607324	0.308745	1.09378	0	0	0.90031	8.72258	0	0
ENST00000239938.4_1	EGR1	EGR1-201	chr5:137801179-137805004	+	protein_coding	-1.52021	0.348635	0.202023	0.468598	0.938767	2.45898	0	1.6061	1.70272	17.4024	1.6046	2.46786
ENST00000239940.11_1	PFN2	PFN2-201	chr3:149682691-149688896	-	protein_coding	-0.737068	0.599958	0.512073	0.593942	1.30609	2.04316	1.28284	1.47639	1.67438	8.0102	0	6.77002
ENST00000239944.6_1	SERP1	SERP1-201	chr3:150259781-150264428	-	protein_coding	-1.17613	0.442538	0.373901	0.468598	0	1.17613	0	0	0	10.5385	0	0
ENST00000240050.8_1	MTERF2	MTERF2-201	chr12:107371069-107380944	-	protein_coding	-0.450112	0.731986	0.373901	0.468598	0	0.450112	0	0	0	1.54971	0	0
ENST00000240055.7_1	NFYB	NFYB-201	chr12:104510855-104532067	-	protein_coding	-0.57155	0.672893	0.662897	0.726047	0.525422	1.09697	0	0	1.98197	8.78733	0	0
ENST00000240079.10_1	WASHC3	WASHC3-201	chr12:102406717-102455902	-	protein_coding	-0.798269	0.575039	0.373901	0.468598	0	0.798269	0	0	0	4.25907	0	0
ENST00000240100.6_1	DUSP4	DUSP4-201	chr8:29190581-29208185	-	protein_coding	-0.409683	0.752789	0.774257	0.820029	0.805492	1.21517	2.64121	0	0.466176	11.5144	0	0
ENST00000240123.11_2	SORBS3	SORBS3-201	chr8:22409208-22433301	+	protein_coding	-0.541591	0.687013	0.373901	0.468598	0	0.541591	0	0	0	2.08394	0	0
ENST00000240139.9_1	PPP3CC	PPP3CC-201	chr8:22298596-22398638	+	protein_coding	-0.492091	0.710994	0.373901	0.468598	0	0.492091	0	0	0	1.78229	0	0
ENST00000240185.7_1	TARDBP	TARDBP-201	chr1:11072457-11086477	+	protein_coding	-0.731244	0.602384	0.433158	0.523893	0.563116	1.29436	0.657429	0	0.945852	5.59827	1.23611	0
ENST00000240285.9_1	RDH10	RDH10-201	chr8:74206847-74237516	+	protein_coding	-1.31197	0.402771	0.315243	0.468598	0	1.31197	0	0	0	11.0459	0	0.27054
ENST00000240304.5_1	LUC7L3	LUC7L3-201	chr17:48796964-48830070	+	protein_coding	-1.0894	0.469958	0.373901	0.468598	0	1.0894	0	0	0	8.63438	0	0
ENST00000240316.4_1	COIL	COIL-201	chr17:55015548-55038415	-	protein_coding	-1.05905	0.479947	0.373901	0.468598	0	1.05905	0	0	0	8.04527	0	0
ENST00000240333.10_1	SLC35B1	SLC35B1-201	chr17:47778305-47785561	-	protein_coding	-0.444897	0.734637	0.373901	0.468598	0	0.444897	0	0	0	1.52222	0	0
ENST00000240364.6_1	FAM117A	FAM117A-201	chr17:47787694-47841529	-	protein_coding	-0.55653	0.679936	0.373901	0.468598	0	0.55653	0	0	0	2.18124	0	0
ENST00000240423.8_2	NCAPH	NCAPH-201	chr2:97001525-97039583	+	protein_coding	-0.901278	0.535412	0.373901	0.468598	0	0.901278	0	0	0	5.51531	0	0
ENST00000240488.7_1	MND1	MND1-201	chr4:154265801-154336270	+	protein_coding	-1.41307	0.375511	0.373901	0.468598	0	1.41307	0	0	0	17.8856	0	0
ENST00000240499.7_1	ZNF141	ZNF141-201	chr4:331624-369047	+	protein_coding	-0.962448	0.513185	0.116117	0.468598	0	0.962448	0	0	0	1.72198	1.71827	0
ENST00000240587.4_1	TSHZ3	TSHZ3-201	chr19:31765851-31840453	-	protein_coding	-1.11195	0.462668	0.373901	0.468598	0	1.11195	0	0	0	9.09701	0	0
ENST00000240651.13_1	PYROXD1	PYROXD1-201	chr12:21590611-21624186	+	protein_coding	-0.603957	0.657947	0.373901	0.468598	0	0.603957	0	0	0	2.51097	0	0
ENST00000240719.7_1	ZNF549	ZNF549-201	chr19:58038693-58052131	+	protein_coding	-1.33919	0.395243	0.373901	0.468598	0	1.33919	0	0	0	0	0	15.1959
ENST00000240851.8_1	TFG	TFG-201	chr3:100428269-100467810	+	protein_coding	-2.63561	0.160917	0.12126	0.468598	0	2.63561	0	0	0	10.3351	20.1723	0
ENST00000240922.7_1	NAA50	NAA50-201	chr3:113435307-113465121	-	protein_coding	-2.24194	0.211402	0.225087	0.468598	0.293621	2.53556	0	0	0.841476	38.5836	0	3.92407
ENST00000241052.4_1	CAT	CAT-201	chr11:34460472-34493609	+	protein_coding	-1.96424	0.256273	0.365962	0.468598	0.956364	2.92061	0	2.45633	1.11382	4.25851	0	81.5484
ENST00000241071.10_2	FBXO24	FBXO24-201	chr7:100183927-100198733	+	protein_coding	-0.871451	0.546597	0.373901	0.468598	0	0.871451	0	0	0	5.12348	0	0
ENST00000241261.6_1	TNFSF10	TNFSF10-201	chr3:172223298-172241297	-	protein_coding	-1.2005	0.435126	0.488119	0.573054	0.336941	1.53744	1.01506	0	0	23.4593	0	0
ENST00000241436.8_1	POLK	POLK-201	chr5:74807581-74896969	+	protein_coding	0.125038	1.09054	0.884667	0.909362	0.804508	0.67947	1.85282	0	0.867538	3.10793	0	0
ENST00000241463.4_1	RASL11A	RASL11A-201	chr13:27844464-27847827	+	protein_coding	-1.00022	0.499925	0.373901	0.468598	0	1.00022	0	0	0	7.00359	0	0
ENST00000241502.8_1	FYTTD1	FYTTD1-201	chr3:197476621-197514467	+	protein_coding	-0.636066	0.643465	0.738628	0.790172	0.898384	1.53445	0	0	5.47622	23.3079	0	0
ENST00000241600.9_2	MRPS2	MRPS2-201	chr9:138392477-138396518	+	protein_coding	-1.74262	0.298827	0.373901	0.468598	0	1.74262	0	0	0	36.475	0	0
ENST00000241704.7_1	COPA	COPA-201	chr1:160259063-160313190	-	protein_coding	-2.07774	0.236886	0.295988	0.468598	1.13638	3.21412	2.03752	0	2.49731	39.0158	0	18.9713
ENST00000242057.8_1	AHR	AHR-201	chr7:17338246-17385774	+	protein_coding	-0.745363	0.596518	0.576714	0.649885	0.747001	1.49236	0	2.60555	0.311105	11.2831	0.813137	0
ENST00000242067.10_1	BBS9	BBS9-201	chr7:33169144-33645680	+	protein_coding	0.0551742	1.03898	0.959716	0.968628	1.35217	1.297	0	5.65029	1.50203	3.35631	2.40554	0
ENST00000242104.5_1	OCM	OCM-201	chr7:5920429-5925993	+	protein_coding	-2.14788	0.225645	0.373901	0.468598	0	2.14788	0	0	0	0	86.0412	0
ENST00000242140.9_1	WIPF3	WIPF3-201	chr7:29846170-29956682	+	protein_coding	0.681902	1.60425	0.373901	0.468598	0.681902	0	0	3.12875	0	0	0	0
ENST00000242159.4_1	HOXA7	HOXA7-201	chr7:27193335-27196296	-	protein_coding	-0.98988	0.50352	0.373901	0.468598	0	0.98988	0	0	0	6.83341	0	0
ENST00000242208.4_1	INHBA	INHBA-201	chr7:41724712-41742706	-	protein_coding	-1.12758	0.457682	0.198634	0.468598	0	1.12758	0	0	0	4.664	0.841562	0
ENST00000242210.11_1	NT5C3A	NT5C3A-201	chr7:33053760-33102409	-	protein_coding	-1.70327	0.30709	0.373901	0.468598	0	1.70327	0	0	0	33.5304	0	0
ENST00000242248.9_1	POLM	POLM-201	chr7:44111846-44122139	-	protein_coding	-0.522834	0.696003	0.373901	0.468598	0	0.522834	0	0	0	1.96597	0	0
ENST00000242257.12_1	MRM2	MRM2-201	chr7:2273926-2281833	-	protein_coding	-1.49315	0.355237	0.373901	0.468598	0	1.49315	0	0	0	21.3072	0	0
ENST00000242261.5_1	TWIST1	TWIST1-201	chr7:19155091-19157295	-	protein_coding	-1.03295	0.488711	0.373901	0.468598	0	1.03295	0	0	0	7.56731	0	0
ENST00000242285.10_2	CLTA	CLTA-201	chr9:36190934-36212056	+	protein_coding	0.910317	1.87946	0.373901	0.468598	0.910317	0	0	0	5.63894	0	0	0
ENST00000242323.8_1	DCAF10	DCAF10-201	chr9:37800551-37867663	+	protein_coding	-0.261991	0.833936	0.888316	0.912263	1.54322	1.80521	0	23.7552	0	10.0015	0.897374	1.04486
ENST00000242351.9_1	ZC3HAV1	ZC3HAV1-201	chr7:138728266-138794394	-	protein_coding	-0.346523	0.786477	0.796253	0.837938	0.995531	1.34205	0	4.8231	0.361129	8.5325	0.709183	0
ENST00000242465.3_1	SRGN	SRGN-201	chr10:70847874-70864567	+	protein_coding	-1.19492	0.436812	0.751359	0.800708	2.86765	4.06257	387.817	0	0	52.1841	0	86.7163
ENST00000242480.3_1	EGR2	EGR2-201	chr10:64571756-64576115	-	protein_coding	0.715709	1.64229	0.373901	0.468598	0.715709	0	0	0	3.42944	0	0	0
ENST00000242505.10_1	FAM149B1	FAM149B1-201	chr10:74927924-75004262	+	protein_coding	-0.490265	0.711894	0.373901	0.468598	0	0.490265	0	0	0	1.77175	0	0
ENST00000242576.6_1	UNG	UNG-201	chr12:109535379-109548797	+	protein_coding	-0.994412	0.50194	0.373901	0.468598	0	0.994412	0	0	0	6.90758	0	0
ENST00000242577.10_1	DYNLL1	DYNLL1-201	chr12:120933859-120936296	+	protein_coding	-2.7123	0.152587	0.196477	0.468598	0	2.7123	0	0	0	62.5229	0	3.43116
ENST00000242591.9_1	IFT81	IFT81-201	chr12:110562182-110656602	+	protein_coding	-0.645307	0.639357	0.373901	0.468598	0	0.645307	0	0	0	2.82622	0	0
ENST00000242592.8_1	ACADS	ACADS-201	chr12:121163538-121177811	+	protein_coding	-0.503389	0.705448	0.373901	0.468598	0	0.503389	0	0	0	1.84843	0	0
ENST00000242719.3_1	RNF11	RNF11-201	chr1:51701943-51739127	+	protein_coding	1.08663	2.12377	0.631229	0.698151	3.39444	2.30781	46.2978	0	23.5834	15.0829	6.54731	0
ENST00000242728.4_1	BHLHE41	BHLHE41-201	chr12:26272959-26278060	-	protein_coding	-0.737369	0.599832	0.342298	0.468598	0.359589	1.09696	0	0	1.11223	1.46774	2.966	0
ENST00000242776.8_1	DDX39A	DDX39A-201	chr19:14519663-14530179	-	protein_coding	-1.66713	0.314879	0.373901	0.468598	0	1.66713	0	0	0	31.031	0	0
ENST00000242783.10_1	PKN1	PKN1-201	chr19:14544169-14582671	+	protein_coding	-2.15883	0.223938	0.154557	0.468598	0	2.15883	0	0	0	18.2428	0	3.62751
ENST00000242784.4_1	TRIR	TRIR-201	chr19:12841454-12845589	-	protein_coding	-1.85447	0.276535	0.373901	0.468598	0	1.85447	0	0	0	46.2878	0	0
ENST00000242827.10_1	EBPL	EBPL-201	chr13:50234862-50265611	-	protein_coding	-1.75649	0.295967	0.373901	0.468598	0	1.75649	0	0	0	37.572	0	0
ENST00000242848.8_2	ZC3H13	ZC3H13-201	chr13:46528600-46626881	-	protein_coding	-1.55653	0.339967	0.165552	0.468598	0	1.55653	0	0	0	9.50311	0.632226	0.48454
ENST00000242872.7_1	CENPK	CENPK-201	chr5:64813594-64850792	-	protein_coding	-1.06396	0.478317	0.373901	0.468598	0	1.06396	0	0	0	8.13805	0	0
ENST00000243045.9_1	ORMDL2	ORMDL2-201	chr12:56211703-56215663	+	protein_coding	-1.21791	0.429905	0.373901	0.468598	0	1.21791	0	0	0	11.5858	0	0
ENST00000243077.7_1	LRP1	LRP1-201	chr12:57522282-57607134	+	protein_coding	-1.22167	0.428787	0.260835	0.468598	1.23631	2.45797	1.01005	0.797463	2.61933	5.18205	0.810755	13.8177
ENST00000243082.4_1	HOXC11	HOXC11-201	chr12:54366912-54370203	+	protein_coding	-0.549693	0.683166	0.373901	0.468598	0	0.549693	0	0	0	2.13633	0	0
ENST00000243253.7_1	SEC61A1	SEC61A1-201	chr3:127771212-127790525	+	protein_coding	-0.551408	0.682354	0.768479	0.815066	2.08853	2.63994	1.74786	2.64695	6.67731	63.8825	1.20609	0.69182
ENST00000243300.13_1	NRK	NRK-201	chrX:105066536-105202602	+	protein_coding	0.987949	1.98336	0.104508	0.468598	0.987949	0	1.01583	0.116365	2.46694	0	0	0
ENST00000243326.9_1	RIF1	RIF1-201	chr2:152266455-152338686	+	protein_coding	-1.4619	0.363015	0.15885	0.468598	0.360057	1.82195	0	0	1.11428	6.25421	3.84936	0.25636
ENST00000243344.7_1	TTC21B	TTC21B-201	chr2:166729872-166810353	-	protein_coding	-1.46157	0.363098	0.145257	0.468598	0	1.46157	0	0	0	2.00995	0	5.94017
ENST00000243346.9_1	NMI	NMI-201	chr2:152126979-152146571	-	protein_coding	-1.18619	0.439463	0.373901	0.468598	0	1.18619	0	0	0	10.7824	0	0
ENST00000243389.7_1	SLC36A1	SLC36A1-201	chr5:150827157-150871942	+	protein_coding	-1.57292	0.336128	0.166147	0.468598	0	1.57292	0	0	0	1.82577	8.31859	0
ENST00000243440.1_1	BATF3	BATF3-201	chr1:212859760-212873327	-	protein_coding	-0.631225	0.645628	0.373901	0.468598	0	0.631225	0	0	0	2.7158	0	0
ENST00000243457.3_1	KCNJ2	KCNJ2-201	chr17:68165676-68176189	+	protein_coding	-0.587667	0.665418	0.373901	0.468598	0	0.587667	0	0	0	2.39403	0	0
ENST00000243498.9_1	EXOSC9	EXOSC9-201	chr4:122722472-122738064	+	protein_coding	-1.11265	0.462443	0.373901	0.468598	0	1.11265	0	0	0	9.11175	0	0
ENST00000243501.9_1	PLA2G12A	PLA2G12A-201	chr4:110631145-110651233	-	protein_coding	-0.363343	0.777361	0.710696	0.766215	0.43712	0.800463	0	0	1.48175	4.28312	0	0
ENST00000243563.7_1	SNRPA	SNRPA-201	chr19:41256764-41271294	+	protein_coding	-1.70048	0.307684	0.305236	0.468598	0.456115	2.1566	0	0	1.58174	25.1558	0	2.38869
ENST00000243578.7_1	B9D2	B9D2-201	chr19:41860326-41870078	-	protein_coding	-0.487578	0.713222	0.373901	0.468598	0	0.487578	0	0	0	1.7563	0	0
ENST00000243662.10_1	RAB38	RAB38-201	chr11:87846410-87908635	-	protein_coding	-1.39767	0.379542	0.373901	0.468598	0	1.39767	0	0	0	17.2903	0	0
ENST00000243776.10_1	CHPF	CHPF-201	chr2:220403669-220408509	-	protein_coding	-0.953889	0.516239	0.494788	0.578828	0.285054	1.23894	0.808962	0	0	12.1485	0	0
ENST00000243878.8_1	ENKD1	ENKD1-201	chr16:67696848-67700667	-	protein_coding	-0.903804	0.534476	0.471964	0.55887	0.214923	1.11873	0	0.563489	0	9.24026	0	0
ENST00000243903.5_1	ACTR5	ACTR5-201	chr20:37377085-37401163	+	protein_coding	-1.9624	0.256601	0.373901	0.468598	0	1.9624	0	0	0	58.1867	0	0
ENST00000243918.9_1	SYS1	SYS1-201	chr20:43991668-43997855	+	protein_coding	-2.65209	0.15909	0.165565	0.468598	0	2.65209	0	0	0	4.7992	41.8258	0
ENST00000243924.3_1	PI3	PI3-201	chr20:43803517-43805185	+	protein_coding	-1.3698	0.386944	0.373901	0.468598	0	1.3698	0	0	0	16.2606	0	0
ENST00000243997.7_1	ATP5E	ATP5E-201	chr20:57600522-57607437	-	protein_coding	-3.127	0.114466	0.0768166	0.468598	0.483756	3.61076	0	0	1.73448	44.1978	15.2982	1.47505
ENST00000244020.4_1	SRSF6	SRSF6-201	chr20:42086568-42092887	+	protein_coding	-1.23792	0.423983	0.466812	0.554297	0.76457	2.00249	0	0	3.90316	22.2784	0	1.76361
ENST00000244040.3_1	RAB22A	RAB22A-201	chr20:56884752-56942563	+	protein_coding	-1.65004	0.318631	0.30406	0.468598	0	1.65004	0	0	0	20.6371	0	0.428687
ENST00000244050.2_1	SNAI1	SNAI1-201	chr20:48599536-48605423	+	protein_coding	-0.556441	0.679977	0.373901	0.468598	0	0.556441	0	0	0	2.18065	0	0
ENST00000244051.2_1	MOCS3	MOCS3-201	chr20:49575363-49580468	+	protein_coding	0.925174	1.89891	0.690463	0.749567	2.20284	1.27767	0.229131	78.3899	0	2.0583	0	3.65981
ENST00000244061.5_1	RNF114	RNF114-201	chr20:48552885-48570429	+	protein_coding	-0.273492	0.827314	0.86015	0.889748	1.08356	1.35705	0	0	8.51811	8.46408	0	0.776073
ENST00000244137.11_1	PEPD	PEPD-201	chr19:33877856-34012700	-	protein_coding	-0.924309	0.526933	0.373901	0.468598	0	0.924309	0	0	0	5.83493	0	0
ENST00000244217.5_1	MCEE	MCEE-201	chr2:71336814-71357367	-	protein_coding	-0.451616	0.731223	0.373901	0.468598	0	0.451616	0	0	0	1.5577	0	0
ENST00000244227.7_1	SNRNP27	SNRNP27-201	chr2:70120692-70132349	+	protein_coding	-0.715694	0.608912	0.373901	0.468598	0	0.715694	0	0	0	3.42931	0	0
ENST00000244230.6_1	MPHOSPH10	MPHOSPH10-201	chr2:71357444-71377231	+	protein_coding	-1.47006	0.360967	0.373901	0.468598	0	1.47006	0	0	0	20.2618	0	0
ENST00000244333.3_1	LYPD3	LYPD3-201	chr19:43964939-43969812	-	protein_coding	-0.474028	0.719952	0.373901	0.468598	0	0.474028	0	0	0	1.67972	0	0
ENST00000244360.6_2	RNF39	RNF39-201	chr6:30038043-30043664	-	protein_coding	0.712471	1.63861	0.531051	0.61007	0.999828	0.287357	0	0	6.99713	0.817644	0	0
ENST00000244426.10_1	FBXO9	FBXO9-201	chr6:52935650-52965671	+	protein_coding	1.32064	2.49777	0.333561	0.468598	1.6971	0.376459	1.3348	0	13.6011	1.18764	0	0
ENST00000244496.5_1	RRP36	RRP36-201	chr6:42989383-42997335	+	protein_coding	-1.822	0.282829	0.373901	0.468598	0	1.822	0	0	0	43.2007	0	0
ENST00000244520.9_1	SNRPC	SNRPC-201	chr6:34725183-34741571	+	protein_coding	-2.11702	0.230523	0.373901	0.468598	0	2.11702	0	0	0	80.6312	0	0
ENST00000244534.6_1	HIST1H1D	HIST1H1D-201	chr6:26234496-26235161	-	protein_coding	2.07693	4.21908	0.137985	0.468598	2.07693	0	0	4.19321	13.4616	0	0	0
ENST00000244571.4_1	AARS2	AARS2-201	chr6:44267391-44281063	-	protein_coding	-0.921967	0.527789	0.373901	0.468598	0	0.921967	0	0	0	5.80173	0	0
ENST00000244601.3	HIST1H2BG	HIST1H2BG-001	chr6:26216428-26216872	-	protein_coding	-0.319295	0.801462	0.910486	0.929589	1.96312	2.28242	0	0	58.2755	0.999814	56.5755	0
ENST00000244709.8_1	TREM1	TREM1-201	chr6:41242942-41254457	-	protein_coding	-0.466212	0.723863	0.373901	0.468598	0	0.466212	0	0	0	1.63652	0	0
ENST00000244711.3_1	MEA1	MEA1-201	chr6:42979832-42981706	-	protein_coding	-1.539	0.344124	0.373901	0.468598	0	1.539	0	0	0	23.5389	0	0
ENST00000244741.9_1	CDKN1A	CDKN1A-201	chr6:36646435-36655116	+	protein_coding	-2.16325	0.223253	0.373901	0.468598	0	2.16325	0	0	0	88.8691	0	0
ENST00000244745.3_2	SOX4	SOX4-201	chr6:21592999-21598850	+	protein_coding	-0.0546445	0.962832	0.972531	0.978658	1.24062	1.29526	0	0	12.1945	6.7285	0.436023	0.331937
ENST00000244763.8_1	SSR1	SSR1-201	chr6:7281376-7313440	-	protein_coding	0.27551	1.21042	0.861953	0.891307	2.13831	1.8628	17.3912	0	3.63952	10.3457	0.522523	1.78534
ENST00000244766.6_1	NRN1	NRN1-201	chr6:5998232-6007200	-	protein_coding	0.852772	1.80597	0.373901	0.468598	0.852772	0	0	4.8902	0	0	0	0
ENST00000244776.11_1	DEK	DEK-201	chr6:18225701-18264772	-	protein_coding	-0.972709	0.509548	0.373901	0.468598	0	0.972709	0	0	0	6.55864	0	0
ENST00000244815.9_3	LRRFIP1	LRRFIP1-201	chr2:238600859-238674558	+	protein_coding	1.50169	2.83174	0.492596	0.577121	2.2359	0.734213	0	0.741402	59.0234	3.60321	0	0
ENST00000244869.2_1	EREG	EREG-201	chr4:75230860-75254468	+	protein_coding	-1.47452	0.359854	0.373901	0.468598	0	1.47452	0	0	0	20.4596	0	0
ENST00000245046.6_1	EMC3	EMC3-201	chr3:10004221-10028804	-	protein_coding	-0.952071	0.51689	0.56771	0.642233	0.496227	1.4483	0	0	1.80632	19.3209	0	0
ENST00000245157.9_1	BBS2	BBS2-201	chr16:56518297-56554195	-	protein_coding	-1.26023	0.417477	0.373901	0.468598	0	1.26023	0	0	0	12.7437	0	0
ENST00000245185.5_1	MT2A	MT2A-201	chr16:56642111-56643409	+	protein_coding	-5.61336	0.0204273	0.0392294	0.468598	1.88714	7.5005	6.27361	5.95834	0	1563.76	37.803	96.7935
ENST00000245206.9_1	GOT2	GOT2-201	chr16:58741035-58768261	-	protein_coding	-3.14475	0.113067	0.125236	0.468598	0	3.14475	0	0	0	42.2487	0	14.9963
ENST00000245222.8_1	SPHK2	SPHK2-201	chr19:49122548-49133662	+	protein_coding	-0.498958	0.707618	0.373901	0.468598	0	0.498958	0	0	0	1.8223	0	0
ENST00000245304.4_1	RAP2A	RAP2A-201	chr13:98086476-98121382	+	protein_coding	-2.24047	0.211618	0.015585	0.468598	0.282134	2.5226	0.384986	0.298217	0	5.62395	1.84772	9.05821
ENST00000245323.4_1	EFNB2	EFNB2-201	chr13:107142079-107187462	-	protein_coding	-1.61156	0.327245	0.266721	0.468598	0.592581	2.20414	0.983479	0.728726	0	23.6999	1.14396	0.847661
ENST00000245414.8_1	IRF1	IRF1-201	chr5:131817301-131826490	-	protein_coding	-1.64175	0.320467	0.217919	0.468598	0	1.64175	0	0	0	12.8577	1.1926	0
ENST00000245441.9_2	NIN	NIN-201	chr14:51186481-51297839	-	protein_coding	0.962607	1.94883	0.578141	0.651226	1.8268	0.864196	0	1.06725	20.5961	5.0318	0	0
ENST00000245457.5_1	PTGER2	PTGER2-201	chr14:52781113-52795324	+	protein_coding	-0.749104	0.594973	0.373901	0.468598	0	0.749104	0	0	0	3.74797	0	0
ENST00000245458.10_1	RPS29	RPS29-201	chr14:50050290-50053094	-	protein_coding	-3.62438	0.0810872	0.0975672	0.468598	3.55758	7.18196	11.0536	4.84022	22.1884	1217.55	30.6293	78.4377
ENST00000245479.2_1	SOX9	SOX9-201	chr17:70117161-70122561	+	protein_coding	-0.060536	0.958908	0.967303	0.974553	0.950732	1.01127	0	6.22099	0	7.18967	0	0
ENST00000245539.10_1	MRPS7	MRPS7-201	chr17:73257755-73262454	+	protein_coding	-1.28717	0.409754	0.373901	0.468598	0	1.28717	0	0	0	13.5355	0	0
ENST00000245543.5_1	ARMC7	ARMC7-201	chr17:73106082-73126360	+	protein_coding	-0.546468	0.684694	0.373901	0.468598	0	0.546468	0	0	0	2.11537	0	0
ENST00000245544.8_1	NUP85	NUP85-201	chr17:73201786-73231853	+	protein_coding	-0.614129	0.653324	0.692934	0.751674	0.668353	1.28248	0	0	3.01405	13.3945	0	0
ENST00000245552.6_1	NT5C	NT5C-201	chr17:73126323-73127890	-	protein_coding	-0.916782	0.529689	0.119767	0.468598	0	0.916782	0	0	0	1.36723	0	1.84247
ENST00000245564.6_1	MSTO1	MSTO1-201	chr1:155580016-155584758	+	protein_coding	-0.679979	0.624174	0.373901	0.468598	0	0.679979	0	0	0	3.11227	0	0
ENST00000245615.5_1	MBOAT7	MBOAT7-201	chr19:54677109-54693666	-	protein_coding	-0.88943	0.539827	0.373901	0.468598	0	0.88943	0	0	0	5.35675	0	0
ENST00000245680.6_1	SLC35F5	SLC35F5-201	chr2:114470369-114514400	-	protein_coding	-0.99425	0.501997	0.336059	0.468598	0.655432	1.64968	0	0.942039	1.01213	6.07618	0	3.36527
ENST00000245812.7_1	ALKBH7	ALKBH7-201	chr19:6372444-6375262	+	protein_coding	-1.33824	0.395502	0.373901	0.468598	0	1.33824	0	0	0	15.1642	0	0
ENST00000245816.8_1	CLPP	CLPP-201	chr19:6361463-6368919	+	protein_coding	-1.34849	0.392703	0.373901	0.468598	0	1.34849	0	0	0	15.5123	0	0
ENST00000245817.4_1	TNFSF9	TNFSF9-201	chr19:6531010-6535939	+	protein_coding	-3.92807	0.0656951	0.0105323	0.468598	0	3.92807	0	0	0	48.8413	6.16069	8.88228
ENST00000245838.12_1	THOC2	THOC2-201	chrX:122734413-122866904	-	protein_coding	-1.25905	0.41782	0.240653	0.468598	0	1.25905	0	0	0	7.21168	0	0.669558
ENST00000245865.10_2	STRADA	STRADA-201	chr17:61780195-61819121	-	protein_coding	-0.471821	0.721054	0.373901	0.468598	0	0.471821	0	0	0	0	0	1.66745
ENST00000245903.3_2	CD70	CD70-201	chr19:6585850-6591163	-	protein_coding	-2.03262	0.244411	0.373901	0.468598	0	2.03262	0	0	0	67.492	0	0
ENST00000245907.10_1	C3	C3-201	chr19:6677715-6720693	-	protein_coding	-3.61326	0.081715	0.0773297	0.468598	0	3.61326	0	0	0	100.636	2.91702	3.60353
ENST00000245908.10_1	SH2D3A	SH2D3A-201	chr19:6752309-6767599	-	protein_coding	-1.22134	0.428883	0.373901	0.468598	0	1.22134	0	0	0	11.676	0	0
ENST00000245925.7_1	EML2	EML2-201	chr19:46112658-46142685	-	protein_coding	-1.43043	0.37102	0.373901	0.468598	0	1.43043	0	0	0	18.5797	0	0
ENST00000245932.10_1	VASP	VASP-201	chr19:46010674-46030241	+	protein_coding	3.16716	8.98277	0.281458	0.468598	4.41738	1.25022	264.125	26.962	0.316044	12.4604	0	0
ENST00000245934.11_1	SYMPK	SYMPK-201	chr19:46318693-46366548	-	protein_coding	-0.860272	0.550849	0.373901	0.468598	0	0.860272	0	0	0	4.98278	0	0
ENST00000245960.9_1	CDC25B	CDC25B-201	chr20:3776482-3786765	+	protein_coding	-2.63103	0.161429	0.132176	0.468598	0.9163	3.54733	0.740764	1.35651	0.63867	55.4063	1.05461	12.7881
ENST00000246006.4_1	CD93	CD93-201	chr20:23059986-23066977	-	protein_coding	-1.07846	0.473535	0.66871	0.73079	1.19463	2.27308	0.360937	0.826132	3.82488	0	111.927	0
ENST00000246024.6_1	TMX4	TMX4-201	chr20:7957995-8000476	-	protein_coding	-0.393789	0.761128	0.647234	0.712501	0.331322	0.725111	0	0	0.991651	3.5169	0	0
ENST00000246069.11_1	DSTN	DSTN-201	chr20:17550508-17590564	+	protein_coding	-2.81051	0.142545	0.170696	0.468598	0.556545	3.36706	0	0	2.18134	88.718	1.41092	4.07801
ENST00000246071.7_1	SNRPB2	SNRPB2-201	chr20:16710629-16723208	+	protein_coding	-1.03505	0.488001	0.373901	0.468598	0	1.03505	0	0	0	7.60476	0	0
ENST00000246115.4_1	S1PR4	S1PR4-201	chr19:3178766-3180330	+	protein_coding	0.647704	1.56667	0.857832	0.887794	2.69982	2.05212	273.273	0	0	0	70.3261	0
ENST00000246117.8_1	NCLN	NCLN-201	chr19:3185598-3209568	+	protein_coding	-1.46705	0.36172	0.24332	0.468598	0	1.46705	0	0	0	10.7683	0	0.795433
ENST00000246151.8_1	PITHD1	PITHD1-201	chr1:24104895-24114722	+	protein_coding	-2.22826	0.213416	0.159796	0.468598	0	2.22826	0	0	0	21.2714	0	3.61924
ENST00000246166.2_1	FNTB	FNTB-201	chr14:65453438-65529316	+	protein_coding	-1.63069	0.322933	0.00108484	0.468598	0.172015	1.80271	0.430029	0	0	2.08674	2.681	2.73716
ENST00000246186.7_1	MMP24	MMP24-201	chr20:33814457-33864803	+	protein_coding	-0.904377	0.534263	0.555114	0.63107	0.433267	1.33764	0	0	1.46195	15.1441	0	0
ENST00000246194.7_1	RALY	RALY-201	chr20:32581528-32668077	+	protein_coding	-1.94168	0.260314	0.373901	0.468598	0	1.94168	0	0	0	55.6902	0	0
ENST00000246229.4_1	PLAGL2	PLAGL2-201	chr20:30780306-30795594	-	protein_coding	-0.765644	0.588191	0.373901	0.468598	0	0.765644	0	0	0	3.91412	0	0
ENST00000246337.8_1	UROD	UROD-201	chr1:45477819-45481247	+	protein_coding	-1.38788	0.382126	0.373901	0.468598	0	1.38788	0	0	0	16.9217	0	0
ENST00000246515.1_1	SLURP1	SLURP1-201	chr8:143822362-143823829	-	protein_coding	-0.473977	0.719977	0.373901	0.468598	0	0.473977	0	0	0	1.67944	0	0
ENST00000246533.7_1	CAPNS1	CAPNS1-201	chr19:36630477-36641254	+	protein_coding	-1.93983	0.260647	0.106574	0.468598	1.59883	3.53866	2.08411	1.69492	2.34357	34.4243	10.673	2.79528
ENST00000246535.3_2	PDCD2L	PDCD2L-201	chr19:34895289-34917072	+	protein_coding	-1.24649	0.421474	0.373901	0.468598	0	1.24649	0	0	0	12.3564	0	0
ENST00000246548.8_1	UBA2	UBA2-201	chr19:34919268-34962156	+	protein_coding	-1.55333	0.340722	0.191673	0.468598	0	1.55333	0	0	0	9.50455	0	1.4067
ENST00000246553.3_1	FFAR1	FFAR1-201	chr19:35842455-35844764	+	protein_coding	1.98537	3.95965	0.373901	0.468598	1.98537	0	61.0825	0	0	0	0	0
ENST00000246554.7_1	COX6B1	COX6B1-201	chr19:36139125-36149763	+	protein_coding	-3.26158	0.104272	0.185525	0.468598	0	3.26158	0	0	0	128.987	0	5.7858
ENST00000246635.7_1	KRT13	KRT13-201	chr17:39657233-39661849	-	protein_coding	0.479272	1.39404	0.867147	0.895557	2.71695	2.23768	7.10607	34.0623	0	103.912	0	0
ENST00000246672.3_1	NR1D1	NR1D1-201	chr17:38249040-38256978	-	protein_coding	-0.523342	0.695758	0.665106	0.727886	0.487126	1.01047	0	0	1.75371	7.17605	0	0
ENST00000246747.8_1	ARL2	ARL2-201	chr11:64781585-64789656	+	protein_coding	-1.14115	0.453397	0.373901	0.468598	0	1.14115	0	0	0	9.72915	0	0
ENST00000246784.7_1	BCL2L12	BCL2L12-201	chr19:50169264-50177173	+	protein_coding	-1.46016	0.363454	0.373901	0.468598	0	1.46016	0	0	0	19.8282	0	0
ENST00000246792.3_1	RRAS	RRAS-201	chr19:50138549-50143458	-	protein_coding	-1.63103	0.322858	0.373901	0.468598	0	1.63103	0	0	0	28.7144	0	0
ENST00000246794.9_1	PRRG2	PRRG2-201	chr19:50084583-50094272	+	protein_coding	-0.718293	0.607816	0.373901	0.468598	0	0.718293	0	0	0	3.45331	0	0
ENST00000246802.9_1	NOP53	NOP53-201	chr19:48248779-48260315	+	protein_coding	0.761902	1.69572	0.790492	0.833334	4.83372	4.07182	6.60017	4.06943	600.865	136.562	6.24549	3.77145
ENST00000246868.6_1	SBDS	SBDS-201	chr7:66452664-66460588	-	protein_coding	-2.90207	0.133779	0.165867	0.468598	0	2.90207	0	0	0	60.242	0	5.82
ENST00000246912.8_1	MLX	MLX-201	chr17:40719090-40725257	+	protein_coding	-0.967522	0.511384	0.373901	0.468598	0	0.967522	0	0	0	6.47755	0	0
ENST00000246949.9_1	DNASE1	DNASE1-201	chr16:3701838-3708096	+	protein_coding	1.64919	3.13658	0.373901	0.468598	1.64919	0	0	0	29.8581	0	0	0
ENST00000246957.9_1	TRAP1	TRAP1-201	chr16:3708038-3767598	-	protein_coding	-1.29414	0.40778	0.373901	0.468598	0	1.29414	0	0	0	13.7477	0	0
ENST00000247003.8_1	DDX49	DDX49-201	chr19:19030484-19039436	+	protein_coding	-1.20427	0.433989	0.373901	0.468598	0	1.20427	0	0	0	11.2338	0	0
ENST00000247020.8_1	SDF2	SDF2-201	chr17:26975374-26989193	-	protein_coding	-0.801613	0.573708	0.373901	0.468598	0	0.801613	0	0	0	4.29576	0	0
ENST00000247026.9_2	NSRP1	NSRP1-201	chr17:28443799-28513493	+	protein_coding	-0.837668	0.559547	0.547372	0.624223	0.380356	1.21802	0	0	1.20544	11.5888	0	0
ENST00000247161.7_1	ELK1	ELK1-201	chrX:47494920-47509887	-	protein_coding	-0.521195	0.696794	0.373901	0.468598	0	0.521195	0	0	0	1.95588	0	0
ENST00000247191.6_1	DLGAP5	DLGAP5-201	chr14:55614854-55658396	-	protein_coding	-1.15636	0.448644	0.373901	0.468598	0	1.15636	0	0	0	10.0738	0	0
ENST00000247194.8_1	L3HYPDH	L3HYPDH-201	chr14:59939335-59951148	-	protein_coding	-1.15075	0.450392	0.373901	0.468598	0	1.15075	0	0	0	9.9453	0	0
ENST00000247207.6_1	HSPA2	HSPA2-201	chr14:65007186-65009952	+	protein_coding	0.00376646	1.00261	0.996131	0.997036	0.518153	0.514387	0	0	1.93724	1.91432	0	0
ENST00000247225.6_1	SGPP1	SGPP1-201	chr14:64150932-64194757	-	protein_coding	-0.996931	0.501065	0.373901	0.468598	0	0.996931	0	0	0	6.94911	0	0
ENST00000247226.12_1	PLEKHG3	PLEKHG3-201	chr14:65171315-65216965	+	protein_coding	-1.95762	0.257454	0.280422	0.468598	0	1.95762	0	0	0	0.753988	32.41	0
ENST00000247270.3_1	EVI2A	EVI2A-201	chr17:29644578-29648767	-	protein_coding	0.621436	1.53841	0.130689	0.468598	0.621436	0	0	1.16128	0.684624	0	0	0
ENST00000247461.8_1	CANX	CANX-201	chr5:179125907-179157926	+	protein_coding	-3.49142	0.0889154	0.111602	0.468598	1.01606	4.50748	0.011439	0	7.17812	121.956	3.38521	20.8233
ENST00000247470.9_2	PYCARD	PYCARD-201	chr16:31212806-31214313	-	protein_coding	-1.02223	0.492356	0.373901	0.468598	0	1.02223	0	0	0	7.37843	0	0
ENST00000247655.3_2	COX7C	COX7C-201	chr5:85913721-85916779	+	protein_coding	-2.75353	0.148288	0.384811	0.477935	1.46926	4.22279	20.2262	0	0	326.311	0	18.8882
ENST00000247665.11_1	PHPT1	PHPT1-201	chr9:139743546-139745474	+	protein_coding	-1.64803	0.319075	0.373901	0.468598	0	1.64803	0	0	0	29.7837	0	0
ENST00000247668.6_1	TRAF2	TRAF2-201	chr9:139780970-139821059	+	protein_coding	-1.03555	0.487832	0.373901	0.468598	0	1.03555	0	0	0	7.61371	0	0
ENST00000247706.3_1	ABHD8	ABHD8-201	chr19:17402940-17414282	-	protein_coding	-0.442618	0.735798	0.373901	0.468598	0	0.442618	0	0	0	1.51029	0	0
ENST00000247815.8_1	HELB	HELB-201	chr12:66696325-66741425	+	protein_coding	-1.15058	0.450446	0.373901	0.468598	0	1.15058	0	0	0	9.9414	0	0
ENST00000247843.6_1	YEATS4	YEATS4-201	chr12:69753483-69784576	+	protein_coding	-1.28733	0.40971	0.373901	0.468598	0	1.28733	0	0	0	13.5402	0	0
ENST00000247866.8_3	NDUFB2	NDUFB2-201	chr7:140396472-140406446	+	protein_coding	-2.18917	0.219278	0.373901	0.468598	0	2.18917	0	0	0	93.8457	0	0
ENST00000247881.3_1	TAS2R4	TAS2R4-201	chr7:141478242-141480619	+	protein_coding	-0.634679	0.644084	0.284915	0.468598	0	0.634679	0	0	0	0.189625	2.14602	0
ENST00000247930.4_1	ZNF777	ZNF777-201	chr7:149128454-149158214	-	protein_coding	-0.909812	0.532254	0.373901	0.468598	0	0.909812	0	0	0	5.63197	0	0
ENST00000247970.8_1	PIN1	PIN1-201	chr19:9945999-9960358	+	protein_coding	-1.4729	0.360259	0.373901	0.468598	0	1.4729	0	0	0	20.3873	0	0
ENST00000248070.10_2	EPS15L1	EPS15L1-201	chr19:16472392-16582896	-	protein_coding	-0.553685	0.681278	0.373901	0.468598	0	0.553685	0	0	0	2.16248	0	0
ENST00000248071.5_1	KLF2	KLF2-201	chr19:16435628-16438685	+	protein_coding	0.928414	1.90318	0.50611	0.588845	1.23513	0.30672	0	0	12.0448	0.892327	0	0
ENST00000248089.7_1	HCFC1R1	HCFC1R1-201	chr16:3072621-3074247	-	protein_coding	-0.786978	0.579557	0.373901	0.468598	0	0.786978	0	0	0	4.13703	0	0
ENST00000248098.7_1	JPT2	JPT2-201	chr16:1728257-1752087	+	protein_coding	-0.874564	0.545419	0.346544	0.468598	0.648417	1.52298	0	0	2.85105	4.5349	0.686287	1.543
ENST00000248114.6_2	GFER	GFER-201	chr16:2034214-2037750	+	protein_coding	-0.813067	0.569171	0.373901	0.468598	0	0.813067	0	0	0	4.42341	0	0
ENST00000248139.7_1	RAB40C	RAB40C-201	chr16:640089-679272	+	protein_coding	-0.548849	0.683565	0.373901	0.468598	0	0.548849	0	0	0	2.13084	0	0
ENST00000248244.5_2	TICAM1	TICAM1-201	chr19:4815944-4831716	-	protein_coding	-1.02857	0.490196	0.373901	0.468598	0	1.02857	0	0	0	7.48966	0	0
ENST00000248248.7_1	MON1B	MON1B-201	chr16:77224816-77236302	+	protein_coding	-0.423055	0.745844	0.624007	0.691861	0.311472	0.734527	0	0	0.911117	3.60621	0	0
ENST00000248342.8_1	EIF3K	EIF3K-201	chr19:39109737-39127595	+	protein_coding	-2.07689	0.237025	0.373901	0.468598	0	2.07689	0	0	0	74.0965	0	0
ENST00000248378.5_1	EMC6	EMC6-201	chr17:3572109-3572959	+	protein_coding	-1.66534	0.31527	0.373901	0.468598	0	1.66534	0	0	0	30.9118	0	0
ENST00000248420.9_1	CACTIN	CACTIN-202	chr19:3610648-3626813	-	protein_coding	-0.592505	0.663191	0.373901	0.468598	0	0.592505	0	0	0	2.42835	0	0
ENST00000248450.8_1	AAMP	AAMP-201	chr2:219128846-219134980	-	protein_coding	-0.698701	0.616127	0.373901	0.468598	0	0.698701	0	0	0	3.27553	0	0
ENST00000248451.7_1	PNKD	PNKD-201	chr2:219135115-219137670	+	protein_coding	-0.0933421	0.937349	0.942148	0.954503	0.806667	0.900009	4.35172	0	0	5.49815	0	0
ENST00000248553.6_1	HSPB1	HSPB1-201	chr7:75931861-75933612	+	protein_coding	-1.89902	0.268126	0.654694	0.718895	2.86292	4.76193	384.011	0	0	652.804	0	29.5498
ENST00000248564.5_1	GNG11	GNG11-201	chr7:93551011-93557922	+	protein_coding	0.721532	1.64893	0.77835	0.823528	3.17846	2.45693	1.31111	4.24573	60.2086	0.146621	0.835234	77.6539
ENST00000248566.3_4	SEM1	SEM1-201	chr7:96317263-96339203	-	protein_coding	-1.96627	0.255913	0.373901	0.468598	0	1.96627	0	0	0	58.6653	0	0
ENST00000248594.10_1	PTPN12	PTPN12-201	chr7:77166592-77269388	+	protein_coding	-0.0404011	0.972385	0.984317	0.987632	2.39219	2.43259	0	2.63648	38.7814	24.3819	0.845712	2.3586
ENST00000248600.5_1	STYXL1	STYXL1-201	chr7:75625656-75677321	-	protein_coding	-0.742805	0.597577	0.373901	0.468598	0	0.742805	0	0	0	3.68618	0	0
ENST00000248633.8_1	PEX1	PEX1-201	chr7:92116334-92157845	-	protein_coding	-0.828649	0.563056	0.373901	0.468598	0	0.828649	0	0	0	4.60202	0	0
ENST00000248706.4_1	RASL11B	RASL11B-201	chr4:53728457-53733002	+	protein_coding	-0.0506025	0.965533	0.936592	0.950067	0.396535	0.447137	0	0	1.2809	1.53399	0	0
ENST00000248879.7_1	DGCR6L	DGCR6L-201	chr22:20301799-20307603	-	protein_coding	-1.22488	0.427834	0.373901	0.468598	0	1.22488	0	0	0	11.7695	0	0
ENST00000248899.10_1	NCF4	NCF4-201	chr22:37257030-37274057	+	protein_coding	0.501401	1.41559	0.373901	0.468598	0.501401	0	0	0	1.83668	0	0	0
ENST00000248929.13_1	SGSM3	SGSM3-201	chr22:40766615-40806293	+	protein_coding	-1.29805	0.406675	0.373901	0.468598	0	1.29805	0	0	0	13.8682	0	0
ENST00000248958.4_1	SDF2L1	SDF2L1-201	chr22:21996550-21998587	+	protein_coding	-0.251119	0.840245	0.835261	0.869935	0.664747	0.915866	0	0	2.98407	5.71598	0	0
ENST00000248975.5_1	YWHAH	YWHAH-201	chr22:32340447-32353590	+	protein_coding	-1.33686	0.395882	0.519182	0.599602	0.491919	1.82878	0	1.78129	0	43.8279	0	0
ENST00000249014.4_3	CDC42EP1	CDC42EP1-201	chr22:37956454-37965412	+	protein_coding	-1.27697	0.41266	0.505678	0.588466	0.420316	1.69729	0	0	1.39653	33.104	0	0
ENST00000249064.8_1	CCDC117	CCDC117-201	chr22:29168662-29185283	+	protein_coding	-0.784215	0.580668	0.373901	0.468598	0	0.784215	0	0	0	4.10759	0	0
ENST00000249071.10_3	RAC2	RAC2-201	chr22:37621301-37640310	-	protein_coding	0.864207	1.82034	0.698578	0.756381	2.48207	1.61786	0	20.1027	7.264	27.9116	0	0
ENST00000249075.3_1	LIF	LIF-201	chr22:30636436-30642840	-	protein_coding	1.17671	2.26061	0.590198	0.66219	1.88434	0.70763	49.3189	0	0	3.35566	0	0
ENST00000249209.8_1	EMC4	EMC4-201	chr15:34517214-34522348	+	protein_coding	-1.35626	0.390595	0.373901	0.468598	0	1.35626	0	0	0	15.7811	0	0
ENST00000249269.8_1	PMPCB	PMPCB-201	chr7:102937869-102953682	+	protein_coding	-1.64558	0.319619	0.373901	0.468598	0	1.64558	0	0	0	29.627	0	0
ENST00000249284.3_1	TAS2R16	TAS2R16-201	chr7:122634758-122635754	-	protein_coding	-3.27966	0.102973	0.373901	0.468598	0	3.27966	0	0	0	0	914.867	0
ENST00000249289.4_1	ATP6V1F	ATP6V1F-201	chr7:128502880-128505897	+	protein_coding	-2.0622	0.239451	0.373901	0.468598	0	2.0622	0	0	0	71.8371	0	0
ENST00000249299.6_1	LSM8	LSM8-201	chr7:117824086-117832878	+	protein_coding	-1.61017	0.327559	0.373901	0.468598	0	1.61017	0	0	0	27.4533	0	0
ENST00000249330.2_1	VGF	VGF-201	chr7:100805790-100808874	-	protein_coding	-0.484434	0.714777	0.373901	0.468598	0	0.484434	0	0	0	1.73834	0	0
ENST00000249344.6_1	STRIP2	STRIP2-201	chr7:129074274-129128240	+	protein_coding	-0.693525	0.618341	0.373901	0.468598	0	0.693525	0	0	0	3.22976	0	0
ENST00000249356.3_1	DNAJB9	DNAJB9-201	chr7:108210012-108215294	+	protein_coding	-1.2202	0.429223	0.373901	0.468598	0	1.2202	0	0	0	11.6459	0	0
ENST00000249363.3_1	LRRC4	LRRC4-201	chr7:127667124-127671123	-	protein_coding	0.879051	1.83917	0.00487138	0.468598	0.879051	0	0.636728	1.2824	0.665308	0	0	0
ENST00000249364.8_1	CALU	CALU-201	chr7:128379396-128411528	+	protein_coding	-3.09025	0.11742	0.132928	0.468598	0	3.09025	0	0	0	47.3847	11.7662	0
ENST00000249442.10_1	MTX2	MTX2-201	chr2:177134147-177202753	+	protein_coding	-1.45088	0.365797	0.373901	0.468598	0	1.45088	0	0	0	19.4305	0	0
ENST00000249601.8_1	ARHGAP22	ARHGAP22-201	chr10:49654077-49813138	-	protein_coding	0.225103	1.16886	0.846246	0.878775	0.873865	0.648761	0	0	5.1543	2.85381	0	0
ENST00000249636.10_1	PIAS1	PIAS1-201	chr15:68346517-68486184	+	protein_coding	0.00244975	1.0017	0.997477	0.998111	0.516198	0.513748	0	0	1.92532	1.91046	0	0
ENST00000249647.7_1	SNAP23	SNAP23-201	chr15:42787458-42825259	+	protein_coding	1.54255	2.9131	0.203053	0.468598	1.56584	0.0232849	1.34856	0	10.0482	0.049611	0	0
ENST00000249700.8_1	TMOD2	TMOD2-201	chr15:52043758-52108565	+	protein_coding	-1.15637	0.448641	0.176526	0.468598	0	1.15637	0	0	0	4.40643	0	1.0483
ENST00000249736.11_1	SLTM	SLTM-201	chr15:59186357-59225778	-	protein_coding	-0.781965	0.581574	0.373901	0.468598	0	0.781965	0	0	0	4.08376	0	0
ENST00000249776.12_1	KNSTRN	KNSTRN-201	chr15:40674922-40686446	+	protein_coding	-1.04415	0.484929	0.373901	0.468598	0	1.04415	0	0	0	7.76932	0	0
ENST00000249786.8_3	SERF2	SERF2-201	chr15:44084040-44086793	+	protein_coding	-0.548128	0.683907	0.704902	0.761755	4.97546	5.52359	112.058	26.3058	9.08636	15.8624	39.8601	140.28
ENST00000249822.8_1	ARPP19	ARPP19-201	chr15:52839441-52861361	-	protein_coding	-1.37797	0.384761	0.373901	0.468598	0	1.37797	0	0	0	16.5561	0	0
ENST00000249861.8_1	THAP10	THAP10-201	chr15:71173681-71185124	-	protein_coding	0.552075	1.46619	0.373901	0.468598	0.552075	0	0	0	2.15191	0	0	0
ENST00000249923.7_1	COPB1	COPB1-201	chr11:14479052-14521398	-	protein_coding	0.383741	1.30472	0.526612	0.606382	0.533384	0.149642	0	0	2.03175	0.365025	0	0
ENST00000250003.3_1	MYOD1	MYOD1-201	chr11:17741115-17743678	+	protein_coding	-1.56203	0.338675	0.373901	0.468598	0	1.56203	0	0	0	0	0	24.7425
ENST00000250055.2_1	SOX15	SOX15-201	chr17:7491496-7493488	-	protein_coding	-1.56598	0.337749	0.373901	0.468598	0	1.56598	0	0	0	24.9549	0	0
ENST00000250076.7_2	ZNF232	ZNF232-201	chr17:5008930-5026397	-	protein_coding	-0.184924	0.879695	0.796972	0.838482	0.374045	0.55897	0	0	1.17669	2.19742	0	0
ENST00000250092.10_1	CD68	CD68-201	chr17:7482785-7485431	+	protein_coding	-1.07626	0.474256	0.373901	0.468598	0	1.07626	0	0	0	8.37478	0	0
ENST00000250101.9_1	TXNDC17	TXNDC17-201	chr17:6544078-6547861	+	protein_coding	-1.11686	0.461097	0.450852	0.539903	0.205368	1.32223	0.532732	0	0	14.6347	0	0
ENST00000250113.11_1	FXR2	FXR2-201	chr17:7494548-7518185	-	protein_coding	-3.64177	0.0801157	0.185283	0.468598	0.27881	3.92058	0	0	0.785627	14.206	0	227.361
ENST00000250124.10_1	MPDU1	MPDU1-201	chr17:7486965-7491510	+	protein_coding	1.3288	2.51194	0.570371	0.644692	2.03353	0.704728	0	67.6216	0	3.32945	0	0
ENST00000250237.9_1	QTRT1	QTRT1-201	chr19:10812127-10824041	+	protein_coding	-1.32958	0.397885	0.373901	0.468598	0	1.32958	0	0	0	14.8754	0	0
ENST00000250379.12_2	GEMIN2	GEMIN2-201	chr14:39583510-39605979	+	protein_coding	-0.510877	0.701796	0.373901	0.468598	0	0.510877	0	0	0	1.89313	0	0
ENST00000250405.9_2	BCL2L2	BCL2L2-201	chr14:23775971-23780968	+	protein_coding	-4.17992	0.0551718	0.144332	0.468598	0	4.17992	0	0	0	22.8338	248.835	0
ENST00000250416.9_1	PARP2	PARP2-201	chr14:20811774-20826063	+	protein_coding	-0.910174	0.532121	0.373901	0.468598	0	0.910174	0	0	0	5.63696	0	0
ENST00000250454.7_1	EAPP	EAPP-201	chr14:34985135-35008916	-	protein_coding	-1.2724	0.413971	0.373901	0.468598	0	1.2724	0	0	0	13.0958	0	0
ENST00000250489.8_1	TMEM55B	TMEM55B-201	chr14:20925878-20929771	-	protein_coding	-0.960355	0.51393	0.373901	0.468598	0	0.960355	0	0	0	6.36695	0	0
ENST00000250495.9_1	NEDD8	NEDD8-201	chr14:24686058-24701660	-	protein_coding	-1.69313	0.309256	0.373901	0.468598	0	1.69313	0	0	0	32.8102	0	0
ENST00000250498.8_1	DAD1	DAD1-201	chr14:23033805-23058175	-	protein_coding	-2.25799	0.209064	0.373901	0.468598	0	2.25799	0	0	0	108.437	0	0
ENST00000250559.13_1	RAP1B	RAP1B-201	chr12:69004619-69065681	+	protein_coding	3.49077	11.2416	0.0190189	0.468598	3.86435	0.373578	3.22132	26.5029	25.609	0.646877	0	0.320424
ENST00000250617.6_1	ARHGEF6	ARHGEF6-201	chrX:135747706-135864247	-	protein_coding	0.684764	1.60744	0.434054	0.524738	0.782261	0.0974969	0	0	4.08689	0.224753	0	0
ENST00000250784.12_1	RPS4Y1	RPS4Y1-201	chrY:2709527-2735309	+	protein_coding	1.55147	2.93116	0.373901	0.468598	1.55147	0	0	0	24.1836	0	0	0
ENST00000250894.8_2	MAPK8IP3	MAPK8IP3-201	chr16:1756184-1820318	+	protein_coding	-1.27736	0.412549	0.200514	0.468598	0.0860427	1.36341	0.195926	0	0	6.2843	0	1.33825
ENST00000250896.7_1	MKNK2	MKNK2-201	chr19:2037481-2051243	-	protein_coding	-0.0527748	0.96408	0.982197	0.985932	1.86537	1.91814	47.3723	0	0	16.7879	0	2.03482
ENST00000250916.5_1	KLF16	KLF16-201	chr19:1852398-1863567	-	protein_coding	-1.37413	0.385786	0.373901	0.468598	0	1.37413	0	0	0	16.4166	0	0
ENST00000251038.9_1	ZC3H14	ZC3H14-201	chr14:89029253-89093940	+	protein_coding	0.158433	1.11607	0.817577	0.855586	0.573453	0.41502	0.066663	0	2.08924	1.21758	0.06886	0
ENST00000251047.5_1	LMAN1	LMAN1-201	chr18:56995055-57027194	-	protein_coding	-1.83429	0.28043	0.212541	0.468598	0.372505	2.20679	0	1.16973	0	22.6826	0.918179	1.16577
ENST00000251074.5_1	NUP37	NUP37-201	chr12:102467975-102512361	-	protein_coding	-1.10584	0.464633	0.373901	0.468598	0	1.10584	0	0	0	8.96939	0	0
ENST00000251076.9_1	DMXL2	DMXL2-201	chr15:51739908-51915030	-	protein_coding	-0.611942	0.654315	0.444966	0.534673	0.103547	0.715489	0	0	0.240259	3.42742	0	0
ENST00000251089.6_2	ANGEL1	ANGEL1-201	chr14:77252521-77279283	-	protein_coding	-0.886755	0.540829	0.324761	0.468598	0.234384	1.12114	0	0.628059	0	4.88744	0	0.748088
ENST00000251108.10_1	CDADC1	CDADC1-201	chr13:49822061-49867621	+	protein_coding	-0.45635	0.728828	0.373901	0.468598	0	0.45635	0	0	0	1.583	0	0
ENST00000251127.10_1	NALCN	NALCN-201	chr13:101706128-102068706	-	protein_coding	0.583535	1.49852	0.488448	0.573297	0.82298	0.239445	0.145382	3.83364	0	0.645281	0	0
ENST00000251143.9_1	C16orf62	C16orf62-201	chr16:19566737-19712485	+	protein_coding	-0.770793	0.586095	0.373901	0.468598	0	0.770793	0	0	0	3.96701	0	0
ENST00000251195.9_2	CLSPN	CLSPN-201	chr1:36185819-36235568	-	protein_coding	-0.632384	0.64511	0.373901	0.468598	0	0.632384	0	0	0	2.72477	0	0
ENST00000251241.8_1	DHX40	DHX40-201	chr17:57642886-57685706	+	protein_coding	-0.783568	0.580928	0.614666	0.683497	0.546163	1.32973	0	0	2.1134	14.8806	0	0
ENST00000251250.7_1	DTWD1	DTWD1-201	chr15:49913296-49948429	+	protein_coding	-1.27465	0.413324	0.0370745	0.468598	0	1.27465	0	0	0	1.63844	2.78857	0.416786
ENST00000251343.9_1	KHNYN	KHNYN-201	chr14:24898492-24911040	+	protein_coding	-0.0256568	0.982373	0.984518	0.987804	1.00712	1.03278	0.613727	0	4.03143	7.5643	0	0
ENST00000251376.7_2	LILRA2	LILRA2-201	chr19:55085259-55101752	+	protein_coding	-0.718042	0.607922	0.373901	0.468598	0	0.718042	0	0	0	3.45099	0	0
ENST00000251412.7_1	TUBG2	TUBG2-201	chr17:40811323-40819024	+	protein_coding	-0.961075	0.513674	0.373901	0.468598	0	0.961075	0	0	0	6.37798	0	0
ENST00000251413.7_1	TUBG1	TUBG1-201	chr17:40761694-40767252	+	protein_coding	-1.59449	0.331139	0.373901	0.468598	0	1.59449	0	0	0	26.5404	0	0
ENST00000251453.7_1	RPS16	RPS16-201	chr19:39923847-39926588	-	protein_coding	-5.14654	0.0282317	0.0665358	0.468598	1.54228	6.68881	0	0	23.7067	629.127	25.452	64.8741
ENST00000251473.9_1	PLPPR2	PLPPR2-201	chr19:11466062-11476374	+	protein_coding	-0.352043	0.783474	0.653605	0.718047	0.307094	0.659138	0.893799	0	0	2.93786	0	0
ENST00000251496.6_1	NCAPG	NCAPG-201	chr4:17812525-17846485	+	protein_coding	-0.909344	0.532427	0.373901	0.468598	0	0.909344	0	0	0	5.62552	0	0
ENST00000251507.8_1	RABGAP1L	RABGAP1L-201	chr1:174128655-174927319	+	protein_coding	-0.703537	0.614065	0.534199	0.612879	0.290498	0.994035	0.829558	0	0	6.90139	0	0
ENST00000251527.9_1	ESYT2	ESYT2-201	chr7:158523686-158622319	-	protein_coding	0.881611	1.84243	0.656757	0.720754	1.66449	0.782875	0	0	30.8552	4.09338	0	0
ENST00000251546.8_1	FBXO44	FBXO44-201	chr1:11714432-11722346	+	protein_coding	-0.687722	0.620833	0.373901	0.468598	0	0.687722	0	0	0	3.17903	0	0
ENST00000251588.6_1	NARFL	NARFL-201	chr16:779753-791002	-	protein_coding	-0.491445	0.711312	0.373901	0.468598	0	0.491445	0	0	0	1.77856	0	0
ENST00000251595.10_1	HBA2	HBA2-201	chr16:222846-223709	+	protein_coding	9.55379	751.585	4.64105e-05	0.219236	9.55379	0	1152.36	373.892	980.892	0	0	0
ENST00000251607.10_1	TRNT1	TRNT1-201	chr3:3168600-3190707	+	protein_coding	-0.282578	0.82212	0.813988	0.852532	0.641281	0.92386	0	2.79433	0	5.82855	0	0
ENST00000251654.8_1	PCCB	PCCB-201	chr3:135969148-136049011	+	protein_coding	-1.61609	0.326218	0.373901	0.468598	0	1.61609	0	0	0	27.8056	0	0
ENST00000251722.10_1	USP40	USP40-201	chr2:234384172-234475428	-	protein_coding	-0.280054	0.82356	0.737892	0.78964	0.393857	0.673911	0	0	1.26824	3.06072	0	0
ENST00000251775.8_1	SNX4	SNX4-201	chr3:125165488-125239041	-	protein_coding	-1.21432	0.430977	0.373901	0.468598	0	1.21432	0	0	0	11.4922	0	0
ENST00000251810.7_1	RRM2B	RRM2B-201	chr8:103216730-103251346	-	protein_coding	-0.0365869	0.974959	0.987636	0.990332	1.73647	1.77306	0	0	35.9988	21.5621	0	0.769494
ENST00000251822.6_1	RHOBTB2	RHOBTB2-201	chr8:22857092-22877712	+	protein_coding	1.25151	2.3809	0.276226	0.468598	1.73361	0.482099	4.67416	0	5.48191	1.72508	0	0
ENST00000251849.8_1	RAF1	RAF1-201	chr3:12625100-12705725	-	protein_coding	-1.22437	0.427985	0.174399	0.468598	0	1.22437	0	0	0	4.91195	0	1.15766
ENST00000251871.8_2	MED17	MED17-201	chr11:93517393-93548129	+	protein_coding	-0.347508	0.785941	0.555502	0.631425	0.166925	0.514433	0	0	0.414973	1.9146	0	0
ENST00000251968.3_1	TSG101	TSG101-201	chr11:18501858-18548779	-	protein_coding	-1.43171	0.370692	0.373901	0.468598	0	1.43171	0	0	0	18.6318	0	0
ENST00000251973.9_1	CARD10	CARD10-201	chr22:37886402-37915247	-	protein_coding	-0.843524	0.557281	0.373901	0.468598	0	0.843524	0	0	0	4.77801	0	0
ENST00000252011.7_1	DHX35	DHX35-201	chr20:37590978-37668366	+	protein_coding	0.336145	1.26238	0.808916	0.848214	1.07278	0.736633	8.30711	0	0	3.62643	0	0
ENST00000252015.2_2	TRPC4AP	TRPC4AP-201	chr20:33590207-33680674	-	protein_coding	-1.13948	0.453923	0.461444	0.54964	1.14204	2.28152	2.4933	0.534286	1.0055	24.8437	0	3.44695
ENST00000252029.7_1	TYMP	TYMP-201	chr22:50964181-50968485	-	protein_coding	0.697578	1.62178	0.462987	0.550923	0.847282	0.149704	0	0	4.82334	0.365199	0	0
ENST00000252032.9_1	C20orf194	C20orf194-201	chr20:3229951-3388272	-	protein_coding	-0.826338	0.563959	0.373901	0.468598	0	0.826338	0	0	0	4.57517	0	0
ENST00000252102.8_1	NDUFA2	NDUFA2-201	chr5:140024870-140027370	-	protein_coding	-1.67209	0.313799	0.373901	0.468598	0	1.67209	0	0	0	31.3627	0	0
ENST00000252108.7_1	UBE4A	UBE4A-201	chr11:118230300-118269926	+	protein_coding	-0.720761	0.606777	0.429807	0.520834	0.389781	1.11054	0	0	1.24909	4.53319	0.819465	0
ENST00000252137.10_1	ESS2	ESS2-201	chr22:19117792-19132197	-	protein_coding	-0.548428	0.683765	0.373901	0.468598	0	0.548428	0	0	0	2.12809	0	0
ENST00000252229.6_2	MICB	MICB-201	chr6:31465892-31478901	+	protein_coding	-0.457338	0.728329	0.373901	0.468598	0	0.457338	0	0	0	0	0	1.58831
ENST00000252242.8_1	KRT5	KRT5-201	chr12:52908359-52914471	-	protein_coding	-4.77423	0.0365438	0.0995375	0.468598	2.43156	7.20579	0	1.79301	55.2141	413.879	363.332	20.2842
ENST00000252245.5_1	KRT75	KRT75-201	chr12:52817854-52828309	-	protein_coding	-0.467356	0.723289	0.373901	0.468598	0	0.467356	0	0	0	1.6428	0	0
ENST00000252250.6_1	KRT6C	KRT6C-201	chr12:52862300-52867569	-	protein_coding	-1.49645	0.354425	0.373901	0.468598	0	1.49645	0	0	0	21.4608	0	0
ENST00000252252.3_1	KRT6B	KRT6B-201	chr12:52840435-52845910	-	protein_coding	-2.26439	0.208137	0.206089	0.468598	0	2.26439	0	0	0	33.4276	2.2214	0
ENST00000252288.7_2	GAMT	GAMT-201	chr19:1397025-1401552	-	protein_coding	-0.872025	0.546379	0.373901	0.468598	0	0.872025	0	0	0	5.1308	0	0
ENST00000252440.11_3	ECSIT	ECSIT-201	chr19:11616744-11639952	-	protein_coding	1.10687	2.15378	0.373901	0.468598	1.10687	0	0	0	8.99082	0	0	0
ENST00000252444.9_2	LDLR	LDLR-201	chr19:11201275-11244492	+	protein_coding	-1.90045	0.26786	0.28091	0.468598	0	1.90045	0	0	0	29.2401	0	0.720659
ENST00000252445.7_1	ELOF1	ELOF1-201	chr19:11663858-11670051	-	protein_coding	-1.57813	0.334916	0.373901	0.468598	0	1.57813	0	0	0	25.6191	0	0
ENST00000252483.9_1	NECTIN2	NECTIN2-201	chr19:45349783-45392485	+	protein_coding	-0.54418	0.685781	0.373901	0.468598	0	0.54418	0	0	0	2.10058	0	0
ENST00000252485.8_1	NECTIN2	NECTIN2-202	chr19:45349432-45382198	+	protein_coding	-1.00343	0.498811	0.373901	0.468598	0	1.00343	0	0	0	7.05733	0	0
ENST00000252486.8_1	APOE	APOE-201	chr19:45409011-45412650	+	protein_coding	-1.32302	0.399698	0.358855	0.468598	0.640991	1.96401	0	0	2.79204	13.1574	0	3.19464
ENST00000252506.10_1	GADD45G	GADD45G-201	chr9:92219928-92221470	+	protein_coding	0.729752	1.65835	0.373901	0.468598	0.729752	0	0	0	3.5607	0	0	0
ENST00000252512.13_1	XPO7	XPO7-201	chr8:21777182-21864096	+	protein_coding	0.164861	1.12106	0.928886	0.944249	1.52231	1.35745	11.2405	0	0.936336	15.8227	0	0
ENST00000252530.9_2	FAM98C	FAM98C-201	chr19:38893775-38899724	+	protein_coding	-0.542402	0.686627	0.373901	0.468598	0	0.542402	0	0	0	2.08914	0	0
ENST00000252542.8_1	SAFB2	SAFB2-201	chr19:5587010-5622991	-	protein_coding	-1.2618	0.417022	0.373901	0.468598	0	1.2618	0	0	0	12.7887	0	0
ENST00000252575.10_1	NCAN	NCAN-201	chr19:19322782-19363042	+	protein_coding	0.447743	1.3639	0.373901	0.468598	0.447743	0	0	1.53719	0	0	0	0
ENST00000252593.6_1	BST2	BST2-201	chr19:17513748-17516457	-	protein_coding	1.69906	3.2469	0.373901	0.468598	1.69906	0	0	33.2299	0	0	0	0
ENST00000252594.10_1	NSUN5	NSUN5-201	chr7:72717227-72722803	-	protein_coding	-0.845138	0.556657	0.373901	0.468598	0	0.845138	0	0	0	4.79744	0	0
ENST00000252599.8_3	COLGALT1	COLGALT1-201	chr19:17666403-17693968	+	protein_coding	-0.759243	0.590806	0.679515	0.7402	0.878564	1.63781	2.16058	0	0.966329	29.1361	0	0
ENST00000252602.1_3	MRPL34	MRPL34-201	chr19:17416477-17417652	+	protein_coding	-1.26712	0.415489	0.373901	0.468598	0	1.26712	0	0	0	12.9419	0	0
ENST00000252603.6_1	PGLS	PGLS-201	chr19:17622438-17632097	+	protein_coding	-2.70901	0.152935	0.184908	0.468598	0.375987	3.08499	1.1855	0	0	49.136	0	11.1865
ENST00000252622.14_1	LSM7	LSM7-201	chr19:2321516-2328619	-	protein_coding	-2.2415	0.211466	0.373901	0.468598	0	2.2415	0	0	0	104.75	0	0
ENST00000252660.5_1	MAS1	MAS1-201	chr6:160327722-160337562	+	protein_coding	0.664732	1.58527	0.754478	0.803515	1.74492	1.08019	32.662	0.118613	0	8.45163	0	0
ENST00000252674.8_2	MLLT1	MLLT1-201	chr19:6210390-6279959	-	protein_coding	0.242891	1.18336	0.908875	0.928273	1.97921	1.73632	0.755323	0	33.9179	15.4606	0	1.24703
ENST00000252675.6_1	FUT5	FUT5-201	chr19:5865837-5867752	-	protein_coding	-1.34964	0.392389	0.373901	0.468598	0	1.34964	0	0	0	15.5519	0	0
ENST00000252699.6_1	ACTN4	ACTN4-201	chr19:39138310-39222223	+	protein_coding	-1.05163	0.482421	0.676377	0.737632	2.33022	3.38186	1.62559	0	47.4369	98.2036	2.55694	2.2101
ENST00000252711.6_1	NDUFA10	NDUFA10-201	chr2:240896789-240964819	-	protein_coding	-0.414476	0.750292	0.592841	0.664552	0.430136	0.844612	0	0	1.44597	2.81205	0.519155	0
ENST00000252725.9_1	ARPC1B	ARPC1B-201	chr7:98972298-98992424	+	protein_coding	-2.06317	0.23929	0.373901	0.468598	0	2.06317	0	0	0	71.9841	0	0
ENST00000252729.6_1	CACNG6	CACNG6-201	chr19:54495542-54515923	+	protein_coding	1.20837	2.31077	0.373901	0.468598	1.20837	0	0	11.3387	0	0	0	0
ENST00000252744.5_1	ZSWIM6	ZSWIM6-201	chr5:60628100-60841997	+	protein_coding	-0.349013	0.785121	0.545635	0.622779	0.156547	0.50556	0	0	0.384764	1.86132	0	0
ENST00000252804.8_1	PXDN	PXDN-201	chr2:1635659-1748278	-	protein_coding	-0.358022	0.780234	0.8147	0.85312	1.16499	1.52301	5.01753	0.873564	0	14.1306	0	0.568755
ENST00000252809.3_1	GDF15	GDF15-201	chr19:18496968-18499986	+	protein_coding	-2.23984	0.21171	0.142677	0.468598	1.69605	3.93589	1.9973	2.61814	2.13667	82.415	6.37908	4.82391
ENST00000252816.10_1	LSM4	LSM4-201	chr19:18417717-18433881	-	protein_coding	-1.6877	0.31042	0.373901	0.468598	0	1.6877	0	0	0	32.431	0	0
ENST00000252818.4_1	JUND	JUND-201	chr19:18390570-18392432	-	protein_coding	3.17166	9.01082	0.343617	0.468598	5.84656	2.6749	746.154	0.644117	154.106	38.3708	1.33311	1.83512
ENST00000252826.9_2	TRPM4	TRPM4-201	chr19:49660998-49715093	+	protein_coding	-0.53248	0.691365	0.373901	0.468598	0	0.53248	0	0	0	2.02606	0	0
ENST00000252835.4	OR11H1	OR11H1-003	chr22:16448824-16449805	-	protein_coding	-1.21667	0.430276	0.373901	0.468598	0	1.21667	0	0	0	11.5534	0	0
ENST00000252854.8_1	OLFM1	OLFM1-201	chr9:137967366-138013024	+	protein_coding	0.502606	1.41677	0.373901	0.468598	0.502606	0	1.8438	0	0	0	0	0
ENST00000252891.8_1	NUMBL	NUMBL-201	chr19:41171810-41196556	-	protein_coding	-0.665855	0.630315	0.520963	0.601302	0.248494	0.91435	0	0	0.676536	5.69484	0	0
ENST00000252934.9_1	ATXN10	ATXN10-201	chr22:46067679-46241187	+	protein_coding	-1.46686	0.361769	0.373901	0.468598	0	1.46686	0	0	0	20.1207	0	0
ENST00000252936.7_1	TUBGCP2	TUBGCP2-201	chr10:135092134-135116485	-	protein_coding	-0.753221	0.593278	0.373901	0.468598	0	0.753221	0	0	0	3.78879	0	0
ENST00000252939.8_3	CALY	CALY-201	chr10:135137576-135150411	-	protein_coding	-0.564167	0.676346	0.373901	0.468598	0	0.564167	0	0	0	0	2.23217	0
ENST00000252996.8_1	TAF4	TAF4-201	chr20:60549854-60640866	-	protein_coding	2.34985	5.09772	0.274866	0.468598	3.34003	0.99018	46.2848	20.9597	0	4.521	0	0.419725
ENST00000252998.1_1	RBBP8NL	RBBP8NL-201	chr20:60985293-61002589	-	protein_coding	1.02398	2.03352	0.373901	0.468598	1.02398	0	7.40904	0	0	0	0	0
ENST00000252999.7_1	LAMA5	LAMA5-201	chr20:60884121-60942368	-	protein_coding	0.195414	1.14505	0.850797	0.882316	1.38809	1.19268	0.879947	1.29655	3.15292	6.90824	0	0.510143
ENST00000253003.6_1	ADRM1	ADRM1-201	chr20:60877952-60883916	+	protein_coding	-1.82556	0.282132	0.373901	0.468598	0	1.82556	0	0	0	43.5288	0	0
ENST00000253023.7_1	UBE2M	UBE2M-201	chr19:59067079-59070327	-	protein_coding	-3.54886	0.0854449	0.171428	0.468598	0.554859	4.10372	0	2.17021	0	56.8887	0	86.7881
ENST00000253024.9_1	TRIM28	TRIM28-201	chr19:59055836-59062083	+	protein_coding	-0.85426	0.553149	0.692045	0.750881	1.81566	2.66992	0	12.3038	2.27891	54.748	0	3.62327
ENST00000253031.6_1	YIPF2	YIPF2-201	chr19:11032861-11039357	-	protein_coding	-1.49343	0.355167	0.373901	0.468598	0	1.49343	0	0	0	21.3205	0	0
ENST00000253039.8_1	EIF2S3	EIF2S3-201	chrX:24072833-24096088	+	protein_coding	-1.64457	0.319842	0.581656	0.654561	2.76667	4.41124	1.56637	0.877905	64.3979	94.0253	0	100.37
ENST00000253047.6_1	TMEM160	TMEM160-201	chr19:47549165-47551888	-	protein_coding	-1.39019	0.381515	0.373901	0.468598	0	1.39019	0	0	0	17.0079	0	0
ENST00000253048.9_1	ZC3H4	ZC3H4-201	chr19:47567444-47617009	-	protein_coding	1.18898	2.27991	0.550722	0.627285	1.74162	0.552647	0	0	36.3974	2.15566	0	0
ENST00000253055.7_1	MAP3K10	MAP3K10-201	chr19:40697651-40721482	+	protein_coding	-0.824292	0.564759	0.238316	0.468598	0	0.824292	0	0	0	2.94549	0	0.407047
ENST00000253063.3_1	SESN2	SESN2-201	chr1:28586038-28609002	+	protein_coding	-1.11303	0.462323	0.373901	0.468598	0	1.11303	0	0	0	9.11959	0	0
ENST00000253083.8_1	HIP1R	HIP1R-201	chr12:123319973-123347507	+	protein_coding	-0.633636	0.64455	0.582109	0.654893	0.36228	0.995917	0	0	1.12409	6.93236	0	0
ENST00000253099.10_2	MRPL4	MRPL4-201	chr19:10362643-10370721	+	protein_coding	-1.6393	0.321012	0.373901	0.468598	0	1.6393	0	0	0	29.23	0	0
ENST00000253107.11_2	PPAN	PPAN-201	chr19:10216965-10221970	+	protein_coding	-0.731316	0.602354	0.630573	0.69755	0.559319	1.29064	0	0	2.19975	13.6406	0	0
ENST00000253108.8_1	EIF3G	EIF3G-201	chr19:10225693-10230578	-	protein_coding	-0.686046	0.621555	0.787605	0.830874	1.30568	1.99173	0	0	14.1059	61.9082	0	0
ENST00000253110.15_4	C19orf66	C19orf66-201	chr19:10196806-10203921	+	protein_coding	-0.591424	0.663688	0.373901	0.468598	0	0.591424	0	0	0	2.42065	0	0
ENST00000253115.6_2	ZNF426	ZNF426-201	chr19:9633900-9649303	-	protein_coding	-0.560008	0.678298	0.482946	0.568514	0.149394	0.709402	0	0	0.364321	3.37174	0	0
ENST00000253122.9_1	SLC6A8	SLC6A8-201	chrX:152953554-152962048	+	protein_coding	-0.957169	0.515067	0.554962	0.630963	0.458084	1.41525	0	0	1.59233	17.9714	0	0
ENST00000253144.13_1	ZNF331	ZNF331-201	chr19:54024278-54083523	+	protein_coding	0.582029	1.49695	0.126836	0.468598	0.582029	0	0.657446	0	1.02388	0	0	0
ENST00000253233.5_1	C12orf65	C12orf65-201	chr12:123717463-123742506	+	protein_coding	-1.12499	0.458505	0.373901	0.468598	0	1.12499	0	0	0	9.37453	0	0
ENST00000253237.9_1	GRWD1	GRWD1-201	chr19:48949030-48960279	+	protein_coding	-0.907529	0.533097	0.457939	0.546548	0.183084	1.09061	0	0	0.463328	8.65878	0	0
ENST00000253247.8_1	NOL11	NOL11-201	chr17:65713949-65740647	+	protein_coding	-1.55728	0.339791	0.373901	0.468598	0	1.55728	0	0	0	24.4898	0	0
ENST00000253251.12_1	UBE4B	UBE4B-201	chr1:10092890-10240425	+	protein_coding	-0.745706	0.596376	0.373901	0.468598	0	0.745706	0	0	0	3.71454	0	0
ENST00000253262.8_1	NUTM2F	NUTM2F-201	chr9:97080478-97090926	-	protein_coding	0.658392	1.57832	0.373901	0.468598	0.658392	0	0	0	2.93176	0	0	0
ENST00000253270.11_1	SLC35D2	SLC35D2-201	chr9:99082988-99145979	-	protein_coding	-0.936467	0.522511	0.558652	0.634308	0.459552	1.39602	0	0	1.60026	17.2276	0	0
ENST00000253329.2_1	PPIL4	PPIL4-201	chr6:149825869-149867174	-	protein_coding	-1.14331	0.452719	0.373901	0.468598	0	1.14331	0	0	0	9.7774	0	0
ENST00000253363.10_1	RBM39	RBM39-201	chr20:34291532-34329873	-	protein_coding	-0.947997	0.518352	0.373901	0.468598	0	0.947997	0	0	0	6.18003	0	0
ENST00000253407.3_1	C1QL1	C1QL1-201	chr17:43037061-43045439	-	protein_coding	-0.572873	0.672277	0.373901	0.468598	0	0.572873	0	0	0	2.29121	0	0
ENST00000253413.9_1	ATP6V1E1	ATP6V1E1-201	chr22:18074902-18111584	-	protein_coding	-0.747448	0.595656	0.677983	0.738873	0.863243	1.61069	1.11885	0	1.84109	27.4839	0	0
ENST00000253452.6_1	COX4I1	COX4I1-201	chr16:85833290-85840608	+	protein_coding	-3.09618	0.116938	0.121059	0.468598	0	3.09618	0	0	0	34.8327	0	16.4523
ENST00000253457.7_1	EMC8	EMC8-201	chr16:85812230-85833146	-	protein_coding	-1.31756	0.401214	0.311598	0.468598	0	1.31756	0	0	0	10.9989	0	0.290419
ENST00000253458.11_1	GSE1	GSE1-201	chr16:85646822-85709810	+	protein_coding	2.12637	4.36617	0.309177	0.468598	2.72183	0.595464	0.158268	73.3291	2.33498	0.990946	0	0.732599
ENST00000253462.7_1	GINS2	GINS2-201	chr16:85709804-85722605	-	protein_coding	-0.847586	0.555714	0.373901	0.468598	0	0.847586	0	0	0	4.82702	0	0
ENST00000253496.3_1	F12	F12-201	chr5:176829141-176836577	-	protein_coding	-0.704311	0.613735	0.373901	0.468598	0	0.704311	0	0	0	3.3257	0	0
ENST00000253686.6_1	MRPS25	MRPS25-201	chr3:15090025-15106842	-	protein_coding	-0.982874	0.505971	0.435279	0.525961	0.460956	1.44383	0	0	1.60786	9.96659	0	0.83585
ENST00000253692.11_2	TBC1D5	TBC1D5-201	chr3:17198654-17782399	-	protein_coding	0.592562	1.50792	0.769251	0.815648	2.04363	1.45107	0	0.922272	35.4558	9.47677	0.950823	0
ENST00000253693.6_1	CAPN7	CAPN7-201	chr3:15247750-15294425	+	protein_coding	-0.557469	0.679493	0.632302	0.699194	0.430634	0.988103	0	1.44851	0	6.80452	0	0
ENST00000253699.7_1	RBSN	RBSN-201	chr3:15111580-15140655	-	protein_coding	-0.438707	0.737796	0.543728	0.621137	0.194131	0.632838	0	0	0.497331	2.72829	0	0
ENST00000253727.9_2	NR1H2	NR1H2-201	chr19:50879726-50886239	+	protein_coding	0.815039	1.75935	0.785318	0.829228	2.34368	1.52864	0	0	129.784	23.0161	0	0
ENST00000253754.7_1	PDLIM4	PDLIM4-201	chr5:131593364-131609147	+	protein_coding	-1.85162	0.277082	0.189787	0.468598	0	1.85162	0	0	0	15.3009	0	1.8838
ENST00000253778.12_1	GFPT2	GFPT2-201	chr5:179727690-179780387	-	protein_coding	-1.46438	0.362391	0.133092	0.468598	0	1.46438	0	0	0	2.33773	0	5.29528
ENST00000253788.9_1	RPL27	RPL27-201	chr17:41150451-41154976	+	protein_coding	-1.10158	0.466006	0.773452	0.819369	5.91885	7.02043	189.317	0	1162.53	1536.59	18.8591	70.6608
ENST00000253794.6_1	VPS25	VPS25-201	chr17:40925454-40931617	+	protein_coding	-0.576745	0.670475	0.758413	0.806977	1.06254	1.63928	0	3.38721	1.07672	29.2286	0	0
ENST00000253814.5_1	NDFIP1	NDFIP1-201	chr5:141488070-141534008	+	protein_coding	-1.02308	0.492065	0.576948	0.650082	0.933209	1.95629	0	0	5.9626	24.6742	0	1.27618
ENST00000253861.4_1	EXOC4	EXOC4-201	chr7:132937829-133750512	+	protein_coding	-1.70838	0.306003	0.248707	0.468598	0	1.70838	0	0	0	17.1568	0	0.922137
ENST00000253928.13_1	FLYWCH1	FLYWCH1-201	chr16:2961938-3001209	+	protein_coding	-0.606213	0.656919	0.373901	0.468598	0	0.606213	0	0	0	2.52748	0	0
ENST00000254029.7_2	WDR44	WDR44-201	chrX:117480072-117583924	+	protein_coding	-0.70275	0.6144	0.398929	0.490897	0.294683	0.997433	0	0	0.845546	3.95025	0.607475	0
ENST00000254037.6_1	ZCCHC9	ZCCHC9-201	chr5:80597422-80609116	+	protein_coding	-0.469398	0.722266	0.373901	0.468598	0	0.469398	0	0	0	1.65405	0	0
ENST00000254043.7_1	KRT15	KRT15-201	chr17:39669995-39678665	-	protein_coding	-3.31614	0.100402	0.136387	0.468598	0	3.31614	0	0	0	68.0158	0	13.3161
ENST00000254051.10_1	TNS4	TNS4-201	chr17:38632080-38657849	-	protein_coding	-2.59481	0.165533	0.19758	0.468598	0	2.59481	0	0	0	52.5876	0	3.11413
ENST00000254066.9_1	RARA	RARA-201	chr17:38465446-38513048	+	protein_coding	-0.658361	0.633598	0.373901	0.468598	0	0.658361	0	0	0	2.93151	0	0
ENST00000254072.6_2	KRTAP9-8	KRTAP9-8-201	chr17:39394297-39395256	+	protein_coding	1.83587	3.56986	0.373901	0.468598	1.83587	0	44.494	0	0	0	0	0
ENST00000254090.8_1	FMO5	FMO5-201	chr1:146657838-146697230	-	protein_coding	-0.870667	0.546894	0.373901	0.468598	0	0.870667	0	0	0	5.11351	0	0
ENST00000254101.3_1	PRKAB2	PRKAB2-201	chr1:146626685-146644123	-	protein_coding	-1.032	0.489032	0.340547	0.468598	0.333492	1.36549	0	0	1.00066	7.27912	0	1.06622
ENST00000254108.11_1	FUS	FUS-201	chr16:31191431-31206192	+	protein_coding	0.336757	1.26291	0.870394	0.898125	1.76689	1.43013	0	0.203189	31.7584	9.905	0	0.794358
ENST00000254190.3_1	CHSY1	CHSY1-201	chr15:101715928-101792137	-	protein_coding	-0.387659	0.764369	0.607696	0.677547	0.259257	0.646916	0	0.714479	0	2.83904	0	0
ENST00000254193.10_1	SNRPA1	SNRPA1-201	chr15:101821715-101835456	-	protein_coding	-1.74308	0.298731	0.373901	0.468598	0	1.74308	0	0	0	36.5111	0	0
ENST00000254250.7_1	THAP1	THAP1-201	chr8:42691817-42698468	-	protein_coding	-0.787122	0.579499	0.373901	0.468598	0	0.787122	0	0	0	4.13857	0	0
ENST00000254286.8_1	ACTR10	ACTR10-201	chr14:58666856-58702354	+	protein_coding	-0.547204	0.684345	0.739508	0.790806	1.84015	2.38735	0.654943	26.7355	0	7.09993	4.21931	2.38766
ENST00000254301.13_1	LGALS3	LGALS3-201	chr14:55595762-55612121	+	protein_coding	-2.09864	0.233478	0.373901	0.468598	0	2.09864	0	0	0	77.571	0	0
ENST00000254322.2_1	DNAJB1	DNAJB1-201	chr19:14625582-14629232	-	protein_coding	-2.55439	0.170236	0.235302	0.468598	0.12071	2.6751	0.285321	0	0	70.821	2.6275	0
ENST00000254325.8_1	RFX1	RFX1-201	chr19:14072350-14117097	-	protein_coding	0.0637646	1.04519	0.942903	0.954975	0.622571	0.558807	0	0	2.64954	2.19634	0	0
ENST00000254337.10_1	DCAF15	DCAF15-201	chr19:14063304-14072261	+	protein_coding	-0.791492	0.577746	0.373901	0.468598	0	0.791492	0	0	0	4.18547	0	0
ENST00000254351.8_1	SDC1	SDC1-201	chr2:20400558-20424873	-	protein_coding	-1.93449	0.261614	0.373901	0.468598	0	1.93449	0	0	0	54.849	0	0
ENST00000254442.7_1	WDR7	WDR7-201	chr18:54318616-54703837	+	protein_coding	0.460713	1.37622	0.499075	0.58252	0.603843	0.14313	2.51014	0	0	0.346663	0	0
ENST00000254480.9_1	SMARCC1	SMARCC1-201	chr3:47626762-47823407	-	protein_coding	-2.31692	0.200696	0.169276	0.468598	0.404812	2.72173	0.381062	0	0.680228	18.5399	0	13.6908
ENST00000254521.7_1	HSD17B7	HSD17B7-201	chr1:162760536-162782319	+	protein_coding	-1.01607	0.494461	0.373901	0.468598	0	1.01607	0	0	0	7.27186	0	0
ENST00000254624.9_3	EFR3A	EFR3A-201	chr8:132916335-133025889	+	protein_coding	-1.0947	0.468233	0.48306	0.568629	0.958898	2.0536	0	0	6.34465	16.4235	1.39515	0.714417
ENST00000254630.11_2	PTCD3	PTCD3-201	chr2:86333305-86369280	+	protein_coding	-1.70951	0.305763	0.228707	0.468598	0	1.70951	0	0	0	15.3731	0	1.13655
ENST00000254644.12_1	MRPL35	MRPL35-201	chr2:86426478-86439961	+	protein_coding	-0.99207	0.502756	0.373901	0.468598	0	0.99207	0	0	0	6.86917	0	0
ENST00000254654.7_1	ILKAP	ILKAP-201	chr2:239079042-239112370	-	protein_coding	-0.794196	0.576664	0.373901	0.468598	0	0.794196	0	0	0	4.21472	0	0
ENST00000254661.4_1	RAMP1	RAMP1-201	chr2:238768187-238820756	+	protein_coding	-0.812774	0.569286	0.373901	0.468598	0	0.812774	0	0	0	4.42011	0	0
ENST00000254691.9_2	CARD6	CARD6-201	chr5:40841286-40855456	+	protein_coding	-2.38781	0.191072	0.28371	0.468598	0.368774	2.75658	1.15296	0	0	2.68927	0	82.657
ENST00000254695.12_1	RAP1GAP2	RAP1GAP2-201	chr17:2699732-2941033	+	protein_coding	-0.861849	0.550247	0.373901	0.468598	0	0.861849	0	0	0	5.00243	0	0
ENST00000254718.8_1	MYBBP1A	MYBBP1A-201	chr17:4442197-4458926	-	protein_coding	-2.52085	0.17424	0.117883	0.468598	0	2.52085	0	0	0	15.3754	10.5441	0
ENST00000254719.9_1	RPA1	RPA1-201	chr17:1733278-1802848	+	protein_coding	-1.5609	0.338939	0.296701	0.468598	0	1.5609	0	0	0	16.7051	0	0.450572
ENST00000254730.10_1	EEFSEC	EEFSEC-201	chr3:127872297-128127489	+	protein_coding	-1.22282	0.428444	0.373901	0.468598	0	1.22282	0	0	0	11.715	0	0
ENST00000254759.7_1	COQ3	COQ3-201	chr6:99817276-99842080	-	protein_coding	-1.17123	0.444044	0.373901	0.468598	0	1.17123	0	0	0	10.4215	0	0
ENST00000254765.3_1	POPDC3	POPDC3-201	chr6:105606155-105627735	-	protein_coding	-0.452909	0.730568	0.373901	0.468598	0	0.452909	0	0	0	1.56459	0	0
ENST00000254770.2_1	LANCL2	LANCL2-201	chr7:55433141-55501435	+	protein_coding	-0.451636	0.731213	0.373901	0.468598	0	0.451636	0	0	0	1.55781	0	0
ENST00000254799.10_1	GRSF1	GRSF1-201	chr4:71681499-71705662	-	protein_coding	-1.35021	0.392234	0.264851	0.468598	0	1.35021	0	0	0	9.56045	0	0.569208
ENST00000254803.3_1	UTP3	UTP3-201	chr4:71554196-71556268	+	protein_coding	1.51147	2.851	0.576219	0.649438	3.18639	1.67492	2.93553	190.688	0	10.3513	0	1.86786
ENST00000254806.7_2	WBP2	WBP2-201	chr17:73841780-73851501	-	protein_coding	-1.18004	0.44134	0.373901	0.468598	0	1.18004	0	0	0	10.6327	0	0
ENST00000254810.8_2	H3F3B	H3F3B-201	chr17:73772515-73775860	-	protein_coding	-1.14983	0.450679	0.63328	0.70003	1.02901	2.17883	0	0	7.49738	68.9441	0	0.327184
ENST00000254816.5_1	TRIM47	TRIM47-201	chr17:73870242-73874656	-	protein_coding	-0.708389	0.612003	0.373901	0.468598	0	0.708389	0	0	0	3.36253	0	0
ENST00000254821.10_1	ZRANB2	ZRANB2-201	chr1:71529020-71546694	-	protein_coding	-0.795435	0.576169	0.373901	0.468598	0	0.795435	0	0	0	4.22817	0	0
ENST00000254846.9_1	KDM6B	KDM6B-201	chr17:7743222-7758114	+	protein_coding	-3.08446	0.117892	0.211608	0.468598	0	3.08446	0	0	0	3.65397	0	130.136
ENST00000254878.7_1	RIDA	RIDA-201	chr8:99114572-99129469	-	protein_coding	-1.52425	0.347661	0.373901	0.468598	0	1.52425	0	0	0	22.7976	0	0
ENST00000254928.9_1	ERAL1	ERAL1-201	chr17:27181956-27188085	+	protein_coding	-1.14513	0.452148	0.373901	0.468598	0	1.14513	0	0	0	9.81828	0	0
ENST00000254940.9_1	NIP7	NIP7-201	chr16:69373333-69377014	+	protein_coding	-2.32183	0.200014	0.168813	0.468598	0	2.32183	0	0	0	26.6454	0	3.52057
ENST00000254942.7_1	TERF2	TERF2-201	chr16:69389464-69419891	-	protein_coding	-1.11693	0.461073	0.373901	0.468598	0	1.11693	0	0	0	9.2021	0	0
ENST00000254950.12_1	VPS4A	VPS4A-201	chr16:69345259-69360842	+	protein_coding	-1.11913	0.46037	0.515648	0.596989	0.992606	2.11174	0	6.87794	0	17.6271	0	3.33457
ENST00000254958.9_1	JAG1	JAG1-201	chr20:10618332-10654755	-	protein_coding	-1.05923	0.479888	0.423359	0.514772	0.680479	1.73971	0.605854	0	1.56347	13.3058	0	1.60378
ENST00000254976.6_3	SNAP25	SNAP25-201	chr20:10199478-10288066	+	protein_coding	4.10525	17.2109	0.0185154	0.468598	4.10525	0	5.35152	9.94182	72.3577	0	0	0
ENST00000254998.2_1	NXT1	NXT1-201	chr20:23331373-23335414	+	protein_coding	-1.56308	0.338427	0.373901	0.468598	0	1.56308	0	0	0	24.7991	0	0
ENST00000255006.10_1	RIN2	RIN2-201	chr20:19867165-19983101	+	protein_coding	-1.62259	0.324752	0.24877	0.468598	0	1.62259	0	0	0	14.7017	0	0.85951
ENST00000255078.7_1	IGHMBP2	IGHMBP2-201	chr11:68671310-68708067	+	protein_coding	-1.39038	0.381465	0.373901	0.468598	0	1.39038	0	0	0	17.015	0	0
ENST00000255108.7_1	DPH2	DPH2-201	chr1:44435676-44439041	+	protein_coding	-1.04046	0.486171	0.373901	0.468598	0	1.04046	0	0	0	7.70229	0	0
ENST00000255174.2_1	OSER1	OSER1-201	chr20:42825136-42839431	-	protein_coding	-1.55922	0.339334	0.373901	0.468598	0	1.55922	0	0	0	24.5929	0	0
ENST00000255194.10_2	AP3B1	AP3B1-201	chr5:77296349-77590579	-	protein_coding	-0.726793	0.604245	0.569633	0.64399	0.425888	1.15268	0.417501	0	0.710376	9.98942	0	0
ENST00000255198.2_3	ZBED3	ZBED3-201	chr5:76367897-76383148	-	protein_coding	-0.624637	0.648583	0.373901	0.468598	0	0.624637	0	0	0	2.66525	0	0
ENST00000255304.8_1	USPL1	USPL1-201	chr13:31191920-31233686	+	protein_coding	-0.998076	0.500667	0.373901	0.468598	0	0.998076	0	0	0	6.96806	0	0
ENST00000255305.10_3	XPO4	XPO4-201	chr13:21351468-21476949	-	protein_coding	-0.542251	0.686698	0.551791	0.628178	0.253916	0.796167	0	0	0.695543	4.23613	0	0
ENST00000255389.9_1	PEMT	PEMT-201	chr17:17408877-17495014	-	protein_coding	-1.11191	0.462681	0.373901	0.468598	0	1.11191	0	0	0	9.09615	0	0
ENST00000255390.9_1	SCO1	SCO1-201	chr17:10575791-10600885	-	protein_coding	-1.16962	0.444538	0.281277	0.468598	0	1.16962	0	0	0	7.16157	0	0.394758
ENST00000255409.7_1	CHI3L1	CHI3L1-201	chr1:203148059-203155877	-	protein_coding	-0.766064	0.58802	0.373901	0.468598	0	0.766064	0	0	0	3.91841	0	0
ENST00000255465.6_1	CCNA1	CCNA1-201	chr13:37006495-37017019	+	protein_coding	-1.52893	0.346535	0.373901	0.468598	0	1.52893	0	0	0	23.0303	0	0
ENST00000255476.2_1	RFXAP	RFXAP-201	chr13:37393361-37403241	+	protein_coding	-0.735176	0.600745	0.373901	0.468598	0	0.735176	0	0	0	3.61243	0	0
ENST00000255495.7_1	MORC4	MORC4-201	chrX:106184654-106243308	-	protein_coding	0.20509	1.15276	0.747342	0.797455	0.50996	0.30487	0	0	1.88762	0.885058	0	0
ENST00000255608.8_1	BTBD2	BTBD2-201	chr19:1985437-2015723	-	protein_coding	-0.380263	0.768298	0.842811	0.876033	1.65996	2.04022	12.2662	0.691843	0.406008	28.6192	0	1.34927
ENST00000255641.12_1	CSNK1G2	CSNK1G2-201	chr19:1941148-1981337	+	protein_coding	-2.08445	0.235786	0.177382	0.468598	0	2.08445	0	0	0	20.0879	2.61751	0
ENST00000255681.6_1	MACROD1	MACROD1-201	chr11:63766030-63933533	-	protein_coding	-1.20858	0.432693	0.373901	0.468598	0	1.20858	0	0	0	11.3441	0	0
ENST00000255688.7_1	RARRES3	RARRES3-201	chr11:63304293-63313934	+	protein_coding	2.40844	5.30898	0.373901	0.468598	2.40844	0	0	0	148.635	0	0	0
ENST00000255759.10_1	FOPNL	FOPNL-201	chr16:15959577-15982472	-	protein_coding	-0.0789073	0.946774	0.94323	0.955218	0.908672	0.98758	0	0	5.61627	1.41495	2.22824	0
ENST00000255764.3_1	MED10	MED10-201	chr5:6371994-6378707	-	protein_coding	-2.0186	0.246797	0.259418	0.468598	0	2.0186	0	0	0	31.8166	0	1.02715
ENST00000255882.10_2	PI4KA	PI4KA-201	chr22:21061979-21213100	-	protein_coding	-1.1935	0.437242	0.584415	0.656973	1.16636	2.35986	0	0	10.3065	1.9852	0	44.3097
ENST00000255945.3_1	GIMAP4	GIMAP4-201	chr7:150264365-150271043	+	protein_coding	1.14815	2.21629	0.373901	0.468598	1.14815	0	0	0	9.8863	0	0	0
ENST00000255977.6_3	MKRN1	MKRN1-201	chr7:140152840-140179369	-	protein_coding	-2.35712	0.19518	0.210287	0.468598	0	2.35712	0	0	0	40.1098	0	2.27152
ENST00000256015.4_1	BTG1	BTG1-201	chr12:92534054-92539673	-	protein_coding	-1.87468	0.272687	0.265282	0.468598	0.468836	2.34352	0	0	1.65095	32.4496	1.42121	0.6143
ENST00000256062.9_2	TMTC1	TMTC1-201	chr12:29653773-29937692	-	protein_coding	-1.38933	0.381741	0.239693	0.468598	0	1.38933	0	0	0	9.16899	0	0.767733
ENST00000256078.8_1	KRAS	KRAS-201	chr12:25362365-25403737	-	protein_coding	0.468432	1.3836	0.612929	0.682061	0.791604	0.323173	0	0	4.18669	0.958187	0	0
ENST00000256079.8_1	IPO8	IPO8-201	chr12:30781922-30848920	-	protein_coding	-1.03857	0.486811	0.373901	0.468598	0	1.03857	0	0	0	7.668	0	0
ENST00000256108.9_1	IMPA1	IMPA1-201	chr8:82570196-82598928	-	protein_coding	-1.58064	0.334333	0.192385	0.468598	0	1.58064	0	0	0	9.99083	0	1.43462
ENST00000256151.7_1	CCDC59	CCDC59-201	chr12:82746085-82752567	-	protein_coding	-1.07117	0.475934	0.175184	0.468598	0	1.07117	0	0	0	3.74847	0	0.953463
ENST00000256178.7_1	LYVE1	LYVE1-201	chr11:10578513-10590238	-	protein_coding	1.5525	2.93325	0.119162	0.468598	1.5525	0	3.36106	0	4.78704	0	0	0
ENST00000256190.12_1	SBF2	SBF2-201	chr11:9800214-10315754	-	protein_coding	-1.1943	0.436999	0.399376	0.491303	0.321436	1.51573	0	0	0.951126	14.3764	0	0.520516
ENST00000256196.8_1	RRAS2	RRAS2-201	chr11:14300296-14380730	-	protein_coding	-1.4527	0.365338	0.373901	0.468598	0	1.4527	0	0	0	19.5076	0	0
ENST00000256255.10_2	SARAF	SARAF-201	chr8:29920528-29940723	-	protein_coding	0.286562	1.21973	0.798685	0.839829	0.872782	0.586219	0	5.14045	0	2.38383	0	0
ENST00000256319.6_1	ERG28	ERG28-201	chr14:76116134-76127532	-	protein_coding	-1.46534	0.36215	0.173087	0.468598	0.514652	1.97999	0.845482	0.580038	0	11.2267	1.90588	0.727924
ENST00000256366.5_1	SYNJ2BP	SYNJ2BP-201	chr14:70833213-70883762	-	protein_coding	-0.724347	0.605271	0.373901	0.468598	0	0.724347	0	0	0	3.50973	0	0
ENST00000256379.9_1	MED6	MED6-201	chr14:71050306-71067384	-	protein_coding	-0.825773	0.56418	0.373901	0.468598	0	0.825773	0	0	0	4.56862	0	0
ENST00000256383.8_1	EIF2S1	EIF2S1-201	chr14:67826714-67853233	+	protein_coding	-2.07815	0.236818	0.188778	0.468598	0	2.07815	0	0	0	21.7675	0	2.30705
ENST00000256398.12_1	ELP3	ELP3-201	chr8:27950355-28048673	+	protein_coding	-2.18017	0.22065	0.118958	0.468598	0	2.18017	0	0	0	6.96401	10.6885	0
ENST00000256429.7_1	MBD2	MBD2-201	chr18:51677971-51751158	-	protein_coding	1.15109	2.22082	0.705944	0.762534	2.55649	1.4054	0	0	202.583	13.6112	0	0.272081
ENST00000256433.5_2	IER3IP1	IER3IP1-201	chr18:44679205-44702745	-	protein_coding	-1.2387	0.423754	0.373901	0.468598	0	1.2387	0	0	0	12.1419	0	0
ENST00000256441.4_1	MRPS36	MRPS36-201	chr5:68513587-68525956	+	protein_coding	-1.54453	0.342807	0.373901	0.468598	0	1.54453	0	0	0	23.8228	0	0
ENST00000256442.9_1	CCNB1	CCNB1-201	chr5:68462837-68474072	+	protein_coding	-0.189211	0.877085	0.920714	0.93784	1.39371	1.58292	0	1.49879	6.25965	25.8856	0	0
ENST00000256443.7_1	CDK7	CDK7-201	chr5:68530700-68573257	+	protein_coding	-1.51986	0.34872	0.373901	0.468598	0	1.51986	0	0	0	22.5814	0	0
ENST00000256458.4_1	IRAK2	IRAK2-201	chr3:10206549-10285427	+	protein_coding	-0.816401	0.567857	0.492061	0.576699	0.643589	1.45999	0	2.81258	0	7.02332	0	1.59506
ENST00000256460.7_1	CAMK1	CAMK1-201	chr3:9799026-9811661	-	protein_coding	-0.587135	0.665663	0.373901	0.468598	0	0.587135	0	0	0	2.39028	0	0
ENST00000256474.2_1	VHL	VHL-201	chr3:10182692-10193904	+	protein_coding	-1.59075	0.332	0.159026	0.468598	0.964389	2.55514	0	0.729795	3.29472	6.70448	1.32919	10.3127
ENST00000256495.3_1	BHLHE40	BHLHE40-201	chr3:5020801-5027008	+	protein_coding	-1.09036	0.469643	0.410865	0.502518	0.820196	1.91056	1.28198	0	1.41212	15.9299	1.41063	0.302035
ENST00000256496.7_1	ARL8B	ARL8B-201	chr3:5163905-5222596	+	protein_coding	-1.28643	0.409965	0.417804	0.509103	0.132716	1.41914	0	0	0.317816	18.1255	0	0
ENST00000256497.8_1	EDEM1	EDEM1-201	chr3:5229358-5261642	+	protein_coding	-1.42147	0.37333	0.20103	0.468598	0.349773	1.77125	0	0	1.06955	10.2638	0.830335	0.929221
ENST00000256538.8_1	DPH6	DPH6-201	chr15:35663083-35838369	-	protein_coding	-0.497644	0.708262	0.373901	0.468598	0	0.497644	0	0	0	1.81461	0	0
ENST00000256544.7_2	KATNBL1	KATNBL1-201	chr15:34432875-34502280	-	protein_coding	-0.511043	0.701715	0.373901	0.468598	0	0.511043	0	0	0	1.89413	0	0
ENST00000256545.8_1	EMC7	EMC7-201	chr15:34376218-34394149	-	protein_coding	-1.08382	0.471777	0.553037	0.629207	0.511896	1.59572	1.89926	0	0	26.6107	0	0
ENST00000256594.7_1	GSTM3	GSTM3-201	chr1:110276554-110283138	-	protein_coding	-0.50602	0.704163	0.373901	0.468598	0	0.50602	0	0	0	1.86405	0	0
ENST00000256637.7_3	SORT1	SORT1-201	chr1:109852192-109940573	-	protein_coding	0.219924	1.16467	0.734291	0.786601	0.670793	0.450869	0	0.538617	1.62214	1.55373	0	0
ENST00000256644.8_1	LAMTOR5	LAMTOR5-201	chr1:110943875-110950564	-	protein_coding	-1.31686	0.401408	0.373901	0.468598	0	1.31686	0	0	0	14.4611	0	0
ENST00000256646.6_1	NOTCH2	NOTCH2-201	chr1:120454176-120612240	-	protein_coding	-0.661257	0.632327	0.540974	0.618762	0.286896	0.948154	0	0	0.815905	6.18238	0	0
ENST00000256678.12_1	PPHLN1	PPHLN1-201	chr12:42719969-42840967	+	protein_coding	-0.602967	0.658399	0.373901	0.468598	0	0.602967	0	0	0	2.50375	0	0
ENST00000256682.8_1	ARF3	ARF3-201	chr12:49329506-49351334	-	protein_coding	-1.45781	0.364045	0.350081	0.468598	1.02403	2.48184	0	1.63434	2.19241	31.3081	1.86477	0.883312
ENST00000256686.10_1	TMEM106C	TMEM106C-201	chr12:48357367-48362632	+	protein_coding	-1.31645	0.401521	0.373901	0.468598	0	1.31645	0	0	0	14.4481	0	0
ENST00000256689.9_1	SLC38A2	SLC38A2-201	chr12:46751972-46766650	-	protein_coding	-3.41938	0.0934681	0.0890617	0.468598	1.09777	4.51715	0.658217	0	4.91211	127.415	4.57024	15.7843
ENST00000256707.7_2	KIDINS220	KIDINS220-201	chr2:8868987-8977755	-	protein_coding	-0.982499	0.506102	0.373901	0.468598	0	0.982499	0	0	0	6.71409	0	0
ENST00000256720.6_2	LPIN1	LPIN1-201	chr2:11886714-11967535	+	protein_coding	-1.19354	0.43723	0.373901	0.468598	0	1.19354	0	0	0	10.9639	0	0
ENST00000256733.8_1	SAA2	SAA2-201	chr11:18266775-18270190	-	protein_coding	-1.66272	0.315844	0.373901	0.468598	0	1.66272	0	0	0	30.7383	0	0
ENST00000256737.7_2	ANO3	ANO3-201	chr11:26352971-26684835	+	protein_coding	-1.32605	0.398858	0.373901	0.468598	0	1.32605	0	0	0	0	14.7597	0
ENST00000256759.7_1	FST	FST-201	chr5:52776239-52782964	+	protein_coding	0.598059	1.51368	0.824796	0.861478	2.28142	1.68336	0	113.901	0	12.3557	0	1.4806
ENST00000256797.8_3	ERN2	ERN2-201	chr16:23701697-23724821	-	protein_coding	1.01725	2.02406	0.272205	0.468598	1.35403	0.336785	4.58313	1.99182	0	0	0	1.01441
ENST00000256854.9_1	NARS	NARS-201	chr18:55267888-55289405	-	protein_coding	-1.17703	0.442262	0.595448	0.66666	0.731041	1.90807	0	3.57294	0	51.8637	0	0
ENST00000256858.10_2	KIAA1468	KIAA1468-201	chr18:59854491-59974345	+	protein_coding	-0.324471	0.798591	0.565593	0.640689	0.166777	0.491249	0	0.414539	0	1.77742	0	0
ENST00000256897.8_1	CCNH	CCNH-201	chr5:86690082-86708836	-	protein_coding	-1.0306	0.489507	0.373901	0.468598	0	1.0306	0	0	0	7.52559	0	0
ENST00000256925.11_1	CABLES1	CABLES1-201	chr18:20715727-20840431	+	protein_coding	0.334452	1.2609	0.615412	0.684166	0.70665	0.372198	0.388203	0	2.13123	1.16834	0	0
ENST00000256951.9_1	EMP1	EMP1-201	chr12:13349650-13372873	+	protein_coding	-1.16158	0.447024	0.610203	0.679816	0.850124	2.0117	0	0	4.85785	57.0177	0	0.130278
ENST00000256996.8_1	DDB2	DDB2-201	chr11:47236493-47260791	+	protein_coding	-0.574972	0.671299	0.373901	0.468598	0	0.574972	0	0	0	2.30561	0	0
ENST00000256997.7_1	ACP2	ACP2-201	chr11:47260853-47270457	-	protein_coding	0.558561	1.4728	0.533486	0.612272	0.787981	0.22942	0	0	4.14775	0.611338	0	0
ENST00000257013.8_1	RTL8C	RTL8C-201	chrX:134166396-134167576	+	protein_coding	-1.21669	0.43027	0.304205	0.468598	0.498795	1.71548	0	0	1.82135	7.40732	0	3.21285
ENST00000257075.9_1	PUM1	PUM1-201	chr1:31404353-31538545	-	protein_coding	-1.47404	0.359973	0.373901	0.468598	0	1.47404	0	0	0	20.4382	0	0
ENST00000257118.5_1	PHC2	PHC2-201	chr1:33789227-33841194	-	protein_coding	-0.605332	0.65732	0.487377	0.572406	0.394594	0.999926	0	0	1.27171	0	0.606591	3.97872
ENST00000257181.9_1	PRPF38A	PRPF38A-201	chr1:52870236-52886511	+	protein_coding	1.26565	2.40436	0.594297	0.665751	2.23913	0.973477	69.9622	0	0.482894	6.57072	0	0
ENST00000257189.4_1	DSG3	DSG3-201	chr18:29027758-29058665	+	protein_coding	-2.08573	0.235578	0.263943	0.468598	0	2.08573	0	0	0	36.9183	0	1.0172
ENST00000257209.8_1	FHOD3	FHOD3-201	chr18:33877677-34360018	+	protein_coding	-0.713772	0.609724	0.373901	0.468598	0	0.713772	0	0	0	3.41165	0	0
ENST00000257215.9_1	DAGLA	DAGLA-201	chr11:61447905-61514473	+	protein_coding	-0.507967	0.703213	0.373901	0.468598	0	0.507967	0	0	0	1.87568	0	0
ENST00000257245.8_1	TIMM10	TIMM10-201	chr11:57295936-57298238	-	protein_coding	-0.808388	0.57102	0.658081	0.721942	0.723236	1.53162	0	0	3.49933	23.1654	0	0
ENST00000257247.11_3	AHNAK	AHNAK-201	chr11:62201018-62314268	-	protein_coding	-0.467882	0.723025	0.373901	0.468598	0	0.467882	0	0	0	1.64569	0	0
ENST00000257290.9_1	PDGFRA	PDGFRA-201	chr4:55095264-55164414	+	protein_coding	1.01918	2.02677	0.461941	0.550074	2.02709	1.00791	0.182853	3.35927	12.1311	0.459891	0	4.57073
ENST00000257347.8_1	CARS2	CARS2-201	chr13:111293764-111358504	-	protein_coding	-0.672498	0.627419	0.571778	0.645862	0.359931	1.03243	1.11373	0	0	7.55808	0	0
ENST00000257430.8_1	APC	APC-201	chr5:112073585-112181936	+	protein_coding	-0.246663	0.842844	0.72542	0.778941	0.51811	0.764773	0.453265	0.413884	0.429359	3.19024	0	0.17063
ENST00000257497.10_1	ANXA1	ANXA1-201	chr9:75766673-75785309	+	protein_coding	-2.815	0.142102	0.373901	0.468598	0	2.815	0	0	0	347.497	0	0
ENST00000257527.8_2	ADAM19	ADAM19-201	chr5:156904312-157002783	-	protein_coding	-2.45551	0.182313	0.116122	0.468598	0	2.45551	0	0	0	11.9668	11.7267	0
ENST00000257572.5_1	HRK	HRK-201	chr12:117293949-117319246	-	protein_coding	-0.404035	0.755742	0.792487	0.834985	0.94114	1.34518	6.07839	0	0	0.455941	0	10.2634
ENST00000257575.8_1	RNFT2	RNFT2-201	chr12:117176096-117289567	+	protein_coding	0.497188	1.41146	0.205612	0.468598	0.597646	0.100459	0	1.08685	0.66049	0.232319	0	0
ENST00000257604.9_3	TRAFD1	TRAFD1-201	chr12:112563349-112591407	+	protein_coding	-1.79474	0.288224	0.142866	0.468598	0.152186	1.94692	0	0	0.372263	6.2188	0	6.93932
ENST00000257626.11_2	GSAP	GSAP-201	chr7:76940068-77045717	-	protein_coding	-0.679229	0.624499	0.373901	0.468598	0	0.679229	0	0	0	3.10587	0	0
ENST00000257663.3_1	TMEM60	TMEM60-201	chr7:77423045-77427897	-	protein_coding	-1.20011	0.435242	0.373901	0.468598	0	1.20011	0	0	0	11.1285	0	0
ENST00000257694.12_1	PNPLA8	PNPLA8-201	chr7:108111999-108166638	-	protein_coding	-1.20424	0.433999	0.373901	0.468598	0	1.20424	0	0	0	11.2331	0	0
ENST00000257696.4_1	HILPDA	HILPDA-201	chr7:128095945-128098470	+	protein_coding	-1.04594	0.484331	0.373901	0.468598	0	1.04594	0	0	0	7.80186	0	0
ENST00000257700.6_1	RINT1	RINT1-201	chr7:105172532-105208124	+	protein_coding	-0.656101	0.634591	0.57348	0.647122	0.355042	1.01114	0	1.09235	0	7.18753	0	0
ENST00000257724.7_1	MDFIC	MDFIC-201	chr7:114562209-114659256	+	protein_coding	-0.0371688	0.974566	0.962797	0.97096	0.510663	0.547832	0	0	1.89184	2.12422	0	0
ENST00000257749.8_2	BACH2	BACH2-201	chr6:90636248-91006461	-	protein_coding	2.37232	5.17774	0.0413506	0.468598	2.64003	0.267707	2.37864	3.0657	16.6322	0.74487	0	0
ENST00000257770.7_1	NT5E	NT5E-201	chr6:86159809-86205496	+	protein_coding	-2.26159	0.208542	0.373901	0.468598	0	2.26159	0	0	0	109.26	0	0
ENST00000257787.5_1	AKIRIN2	AKIRIN2-201	chr6:88384790-88411927	-	protein_coding	-1.37751	0.384882	0.373901	0.468598	0	1.37751	0	0	0	16.5395	0	0
ENST00000257789.4_1	ORC3	ORC3-201	chr6:88299853-88377169	+	protein_coding	-0.877214	0.544418	0.373901	0.468598	0	0.877214	0	0	0	5.19731	0	0
ENST00000257829.7_1	NAT10	NAT10-201	chr11:34127149-34168457	+	protein_coding	-1.62802	0.323532	0.238841	0.468598	0	1.62802	0	0	0	14.0825	0	0.957827
ENST00000257831.7_1	EHF	EHF-201	chr11:34642658-34682604	+	protein_coding	0.634551	1.55245	0.69476	0.753357	1.33226	0.697706	0	14.9643	0	3.2667	0	0
ENST00000257836.3_1	PRRG4	PRRG4-201	chr11:32851489-32879669	+	protein_coding	-0.701479	0.614942	0.373901	0.468598	0	0.701479	0	0	0	3.3003	0	0
ENST00000257857.8_1	CD63	CD63-201	chr12:56119271-56123004	-	protein_coding	-2.40406	0.188932	0.373901	0.468598	0	2.40406	0	0	0	147.28	0	0
ENST00000257861.7_1	AVIL	AVIL-201	chr12:58191665-58210254	-	protein_coding	0.542324	1.45632	0.373901	0.468598	0.542324	0	0	0	2.08864	0	0	0
ENST00000257868.9_1	GDF11	GDF11-201	chr12:56137064-56151062	+	protein_coding	-0.527182	0.693909	0.373901	0.468598	0	0.527182	0	0	0	1.99291	0	0
ENST00000257904.10_1	CDK4	CDK4-201	chr12:58141510-58146304	-	protein_coding	-1.80461	0.286259	0.373901	0.468598	0	1.80461	0	0	0	41.6308	0	0
ENST00000257909.7_3	TROAP	TROAP-201	chr12:49717062-49725514	+	protein_coding	-0.45384	0.730097	0.373901	0.468598	0	0.45384	0	0	0	1.56956	0	0
ENST00000257910.7_1	TSPAN31	TSPAN31-201	chr12:58138664-58142015	+	protein_coding	-0.623081	0.649283	0.373901	0.468598	0	0.623081	0	0	0	2.65341	0	0
ENST00000257915.9_1	TFCP2	TFCP2-201	chr12:51487446-51566664	-	protein_coding	-0.188463	0.87754	0.871703	0.899195	0.763221	0.951684	0.394086	2.50726	0	6.2353	0	0
ENST00000257963.8_1	ACVR1B	ACVR1B-201	chr12:52345451-52390862	+	protein_coding	-0.741239	0.598226	0.373901	0.468598	0	0.741239	0	0	0	3.67095	0	0
ENST00000257966.12_1	OS9	OS9-201	chr12:58087928-58115338	+	protein_coding	-0.634193	0.644301	0.557365	0.633194	0.308518	0.942711	0.899414	0	0	6.10154	0	0
ENST00000258052.7_1	SMPD2	SMPD2-201	chr6:109761966-109765122	+	protein_coding	-0.915204	0.530269	0.373901	0.468598	0	0.915204	0	0	0	5.70675	0	0
ENST00000258062.9_1	REPS1	REPS1-201	chr6:139226007-139309398	-	protein_coding	-0.919495	0.528694	0.373901	0.468598	0	0.919495	0	0	0	5.76685	0	0
ENST00000258080.7_1	HTRA2	HTRA2-201	chr2:74756504-74760475	+	protein_coding	-0.841241	0.558163	0.574236	0.647754	0.457453	1.29869	1.58893	0	0	13.888	0	0
ENST00000258083.2_1	PRADC1	PRADC1-201	chr2:73455134-73460356	-	protein_coding	-0.711425	0.610717	0.373901	0.468598	0	0.711425	0	0	0	3.39016	0	0
ENST00000258091.9_1	CCT7	CCT7-201	chr2:73461366-73480132	+	protein_coding	-2.19026	0.219112	0.373901	0.468598	0	2.19026	0	0	0	94.061	0	0
ENST00000258105.7_1	MRPL53	MRPL53-201	chr2:74699085-74700449	-	protein_coding	0.722434	1.64996	0.680539	0.741049	1.91833	1.1959	0	2.77886	13.2911	11.0227	0	0
ENST00000258145.7_1	GNS	GNS-201	chr12:65107229-65153227	-	protein_coding	0.807572	1.75026	0.301346	0.468598	1.19173	0.384157	0	1.61866	3.55154	0.264113	0	0.7585
ENST00000258149.9_1	MDM2	MDM2-202	chr12:69201956-69244466	+	protein_coding	-1.40852	0.376699	0.350107	0.468598	0.818608	2.22712	2.38894	0	0.618872	17.9785	0	4.40792
ENST00000258169.8_1	MPHOSPH6	MPHOSPH6-201	chr16:82181767-82203831	-	protein_coding	-2.53854	0.172117	0.184049	0.468598	0	2.53854	0	0	0	42.5954	0	3.49875
ENST00000258198.6_1	DYNC1LI2	DYNC1LI2-201	chr16:66754796-66785701	-	protein_coding	-1.42802	0.371641	0.28658	0.468598	0.645773	2.07379	0.530848	0	1.50184	18.2492	1.09638	0.848995
ENST00000258201.8_1	FHOD1	FHOD1-201	chr16:67263292-67281561	-	protein_coding	-1.16804	0.445025	0.373901	0.468598	0	1.16804	0	0	0	10.3461	0	0
ENST00000258229.13_3	PCNX2	PCNX2-201	chr1:233119181-233431459	-	protein_coding	-0.569736	0.67374	0.373901	0.468598	0	0.569736	0	0	0	2.26982	0	0
ENST00000258243.6_1	URB2	URB2-201	chr1:229761981-229795946	+	protein_coding	-0.915732	0.530075	0.373901	0.468598	0	0.915732	0	0	0	5.71411	0	0
ENST00000258281.6_1	TAF5L	TAF5L-201	chr1:229728868-229761794	-	protein_coding	-0.581269	0.668375	0.373901	0.468598	0	0.581269	0	0	0	2.34918	0	0
ENST00000258301.5_1	STX6	STX6-201	chr1:180941861-180992047	-	protein_coding	-1.36397	0.388511	0.285272	0.468598	0.740051	2.10402	0	0	3.65943	2.5465	11.5335	0.787521
ENST00000258317.6_1	NPL	NPL-201	chr1:182763485-182799519	+	protein_coding	-0.873476	0.54583	0.373901	0.468598	0	0.873476	0	0	0	5.14933	0	0
ENST00000258341.4_1	LAMC1	LAMC1-201	chr1:182992595-183114727	+	protein_coding	-0.0263	0.981935	0.988833	0.991231	1.9109	1.9372	1.45727	1.46301	7.78607	36.6322	0	0.492466
ENST00000258382.9_2	SP110	SP110-202	chr2:231041191-231084827	-	protein_coding	-0.940235	0.521148	0.373901	0.468598	0	0.940235	0	0	0	6.06508	0	0
ENST00000258383.3_1	MRPL44	MRPL44-201	chr2:224822121-224832431	+	protein_coding	-2.01	0.248273	0.162079	0.468598	0	2.01	0	0	0	15.755	2.90003	0
ENST00000258405.8_1	SERPINE2	SERPINE2-201	chr2:224839829-224904036	-	protein_coding	0.200256	1.1489	0.88507	0.909663	1.12931	0.929057	0.373847	0	6.61961	5.90275	0	0
ENST00000258412.7_1	TMBIM1	TMBIM1-201	chr2:219138915-219157300	-	protein_coding	-1.65375	0.317813	0.462424	0.55045	0.352518	2.00627	0	0	1.0814	63.8398	0	0
ENST00000258416.7_3	EIF4E2	EIF4E2-201	chr2:233414762-233433920	+	protein_coding	-1.28847	0.409384	0.315217	0.468598	0.532586	1.82106	0	2.02672	0	9.54969	3.18158	0
ENST00000258418.9_1	CAB39	CAB39-201	chr2:231577560-231685790	+	protein_coding	0.782256	1.71982	0.665922	0.728585	4.05368	3.27142	83.6608	0.855379	28.1554	11.5237	11.2665	4.86052
ENST00000258424.2_1	COX5B	COX5B-201	chr2:98262503-98264846	+	protein_coding	-4.62638	0.0404874	0.033598	0.468598	0	4.62638	0	0	0	183.523	6.80809	9.45793
ENST00000258428.7_1	REV1	REV1-201	chr2:100016938-100106497	-	protein_coding	-0.992841	0.502487	0.149135	0.468598	0	0.992841	0	0	0	2.80001	1.07415	0
ENST00000258439.7_1	TMEM127	TMEM127-201	chr2:96914254-96931732	-	protein_coding	-0.911351	0.531687	0.373901	0.468598	0	0.911351	0	0	0	5.65322	0	0
ENST00000258455.7_1	MRPS9	MRPS9-201	chr2:105654441-105716418	+	protein_coding	-1.57444	0.335773	0.373901	0.468598	0	1.57444	0	0	0	25.4157	0	0
ENST00000258457.6_1	C2orf49	C2orf49-201	chr2:105953816-105965668	+	protein_coding	-1.55609	0.340072	0.373901	0.468598	0	1.55609	0	0	0	24.4265	0	0
ENST00000258484.10_1	EPC2	EPC2-201	chr2:149402553-149545137	+	protein_coding	-0.738186	0.599492	0.504977	0.58778	0.241514	0.9797	0.652376	0	0	6.66934	0	0
ENST00000258494.13_1	ALDH1L2	ALDH1L2-201	chr12:105413568-105478355	-	protein_coding	-0.554645	0.680825	0.373901	0.468598	0	0.554645	0	0	0	2.1688	0	0
ENST00000258530.7_1	APPL2	APPL2-201	chr12:105567074-105630016	-	protein_coding	-0.569981	0.673626	0.602169	0.672632	0.368755	0.938735	0	0	1.15287	6.04308	0	0
ENST00000258534.12_1	DRAM1	DRAM1-201	chr12:102271129-102317401	+	protein_coding	0.81605	1.76058	0.445065	0.534773	0.954336	0.138285	6.2753	0	0	0.333165	0	0
ENST00000258538.7_1	SLC41A2	SLC41A2-201	chr12:105196331-105322433	-	protein_coding	-1.44998	0.366027	0.373901	0.468598	0	1.44998	0	0	0	19.392	0	0
ENST00000258607.9_1	CKAP2	CKAP2-201	chr13:53029574-53050484	+	protein_coding	-0.503494	0.705397	0.373901	0.468598	0	0.503494	0	0	0	1.84905	0	0
ENST00000258648.6_1	MED4	MED4-201	chr13:48650092-48669240	-	protein_coding	-1.93341	0.26181	0.169323	0.468598	0	1.93341	0	0	0	14.9274	2.49863	0
ENST00000258662.2_1	NUDT15	NUDT15-201	chr13:48611703-48621358	+	protein_coding	-1.41456	0.375125	0.373901	0.468598	0	1.41456	0	0	0	17.9441	0	0
ENST00000258729.7_1	IGF2BP3	IGF2BP3-201	chr7:23349828-23510086	-	protein_coding	-1.25046	0.420314	0.433014	0.523757	0.586418	1.83688	0	0	2.38523	19.7531	1.19677	0
ENST00000258733.8_1	GPNMB	GPNMB-201	chr7:23286182-23314727	+	protein_coding	0.60303	1.5189	0.460741	0.54906	1.18438	0.581345	2.43568	0.218538	1.80379	2.34971	0	0
ENST00000258739.8_1	KDELR2	KDELR2-201	chr7:6500712-6523873	-	protein_coding	-1.74344	0.298657	0.34739	0.468598	0.847397	2.59084	1.07615	1.80554	0	42.645	0	4.00985
ENST00000258742.5	NUPL2	NUPL2-001	chr7:23221446-23240628	+	protein_coding	-1.04581	0.484372	0.373901	0.468598	0	1.04581	0	0	0	7.79962	0	0
ENST00000258761.7_2	BZW2	BZW2-201	chr7:16685756-16746148	+	protein_coding	-0.906993	0.533295	0.373901	0.468598	0	0.906993	0	0	0	5.5932	0	0
ENST00000258770.7_1	TBRG4	TBRG4-201	chr7:45139699-45151313	-	protein_coding	-1.34494	0.393669	0.223166	0.468598	0	1.34494	0	0	0	7.81114	0	0.860261
ENST00000258772.9_2	DDX56	DDX56-201	chr7:44605016-44613601	-	protein_coding	-0.718448	0.607751	0.373901	0.468598	0	0.718448	0	0	0	3.45475	0	0
ENST00000258774.9_1	HUS1	HUS1-201	chr7:48002885-48019140	-	protein_coding	-0.886018	0.541106	0.373901	0.468598	0	0.886018	0	0	0	5.31181	0	0
ENST00000258781.10_1	CCM2	CCM2-201	chr7:45039784-45116066	+	protein_coding	-1.02342	0.491949	0.373901	0.468598	0	1.02342	0	0	0	7.39926	0	0
ENST00000258787.11_1	MYO1G	MYO1G-201	chr7:45002265-45018697	-	protein_coding	0.643964	1.56262	0.373901	0.468598	0.643964	0	0	0	2.81555	0	0	0
ENST00000258796.11_1	TTYH3	TTYH3-201	chr7:2671585-2704436	+	protein_coding	1.21129	2.31544	0.142678	0.468598	1.65173	0.440445	0.832605	1.83018	4.98111	1.49897	0	0
ENST00000258884.4_2	ABHD17C	ABHD17C-201	chr15:80987644-81047962	+	protein_coding	-0.839371	0.558887	0.373901	0.468598	0	0.839371	0	0	0	4.72832	0	0
ENST00000258886.12_1	IREB2	IREB2-201	chr15:78730531-78793798	+	protein_coding	-1.02103	0.492764	0.251025	0.468598	0.0546159	1.07565	0	0.120271	0	4.82498	0	0.607359
ENST00000258888.5_1	ALPK3	ALPK3-201	chr15:85359911-85416713	+	protein_coding	0.706399	1.63173	0.373901	0.468598	0.706399	0	3.34452	0	0	0	0	0
ENST00000258947.7_4	CALCOCO2	CALCOCO2-201	chr17:46908350-46942607	+	protein_coding	-1.24211	0.422754	0.414446	0.505849	0.626123	1.86823	0.323629	1.77766	0	19.3946	1.386	0
ENST00000258955.6_1	RSAD1	RSAD1-201	chr17:48556161-48563336	+	protein_coding	1.05331	2.07529	0.704042	0.760976	2.27367	1.22035	0	112.064	0	11.65	0	0
ENST00000258960.6_1	NMT1	NMT1-201	chr17:43138680-43186377	+	protein_coding	-1.17186	0.44385	0.373901	0.468598	0	1.17186	0	0	0	10.4364	0	0
ENST00000258962.4_1	SRSF1	SRSF1-201	chr17:56082210-56084707	-	protein_coding	-1.04127	0.485901	0.526811	0.606569	0.697075	1.73834	0	3.2611	0	19.4955	0.812252	0
ENST00000258963.7_1	VEZF1	VEZF1-201	chr17:56048908-56060225	-	protein_coding	-1.16435	0.446166	0.373901	0.468598	0	1.16435	0	0	0	10.2593	0	0
ENST00000258975.6_1	TACO1	TACO1-201	chr17:61678231-61685725	+	protein_coding	-1.31765	0.401188	0.373901	0.468598	0	1.31765	0	0	0	14.4866	0	0
ENST00000258991.7_1	TEX2	TEX2-201	chr17:62224587-62340587	-	protein_coding	-1.29739	0.406862	0.235635	0.468598	0	1.29739	0	0	0	7.58159	0	0.730178
ENST00000259006.7_2	LIMD2	LIMD2-201	chr17:61773262-61777500	-	protein_coding	0.823046	1.76914	0.373901	0.468598	0.823046	0	0	4.53712	0	0	0	0
ENST00000259021.8_1	KAT7	KAT7-201	chr17:47865917-47912392	+	protein_coding	-1.34636	0.393283	0.302321	0.468598	0.547424	1.89378	1.59392	0	0.203417	3.07169	0	11.6033
ENST00000259037.7_1	NDUFB5	NDUFB5-201	chr3:179322490-179342285	+	protein_coding	-1.62871	0.323376	0.373901	0.468598	0	1.62871	0	0	0	28.5717	0	0
ENST00000259038.6_1	MRPL47	MRPL47-201	chr3:179306243-179322428	-	protein_coding	-0.876024	0.544867	0.373901	0.468598	0	0.876024	0	0	0	5.18199	0	0
ENST00000259043.11_1	TRA2B	TRA2B-201	chr3:185634943-185641681	-	protein_coding	-0.727403	0.60399	0.373901	0.468598	0	0.727403	0	0	0	3.53848	0	0
ENST00000259050.8_1	MARCH7	MARCH7-201	chr2:160569010-160627538	+	protein_coding	-1.10741	0.464125	0.453017	0.541881	0.533519	1.64093	0	0	2.0326	15.343	0.856004	0
ENST00000259089.8_1	BLK	BLK-201	chr8:11351510-11422113	+	protein_coding	0.964342	1.95117	0.373901	0.468598	0.964342	0	0	0	6.42827	0	0	0
ENST00000259154.8_1	KCTD3	KCTD3-201	chr1:215740735-215795149	+	protein_coding	-0.975996	0.508389	0.476134	0.562338	0.24275	1.21875	0	0	0.656627	11.6077	0	0
ENST00000259229.6_1	CCDC115	CCDC115-201	chr2:131095814-131099922	-	protein_coding	-1.37666	0.385109	0.373901	0.468598	0	1.37666	0	0	0	16.5085	0	0
ENST00000259239.7_1	IMP4	IMP4-201	chr2:131099798-131104197	+	protein_coding	-1.19902	0.43557	0.373901	0.468598	0	1.19902	0	0	0	11.1011	0	0
ENST00000259241.6_1	HS6ST1	HS6ST1-201	chr2:129023054-129076151	-	protein_coding	1.1425	2.20764	0.649745	0.714598	2.11757	0.975064	80.7246	0	0	6.59575	0	0
ENST00000259253.10_1	UGGT1	UGGT1-201	chr2:128848885-128953251	+	protein_coding	0.419827	1.33777	0.814888	0.853231	2.32499	1.90516	1.05087	30.3503	0.956546	10.7572	0	3.46916
ENST00000259324.5_1	LRRC8A	LRRC8A-201	chr9:131644781-131680313	+	protein_coding	-0.899664	0.536012	0.594018	0.665528	1.02764	1.92731	0	3.41272	0.920203	0	1.09747	25.2322
ENST00000259335.8_1	KIAA0368	KIAA0368-201	chr9:114122973-114247025	-	protein_coding	0.273748	1.20894	0.791709	0.834351	0.867091	0.593343	0	0	5.06822	0.004599	1.71466	0.259313
ENST00000259339.6_1	TOR1B	TOR1B-201	chr9:132565432-132573560	+	protein_coding	0.891229	1.85475	0.723249	0.777214	2.04295	1.15172	68.9787	0	0	9.96747	0	0
ENST00000259365.8_1	TMOD1	TMOD1-201	chr9:100263921-100364030	+	protein_coding	-0.712902	0.610092	0.373901	0.468598	0	0.712902	0	0	0	3.40367	0	0
ENST00000259392.7_1	SLC31A2	SLC31A2-201	chr9:115913222-115926417	+	protein_coding	-1.00889	0.49693	0.373901	0.468598	0	1.00889	0	0	0	7.1492	0	0
ENST00000259400.10_2	STX17	STX17-201	chr9:102668915-102732623	+	protein_coding	1.30135	2.46459	0.595844	0.666986	2.11156	0.81021	0	0	79.7104	4.39129	0	0
ENST00000259457.7_1	PSMB7	PSMB7-201	chr9:127115745-127177718	-	protein_coding	-1.59558	0.33089	0.540861	0.618696	1.87865	3.47422	0	14.6936	2.16857	149.73	8.10621	0
ENST00000259460.12_1	RABEPK	RABEPK-201	chr9:127962821-127996437	+	protein_coding	-0.753457	0.593181	0.373901	0.468598	0	0.753457	0	0	0	3.79114	0	0
ENST00000259467.8_1	PDCL	PDCL-201	chr9:125580623-125590910	-	protein_coding	-0.863222	0.549723	0.373901	0.468598	0	0.863222	0	0	0	5.0196	0	0
ENST00000259470.5_1	CTSV	CTSV-201	chr9:99794940-99801592	-	protein_coding	0.959287	1.94435	0.373901	0.468598	0.959287	0	0	6.35059	0	0	0	0
ENST00000259477.6_1	ARPC5L	ARPC5L-201	chr9:127631484-127639996	+	protein_coding	-1.68	0.312083	0.373901	0.468598	0	1.68	0	0	0	31.8995	0	0
ENST00000259512.8_1	DERL1	DERL1-201	chr8:124025404-124054663	-	protein_coding	-1.9168	0.264841	0.21748	0.468598	0	1.9168	0	0	0	20.4681	1.50755	0
ENST00000259569.5_1	RANBP6	RANBP6-201	chr9:6011043-6015618	-	protein_coding	-1.81227	0.284742	0.198367	0.468598	0	1.81227	0	0	0	15.2077	0	1.67253
ENST00000259631.4_1	CCL27	CCL27-201	chr9:34661893-34662689	-	protein_coding	-0.525758	0.694594	0.373901	0.468598	0	0.525758	0	0	0	1.98405	0	0
ENST00000259632.11_3	DCTN3	DCTN3-201	chr9:34613548-34620477	-	protein_coding	-0.706521	0.612796	0.747797	0.797812	1.05308	1.7596	0	0	7.93364	37.8222	0	0
ENST00000259667.5_1	HINT2	HINT2-201	chr9:35812957-35815018	-	protein_coding	-1.34143	0.39463	0.373901	0.468598	0	1.34143	0	0	0	15.2716	0	0
ENST00000259698.8_4	RIPOR2	RIPOR2-201	chr6:24804513-24911195	-	protein_coding	1.06372	2.09031	0.373901	0.468598	1.06372	0	0	0	8.13337	0	0	0
ENST00000259746.13_1	TMEM63B	TMEM63B-201	chr6:44094651-44123256	+	protein_coding	-2.00833	0.24856	0.338518	0.468598	0	2.00833	0	0	0	0.250958	0	51.0549
ENST00000259751.5_3	TJAP1	TJAP1-201	chr6:43445311-43474291	+	protein_coding	-0.967261	0.511476	0.373901	0.468598	0	0.967261	0	0	0	6.4735	0	0
ENST00000259803.7_1	GCM1	GCM1-201	chr6:52991762-53013627	-	protein_coding	0.528958	1.44289	0.373901	0.468598	0.528958	0	0	0	2.00398	0	0	0
ENST00000259808.8_1	RIPK1	RIPK1-201	chr6:3068658-3115419	+	protein_coding	-0.237535	0.848193	0.856706	0.886991	0.745504	0.983039	0	0	3.71256	6.72276	0	0
ENST00000259873.4_1	MRPS18B	MRPS18B-206	chr6:30585486-30594172	+	protein_coding	-2.10146	0.233022	0.373901	0.468598	0	2.10146	0	0	0	78.0336	0	0
ENST00000259874.5_1	IER3	IER3-201	chr6:30710976-30712331	-	protein_coding	-2.14582	0.225966	0.373901	0.468598	0	2.14582	0	0	0	85.6703	0	0
ENST00000259895.8_1	GTF2H4	GTF2H4-201	chr6:30875961-30881883	+	protein_coding	-0.999537	0.500161	0.373901	0.468598	0	0.999537	0	0	0	6.99229	0	0
ENST00000259939.3_1	RNF144B	RNF144B-201	chr6:18387581-18469105	+	protein_coding	-2.51499	0.17495	0.0523169	0.468598	0.255087	2.77007	0	0.699676	0	12.4433	1.0066	10.7669
ENST00000259953.8_2	NRM	NRM-201	chr6:30655824-30659197	-	protein_coding	1.46322	2.75724	0.562965	0.638262	2.20233	0.739104	0	96.4768	0	3.65026	0	0
ENST00000259963.3_1	FAM8A1	FAM8A1-201	chr6:17600586-17611950	+	protein_coding	-1.0844	0.471588	0.161318	0.468598	0	1.0844	0	0	0	3.55962	1.09115	0
ENST00000260010.6_1	TLR2	TLR2-201	chr4:154622652-154626851	+	protein_coding	-1.14976	0.450701	0.440414	0.530482	0.18162	1.33138	0	0	0.45888	14.9351	0	0
ENST00000260045.7_1	THAP12	THAP12-201	chr11:76061000-76091986	-	protein_coding	-0.619969	0.650685	0.373901	0.468598	0	0.619969	0	0	0	2.62984	0	0
ENST00000260102.8_1	MRPL15	MRPL15-201	chr8:55047770-55060461	+	protein_coding	-2.93729	0.130553	0.19337	0.468598	0	2.93729	0	0	0	85.8726	4.17314	0
ENST00000260118.6_1	GGH	GGH-201	chr8:63927644-63951730	-	protein_coding	-1.44912	0.366245	0.373901	0.468598	0	1.44912	0	0	0	19.3556	0	0
ENST00000260129.5_1	TGS1	TGS1-201	chr8:56685701-56738005	+	protein_coding	-1.73997	0.299376	0.242555	0.468598	0	1.73997	0	0	0	17.5407	0	1.01012
ENST00000260130.8_1	SDCBP	SDCBP-201	chr8:59465728-59495419	+	protein_coding	0.729305	1.65784	0.841034	0.874571	2.74703	2.01772	0	301.561	0	65.4027	0	0
ENST00000260197.11_1	SORL1	SORL1-201	chr11:121322912-121504402	+	protein_coding	1.14206	2.20695	0.150696	0.468598	1.20787	0.0658163	0	3.53259	1.71939	0.146669	0	0
ENST00000260210.4_1	BUD13	BUD13-201	chr11:116618886-116643704	-	protein_coding	-0.889217	0.539907	0.373901	0.468598	0	0.889217	0	0	0	5.35394	0	0
ENST00000260227.4_1	MMP7	MMP7-201	chr11:102391239-102401484	-	protein_coding	-0.458632	0.727676	0.373901	0.468598	0	0.458632	0	0	0	1.59529	0	0
ENST00000260247.9_1	DCUN1D5	DCUN1D5-201	chr11:102932808-102962944	-	protein_coding	-1.2533	0.419487	0.373901	0.468598	0	1.2533	0	0	0	12.5471	0	0
ENST00000260270.2_1	FDX1	FDX1-201	chr11:110300607-110335605	+	protein_coding	-0.764058	0.588838	0.373901	0.468598	0	0.764058	0	0	0	3.89793	0	0
ENST00000260276.7_1	C11orf1	C11orf1-201	chr11:111749948-111756699	+	protein_coding	-1.64927	0.318802	0.206619	0.468598	0	1.64927	0	0	0	12.2025	0	1.33765
ENST00000260324.11_1	SQOR	SQOR-201	chr15:45926938-45983492	+	protein_coding	-1.66013	0.316411	0.370092	0.468598	0.39817	2.0583	0	0	1.28867	35.799	0	0.963331
ENST00000260327.8_1	CTDSPL2	CTDSPL2-201	chr15:44719432-44821236	+	protein_coding	-0.250755	0.840456	0.705143	0.761943	0.336821	0.587576	0.285573	0	0.56705	2.39339	0	0
ENST00000260356.5_1	THBS1	THBS1-201	chr15:39873294-39891667	+	protein_coding	1.29488	2.45356	0.465631	0.553072	5.76334	4.46847	115.219	38.8427	33.6091	33.0961	2.02817	104.085
ENST00000260361.8_2	NDUFAF1	NDUFAF1-201	chr15:41679547-41694642	-	protein_coding	-0.740976	0.598335	0.373901	0.468598	0	0.740976	0	0	0	3.6684	0	0
ENST00000260363.8_1	KIF23	KIF23-201	chr15:69706585-69740756	+	protein_coding	-0.692649	0.618717	0.373901	0.468598	0	0.692649	0	0	0	3.22206	0	0
ENST00000260372.7_1	HAUS2	HAUS2-201	chr15:42841008-42862192	+	protein_coding	-1.35098	0.392025	0.21126	0.468598	0	1.35098	0	0	0	7.45062	0	0.964121
ENST00000260379.10_1	RPLP1	RPLP1-201	chr15:69745123-69748533	+	protein_coding	-3.02638	0.122735	0.117815	0.468598	4.79819	7.82457	12.1677	9.46214	155.337	616.838	75.5938	245.161
ENST00000260383.11_1	TUBGCP4	TUBGCP4-201	chr15:43663299-43697771	+	protein_coding	-0.47429	0.719821	0.373901	0.468598	0	0.47429	0	0	0	1.68118	0	0
ENST00000260385.10_1	RMDN3	RMDN3-201	chr15:41028082-41048049	-	protein_coding	-0.67231	0.627501	0.373901	0.468598	0	0.67231	0	0	0	3.04722	0	0
ENST00000260403.6_1	TMEM62	TMEM62-201	chr15:43425722-43477344	+	protein_coding	-0.568659	0.674243	0.373901	0.468598	0	0.568659	0	0	0	2.2625	0	0
ENST00000260408.7_1	ADAM10	ADAM10-201	chr15:58881006-59042177	-	protein_coding	-1.56837	0.337189	0.229314	0.468598	0.546934	2.11531	0	2.11839	0	13.1205	0.405148	3.09959
ENST00000260443.8_1	RSL24D1	RSL24D1-201	chr15:55473004-55489265	-	protein_coding	-2.61542	0.163185	0.240556	0.468598	0	2.61542	0	0	0	78.2882	0	1.90234
ENST00000260447.5_1	GCHFR	GCHFR-201	chr15:41056218-41059908	+	protein_coding	-0.831876	0.561798	0.373901	0.468598	0	0.831876	0	0	0	4.63974	0	0
ENST00000260502.10_1	BCAR3	BCAR3-201	chr1:94027348-94147385	-	protein_coding	-1.44904	0.366265	0.373901	0.468598	0	1.44904	0	0	0	19.3524	0	0
ENST00000260526.10_1	ARHGAP29	ARHGAP29-201	chr1:94637307-94703121	-	protein_coding	-0.339772	0.790166	0.800023	0.840862	0.958174	1.29795	0	5.56647	0.116826	7.08587	0.838381	0
ENST00000260563.4_1	RTCA	RTCA-201	chr1:100731805-100757327	+	protein_coding	-1.11446	0.461864	0.373901	0.468598	0	1.11446	0	0	0	9.1498	0	0
ENST00000260600.9_2	ADCY3	ADCY3-201	chr2:25042038-25142708	-	protein_coding	-0.824951	0.564501	0.608166	0.677865	0.553256	1.37821	0	2.15966	0	16.5649	0	0
ENST00000260605.12_1	DYNC2LI1	DYNC2LI1-201	chr2:44001178-44037149	+	protein_coding	-0.502821	0.705726	0.373901	0.468598	0	0.502821	0	0	0	1.84507	0	0
ENST00000260641.9_1	ACTR2	ACTR2-201	chr2:65454887-65498387	+	protein_coding	0.338827	1.26473	0.867061	0.895497	2.9239	2.58507	1.97885	12.6833	9.72273	62.0185	0	2.42835
ENST00000260643.6_1	PREB	PREB-201	chr2:27353624-27357543	-	protein_coding	-0.749194	0.594936	0.373901	0.468598	0	0.749194	0	0	0	3.74887	0	0
ENST00000260665.11_1	LRPPRC	LRPPRC-201	chr2:44113647-44223144	-	protein_coding	-1.77881	0.291424	0.373901	0.468598	0	1.77881	0	0	0	39.4041	0	0
ENST00000260731.4_1	KIF11	KIF11-201	chr10:94353043-94415152	+	protein_coding	-1.25908	0.41781	0.373901	0.468598	0	1.25908	0	0	0	12.7108	0	0
ENST00000260746.5_1	ARL3	ARL3-201	chr10:104433488-104474164	-	protein_coding	-0.820008	0.566439	0.373901	0.468598	0	0.820008	0	0	0	4.50226	0	0
ENST00000260762.10_1	EXOC6	EXOC6-201	chr10:94608277-94819247	+	protein_coding	-0.445755	0.7342	0.373901	0.468598	0	0.445755	0	0	0	1.52672	0	0
ENST00000260803.8_1	DBR1	DBR1-201	chr3:137879854-137893791	-	protein_coding	-0.761921	0.589711	0.373901	0.468598	0	0.761921	0	0	0	3.87622	0	0
ENST00000260810.9_1	TOPBP1	TOPBP1-201	chr3:133319417-133380737	-	protein_coding	-1.38842	0.381984	0.373901	0.468598	0	1.38842	0	0	0	16.9418	0	0
ENST00000260818.10_1	DNAJC13	DNAJC13-201	chr3:132136370-132257876	+	protein_coding	-1.04788	0.483678	0.426608	0.518017	0.130263	1.17814	0.311109	0	0	10.587	0	0
ENST00000260843.4_1	GPR87	GPR87-201	chr3:151011891-151034740	-	protein_coding	-2.80168	0.14342	0.143803	0.468598	0	2.80168	0	0	0	39.1558	0	7.44147
ENST00000260947.8_1	BARD1	BARD1-201	chr2:215590370-215674428	-	protein_coding	-0.530817	0.692163	0.373901	0.468598	0	0.530817	0	0	0	2.01561	0	0
ENST00000260950.4_1	MSTN	MSTN-201	chr2:190920423-190927455	-	protein_coding	-0.153312	0.899184	0.961756	0.970059	2.04681	2.20013	69.5435	0	0	0	96.0312	0
ENST00000260952.8_2	ASNSD1	ASNSD1-201	chr2:190526146-190535557	+	protein_coding	-1.33358	0.396782	0.373901	0.468598	0	1.33358	0	0	0	15.0082	0	0
ENST00000260953.9_1	METTL5	METTL5-201	chr2:170668267-170681424	-	protein_coding	-2.00128	0.249778	0.126792	0.468598	0	2.00128	0	0	0	10.285	0	4.68639
ENST00000260956.8_1	SSB	SSB-201	chr2:170655322-170668574	+	protein_coding	-1.47274	0.360297	0.373901	0.468598	0	1.47274	0	0	0	20.3806	0	0
ENST00000260970.7_1	PPIG	PPIG-201	chr2:170440850-170497916	+	protein_coding	-1.22495	0.427812	0.264231	0.468598	0	1.22495	0	0	0	7.46688	0	0.508407
ENST00000261015.4_1	WDR12	WDR12-201	chr2:203739505-203776949	-	protein_coding	-1.06736	0.477192	0.373901	0.468598	0	1.06736	0	0	0	8.20281	0	0
ENST00000261023.7_2	ITGAV	ITGAV-201	chr2:187454792-187545628	+	protein_coding	-1.06729	0.477215	0.351154	0.468598	0.340617	1.4079	0	0	1.03052	8.34925	0	0.998426
ENST00000261024.6_1	SLC40A1	SLC40A1-201	chr2:190425305-190445613	-	protein_coding	1.85054	3.60636	0.518223	0.598891	4.11265	2.26211	5.17409	6.90602	105.063	0	0	109.38
ENST00000261037.7_1	COL8A1	COL8A1-201	chr3:99357319-99518070	+	protein_coding	-3.35086	0.0980146	0.128803	0.468598	0	3.35086	0	0	0	3.79106	109.273	1.01013
ENST00000261038.5_1	DIRC2	DIRC2-201	chr3:122513642-122599986	+	protein_coding	-0.908753	0.532645	0.373901	0.468598	0	0.908753	0	0	0	5.61737	0	0
ENST00000261058.2_1	CCDC54	CCDC54-201	chr3:107096041-107097484	+	protein_coding	-1.32721	0.398538	0.373901	0.468598	0	1.32721	0	0	0	0	0	14.7975
ENST00000261070.6_1	COX17	COX17-201	chr3:119388118-119396250	-	protein_coding	-1.92452	0.263428	0.373901	0.468598	0	1.92452	0	0	0	53.7032	0	0
ENST00000261167.6_1	WBP11	WBP11-201	chr12:14937513-14956474	-	protein_coding	-1.96633	0.255903	0.1875	0.468598	0.457584	2.42391	0.519376	0.70441	0	13.0113	0	10.0289
ENST00000261168.8_1	ATF7IP	ATF7IP-201	chr12:14518566-14655869	+	protein_coding	-0.597316	0.660983	0.528653	0.608013	0.259616	0.856932	0.331282	0	0.288803	4.94137	0	0
ENST00000261169.10_1	LMO3	LMO3-201	chr12:16701307-16758313	-	protein_coding	1.04673	2.06585	0.36005	0.468598	1.04673	0	7.41727	0	0.047426	0	0	0
ENST00000261172.7_1	EPYC	EPYC-201	chr12:91357456-91398803	-	protein_coding	-1.89711	0.26848	0.373901	0.468598	0	1.89711	0	0	0	0	0	50.6728
ENST00000261173.6_1	ATP2B1	ATP2B1-201	chr12:89981828-90049844	-	protein_coding	-1.12461	0.458627	0.373901	0.468598	0	1.12461	0	0	0	9.36625	0	0
ENST00000261182.12_1	NAP1L1	NAP1L1-201	chr12:76438682-76478738	-	protein_coding	-1.31345	0.402359	0.564397	0.639579	0.926041	2.23949	5.85959	0	0	62.6706	0.205695	0.371771
ENST00000261187.8_1	SLC16A7	SLC16A7-201	chr12:60083118-60183636	+	protein_coding	-0.60319	0.658297	0.373901	0.468598	0	0.60319	0	0	0	2.50538	0	0
ENST00000261191.11_1	INTS13	INTS13-201	chr12:27058114-27091254	-	protein_coding	-1.60689	0.328304	0.373901	0.468598	0	1.60689	0	0	0	27.2598	0	0
ENST00000261200.8_2	ABCC9	ABCC9-201	chr12:21950335-22089608	-	protein_coding	-1.30618	0.40439	0.0665367	0.468598	0.212758	1.51894	0.556465	0	0	0.913304	1.23074	4.51449
ENST00000261205.8_1	SYT1	SYT1-201	chr12:79258449-79845786	+	protein_coding	-1.34035	0.394926	0.346236	0.468598	0.199414	1.53976	0.251783	0	0.209371	0.513955	0	15.2341
ENST00000261211.7_1	CDK17	CDK17-201	chr12:96672039-96794338	-	protein_coding	-0.566873	0.675079	0.496568	0.580397	0.172177	0.73905	0	0	0.430512	3.64974	0	0
ENST00000261226.8_1	TMCC3	TMCC3-201	chr12:94960900-95044338	-	protein_coding	-1.26911	0.414914	0.214225	0.468598	0	1.26911	0	0	0	6.51651	0.862553	0
ENST00000261234.10_1	TMEM5	TMEM5-201	chr12:64173583-64203300	+	protein_coding	-1.099	0.466839	0.373901	0.468598	0	1.099	0	0	0	8.82875	0	0
ENST00000261245.8_1	MNAT1	MNAT1-201	chr14:61201480-61436671	+	protein_coding	-1.41535	0.374918	0.26931	0.468598	0.299297	1.71465	0.86334	0	0	11.6517	1.7947	0
ENST00000261247.13_1	JKAMP	JKAMP-201	chr14:59951161-59971433	+	protein_coding	-0.723347	0.605691	0.373901	0.468598	0	0.723347	0	0	0	3.50036	0	0
ENST00000261249.6_1	TRMT5	TRMT5-201	chr14:61438169-61448076	-	protein_coding	0.0807286	1.05755	0.951939	0.962505	1.01538	0.934647	5.44811	0	0.280982	5.98345	0	0
ENST00000261250.7_1	C12orf4	C12orf4-201	chr12:4596894-4647637	-	protein_coding	-0.827703	0.563425	0.373901	0.468598	0	0.827703	0	0	0	4.59101	0	0
ENST00000261254.7_1	CCND2	CCND2-201	chr12:4382938-4414516	+	protein_coding	1.37306	2.5902	0.445806	0.535255	2.99581	1.62275	35.5089	2.2205	3.31681	14.4427	0	0.891316
ENST00000261263.4_1	RAB21	RAB21-201	chr12:72148654-72194065	+	protein_coding	-0.716412	0.608609	0.19655	0.468598	0	0.716412	0	0	0	1.99429	0.481459	0
ENST00000261267.6_1	LYZ	LYZ-201	chr12:69742121-69748014	+	protein_coding	0.103951	1.07471	0.979055	0.983564	2.98253	2.87858	1.47624	0	198.388	0	396.754	0
ENST00000261296.6_1	TGDS	TGDS-201	chr13:95226305-95248511	-	protein_coding	-1.05785	0.480348	0.373901	0.468598	0	1.05785	0	0	0	8.0226	0	0
ENST00000261303.12_1	PSMC1	PSMC1-201	chr14:90722839-90741773	+	protein_coding	-1.86172	0.275148	0.265082	0.468598	0	1.86172	0	0	0	24.8257	0	0.858876
ENST00000261304.6_1	GALC	GALC-201	chr14:88399358-88459615	-	protein_coding	-0.668618	0.629109	0.373901	0.468598	0	0.668618	0	0	0	3.01626	0	0
ENST00000261313.2_1	PEBP1	PEBP1-201	chr12:118573663-118583389	+	protein_coding	-0.417419	0.748763	0.825852	0.862418	2.45902	2.87644	4.95043	2.98918	6.00306	66.3879	0	4.87632
ENST00000261318.4_1	C12orf49	C12orf49-201	chr12:117147990-117175866	-	protein_coding	-0.682	0.6233	0.373901	0.468598	0	0.682	0	0	0	3.1296	0	0
ENST00000261326.5_1	MOCOS	MOCOS-201	chr18:33767482-33852120	+	protein_coding	-0.745326	0.596533	0.749707	0.799387	1.77729	2.52262	0	39.2768	0	11.6066	14.0505	0
ENST00000261332.10_1	ZNF24	ZNF24-201	chr18:32912176-32924420	-	protein_coding	-0.838863	0.559084	0.39828	0.490379	0.0477699	0.886633	0	0	0.104436	5.31989	0	0
ENST00000261349.8_1	LRP6	LRP6-201	chr12:12268959-12419746	-	protein_coding	-0.410632	0.752294	0.548342	0.625091	0.335784	0.746417	0	0	1.01022	2.41186	0	0.383854
ENST00000261353.8_1	YPEL5	YPEL5-201	chr2:30369827-30383399	+	protein_coding	-0.699525	0.615775	0.373901	0.468598	0	0.699525	0	0	0	3.28286	0	0
ENST00000261366.9_1	LMNB1	LMNB1-201	chr5:126112840-126172712	+	protein_coding	-1.21448	0.430929	0.373901	0.468598	0	1.21448	0	0	0	11.4964	0	0
ENST00000261369.8_1	SNX24	SNX24-201	chr5:122181144-122344907	+	protein_coding	-0.564027	0.676412	0.373901	0.468598	0	0.564027	0	0	0	2.23122	0	0
ENST00000261381.6_1	XYLT1	XYLT1-201	chr16:17195626-17564738	-	protein_coding	-0.456233	0.728887	0.826967	0.863391	1.49138	1.94762	2.19154	4.89693	0.180935	0.171113	0	48.0087
ENST00000261388.7_2	TMEM159	TMEM159-202	chr16:21170000-21191930	+	protein_coding	-1.1624	0.44677	0.373901	0.468598	0	1.1624	0	0	0	10.2137	0	0
ENST00000261396.5_1	NUP133	NUP133-201	chr1:229576007-229644088	-	protein_coding	-1.72605	0.302279	0.221643	0.468598	0	1.72605	0	0	0	15.1882	1.23654	0
ENST00000261401.7_1	CORO1C	CORO1C-201	chr12:109038885-109125372	-	protein_coding	-1.40594	0.377372	0.421678	0.513067	0.158089	1.56403	0	0	0.389213	24.8499	0	0
ENST00000261402.6_1	NUAK1	NUAK1-201	chr12:106457118-106533811	-	protein_coding	0.262537	1.19959	0.664727	0.727519	0.506384	0.243848	0	0	1.86623	0.660414	0	0
ENST00000261405.9_1	VWF	VWF-201	chr12:6058040-6233841	-	protein_coding	-0.5842	0.667019	0.52248	0.602821	0.220634	0.804834	0	0	0.582167	0	0	4.33135
ENST00000261407.8_1	LPCAT3	LPCAT3-201	chr12:7085348-7125814	-	protein_coding	-1.23566	0.424649	0.373901	0.468598	0	1.23566	0	0	0	12.059	0	0
ENST00000261413.9_1	MRPS27	MRPS27-201	chr5:71515236-71616088	-	protein_coding	-0.88752	0.540543	0.619056	0.687316	0.670065	1.55758	0	2.35022	0.202419	24.5058	0	0
ENST00000261416.11_1	HEXB	HEXB-201	chr5:73980969-74017113	+	protein_coding	-1.67431	0.313316	0.373901	0.468598	0	1.67431	0	0	0	31.5128	0	0
ENST00000261426.9_1	KLHL5	KLHL5-202	chr4:39064060-39123826	+	protein_coding	0.79695	1.73742	0.373901	0.468598	0.79695	0	0	0	4.24466	0	0	0
ENST00000261427.9_1	UBE2K	UBE2K-201	chr4:39699664-39784412	+	protein_coding	-1.981	0.253315	0.0768016	0.468598	1.04599	3.02699	4.07394	0	0.734915	11.1906	9.46058	3.24678
ENST00000261438.9_1	KLF3	KLF3-201	chr4:38665817-38702663	+	protein_coding	-0.777948	0.583196	0.539863	0.617853	0.334826	1.11277	0	0	1.00622	9.11428	0	0
ENST00000261439.8_1	TBC1D1	TBC1D1-201	chr4:37892708-38140794	+	protein_coding	1.14481	2.21117	0.498517	0.582037	1.59966	0.454853	0.198127	0	22.2347	1.57498	0	0
ENST00000261441.9_2	RSBN1	RSBN1-201	chr1:114304454-114355098	-	protein_coding	-1.47766	0.35907	0.221868	0.468598	0.158309	1.63597	0	0	0.389849	1.69039	10.1587	0
ENST00000261455.8_3	TMEM206	TMEM206-201	chr1:212537273-212588237	-	protein_coding	0.529142	1.44307	0.781912	0.826397	1.50033	0.971183	21.6427	0	0	6.53469	0	0
ENST00000261461.6_2	PPP2R5A	PPP2R5A-201	chr1:212458879-212535205	+	protein_coding	-1.44086	0.368347	0.30681	0.468598	0.289351	1.73021	0	0	0.825197	15.3044	1.23992	0
ENST00000261475.9_1	PPP2R3C	PPP2R3C-201	chr14:35554673-35591519	-	protein_coding	-0.883715	0.54197	0.373901	0.468598	0	0.883715	0	0	0	5.28166	0	0
ENST00000261479.8_1	PSMA6	PSMA6-201	chr14:35761563-35786680	+	protein_coding	-1.95979	0.257065	0.373901	0.468598	0	1.95979	0	0	0	57.8668	0	0
ENST00000261483.4_1	MAN2A1	MAN2A1-201	chr5:109025067-109202879	+	protein_coding	-1.11352	0.462164	0.452728	0.541638	0.209993	1.32352	0	0	0.547544	14.6767	0	0
ENST00000261489.6_3	TSC22D1	TSC22D1-201	chr13:45006279-45010981	-	protein_coding	2.78537	6.89414	0.375936	0.469842	4.4695	1.68413	0	108.748	98.0743	32.1832	0	0
ENST00000261491.9_1	DGKH	DGKH-201	chr13:42622889-42817032	+	protein_coding	-0.38488	0.765843	0.47971	0.56543	0.258993	0.643873	0	0.183281	0.448125	1.94434	0.295649	0
ENST00000261497.8_1	USP22	USP22-201	chr17:20902906-20946352	-	protein_coding	-1.59377	0.331304	0.310532	0.468598	0.808614	2.40239	0	0.363627	2.94054	28.3034	1.38824	1.11143
ENST00000261499.8_3	B9D1	B9D1-201	chr17:19246483-19266026	-	protein_coding	-0.789504	0.578543	0.373901	0.468598	0	0.789504	0	0	0	4.16408	0	0
ENST00000261507.10_1	MSMO1	MSMO1-201	chr4:166248775-166264312	+	protein_coding	-2.5166	0.174754	0.212041	0.468598	0	2.5166	0	0	0	52.6267	0	2.49413
ENST00000261509.10_1	PALLD	PALLD-201	chr4:169418217-169849608	+	protein_coding	-1.46196	0.362999	0.504689	0.587584	0.514844	1.97681	0.016444	0.431927	1.00422	0	0	59.9864
ENST00000261520.8_1	ICE2	ICE2-201	chr15:60711808-60771344	-	protein_coding	0.424046	1.34169	0.576094	0.649385	0.657402	0.233356	0	0	2.92367	0.62458	0	0
ENST00000261530.11_1	GPATCH2L	GPATCH2L-201	chr14:76618279-76680686	+	protein_coding	0.100807	1.07237	0.933114	0.947266	0.846766	0.745959	0	0	4.81709	3.71703	0	0
ENST00000261531.11_1	SNW1	SNW1-201	chr14:78183942-78227533	-	protein_coding	-3.91025	0.0665116	0.00839682	0.468598	0	3.91025	0	0	0	38.6723	4.70296	14.0218
ENST00000261537.6_1	MIB1	MIB1-201	chr18:19321281-19450918	+	protein_coding	-0.421561	0.746617	0.686934	0.746625	0.812318	1.23388	0.274044	1.02414	1.09977	7.50734	0.529361	0
ENST00000261556.10_1	TMEM260	TMEM260-201	chr14:57046511-57116233	+	protein_coding	-0.560153	0.67823	0.373901	0.468598	0	0.560153	0	0	0	2.2053	0	0
ENST00000261558.7_1	AP5M1	AP5M1-201	chr14:57735627-57765460	+	protein_coding	-2.8654	0.137223	0.105696	0.468598	0	2.8654	0	0	0	3.69904	44.2845	0.818692
ENST00000261560.9_1	ZNF430	ZNF430-201	chr19:21203426-21242856	+	protein_coding	-0.596919	0.661165	0.532368	0.61118	0.243139	0.840058	0	0	0.657969	4.73651	0	0
ENST00000261574.9_1	IPO5	IPO5-201	chr13:98605929-98676551	+	protein_coding	-1.37362	0.385921	0.230844	0.468598	0.291096	1.66472	0	0.281014	0.429987	9.0463	0	2.17236
ENST00000261584.8_2	PALB2	PALB2-201	chr16:23614491-23652631	-	protein_coding	-1.02997	0.489721	0.373901	0.468598	0	1.02997	0	0	0	7.51437	0	0
ENST00000261588.8_3	KIAA0556	KIAA0556-201	chr16:27561473-27791690	+	protein_coding	-1.66331	0.315714	0.137526	0.468598	0.106189	1.7695	0	0	0.247091	4.5265	6.17081	0
ENST00000261590.12_1	DSG2	DSG2-201	chr18:29078006-29128971	+	protein_coding	-2.80128	0.14346	0.0875521	0.468598	0	2.80128	0	0	0	34.9516	3.87419	0.932782
ENST00000261593.7_1	RNF138	RNF138-202	chr18:29671818-29711524	+	protein_coding	-0.966688	0.511679	0.373901	0.468598	0	0.966688	0	0	0	6.46459	0	0
ENST00000261596.8_1	LPIN2	LPIN2-201	chr18:2916992-3011945	-	protein_coding	1.13133	2.1906	0.301454	0.468598	1.70557	0.574245	0.543904	8.04902	1.4835	2.30062	0	0
ENST00000261597.8_1	NDC80	NDC80-201	chr18:2571510-2616634	+	protein_coding	-1.15368	0.449476	0.373901	0.468598	0	1.15368	0	0	0	10.0124	0	0
ENST00000261601.7_1	USP14	USP14-201	chr18:158608-214629	+	protein_coding	-1.07493	0.474695	0.377417	0.470945	0.485629	1.56056	0	1.74515	0	9.09551	0	1.54211
ENST00000261609.11_1	HERC2	HERC2-201	chr15:28356186-28567298	-	protein_coding	-0.57882	0.669511	0.373901	0.468598	0	0.57882	0	0	0	2.33216	0	0
ENST00000261622.4_1	SLC7A5	SLC7A5-201	chr16:87863629-87903094	-	protein_coding	-3.71717	0.0760363	0.0807331	0.468598	0.770454	4.48762	0	0	3.96352	152.095	5.66904	10.0587
ENST00000261623.7_1	CYBA	CYBA-201	chr16:88709691-88717560	-	protein_coding	-0.797792	0.575229	0.709917	0.7658	0.955557	1.75335	0	0	6.2938	37.3206	0	0
ENST00000261636.12_1	ARL1	ARL1-201	chr12:101786898-101801598	-	protein_coding	-1.24044	0.423244	0.373901	0.468598	0	1.24044	0	0	0	12.1894	0	0
ENST00000261637.4_1	UTP20	UTP20-201	chr12:101673887-101780394	+	protein_coding	-0.944639	0.519559	0.373901	0.468598	0	0.944639	0	0	0	6.13008	0	0
ENST00000261643.7_1	COX10	COX10-201	chr17:13972846-14111994	+	protein_coding	-0.658506	0.633534	0.090841	0.468598	0.28199	0.940497	0.797474	0	0	0.758756	0.846699	1.17646
ENST00000261646.9_1	SREBF1	SREBF1-201	chr17:17715387-17740316	-	protein_coding	-1.36659	0.387808	0.373901	0.468598	0	1.36659	0	0	0	16.1455	0	0
ENST00000261647.9_3	TTC19	TTC19-201	chr17:15902694-15932226	+	protein_coding	-0.739554	0.598924	0.373901	0.468598	0	0.739554	0	0	0	3.65462	0	0
ENST00000261651.6_1	TBC1D27	TBC1D27-201	chr17:16826229-16838153	-	processed_transcript	-1.35112	0.391989	0.373901	0.468598	0	1.35112	0	0	0	0	0	15.6027
ENST00000261653.10_1	STX2	STX2-201	chr12:131274145-131323811	-	protein_coding	-1.39906	0.379176	0.373901	0.468598	0	1.39906	0	0	0	17.3433	0	0
ENST00000261658.6_1	BFAR	BFAR-201	chr16:14726672-14763093	+	protein_coding	-0.665734	0.630368	0.518962	0.599431	0.564484	1.23022	0.684403	0	0.920143	6.87712	0	0.63919
ENST00000261667.7_1	KPNA3	KPNA3-201	chr13:50273443-50367057	-	protein_coding	-2.90854	0.133181	0.142071	0.468598	0.777303	3.68585	0	0	4.03471	16.0687	1.14065	57.3318
ENST00000261674.8_1	SFSWAP	SFSWAP-201	chr12:132195634-132284282	+	protein_coding	-0.64142	0.641082	0.535792	0.614365	0.267985	0.909405	0.745882	0	0	5.62636	0	0
ENST00000261681.8_1	MPP5	MPP5-201	chr14:67707826-67802536	+	protein_coding	-2.03451	0.24409	0.119648	0.468598	0	2.03451	0	0	0	5.79148	0	9.12477
ENST00000261692.6_1	CDK2AP1	CDK2AP1-201	chr12:123745528-123756687	-	protein_coding	2.41959	5.35017	0.371103	0.468598	3.56296	1.14338	9.34913	0	158.504	9.77886	0	0
ENST00000261693.10_1	SCARB1	SCARB1-201	chr12:125262179-125348393	-	protein_coding	-1.1162	0.461307	0.455738	0.544373	0.218963	1.33516	0	0	0.576678	15.061	0	0
ENST00000261700.7_1	C14orf166	C14orf166-201	chr14:52456193-52477409	+	protein_coding	-1.12567	0.45829	0.373901	0.468598	0	1.12567	0	0	0	9.38912	0	0
ENST00000261707.7_2	SLC6A4	SLC6A4-201	chr17:28521339-28562986	-	protein_coding	0.578095	1.49288	0.157587	0.468598	0.578095	0	0	0.495559	1.22468	0	0	0
ENST00000261708.8_1	UTP6	UTP6-201	chr17:30187918-30228784	-	protein_coding	-1.15242	0.44987	0.373901	0.468598	0	1.15242	0	0	0	9.98342	0	0
ENST00000261712.7_1	PSMD11	PSMD11-201	chr17:30771279-30810336	+	protein_coding	-0.958273	0.514673	0.512965	0.594727	0.719715	1.67799	0.744737	0	1.55998	17.1831	0	0.801792
ENST00000261714.10_1	BLMH	BLMH-201	chr17:28575213-28619012	-	protein_coding	-0.562001	0.677362	0.373901	0.468598	0	0.562001	0	0	0	2.21764	0	0
ENST00000261716.7_1	TAOK1	TAOK1-201	chr17:27717618-27878922	+	protein_coding	1.29638	2.45612	0.450833	0.539899	2.54307	1.24669	4.94406	0.130132	28.4717	5.07266	0	1.20034
ENST00000261721.8_1	BTBD1	BTBD1-201	chr15:83685174-83736106	-	protein_coding	-2.4727	0.180153	0.238582	0.468598	0.906544	3.37925	0	0.979391	2.32782	22.6445	0	46.647
ENST00000261735.3_1	ERP29	ERP29-201	chr12:112451120-112461255	+	protein_coding	-2.83807	0.139848	0.187359	0.468598	0	2.83807	0	0	0	69.3831	0	4.19478
ENST00000261739.8_1	ANKRD13A	ANKRD13A-201	chr12:110437328-110477568	+	protein_coding	-0.52388	0.695499	0.582776	0.655464	0.300787	0.824666	0	0	0.869121	4.55581	0	0
ENST00000261745.8_1	NAA25	NAA25-201	chr12:112464493-112546826	-	protein_coding	-0.251425	0.840066	0.756754	0.805492	0.586842	0.838267	0	0	2.38822	0	0.806672	2.16338
ENST00000261758.5_1	MESD	MESD-201	chr15:81268088-81282219	-	protein_coding	-1.42472	0.372493	0.196187	0.468598	0	1.42472	0	0	0	7.83959	1.18884	0
ENST00000261769.9_1	CDH1	CDH1-201	chr16:68771128-68869451	+	protein_coding	-0.765513	0.588244	0.72681	0.780078	3.26405	4.02956	0.727878	97.6447	4.20171	20.1836	3.06536	49.578
ENST00000261772.12_1	AARS	AARS-201	chr16:70286198-70323446	-	protein_coding	-1.53702	0.344597	0.37722	0.470807	1.32443	2.86144	0.523487	0.928686	4.34535	46.626	4.18301	0.55495
ENST00000261776.9_1	VAC14	VAC14-201	chr16:70721342-70835064	-	protein_coding	-0.302985	0.810573	0.800842	0.841509	0.748	1.05099	0.844182	0	1.56866	7.89476	0	0
ENST00000261778.1_1	TANGO6	TANGO6-201	chr16:68877509-69119083	+	protein_coding	-0.754564	0.592726	0.373901	0.468598	0	0.754564	0	0	0	3.80219	0	0
ENST00000261783.3_1	ARG2	ARG2-201	chr14:68086515-68118437	+	protein_coding	-1.90601	0.26683	0.197469	0.468598	0	1.90601	0	0	0	1.82833	0	17.6109
ENST00000261789.8_1	TM9SF1	TM9SF1-201	chr14:24658349-24664893	-	protein_coding	-1.06866	0.476762	0.373901	0.468598	0	1.06866	0	0	0	8.22776	0	0
ENST00000261797.6_1	NDST1	NDST1-201	chr5:149887674-149937773	+	protein_coding	-0.920608	0.528286	0.42717	0.518488	0.295446	1.21605	0.59695	0	0.157506	8.51413	0.317763	0
ENST00000261798.9_1	CSNK1A1	CSNK1A1-201	chr5:148871760-148930960	-	protein_coding	-3.06923	0.119143	0.144013	0.468598	0.859965	3.9292	0.518254	2.93805	0	24.9095	0.83554	73.3357
ENST00000261800.5_1	FAT2	FAT2-201	chr5:150883655-150948505	-	protein_coding	-0.615497	0.652705	0.373901	0.468598	0	0.615497	0	0	0	2.59624	0	0
ENST00000261811.5_1	CYSTM1	CYSTM1-201	chr5:139554227-139623374	+	protein_coding	-2.01558	0.247315	0.163867	0.468598	0.851642	2.86722	0	2.00868	0.953139	31.8644	2.06269	2.85948
ENST00000261813.8_1	PFDN1	PFDN1-201	chr5:139624624-139682706	-	protein_coding	-1.03887	0.486708	0.423397	0.514798	0.121105	1.15998	0	0	0.286377	10.1574	0	0
ENST00000261819.7_1	ANAPC5	ANAPC5-201	chr12:121746160-121790265	-	protein_coding	0.610533	1.52682	0.800345	0.841094	2.12067	1.51014	0	0	81.254	5.05064	2.81935	0
ENST00000261839.11_1	MYO5C	MYO5C-201	chr15:52484519-52587995	-	protein_coding	-0.739638	0.59889	0.373901	0.468598	0	0.739638	0	0	0	3.65543	0	0
ENST00000261842.9_1	AP4E1	AP4E1-201	chr15:51200870-51298097	+	protein_coding	1.20611	2.30714	0.591517	0.663445	1.98126	0.775155	0	60.5543	0	2.89321	0	0.28744
ENST00000261844.11_2	FAM214A	FAM214A-201	chr15:52873518-52970820	-	protein_coding	-0.482401	0.715785	0.373901	0.468598	0	0.482401	0	0	0	1.72679	0	0
ENST00000261845.6_1	MAPK6	MAPK6-201	chr15:52311398-52359569	+	protein_coding	-1.11868	0.460516	0.470605	0.557699	0.26206	1.38074	0	0	0.724504	16.6576	0	0
ENST00000261854.9_2	SPPL2A	SPPL2A-201	chr15:50994463-51058005	-	protein_coding	-1.24817	0.420981	0.235575	0.468598	0.366981	1.61515	0	0	1.14495	3.65003	5.18263	0
ENST00000261858.6_1	GLCE	GLCE-201	chr15:69452973-69564538	+	protein_coding	0.0905244	1.06476	0.883533	0.90848	0.589651	0.499127	0.804883	0	0.888248	1.8233	0	0
ENST00000261866.11_1	SPG11	SPG11-201	chr15:44854894-44955862	-	protein_coding	-0.59736	0.660962	0.373901	0.468598	0	0.59736	0	0	0	2.46314	0	0
ENST00000261867.4_1	SLC30A4	SLC30A4-201	chr15:45771809-45815005	-	protein_coding	-1.27707	0.412632	0.261989	0.468598	0.340843	1.61792	0	0	1.03148	0.250341	9.492	1.20412
ENST00000261868.9_1	EIF3J	EIF3J-201	chr15:44829255-44855001	+	protein_coding	-1.69936	0.307923	0.373901	0.468598	0	1.69936	0	0	0	33.2511	0	0
ENST00000261875.9_1	HACD3	HACD3-201	chr15:65822804-65870690	+	protein_coding	-1.77488	0.292219	0.259596	0.468598	0.161745	1.93662	0	0	0.399813	21.8756	0	1.45227
ENST00000261880.9_1	AAGAB	AAGAB-201	chr15:67493371-67547074	-	protein_coding	-1.2396	0.423489	0.373901	0.468598	0	1.2396	0	0	0	12.1666	0	0
ENST00000261881.8_1	TIPIN	TIPIN-201	chr15:66628544-66649054	-	protein_coding	-0.657102	0.634151	0.373901	0.468598	0	0.657102	0	0	0	2.92123	0	0
ENST00000261888.10_1	PARP16	PARP16-201	chr15:65550432-65579210	-	protein_coding	-2.19264	0.218751	0.289808	0.468598	0	2.19264	0	0	0	0.764314	0	53.147
ENST00000261889.9_1	SNX1	SNX1-201	chr15:64388192-64432074	+	protein_coding	-0.948728	0.518089	0.373901	0.468598	0	0.948728	0	0	0	6.19096	0	0
ENST00000261890.6_1	RAB11A	RAB11A-201	chr15:66161796-66184329	+	protein_coding	1.54636	2.9208	0.595362	0.666605	4.66581	3.11945	0.906401	110.045	76.2567	5.65781	0	97.5853
ENST00000261893.8_1	LACTB	LACTB-201	chr15:63413999-63434260	+	protein_coding	0.367389	1.29002	0.854108	0.884827	1.4958	1.12841	0	21.4306	0	9.44854	0	0
ENST00000261897.5_1	PRPF40B	PRPF40B-201	chr12:50017403-50038449	+	protein_coding	-1.96093	0.256863	0.373901	0.468598	0	1.96093	0	0	0	0	0	58.0057
ENST00000261900.7_1	CCNT1	CCNT1-201	chr12:49082247-49110681	-	protein_coding	-0.501286	0.706477	0.624617	0.692397	0.420864	0.92215	0	0.461512	0.64163	5.80431	0	0
ENST00000261918.8_1	SEMA7A	SEMA7A-201	chr15:74701630-74726808	-	protein_coding	-0.173981	0.886393	0.765677	0.812772	0.2887	0.462681	0	0.822728	0	1.61723	0	0
ENST00000261942.6_1	FAF2	FAF2-201	chr5:175875356-175937075	+	protein_coding	-1.13663	0.454819	0.430252	0.521256	0.394408	1.53104	0.539842	0	0.47472	15.8756	0	0.430241
ENST00000261965.7_1	TUBGCP3	TUBGCP3-201	chr13:113139319-113242481	-	protein_coding	-0.682683	0.623006	0.373901	0.468598	0	0.682683	0	0	0	3.13546	0	0
ENST00000261973.11_1	RBM25	RBM25-201	chr14:73525144-73590606	+	protein_coding	-0.413021	0.751049	0.511849	0.593786	0.143199	0.55622	0.346857	0	0	2.17919	0	0
ENST00000261978.8_2	LTBP2	LTBP2-201	chr14:74964873-75079034	-	protein_coding	-1.02894	0.490072	0.629243	0.696498	1.50708	2.53601	0	0	21.9628	14.3626	11.6993	0
ENST00000261980.2_1	VSX2	VSX2-201	chr14:74706175-74729441	+	protein_coding	1.01344	2.01872	0.373901	0.468598	1.01344	0	7.22672	0	0	0	0	0
ENST00000261994.8_1	SERPINA10	SERPINA10-201	chr14:94746792-94759608	-	protein_coding	1.24048	2.36276	0.373901	0.468598	1.24048	0	0	0	12.1905	0	0	0
ENST00000262013.11_1	SPAG9	SPAG9-201	chr17:49039535-49198226	-	protein_coding	-2.01167	0.247987	0.135555	0.468598	0.372665	2.38433	0.71691	0	0.264161	7.90825	11.9876	0.23011
ENST00000262027.9_1	MARS	MARS-201	chr12:57881740-57910432	+	protein_coding	-1.80125	0.286925	0.373901	0.468598	0	1.80125	0	0	0	41.3345	0	0
ENST00000262030.7_1	ATP5B	ATP5B-201	chr12:57031963-57039852	-	protein_coding	-2.83711	0.139941	0.10939	0.468598	2.91152	5.74863	3.71551	8.3463	8.66487	328.779	14.2913	29.822
ENST00000262031.9_2	RBMS2	RBMS2-201	chr12:56915713-56989980	+	protein_coding	0.586327	1.50142	0.584986	0.657525	1.41046	0.824132	0.474958	1.36524	4.38414	4.54965	0	0
ENST00000262033.10_1	PTGES3	PTGES3-201	chr12:57057127-57082084	-	protein_coding	-1.90219	0.267537	0.373901	0.468598	0	1.90219	0	0	0	51.2213	0	0
ENST00000262039.8_1	PIK3C3	PIK3C3-201	chr18:39535171-39667794	+	protein_coding	-2.11296	0.231173	0.24256	0.468598	0	2.11296	0	0	0	1.33457	33.6723	0
ENST00000262043.7_1	PHF3	PHF3-201	chr6:64345741-64425377	+	protein_coding	-1.03348	0.488531	0.297585	0.468598	0.392807	1.42629	0.54375	0	0.466099	7.59965	0.607458	0.40425
ENST00000262051.11_1	SLC11A2	SLC11A2-201	chr12:51373318-51420142	-	protein_coding	-2.51943	0.174412	0.142422	0.468598	0	2.51943	0	0	0	5.93449	0	26.1805
ENST00000262053.7_1	ATF1	ATF1-201	chr12:51158075-51214905	+	protein_coding	-1.80365	0.286449	0.166381	0.468598	0	1.80365	0	0	0	11.9505	2.28527	0
ENST00000262055.8_1	LETMD1	LETMD1-201	chr12:51442101-51454204	+	protein_coding	-0.767423	0.587466	0.373901	0.468598	0	0.767423	0	0	0	3.93233	0	0
ENST00000262056.13_1	EIF4B	EIF4B-201	chr12:53399942-53435993	+	protein_coding	-2.19163	0.218905	0.50245	0.585451	2.82258	5.0142	1.80787	0	125.085	211.734	83.4509	0.878599
ENST00000262059.8_1	CALCOCO1	CALCOCO1-201	chr12:54102301-54121529	-	protein_coding	-0.625224	0.648319	0.373901	0.468598	0	0.625224	0	0	0	2.66972	0	0
ENST00000262061.6_1	COPZ1	COPZ1-201	chr12:54718911-54745633	+	protein_coding	-1.40233	0.378317	0.431783	0.522613	1.07043	2.47277	1.28486	3.05358	0	34.8731	0	3.76829
ENST00000262065.7_1	MMD	MMD-201	chr17:53469974-53499353	-	protein_coding	3.0823	8.46962	0.224179	0.468598	4.24151	1.15921	2.14182	209.16	9.25027	10.1397	0	0
ENST00000262067.4_1	TSPAN13	TSPAN13-201	chr7:16793160-16824161	+	protein_coding	-1.13639	0.454898	0.373901	0.468598	0	1.13639	0	0	0	9.62329	0	0
ENST00000262093.9_1	FECH	FECH-201	chr18:55215515-55254004	-	protein_coding	0.210451	1.15705	0.793169	0.835464	0.625652	0.415202	0	0	2.67299	1.37118	0	0
ENST00000262094.9_1	RAB27B	RAB27B-201	chr18:52495430-52562747	+	protein_coding	-1.56226	0.338621	0.434044	0.524738	1.17003	2.73229	0.141718	1.29517	3.34779	3.98308	0	57.885
ENST00000262097.11_2	ASAH1	ASAH1-201	chr8:17913925-17941879	-	protein_coding	-0.585721	0.666316	0.373901	0.468598	0	0.585721	0	0	0	2.38033	0	0
ENST00000262105.6_1	MCM4	MCM4-201	chr8:48873496-48890720	+	protein_coding	-2.00764	0.24868	0.295438	0.468598	0	2.00764	0	0	0	38.9951	0	0.625813
ENST00000262120.9_1	TWSG1	TWSG1-201	chr18:9334765-9402418	+	protein_coding	-0.620523	0.650435	0.373901	0.468598	0	0.620523	0	0	0	2.63403	0	0
ENST00000262124.15_1	SEH1L	SEH1L-201	chr18:12947994-12987535	+	protein_coding	-1.23356	0.425267	0.373901	0.468598	0	1.23356	0	0	0	12.0022	0	0
ENST00000262126.8_1	ANKRD12	ANKRD12-201	chr18:9136775-9285983	+	protein_coding	0.417314	1.33544	0.819345	0.857029	1.95658	1.53927	29.1121	0.42812	0.35977	6.91282	0	2.1029
ENST00000262127.6_1	CEP76	CEP76-201	chr18:12672631-12702773	-	protein_coding	-0.269889	0.829383	0.69854	0.756381	0.303134	0.573023	0	0	0.878267	2.29224	0	0
ENST00000262133.10_1	RBL2	RBL2-201	chr16:53468332-53525561	+	protein_coding	-1.20282	0.434426	0.373901	0.468598	0	1.20282	0	0	0	11.197	0	0
ENST00000262135.8_1	RPGRIP1L	RPGRIP1L-201	chr16:53631595-53737801	-	protein_coding	-0.309211	0.807083	0.598104	0.669154	0.219079	0.52829	0.200264	0	0.313927	1.99981	0	0
ENST00000262139.9_1	WIPI1	WIPI1-201	chr17:66417423-66453562	-	protein_coding	-0.98495	0.505243	0.373901	0.468598	0	0.98495	0	0	0	6.75351	0	0
ENST00000262144.10_1	WDR59	WDR59-201	chr16:74905265-75019046	-	protein_coding	-0.841556	0.558041	0.373901	0.468598	0	0.841556	0	0	0	4.75441	0	0
ENST00000262146.8_1	MTFR1	MTFR1-201	chr8:66556974-66622791	+	protein_coding	-3.69709	0.0771019	0.0266043	0.468598	0	3.69709	0	0	0	30.4031	1.93305	22.6872
ENST00000262160.10_4	SMAD2	SMAD2-201	chr18:45335328-45456930	-	protein_coding	0.468505	1.38367	0.657874	0.721762	1.07138	0.60288	0.070595	0.124492	6.70859	1.23527	0.147807	0.365387
ENST00000262173.7_1	RNMT	RNMT-201	chr18:13731473-13764554	+	protein_coding	-0.514154	0.700203	0.373901	0.468598	0	0.514154	0	0	0	1.91291	0	0
ENST00000262177.8_1	DNAJB6	DNAJB6-201	chr7:157129660-157210133	+	protein_coding	-1.66593	0.315142	0.373901	0.468598	0	1.66593	0	0	0	30.9509	0	0
ENST00000262187.9_1	RHEB	RHEB-201	chr7:151163098-151217010	-	protein_coding	-1.60338	0.329105	0.324801	0.468598	0.545357	2.14874	0	2.10818	0	22.516	0	2.70799
ENST00000262193.6_1	PSMB1	PSMB1-201	chr6:170844205-170862429	-	protein_coding	-3.92379	0.0658902	0.051792	0.468598	0.68381	4.6076	0	0	3.14517	132.345	13.5647	6.46108
ENST00000262197.7_1	RBFA	RBFA-201	chr18:77794466-77806397	+	protein_coding	-0.899688	0.536003	0.373901	0.468598	0	0.899688	0	0	0	5.4938	0	0
ENST00000262198.8_1	ADNP2	ADNP2-201	chr18:77866915-77898234	+	protein_coding	-0.868044	0.547889	0.309797	0.468598	0.204112	1.07216	0	0.528733	0	4.41468	0	0.716645
ENST00000262210.9_1	CSPP1	CSPP1-201	chr8:67976603-68108498	+	protein_coding	-1.67463	0.313246	0.097945	0.468598	0.0954441	1.77007	0.219536	0	0	8.92588	1.14912	0.859976
ENST00000262213.6_1	TRAM1	TRAM1-201	chr8:71485677-71520604	-	protein_coding	-1.37605	0.385272	0.561636	0.637044	0.766327	2.14238	0	1.09677	1.34699	85.0516	0	0
ENST00000262215.7_1	ARFGEF1	ARFGEF1-201	chr8:68109884-68255912	-	protein_coding	1.6597	3.15951	0.461176	0.549465	2.42136	0.76166	79.9892	0	0.897919	2.22576	0	0.510829
ENST00000262219.10_1	ANXA13	ANXA13-201	chr8:124693034-124749642	-	protein_coding	1.12495	2.18094	0.373901	0.468598	1.12495	0	9.37363	0	0	0	0	0
ENST00000262225.7_1	TMED2	TMED2-201	chr12:124069078-124083124	+	protein_coding	-3.10727	0.116043	0.0669435	0.468598	0.782081	3.88935	1.04097	1.49145	0	42.9035	1.99347	23.7604
ENST00000262238.8_1	YY1	YY1-201	chr14:100705322-100749129	+	protein_coding	-0.0549604	0.962621	0.979705	0.98396	1.65864	1.7136	0	0.184884	25.5597	19.0227	0.762019	0
ENST00000262241.6_1	RCOR1	RCOR1-201	chr14:103058998-103196913	+	protein_coding	-0.655476	0.634866	0.624309	0.692103	0.615246	1.27072	0	0	2.59437	9.59061	0	0.326342
ENST00000262244.5_1	MOB3B	MOB3B-201	chr9:27325207-27529779	-	protein_coding	1.58097	2.99171	0.504025	0.586996	2.09398	0.513013	0	76.8137	0	1.90601	0	0
ENST00000262265.9_1	PIH1D1	PIH1D1-201	chr19:49949556-49955067	-	protein_coding	-1.11948	0.460259	0.453633	0.542422	0.213666	1.33315	0	0	0.559409	14.9938	0	0
ENST00000262288.7_1	SCPEP1	SCPEP1-201	chr17:55055466-55084124	+	protein_coding	-1.65659	0.317187	0.322267	0.468598	0.446099	2.10269	0	0	1.52853	25.9461	0	1.94052
ENST00000262291.8_1	VMP1	VMP1-201	chr17:57784826-57918453	+	protein_coding	-1.59684	0.3306	0.373901	0.468598	0	1.59684	0	0	0	26.6752	0	0
ENST00000262293.8_2	PRR11	PRR11-201	chr17:57232860-57279929	+	protein_coding	-1.48766	0.356589	0.373901	0.468598	0	1.48766	0	0	0	21.0544	0	0
ENST00000262294.11_1	TRIM37	TRIM37-201	chr17:57075563-57184082	-	protein_coding	1.94752	3.85712	0.353307	0.468598	2.14673	0.199209	0.52538	0	55.9263	0.082595	0	0.397775
ENST00000262300.12_1	PKMYT1	PKMYT1-201	chr16:3022792-3030540	-	protein_coding	-0.558737	0.678896	0.373901	0.468598	0	0.558737	0	0	0	2.19588	0	0
ENST00000262302.13_1	NUBP2	NUBP2-201	chr16:1832902-1839192	+	protein_coding	-0.827121	0.563653	0.373901	0.468598	0	0.827121	0	0	0	4.58425	0	0
ENST00000262304.8_1	PKD1	PKD1-201	chr16:2138711-2185899	-	protein_coding	0.929457	1.90456	0.574906	0.648313	1.72568	0.79622	0.098552	22.0941	0.426004	2.8471	0.361209	0
ENST00000262305.8_3	RAB11FIP3	RAB11FIP3-201	chr16:475619-573011	+	protein_coding	-1.10112	0.466154	0.200697	0.468598	0	1.10112	0	0	0	4.47993	0	0.801507
ENST00000262316.10_1	RHBDF1	RHBDF1-201	chr16:108058-122629	-	protein_coding	-0.630144	0.646112	0.373901	0.468598	0	0.630144	0	0	0	2.70747	0	0
ENST00000262319.10_1	TELO2	TELO2-201	chr16:1543364-1560458	+	protein_coding	-0.675355	0.626178	0.4904	0.575107	0.193725	0.86908	0	0	0.496066	5.09337	0	0
ENST00000262320.7_1	AXIN1	AXIN1-201	chr16:337440-402659	-	protein_coding	-0.993632	0.502212	0.373901	0.468598	0	0.993632	0	0	0	6.89476	0	0
ENST00000262348.8_1	WLS	WLS-201	chr1:68591041-68698236	-	protein_coding	2.36018	5.13434	0.320809	0.468598	3.57796	1.21778	123.57	2.86618	2.53613	11.5825	0	0
ENST00000262366.7_1	GLIS2	GLIS2-201	chr16:4364762-4389598	+	protein_coding	-0.728095	0.6037	0.373901	0.468598	0	0.728095	0	0	0	3.54502	0	0
ENST00000262367.9_1	CREBBP	CREBBP-201	chr16:3775055-3930727	-	protein_coding	-0.473985	0.719973	0.535936	0.614487	0.215129	0.689114	0	0.15147	0.358402	3.19114	0	0
ENST00000262370.11_1	MGRN1	MGRN1-201	chr16:4674791-4740975	+	protein_coding	-0.593659	0.66266	0.373901	0.468598	0	0.593659	0	0	0	2.43659	0	0
ENST00000262374.9_1	ALG1	ALG1-201	chr16:5121820-5135588	+	protein_coding	-0.47967	0.717142	0.669214	0.731292	0.456911	0.936581	0	0	1.58602	6.0116	0	0
ENST00000262375.10_1	DNAJA3	DNAJA3-201	chr16:4475806-4506776	+	protein_coding	-0.374342	0.771457	0.827717	0.863928	1.31787	1.69221	14.4938	0	0	8.16777	0	2.68094
ENST00000262376.10_1	UBN1	UBN1-201	chr16:4897632-4932361	+	protein_coding	-0.888037	0.540349	0.373901	0.468598	0	0.888037	0	0	0	5.33836	0	0
ENST00000262384.3_1	N4BP1	N4BP1-201	chr16:48572637-48644120	-	protein_coding	-0.840077	0.558614	0.348016	0.468598	0.260585	1.10066	0	0	0.719221	4.75634	0.713368	0
ENST00000262394.6_2	WSB1	WSB1-201	chr17:25621106-25642952	+	protein_coding	0.849221	1.80153	0.510167	0.592231	1.89772	1.0485	0.784767	4.64886	4.13185	7.84897	0	0
ENST00000262395.9_1	TRAF4	TRAF4-201	chr17:27071002-27077976	+	protein_coding	-0.554429	0.680926	0.373901	0.468598	0	0.554429	0	0	0	2.16737	0	0
ENST00000262407.5_1	ITGA2B	ITGA2B-201	chr17:42449551-42466873	-	protein_coding	0.999807	1.99973	0.70254	0.759825	2.14839	1.14858	0	0	86.1342	0	0	9.89615
ENST00000262415.7_2	DHX8	DHX8-201	chr17:41561334-41603038	+	protein_coding	-0.937862	0.522006	0.373901	0.468598	0	0.937862	0	0	0	6.03029	0	0
ENST00000262424.9_1	CRISPLD2	CRISPLD2-201	chr16:84853590-84943116	+	protein_coding	0.97988	1.9723	0.0899455	0.468598	1.2336	0.253718	0.432271	2.15039	1.88178	0.694847	0	0
ENST00000262428.4_1	COTL1	COTL1-201	chr16:84599200-84651683	-	protein_coding	-3.97115	0.0637622	0.119144	0.468598	0	3.97115	0	0	0	88.0865	0	42.3009
ENST00000262432.12_1	METTL2B	METTL2B-201	chr7:128116783-128142978	+	protein_coding	-1.07801	0.473682	0.373901	0.468598	0	1.07801	0	0	0	8.4089	0	0
ENST00000262455.6_1	ERP44	ERP44-201	chr9:102741461-102861322	-	protein_coding	-1.82336	0.282563	0.234347	0.468598	0	1.82336	0	0	0	19.365	0	1.17655
ENST00000262457.6_2	INVS	INVS-202	chr9:102861538-103063282	+	protein_coding	-0.901748	0.535238	0.309376	0.468598	0.143594	1.04534	0	0	0.347965	4.78324	0.009169	0.506271
ENST00000262460.4_1	GINS1	GINS1-201	chr20:25388363-25429191	+	protein_coding	1.29495	2.45369	0.601069	0.671741	2.12719	0.832233	0	82.3759	0	4.64393	0	0
ENST00000262461.6_1	SLC12A2	SLC12A2-201	chr5:127419458-127525380	+	protein_coding	1.99056	3.97391	0.300587	0.468598	2.71553	0.72497	0.690326	59.5324	1.76954	1.90414	0	0.554872
ENST00000262464.8_3	FBN2	FBN2-201	chr5:127593601-127873735	-	protein_coding	0.209105	1.15597	0.805753	0.845638	0.657589	0.448485	2.9252	0	0	1.5411	0	0
ENST00000262482.10_2	RNF167	RNF167-201	chr17:4843423-4848517	+	protein_coding	-1.54786	0.342016	0.171624	0.468598	0	1.54786	0	0	0	8.29968	1.68777	0
ENST00000262494.12_3	GNAO1	GNAO1-202	chr16:56225695-56382111	+	protein_coding	2.68033	6.41001	0.182867	0.468598	3.24576	0.565436	0.149331	54.8132	12.3056	1.13325	0.519138	0
ENST00000262498.7_1	CFAP20	CFAP20-201	chr16:58147492-58163354	-	protein_coding	-1.30446	0.404871	0.373901	0.468598	0	1.30446	0	0	0	14.0678	0	0
ENST00000262506.7_1	CSNK2A2	CSNK2A2-201	chr16:58191811-58231824	-	protein_coding	-1.52561	0.347332	0.373901	0.468598	0	1.52561	0	0	0	22.8652	0	0
ENST00000262507.10_1	COQ9	COQ9-201	chr16:57481349-57495187	+	protein_coding	-1.57679	0.335226	0.208303	0.468598	0	1.57679	0	0	0	10.8906	1.23246	0
ENST00000262510.10_2	NLRC5	NLRC5-201	chr16:57023410-57117436	+	protein_coding	1.11311	2.16312	0.21491	0.468598	1.36598	0.252865	4.27907	0	2.24371	0.691841	0	0
ENST00000262518.8_1	SRCAP	SRCAP-201	chr16:30710462-30752730	+	protein_coding	1.26881	2.40963	0.391697	0.484483	2.61056	1.34175	2.95014	29.6064	0.884273	4.28991	1.08543	0.475955
ENST00000262519.13_2	SETD1A	SETD1A-201	chr16:30968615-30995985	+	protein_coding	-0.610185	0.655113	0.373901	0.468598	0	0.610185	0	0	0	2.55674	0	0
ENST00000262520.10_1	HSD3B7	HSD3B7-201	chr16:30996528-31000467	+	protein_coding	-0.794478	0.576552	0.373901	0.468598	0	0.794478	0	0	0	4.21778	0	0
ENST00000262525.5_1	ZNF629	ZNF629-201	chr16:30789770-30798523	-	protein_coding	-0.654128	0.635459	0.373901	0.468598	0	0.654128	0	0	0	2.89705	0	0
ENST00000262554.6_1	SPTLC1	SPTLC1-201	chr9:94794281-94877658	-	protein_coding	-1.63824	0.321249	0.373901	0.468598	0	1.63824	0	0	0	29.1631	0	0
ENST00000262570.9_2	CHCHD3	CHCHD3-201	chr7:132469629-132766842	-	protein_coding	-2.56473	0.16902	0.218	0.468598	0	2.56473	0	0	0	59.7894	0	2.40686
ENST00000262577.5_1	ZC3H3	ZC3H3-201	chr8:144519825-144623623	-	protein_coding	0.907567	1.87588	0.500643	0.583948	1.76142	0.853849	0	4.96555	5.5323	4.9034	0	0
ENST00000262584.7_1	RPL8	RPL8-201	chr8:146015155-146017972	-	protein_coding	-1.31783	0.401139	0.713049	0.768301	4.79377	6.1116	0	142.309	147.913	872.504	2.49888	107.175
ENST00000262613.9_1	SLC9A3R1	SLC9A3R1-201	chr17:72744791-72765492	+	protein_coding	0.18847	1.13955	0.834069	0.868916	0.682918	0.494448	0	0	3.13748	1.79596	0	0
ENST00000262633.8_1	RBM42	RBM42-201	chr19:36119951-36128588	+	protein_coding	-1.27634	0.412843	0.373901	0.468598	0	1.27634	0	0	0	13.2117	0	0
ENST00000262643.7_1	CCNE1	CCNE1-201	chr19:30302805-30315215	+	protein_coding	-0.210029	0.86452	0.774491	0.820179	0.367956	0.577985	1.1493	0	0	2.32638	0	0
ENST00000262644.8_1	IMPAD1	IMPAD1-201	chr8:57870492-57906403	-	protein_coding	-2.82504	0.141116	0.0333893	0.468598	0	2.82504	0	0	0	18.1224	7.08885	1.30059
ENST00000262646.11_1	RAB2A	RAB2A-201	chr8:61429416-61536186	+	protein_coding	-0.286543	0.819864	0.899058	0.920663	2.0045	2.29105	0	25.1886	1.4668	39.6379	0	1.88463
ENST00000262710.5_1	ACIN1	ACIN1-201	chr14:23527776-23564823	-	protein_coding	-1.04377	0.48506	0.588634	0.66082	0.711714	1.75548	0	0	3.3928	0.194549	0	31.2219
ENST00000262713.6_1	AJUBA	AJUBA-201	chr14:23440383-23451851	-	protein_coding	-1.34744	0.392989	0.373901	0.468598	0	1.34744	0	0	0	15.4763	0	0
ENST00000262719.9_1	PHLPP1	PHLPP1-201	chr18:60382683-60647666	+	protein_coding	1.36564	2.5769	0.14108	0.468598	1.73159	0.365956	6.18184	0.508737	2.38013	1.14038	0	0
ENST00000262722.11_2	FBLN1	FBLN1-201	chr22:45898763-45959242	+	protein_coding	-1.6144	0.326601	0.176231	0.468598	0	1.6144	0	0	0	9.53018	0	1.72591
ENST00000262738.7_1	CELSR1	CELSR1-201	chr22:46756731-46933067	-	protein_coding	-1.85854	0.275756	0.137851	0.468598	0	1.85854	0	0	0	3.37353	9.90417	0
ENST00000262741.9_2	PIK3R3	PIK3R3-201	chr1:46505812-46598314	-	protein_coding	-0.410609	0.752306	0.684934	0.744901	0.427222	0.837832	0	0	1.4312	4.71002	0	0
ENST00000262746.5_1	PRDX1	PRDX1-201	chr1:45976708-45987610	-	protein_coding	0.630985	1.54862	0.660556	0.723912	2.91701	2.28603	2.72577	7.05314	13.3596	16.1904	5.7484	0
ENST00000262764.10_1	PGS1	PGS1-201	chr17:76374721-76420635	+	protein_coding	-0.952153	0.51686	0.57078	0.645043	0.887652	1.83981	2.17789	0	0.992924	0	25.6574	0.720646
ENST00000262768.11_1	TIMP2	TIMP2-201	chr17:76849059-76921469	-	protein_coding	-0.941237	0.520786	0.0693942	0.468598	0.380535	1.32177	0	0	1.20626	1.54068	1.38807	1.57443
ENST00000262776.7_1	LGALS3BP	LGALS3BP-201	chr17:76967320-76976191	-	protein_coding	0.0239481	1.01674	0.987519	0.990274	1.26132	1.23738	1.36143	0	4.83329	12.1057	0	0
ENST00000262803.9_1	UPF1	UPF1-201	chr19:18942747-18979045	+	protein_coding	-2.03364	0.244238	0.245128	0.468598	0.550217	2.58386	0	0	2.13975	6.95255	0	26.0987
ENST00000262812.8_1	COPE	COPE-201	chr19:19010323-19030206	-	protein_coding	-2.01919	0.246696	0.373901	0.468598	0	2.01919	0	0	0	65.6061	0	0
ENST00000262815.12_2	MAU2	MAU2-201	chr19:19431490-19469564	+	protein_coding	0.152454	1.11146	0.801251	0.841805	0.469695	0.31724	0	0	1.65569	0.934179	0	0
ENST00000262844.9_1	AMMECR1	AMMECR1-201	chrX:109437414-109561467	-	protein_coding	-0.0886765	0.940385	0.928914	0.944249	0.914813	1.00349	0.572738	0	3.26091	4.10403	0	0.578804
ENST00000262848.5_1	PRKX	PRKX-201	chrX:3522411-3631649	-	protein_coding	0.575468	1.49016	0.777086	0.822378	1.6001	1.02463	0	0	26.8633	7.42042	0	0
ENST00000262873.11_1	MYH7B	MYH7B-201	chr20:33563206-33590240	+	protein_coding	-0.591586	0.663613	0.373901	0.468598	0	0.591586	0	0	0	0	2.4218	0
ENST00000262878.4_1	SAMHD1	SAMHD1-201	chr20:35518632-35580246	-	protein_coding	1.03743	2.05257	0.566444	0.641372	1.57367	0.536237	0	0	25.3733	2.0498	0	0
ENST00000262879.10_1	RALGAPB	RALGAPB-201	chr20:37101459-37207504	+	protein_coding	-0.00658574	0.995446	0.991424	0.993275	0.563427	0.570013	0	0.327409	1.4312	1.68186	0.219934	0
ENST00000262887.9_1	XRCC1	XRCC1-201	chr19:44047192-44080158	-	protein_coding	-0.835252	0.560485	0.373901	0.468598	0	0.835252	0	0	0	4.67947	0	0
ENST00000262888.7_1	KCNN4	KCNN4-201	chr19:44270685-44285409	-	protein_coding	-1.53363	0.345407	0.373901	0.468598	0	1.53363	0	0	0	23.2664	0	0
ENST00000262890.7_1	PAFAH1B3	PAFAH1B3-201	chr19:42801185-42806723	-	protein_coding	-0.969787	0.510582	0.373901	0.468598	0	0.969787	0	0	0	6.51285	0	0
ENST00000262915.7_1	ST3GAL3	ST3GAL3-201	chr1:44173204-44396837	+	protein_coding	1.3765	2.59637	0.555802	0.631701	2.03905	0.662556	0	68.4143	0	2.96595	0	0
ENST00000262919.9_1	ATRN	ATRN-201	chr20:3451687-3631769	+	protein_coding	-4.35327	0.0489255	0.0217014	0.468598	0.642111	4.99538	0.342567	0.374034	1.0604	5.58541	98.4613	48.5497
ENST00000262932.4_1	CNPY4	CNPY4-201	chr7:99717236-99723134	+	protein_coding	-0.624729	0.648541	0.373901	0.468598	0	0.624729	0	0	0	2.66595	0	0
ENST00000262942.9_2	ARPC1A	ARPC1A-201	chr7:98923533-98963880	+	protein_coding	-2.28745	0.204837	0.373901	0.468598	0	2.28745	0	0	0	115.353	0	0
ENST00000262947.7_1	MYDGF	MYDGF-201	chr19:4657557-4670382	-	protein_coding	-1.9387	0.260852	0.373901	0.468598	0	1.9387	0	0	0	55.3402	0	0
ENST00000262948.9_1	MAP2K2	MAP2K2-201	chr19:4090319-4124126	-	protein_coding	-1.45721	0.364196	0.495531	0.579575	0.438442	1.89565	0	0	1.48859	50.5164	0	0
ENST00000262958.3_1	GNA15	GNA15-201	chr19:3136191-3163767	+	protein_coding	-2.09941	0.233353	0.214264	0.468598	0	2.09941	0	0	0	27.1351	0	1.79711
ENST00000262960.13_1	DPP9	DPP9-201	chr19:4675238-4723875	-	protein_coding	-1.54564	0.342543	0.239165	0.468598	0	1.54564	0	0	0	12.1678	0	0.889477
ENST00000262962.11_1	CCDC94	CCDC94-201	chr19:4247076-4269087	+	protein_coding	-1.03369	0.48846	0.373901	0.468598	0	1.03369	0	0	0	7.58049	0	0
ENST00000262965.9_1	TCF3	TCF3-201	chr19:1609289-1652328	-	protein_coding	-0.0890532	0.94014	0.874529	0.901379	0.396066	0.485119	0	0.735272	0.313153	0.01161	0	1.71077
ENST00000262971.2_1	PIAS4	PIAS4-201	chr19:4007644-4039384	+	protein_coding	-0.711198	0.610813	0.531222	0.610225	0.287213	0.998411	0	0	0.817101	6.97361	0	0
ENST00000262982.2_1	CSE1L	CSE1L-201	chr20:47662849-47713489	+	protein_coding	-2.43979	0.184311	0.2067	0.468598	0.313979	2.75377	0	0.921105	0	60.0089	1.43633	1.06429
ENST00000262990.8_1	ZNF330	ZNF330-201	chr4:142142041-142155851	+	protein_coding	-1.33853	0.395423	0.373901	0.468598	0	1.33853	0	0	0	15.1738	0	0
ENST00000262995.8_1	GAB1	GAB1-202	chr4:144257915-144395721	+	protein_coding	0.375677	1.29745	0.518195	0.59888	0.639391	0.263714	0.305397	0	1.89524	0.730443	0	0
ENST00000263026.9_1	EEF2K	EEF2K-201	chr16:22217603-22300053	+	protein_coding	-0.247407	0.842409	0.807108	0.846733	0.604847	0.852254	0.329909	1.6449	0	4.88385	0	0
ENST00000263035.8_1	DHTKD1	DHTKD1-201	chr10:12110971-12165224	+	protein_coding	-0.590512	0.664107	0.601688	0.672208	0.380928	0.97144	0	0	1.20807	6.53873	0	0
ENST00000263063.8_1	MTPAP	MTPAP-201	chr10:30598730-30638248	-	protein_coding	-1.23749	0.424111	0.495736	0.579753	0.373029	1.61051	0	0	1.1721	27.4734	0	0
ENST00000263073.10_1	SMG6	SMG6-201	chr17:1963137-2207065	-	protein_coding	-0.0717817	0.951462	0.935257	0.949091	0.642366	0.714148	2.80289	0	0	2.34077	0	0.321577
ENST00000263083.10_1	DPH1	DPH1-201	chr17:1933404-1946724	+	protein_coding	-0.815429	0.568239	0.373901	0.468598	0	0.815429	0	0	0	4.45012	0	0
ENST00000263087.8_1	ITGAE	ITGAE-201	chr17:3617922-3704537	-	protein_coding	0.736191	1.66577	0.373901	0.468598	0.736191	0	3.62218	0	0	0	0	0
ENST00000263088.10_1	PLD2	PLD2-201	chr17:4710391-4726729	+	protein_coding	-1.03616	0.487624	0.326716	0.468598	0.0757921	1.11195	0	0	0.170704	6.7173	0.308356	0
ENST00000263092.10_1	METTL16	METTL16-201	chr17:2319370-2415180	-	protein_coding	-1.30117	0.405797	0.171723	0.468598	0	1.30117	0	0	0	5.52127	0	1.29478
ENST00000263095.10_1	ZNF264	ZNF264-201	chr19:57702868-57734214	+	protein_coding	-0.260089	0.835036	0.681184	0.741603	0.264974	0.525063	0	0	0.734984	1.97975	0	0
ENST00000263097.8_1	CNN2	CNN2-201	chr19:1026580-1039067	+	protein_coding	-1.54093	0.343665	0.373901	0.468598	0	1.54093	0	0	0	23.6374	0	0
ENST00000263102.6_1	CCDC6	CCDC6-201	chr10:61548521-61666414	-	protein_coding	-2.11324	0.231128	0.120619	0.468598	0.318306	2.43154	0	0	0.938469	21.2016	2.02867	1.33489
ENST00000263121.11_1	SMARCB1	SMARCB1-201	chr22:24129161-24176703	+	protein_coding	-0.817802	0.567306	0.373901	0.468598	0	0.817802	0	0	0	4.47707	0	0
ENST00000263168.3_1	CAPZA1	CAPZA1-201	chr1:113161795-113214241	+	protein_coding	-1.77872	0.291442	0.419636	0.510882	1.84275	3.62146	0.403543	0	31.8806	40.2559	1.68983	15.7995
ENST00000263181.6_1	KIF18A	KIF18A-201	chr11:28042167-28129855	-	protein_coding	-1.45264	0.365351	0.120467	0.468598	0	1.45264	0	0	0	4.30492	2.86535	0
ENST00000263202.14_1	UFD1	UFD1-201	chr22:19437433-19466738	-	protein_coding	-1.05051	0.482797	0.553717	0.629742	1.11847	2.16899	0	0	9.23489	15.7639	0	4.42516
ENST00000263205.11_1	MED15	MED15-201	chr22:20861897-20941906	+	protein_coding	-1.16074	0.447282	0.373901	0.468598	0	1.16074	0	0	0	10.1752	0	0
ENST00000263208.5_1	HIRA	HIRA-201	chr22:19318221-19419256	-	protein_coding	-0.331619	0.794644	0.773522	0.819369	0.577488	0.909107	2.32295	0	0	5.62225	0	0
ENST00000263228.3_1	UBE2R2	UBE2R2-201	chr9:33817565-33920402	+	protein_coding	-1.82426	0.282385	0.229776	0.468598	1.09062	2.91488	0	0.797758	4.37276	31.7263	3.51906	1.9004
ENST00000263238.6_1	ACTR3	ACTR3-201	chr2:114647537-114720173	+	protein_coding	-1.19584	0.436531	0.473913	0.560596	0.91902	2.11486	0.220714	0.41732	2.90729	27.1098	0	1.89105
ENST00000263239.6_1	DDX18	DDX18-201	chr2:118572226-118589955	+	protein_coding	-1.68021	0.312038	0.373901	0.468598	0	1.68021	0	0	0	31.9137	0	0
ENST00000263245.9_1	ARFGAP3	ARFGAP3-201	chr22:43192508-43253408	-	protein_coding	-1.36222	0.388983	0.373901	0.468598	0	1.36222	0	0	0	15.9906	0	0
ENST00000263246.7_1	PACSIN2	PACSIN2-201	chr22:43265777-43411151	-	protein_coding	-1.3048	0.404778	0.257661	0.468598	0	1.3048	0	0	0	8.48371	0	0.589902
ENST00000263253.8_1	EP300	EP300-201	chr22:41487790-41576083	+	protein_coding	-0.744823	0.596741	0.304812	0.468598	0.495138	1.23996	0.263636	0.55354	0.426296	4.60289	0.675144	0.403887
ENST00000263256.6_1	DESI1	DESI1-201	chr22:41994032-42017100	-	protein_coding	-2.70906	0.15293	0.0230998	0.468598	0	2.70906	0	0	0	8.5169	1.32253	11.6493
ENST00000263257.5_1	NOVA2	NOVA2-201	chr19:46436992-46476804	-	protein_coding	-0.832916	0.561394	0.373901	0.468598	0	0.832916	0	0	0	0	0	4.65194
ENST00000263265.10_1	PLEKHA4	PLEKHA4-201	chr19:49340354-49371889	-	protein_coding	-0.736218	0.600311	0.373901	0.468598	0	0.736218	0	0	0	3.62243	0	0
ENST00000263268.10_1	MREG	MREG-201	chr2:216809213-216878346	-	protein_coding	-1.08058	0.47284	0.373901	0.468598	0	1.08058	0	0	0	8.45925	0	0
ENST00000263270.10_1	AP2S1	AP2S1-201	chr19:47341424-47354249	-	protein_coding	-1.48359	0.357597	0.373901	0.468598	0	1.48359	0	0	0	20.8684	0	0
ENST00000263274.11_1	LIG1	LIG1-201	chr19:48618702-48673860	-	protein_coding	-0.745409	0.596499	0.373901	0.468598	0	0.745409	0	0	0	3.71163	0	0
ENST00000263275.4_3	OPA3	OPA3-201	chr19:46049539-46088077	-	protein_coding	-0.654469	0.635309	0.373901	0.468598	0	0.654469	0	0	0	2.89982	0	0
ENST00000263277.7_1	EHD2	EHD2-201	chr19:48216600-48246391	+	protein_coding	-1.87883	0.271904	0.256652	0.468598	0	1.87883	0	0	0	24.3691	0	0.960871
ENST00000263278.8_1	HSD17B14	HSD17B14-201	chr19:49316274-49339935	-	protein_coding	-2.13397	0.22783	0.373901	0.468598	0	2.13397	0	0	0	0	0	83.56
ENST00000263331.9_1	POLR1B	POLR1B-201	chr2:113299492-113333876	+	protein_coding	-1.08261	0.472174	0.373901	0.468598	0	1.08261	0	0	0	8.49937	0	0
ENST00000263339.3_1	IL1A	IL1A-201	chr2:113531492-113542167	-	protein_coding	-3.3338	0.0991803	0.177149	0.468598	0	3.3338	0	0	0	129.725	0	6.84087
ENST00000263341.6_1	IL1B	IL1B-201	chr2:113587328-113594480	-	protein_coding	-1.77342	0.292515	0.373901	0.468598	0	1.77342	0	0	0	38.9536	0	0
ENST00000263346.12_1	TCF25	TCF25-201	chr16:89940020-89977792	+	protein_coding	-1.22246	0.428552	0.373901	0.468598	0	1.22246	0	0	0	11.7054	0	0
ENST00000263354.7_1	NAPA	NAPA-201	chr19:47990894-48018497	-	protein_coding	-0.120042	0.920161	0.920529	0.937714	0.912328	1.03237	0	1.77366	1.4036	7.55703	0	0
ENST00000263360.10_1	EED	EED-201	chr11:85955586-85989778	+	protein_coding	-0.855448	0.552694	0.373901	0.468598	0	0.855448	0	0	0	4.92306	0	0
ENST00000263368.8_1	BLVRB	BLVRB-201	chr19:40953696-40971747	-	protein_coding	-1.98502	0.25261	0.373901	0.468598	0	1.98502	0	0	0	61.0368	0	0
ENST00000263370.2_1	ITPKC	ITPKC-201	chr19:41223008-41246765	+	protein_coding	-1.88009	0.271666	0.14819	0.468598	0	1.88009	0	0	0	11.4218	3.01523	0
ENST00000263372.4_2	KCNK6	KCNK6-201	chr19:38810484-38822716	+	protein_coding	-1.30271	0.405363	0.0507451	0.468598	0	1.30271	0	0	0	3.72649	0.891863	0.67896
ENST00000263377.6_1	BRD4	BRD4-201	chr19:15346330-15391262	-	protein_coding	-0.63153	0.645491	0.459578	0.54809	1.04534	1.67687	0.645982	1.94471	0.813719	7.63703	0.673886	1.26087
ENST00000263379.3_1	IL27RA	IL27RA-201	chr19:14142560-14164028	+	protein_coding	-0.660607	0.632612	0.508707	0.591171	0.223108	0.883715	0.590328	0	0	5.28166	0	0
ENST00000263381.11_1	WIZ	WIZ-201	chr19:15530791-15560762	-	protein_coding	-1.83581	0.280135	0.123698	0.468598	0	1.83581	0	0	0	4.17704	7.78654	0
ENST00000263382.7_1	ASF1B	ASF1B-201	chr19:14230321-14247768	-	protein_coding	-0.521524	0.696635	0.373901	0.468598	0	0.521524	0	0	0	1.9579	0	0
ENST00000263383.7_1	ILVBL	ILVBL-201	chr19:15225798-15236596	-	protein_coding	-1.23504	0.424832	0.373901	0.468598	0	1.23504	0	0	0	12.0421	0	0
ENST00000263384.11_1	FAM32A	FAM32A-201	chr19:16296229-16302857	+	protein_coding	0.251224	1.19022	0.921594	0.938481	1.81634	1.56511	0	0	42.6832	24.9082	0	0
ENST00000263388.6_1	NOTCH3	NOTCH3-201	chr19:15269849-15311792	-	protein_coding	-0.150389	0.901007	0.860932	0.89039	0.892555	1.04294	2.77697	0	0.694003	3.02389	1.17383	0
ENST00000263398.10_1	CD44	CD44-201	chr11:35160417-35253949	+	protein_coding	-3.00909	0.124215	0.190307	0.468598	0.460793	3.46988	0	1.60698	0	79.7713	0	15.8407
ENST00000263401.9_1	COMMD9	COMMD9-201	chr11:36293842-36310979	-	protein_coding	-0.626131	0.647912	0.373901	0.468598	0	0.626131	0	0	0	2.67665	0	0
ENST00000263409.8_1	LIFR	LIFR-201	chr5:38475065-38595506	-	protein_coding	0.145542	1.10615	0.842216	0.875525	0.830032	0.68449	0	0.698498	2.30772	1.99698	0	0.385071
ENST00000263433.7_1	PPP1R12C	PPP1R12C-201	chr19:55602281-55628927	-	protein_coding	-0.557605	0.679429	0.614469	0.683363	0.388211	0.945816	0	0	1.24176	6.14755	0	0
ENST00000263461.10_1	WDR11	WDR11-201	chr10:122610687-122669036	+	protein_coding	-1.21599	0.430477	0.373901	0.468598	0	1.21599	0	0	0	11.5358	0	0
ENST00000263464.7_1	BIRC3	BIRC3-201	chr11:102188226-102208465	+	protein_coding	-1.24893	0.42076	0.227794	0.468598	0	1.24893	0	0	0	6.68182	0	0.747557
ENST00000263512.5_1	SLC10A3	SLC10A3-201	chrX:153715645-153719029	-	protein_coding	-0.628652	0.64678	0.373901	0.468598	0	0.628652	0	0	0	2.69598	0	0
ENST00000263556.3_1	P4HA1	P4HA1-201	chr10:74766982-74856732	-	protein_coding	-1.5795	0.334597	0.197537	0.468598	0	1.5795	0	0	0	10.2826	0	1.36604
ENST00000263559.10_1	VPS26A	VPS26A-201	chr10:70883908-70932612	+	protein_coding	-1.62551	0.324094	0.373901	0.468598	0	1.62551	0	0	0	28.3755	0	0
ENST00000263574.9_1	APLP2	APLP2-201	chr11:129939801-130014706	+	protein_coding	2.49903	5.65304	0.237257	0.468598	5.07711	2.57808	96.6368	6.7217	50.0221	40.8548	0.680078	2.02805
ENST00000263579.4_1	DCPS	DCPS-201	chr11:126173647-126215644	+	protein_coding	-0.816296	0.567898	0.373901	0.468598	0	0.816296	0	0	0	4.45996	0	0
ENST00000263593.7_1	SIAE	SIAE-201	chr11:124503009-124543777	-	protein_coding	-1.77125	0.292955	0.136348	0.468598	0	1.77125	0	0	0	3.14512	8.59532	0
ENST00000263620.3	ARID3A	ARID3A-001	chr19:926000-975939	+	protein_coding	-0.115955	0.922771	0.868297	0.896521	0.814269	0.930223	0.296939	0.455829	1.87957	2.7343	0.852959	0
ENST00000263629.8_1	MTIF2	MTIF2-201	chr2:55463756-55496384	-	protein_coding	-0.803698	0.572879	0.373901	0.468598	0	0.803698	0	0	0	4.31877	0	0
ENST00000263634.7_1	ASB3	ASB3-201	chr2:53897118-54014079	-	protein_coding	-1.09469	0.468237	0.190447	0.468598	0	1.09469	0	0	0	4.22117	0	0.865674
ENST00000263635.7_1	TANC1	TANC1-201	chr2:159825183-160089170	+	protein_coding	0.200089	1.14877	0.777822	0.823021	0.737774	0.537685	0.152272	0.430804	1.81281	2.05899	0	0
ENST00000263640.7_1	ACVR1	ACVR1-201	chr2:158592956-158731623	-	protein_coding	-0.490699	0.71168	0.589394	0.661491	0.293623	0.784322	0	0	0.841485	4.10874	0	0
ENST00000263642.2_1	IFIH1	IFIH1-201	chr2:163123589-163175213	-	protein_coding	0.0962957	1.06903	0.925695	0.941845	0.73233	0.636035	0	0	3.58522	2.75316	0	0
ENST00000263645.9_1	CD81	CD81-201	chr11:2398524-2418649	+	protein_coding	-1.61937	0.325478	0.373901	0.468598	0	1.61937	0	0	0	28.0024	0	0
ENST00000263650.11_1	OSBPL5	OSBPL5-201	chr11:3108346-3186584	-	protein_coding	-1.15647	0.448608	0.195688	0.468598	0	1.15647	0	0	0	4.85306	0	0.892416
ENST00000263655.3_1	CNRIP1	CNRIP1-201	chr2:68520142-68547138	-	protein_coding	0.525508	1.43944	0.373901	0.468598	0.525508	0	0	0	1.9825	0	0	0
ENST00000263657.6_1	PNO1	PNO1-201	chr2:68384976-68403370	+	protein_coding	-2.09986	0.233282	0.19424	0.468598	0	2.09986	0	0	0	23.4814	2.21752	0
ENST00000263663.9_1	TAF1B	TAF1B-201	chr2:9983483-10074545	+	protein_coding	-0.699548	0.615765	0.490006	0.574779	0.199916	0.899463	0	0	0.515451	5.49077	0	0
ENST00000263672.10_3	SPCS2	SPCS2-201	chr11:74660292-74690076	+	protein_coding	-1.01554	0.494644	0.373901	0.468598	0	1.01554	0	0	0	7.26271	0	0
ENST00000263674.3_1	ARHGEF17	ARHGEF17-201	chr11:73019334-73080136	+	protein_coding	0.412214	1.33073	0.386365	0.479379	0.762576	0.350361	0.458327	0.416742	1.36335	1.07209	0	0
ENST00000263681.6_1	POLD3	POLD3-201	chr11:74303575-74354102	+	protein_coding	-0.914864	0.530394	0.175697	0.468598	0.247561	1.16243	0	0	0.673284	3.4578	0.667796	0.508382
ENST00000263688.3_1	SUCO	SUCO-201	chr1:172502357-172580971	+	protein_coding	-1.52132	0.348368	0.134984	0.468598	0	1.52132	0	0	0	2.43465	0	5.88659
ENST00000263694.8_1	SNRNP40	SNRNP40-201	chr1:31732415-31769617	-	protein_coding	-1.10751	0.464094	0.496963	0.580735	0.337595	1.44511	0	1.0178	0	19.1865	0	0
ENST00000263697.5_1	DNAJC8	DNAJC8-201	chr1:28526789-28559536	-	protein_coding	-1.51213	0.350592	0.355671	0.468598	1.24696	2.7591	0	0	12.3697	17.8199	2.88188	3.24673
ENST00000263702.10_1	MECR	MECR-201	chr1:29520329-29557444	-	protein_coding	-1.20844	0.432736	0.373901	0.468598	0	1.20844	0	0	0	11.3405	0	0
ENST00000263707.5_1	TFCP2L1	TFCP2L1-201	chr2:121974163-122042783	-	protein_coding	-1.38199	0.383688	0.360229	0.468598	0.360188	1.74218	0	0	1.11486	18.1546	0	0.954667
ENST00000263708.6_1	PTPN4	PTPN4-201	chr2:120517207-120741394	+	protein_coding	-2.00249	0.249569	0.114855	0.468598	0.19526	2.19775	0	0	0.50085	8.41209	7.65819	0.184824
ENST00000263710.8_1	CLASP1	CLASP1-201	chr2:122095352-122407052	-	protein_coding	-0.955328	0.515724	0.473044	0.559868	0.381407	1.33674	0.297191	0	0.703889	12.0279	0	0.236857
ENST00000263726.3_1	LHX4	LHX4-201	chr1:180199421-180248117	+	protein_coding	-1.63571	0.321811	0.373901	0.468598	0	1.63571	0	0	0	29.0052	0	0
ENST00000263733.4_1	FAM20B	FAM20B-201	chr1:178995031-179045697	+	protein_coding	-4.82005	0.0354014	0.00344519	0.468598	0	4.82005	0	0	0	8.98896	36.0941	59.8292
ENST00000263734.4_1	EPAS1	EPAS1-201	chr2:46524541-46613842	+	protein_coding	0.00961869	1.00669	0.995103	0.996278	2.07063	2.06101	2.69318	1.58798	6.75533	25.4713	0	1.74473
ENST00000263735.8_1	EPCAM	EPCAM-201	chr2:47596287-47614173	+	protein_coding	-2.93973	0.130333	0.170663	0.468598	0	2.93973	0	0	0	67.3216	0	5.61121
ENST00000263736.4_1	SRBD1	SRBD1-201	chr2:45615819-45838420	-	protein_coding	-0.739678	0.598873	0.264146	0.468598	0.143383	0.88306	0	0.347372	0	2.72526	0.683939	0
ENST00000263754.4_1	KAT2B	KAT2B-201	chr3:20081515-20195896	+	protein_coding	1.56725	2.96339	0.418392	0.509739	1.83332	0.266073	0.174834	0	37.5192	0.738954	0	0
ENST00000263773.9_1	FNBP4	FNBP4-201	chr11:47738069-47788853	-	protein_coding	-0.606055	0.656991	0.626102	0.693784	0.514562	1.12062	0.767055	0	0.649855	9.28059	0	0
ENST00000263774.8_1	NDUFS3	NDUFS3-201	chr11:47600562-47606114	+	protein_coding	-2.474	0.179992	0.125913	0.468598	0	2.474	0	0	0	18.6465	0	7.72884
ENST00000263780.8_1	CHMP2B	CHMP2B-201	chr3:87276435-87304649	+	protein_coding	-0.870775	0.546853	0.373901	0.468598	0	0.870775	0	0	0	5.11488	0	0
ENST00000263791.9_1	EIF2AK4	EIF2AK4-201	chr15:40226354-40327791	+	protein_coding	-0.963177	0.512926	0.290682	0.468598	0.645827	1.609	1.49009	0	0.538243	6.91438	1.12804	0.685306
ENST00000263795.10_1	WDR76	WDR76-201	chr15:44119161-44160617	+	protein_coding	-0.452716	0.730666	0.373901	0.468598	0	0.452716	0	0	0	1.56356	0	0
ENST00000263798.7_2	TYRO3	TYRO3-201	chr15:41851232-41875784	+	protein_coding	-0.892461	0.538694	0.116243	0.468598	0	0.892461	0	0	0	1.48771	0	1.57142
ENST00000263805.8_1	ZNF106	ZNF106-201	chr15:42705021-42749730	-	protein_coding	-0.6214	0.65004	0.457975	0.546558	0.42541	1.04681	0.224476	0	0.978031	4.17719	0	0.703216
ENST00000263816.7_1	LRP2	LRP2-201	chr2:169983619-170219195	-	protein_coding	0.509599	1.42365	0.345694	0.468598	0.734967	0.225368	0.229229	0.258094	1.98123	0.597819	0	0
ENST00000263826.9_1	AKT3	AKT3-201	chr1:243663022-244006584	-	protein_coding	-0.630851	0.645795	0.210768	0.468598	0.183651	0.814503	0	0.303497	0.123941	1.22808	1.4414	0
ENST00000263846.8_2	SYT7	SYT7-201	chr11:61282785-61348620	-	protein_coding	0.894551	1.85903	0.285954	0.468598	1.13056	0.236009	0	4.18406	1.02454	0.633569	0	0
ENST00000263847.5_1	OSBP	OSBP-201	chr11:59341871-59383617	-	protein_coding	-2.96756	0.127843	0.155341	0.468598	0.106078	3.07364	0	0.246803	0	9.37805	0	56.4984
ENST00000263849.8_1	ZC2HC1A	ZC2HC1A-201	chr8:79578282-79632000	+	protein_coding	-0.570144	0.67355	0.373901	0.468598	0	0.570144	0	0	0	2.27259	0	0
ENST00000263856.8_1	CHMP3	CHMP3-201	chr2:86730554-86790600	-	protein_coding	-1.22607	0.427479	0.454668	0.54333	0.237205	1.46328	0	0	0.637637	19.9639	0	0
ENST00000263857.10_1	POLR1A	POLR1A-201	chr2:86247339-86333278	-	protein_coding	-0.639677	0.641857	0.488114	0.573054	0.193254	0.83293	0	0.244349	0.201111	4.65212	0	0
ENST00000263864.9_1	VAMP8	VAMP8-201	chr2:85804614-85809154	+	protein_coding	-0.771896	0.585647	0.757684	0.806358	1.22035	1.99225	0	0	11.6499	61.9767	0	0
ENST00000263867.8_1	CAPG	CAPG-201	chr2:85621871-85637676	-	protein_coding	-0.422659	0.746048	0.848126	0.880182	1.23653	1.65919	0	0	12.0827	30.5061	0	0
ENST00000263881.7_2	MAP4K3	MAP4K3-201	chr2:39476407-39664453	-	protein_coding	-0.416518	0.749231	0.706649	0.763046	0.50942	0.925938	0.085682	0	1.65674	5.85813	0	0
ENST00000263895.8_1	RND3	RND3-201	chr2:151324709-151344208	-	protein_coding	-1.55454	0.340437	0.373901	0.468598	0	1.55454	0	0	0	24.3448	0	0
ENST00000263897.9_1	USE1	USE1-201	chr19:17326168-17330638	+	protein_coding	1.28742	2.44092	0.440418	0.530482	1.4908	0.203381	0	0	21.1988	0.52641	0	0
ENST00000263904.4_1	STAM2	STAM2-201	chr2:152973315-153032506	-	protein_coding	1.4144	2.6655	0.566094	0.641084	2.14381	0.729403	85.3079	0	0	3.5574	0	0
ENST00000263915.7_1	GRB14	GRB14-201	chr2:165349326-165478358	-	protein_coding	-1.07001	0.476317	0.373901	0.468598	0	1.07001	0	0	0	8.25363	0	0
ENST00000263918.8_1	STRN	STRN-201	chr2:37070783-37193615	-	protein_coding	1.60969	3.05185	0.4318	0.522614	3.11218	1.50249	0	53.4561	10.8722	4.35752	0	3.24545
ENST00000263921.7_3	CHIC2	CHIC2-201	chr4:54875956-54930857	-	protein_coding	-0.618841	0.651194	0.452527	0.541477	0.116392	0.735233	0	0	0.273832	3.61298	0	0
ENST00000263923.4_1	KDR	KDR-201	chr4:55944644-55991756	-	protein_coding	2.14419	4.42045	0.227321	0.468598	2.30374	0.159548	2.48522	0	33.5347	0.393433	0	0
ENST00000263946.7_1	PKP1	PKP1-201	chr1:201252580-201302121	+	protein_coding	0.32711	1.2545	0.781982	0.826444	0.927748	0.600639	0	0	5.88399	0	0	2.48683
ENST00000263955.8_1	STK17B	STK17B-201	chr2:196998290-197036299	-	protein_coding	-3.48307	0.0894319	0.199994	0.468598	0	3.48307	0	0	0	5.48943	214.435	0
ENST00000263956.7_1	GTF3C3	GTF3C3-201	chr2:197627756-197664425	-	protein_coding	-1.21739	0.430059	0.373901	0.468598	0	1.21739	0	0	0	11.5724	0	0
ENST00000263960.6_1	COQ10B	COQ10B-201	chr2:198318147-198340032	+	protein_coding	-0.861767	0.550278	0.539059	0.617126	0.368747	1.23051	0	0	1.15284	11.9201	0	0
ENST00000263966.7_1	USP13	USP13-201	chr3:179370543-179507189	+	protein_coding	-0.368109	0.774798	0.552079	0.628376	0.172715	0.540824	0	0	0.432113	2.07902	0	0
ENST00000263967.3_1	PIK3CA	PIK3CA-201	chr3:178866311-178957881	+	protein_coding	-0.691573	0.619178	0.395897	0.488274	0.0355142	0.727087	0	0	0.076645	3.5355	0	0
ENST00000263969.9_1	MFN1	MFN1-201	chr3:179066549-179110284	+	protein_coding	-1.4785	0.358863	0.373901	0.468598	0	1.4785	0	0	0	20.6379	0	0
ENST00000263980.7_1	SLC9A1	SLC9A1-201	chr1:27425306-27481401	-	protein_coding	-2.11775	0.230406	0.226044	0.468598	0.317574	2.43532	0.93552	0	0	3.92226	0	31.1479
ENST00000263985.10_1	GATB	GATB-201	chr4:152591656-152682175	-	protein_coding	-1.03119	0.489307	0.373901	0.468598	0	1.03119	0	0	0	7.53603	0	0
ENST00000263991.9_1	EHBP1	EHBP1-201	chr2:62933001-63273622	+	protein_coding	0.145803	1.10635	0.790417	0.833281	0.827015	0.681212	0	1.39397	1.33211	0.052533	0.988042	0.970311
ENST00000263997.10_1	SLC7A6OS	SLC7A6OS-201	chr16:68331938-68344848	-	protein_coding	-0.699048	0.615979	0.445977	0.535344	0.214706	0.913754	0	0	0.562782	4.68456	0	0.176264
ENST00000264001.8_4	CKLF	CKLF-201	chr16:66586470-66599975	+	protein_coding	0.0232187	1.01622	0.991266	0.993188	1.42129	1.39807	0	0	18.2113	17.3057	0	0
ENST00000264005.9_1	LCAT	LCAT-201	chr16:67973653-67978034	-	protein_coding	-0.579972	0.668977	0.373901	0.468598	0	0.579972	0	0	0	2.34016	0	0
ENST00000264010.8_1	CTCF	CTCF-201	chr16:67596310-67673086	+	protein_coding	-1.62846	0.323434	0.175007	0.468598	0	1.62846	0	0	0	9.66766	1.77061	0
ENST00000264012.8_1	CDH3	CDH3-201	chr16:68678739-68734198	+	protein_coding	-0.334488	0.793065	0.894177	0.916946	1.95585	2.29034	0.491207	0	38.1535	44.9956	0	1.54487
ENST00000264021.7_1	IFT46	IFT46-202	chr11:118415243-118436791	-	protein_coding	-0.945151	0.519375	0.373901	0.468598	0	0.945151	0	0	0	6.13767	0	0
ENST00000264025.7_1	NECTIN1	NECTIN1-201	chr11:119531702-119599794	-	protein_coding	-1.87401	0.272815	0.143798	0.468598	0	1.87401	0	0	0	14.3018	0.937928	0.660804
ENST00000264027.8_1	SC5D	SC5D-201	chr11:121163162-121179403	+	protein_coding	-0.801997	0.573555	0.373901	0.468598	0	0.801997	0	0	0	4.29999	0	0
ENST00000264028.4_1	ARCN1	ARCN1-201	chr11:118443168-118473643	+	protein_coding	-1.48484	0.357289	0.373901	0.468598	0	1.48484	0	0	0	20.925	0	0
ENST00000264031.2_1	UPK2	UPK2-201	chr11:118827026-118829269	+	protein_coding	2.85642	7.24217	0.373901	0.468598	2.85642	0	0	378.844	0	0	0	0
ENST00000264033.5_1	CBL	CBL-201	chr11:119076986-119178859	+	protein_coding	0.579898	1.49474	0.708894	0.76503	1.27046	0.690558	0	0	13.039	3.20374	0	0
ENST00000264036.5_1	MCAM	MCAM-201	chr11:119179239-119187826	-	protein_coding	-0.792972	0.577154	0.660908	0.724189	0.802432	1.5954	2.3984	0	0.560967	26.5927	0	0
ENST00000264039.6_1	GPC1	GPC1-201	chr2:241375088-241407495	+	protein_coding	-0.164287	0.892369	0.836697	0.871047	0.943856	1.10814	1.18599	2.25641	0	2.27188	2.06165	0
ENST00000264042.7_1	FARP2	FARP2-201	chr2:242295658-242434256	+	protein_coding	-1.37448	0.385692	0.280646	0.468598	0	1.37448	0	0	0	0.482294	10.7583	0
ENST00000264057.6_1	DGKD	DGKD-201	chr2:234263153-234380746	+	protein_coding	-0.68672	0.621265	0.514504	0.595989	0.796459	1.48318	0	0	4.23931	4.87283	0.802318	1.06426
ENST00000264065.11_1	DNAJC10	DNAJC10-201	chr2:183580999-183659191	+	protein_coding	-0.566722	0.675149	0.479858	0.565584	0.405028	0.97175	0.123429	0	1.06648	3.62671	0.63044	0
ENST00000264079.10_1	MCOLN1	MCOLN1-201	chr19:7587512-7598895	+	protein_coding	-0.583516	0.667335	0.373901	0.468598	0	0.583516	0	0	0	2.36486	0	0
ENST00000264080.11_3	GPR108	GPR108-201	chr19:6729925-6737614	-	protein_coding	-1.08078	0.472774	0.511656	0.593605	0.374119	1.4549	1.17702	0	0	19.6017	0	0
ENST00000264093.8_1	DGUOK	DGUOK-201	chr2:74153953-74186088	+	protein_coding	-1.09782	0.46722	0.373901	0.468598	0	1.09782	0	0	0	8.8047	0	0
ENST00000264107.11_3	ITGA6	ITGA6-201	chr2:173292283-173370958	+	protein_coding	-0.502522	0.705872	0.678291	0.739115	1.11955	1.62207	0.433856	0.578652	3.53167	9.71518	0	1.72191
ENST00000264108.4_1	HAT1	HAT1-201	chr2:172778975-172848596	+	protein_coding	-1.29312	0.408068	0.373901	0.468598	0	1.29312	0	0	0	13.7164	0	0
ENST00000264122.8_1	CBLB	CBLB-201	chr3:105374305-105587887	-	protein_coding	1.41048	2.65825	0.567572	0.642187	2.22254	0.812066	100.662	0	0	1.9195	0	0.853786
ENST00000264126.7_1	GPSM2	GPSM2-201	chr1:109419603-109473043	+	protein_coding	-1.32087	0.400294	0.373901	0.468598	0	1.32087	0	0	0	14.5906	0	0
ENST00000264144.4_1	LAMC2	LAMC2-201	chr1:183155423-183214035	+	protein_coding	-3.30085	0.101472	0.135276	0.468598	0.286947	3.5878	0.816095	0	0	132.253	1.91029	3.4822
ENST00000264151.9_1	OSGEPL1	OSGEPL1-201	chr2:190611386-190627493	-	protein_coding	-0.961363	0.513571	0.373901	0.468598	0	0.961363	0	0	0	6.3824	0	0
ENST00000264156.2_1	MCM6	MCM6-201	chr2:136597196-136633996	-	protein_coding	-1.46657	0.361841	0.373901	0.468598	0	1.46657	0	0	0	20.1079	0	0
ENST00000264157.9_1	CCNT2	CCNT2-201	chr2:135676395-135716912	+	protein_coding	-0.63239	0.645107	0.502962	0.585965	0.20332	0.83571	0.526217	0	0	4.68488	0	0
ENST00000264158.12_1	RAB3GAP1	RAB3GAP1-201	chr2:135809835-135928276	+	protein_coding	-1.5638	0.338258	0.27403	0.468598	0.137385	1.70119	0.330673	0	0	15.9524	1.02814	0
ENST00000264160.8_1	R3HDM1	R3HDM1-201	chr2:136289083-136482840	+	protein_coding	-2.07873	0.236723	0.167162	0.468598	0.256338	2.33507	0	0.704105	0	2.70736	23.4375	0.417925
ENST00000264161.8_1	DARS	DARS-201	chr2:136664247-136743254	-	protein_coding	1.86664	3.64681	0.573022	0.646785	3.77297	1.90634	0	284.509	7.94772	51.6735	0	0
ENST00000264167.8_1	AGPS	AGPS-201	chr2:178257372-178408564	+	protein_coding	-1.35401	0.391203	0.373901	0.468598	0	1.35401	0	0	0	15.703	0	0
ENST00000264170.8_1	KYNU	KYNU-201	chr2:143635067-143813401	+	protein_coding	-1.24755	0.421162	0.284917	0.468598	0.120141	1.36769	0.283802	0	0	9.02353	0	0.714469
ENST00000264183.8_2	ARID4B	ARID4B-201	chr1:235331199-235491449	-	protein_coding	-0.747085	0.595806	0.373901	0.468598	0	0.747085	0	0	0	3.72808	0	0
ENST00000264187.6_1	NID1	NID1-201	chr1:236139130-236228462	-	protein_coding	0.549923	1.46401	0.135746	0.468598	0.549923	0	0	0.5581	1.01388	0	0	0
ENST00000264193.2_1	CPOX	CPOX-201	chr3:98298286-98312567	-	protein_coding	-0.00786069	0.994566	0.997327	0.998051	1.85279	1.86066	0	0	46.1238	16.0679	1.80647	0
ENST00000264198.4_1	MUL1	MUL1-201	chr1:20825941-20834654	-	protein_coding	-1.04023	0.486251	0.373901	0.468598	0	1.04023	0	0	0	7.69799	0	0
ENST00000264202.7_3	CAPZB	CAPZB-201	chr1:19666024-19811971	-	protein_coding	-1.75552	0.296166	0.373901	0.468598	0	1.75552	0	0	0	37.4941	0	0
ENST00000264203.7_1	CAPZB	CAPZB-202	chr1:19665270-19812007	-	protein_coding	4.01244	16.1385	0.199976	0.468598	4.91299	0.900554	64.2153	418.3	0	1.25992	0	1.87864
ENST00000264218.7_1	NMU	NMU-201	chr4:56461398-56502465	-	protein_coding	-0.818367	0.567084	0.373901	0.468598	0	0.818367	0	0	0	4.48351	0	0
ENST00000264220.6_1	PPAT	PPAT-201	chr4:57259528-57301781	-	protein_coding	-0.984747	0.505314	0.373901	0.468598	0	0.984747	0	0	0	6.75024	0	0
ENST00000264228.8_1	SRD5A3	SRD5A3-201	chr4:56212276-56239263	+	protein_coding	0.577246	1.492	0.729364	0.782438	1.3499	0.772658	15.5609	0	0	3.98631	0	0
ENST00000264230.4_1	NOA1	NOA1-201	chr4:57829536-57844989	-	protein_coding	-1.23581	0.424605	0.373901	0.468598	0	1.23581	0	0	0	12.0631	0	0
ENST00000264234.7_1	UPK1B	UPK1B-201	chr3:118892365-118924000	+	protein_coding	-1.43604	0.369581	0.373901	0.468598	0	1.43604	0	0	0	18.8093	0	0
ENST00000264235.12_3	GSK3B	GSK3B-201	chr3:119540170-119813264	-	protein_coding	1.97418	3.92905	0.392838	0.485624	3.83743	1.86325	0.464656	59.6262	31.8965	16.9065	0	1.68951
ENST00000264245.8_3	ARHGAP31	ARHGAP31-201	chr3:119013220-119139561	+	protein_coding	-0.838813	0.559104	0.511476	0.59351	0.335708	1.17452	0.130807	0.422677	0.249337	10.2928	0	0.01835
ENST00000264254.10_1	PDCL3	PDCL3-201	chr2:101179152-101193197	+	protein_coding	-1.15168	0.450102	0.373901	0.468598	0	1.15168	0	0	0	9.96646	0	0
ENST00000264255.7_1	TXNDC9	TXNDC9-201	chr2:99935445-99952925	-	protein_coding	-1.54496	0.342706	0.373901	0.468598	0	1.54496	0	0	0	23.8449	0	0
ENST00000264258.7_1	RPL31	RPL31-201	chr2:101618177-101623729	+	protein_coding	-5.63214	0.020163	0.0253221	0.468598	0	5.63214	0	0	0	459.089	11.9859	19.4183
ENST00000264260.6_2	IL18RAP	IL18RAP-201	chr2:103035149-103069025	+	protein_coding	-1.01378	0.495247	0.373901	0.468598	0	1.01378	0	0	0	0	7.23253	0
ENST00000264266.12_2	MFSD1	MFSD1-201	chr3:158519880-158546905	+	protein_coding	-0.917603	0.529388	0.373901	0.468598	0	0.917603	0	0	0	5.74029	0	0
ENST00000264276.10_1	ALS2	ALS2-201	chr2:202565277-202645912	-	protein_coding	-1.04379	0.485051	0.198136	0.468598	0	1.04379	0	0	0	3.97041	0.762972	0
ENST00000264279.9_1	NOP58	NOP58-201	chr2:203130439-203168389	+	protein_coding	-1.51805	0.349157	0.430556	0.52149	1.39808	2.91613	1.1913	1.58355	2.23353	61.7972	0	5.84843
ENST00000264312.11_1	OCIAD1	OCIAD1-201	chr4:48833082-48863265	+	protein_coding	-0.918895	0.528914	0.373901	0.468598	0	0.918895	0	0	0	5.75842	0	0
ENST00000264313.10_1	SLAIN2	SLAIN2-201	chr4:48343339-48428229	+	protein_coding	-0.798579	0.574915	0.373901	0.468598	0	0.798579	0	0	0	4.26246	0	0
ENST00000264331.8_2	TOP2B	TOP2B-201	chr3:25639396-25705863	-	protein_coding	-0.906864	0.533343	0.373901	0.468598	0	0.906864	0	0	0	5.59143	0	0
ENST00000264335.12_1	YWHAE	YWHAE-201	chr17:1247566-1303672	-	protein_coding	0.998363	1.99773	0.638607	0.704763	4.18938	3.19101	6.92704	11.8168	58.7714	66.4428	0	10.2937
ENST00000264344.9_3	FAM13A	FAM13A-201	chr4:89647106-89978323	-	protein_coding	1.00554	2.00769	0.214206	0.468598	1.40439	0.398858	0.453525	4.40119	1.36255	1.29195	0	0
ENST00000264380.8_1	PIKFYVE	PIKFYVE-201	chr2:209130991-209223475	+	protein_coding	-0.818333	0.567097	0.435448	0.526144	0.1193	0.937633	0	0	0.281559	6.02695	0	0
ENST00000264389.6_1	COPS4	COPS4-201	chr4:83956243-83996971	+	protein_coding	-1.22636	0.427395	0.373901	0.468598	0	1.22636	0	0	0	11.8089	0	0
ENST00000264414.8_1	CUL3	CUL3-201	chr2:225334867-225450065	-	protein_coding	-1.32922	0.397985	0.487452	0.572474	1.41077	2.73998	0	0.233036	14.2431	2.67891	1.35512	33.4125
ENST00000264424.12_1	GUCY1B3	GUCY1B3-201	chr4:156680211-156728743	+	protein_coding	-0.24787	0.842139	0.841101	0.874612	0.686119	0.933989	0	0	3.16512	5.97391	0	0
ENST00000264426.13_1	GRIA2	GRIA2-201	chr4:158141916-158285097	+	protein_coding	0.845255	1.79658	0.130855	0.468598	0.845255	0	1.03075	1.85552	0	0	0	0
ENST00000264431.8_1	RAPGEF2	RAPGEF2-201	chr4:160188889-160281321	+	protein_coding	0.119026	1.086	0.881744	0.907091	1.35213	1.2331	1.01908	0.908941	3.31667	1.83739	0	3.5781
ENST00000264436.8_1	ADD2	ADD2-201	chr2:70883916-70995309	-	protein_coding	0.573327	1.48795	0.373901	0.468598	0.573327	0	0	2.29432	0	0	0	0
ENST00000264444.6_1	MXD1	MXD1-201	chr2:70142203-70170077	+	protein_coding	-1.42953	0.371252	0.452218	0.541244	1.12519	2.55472	0	4.90481	0.75769	4.0366	0	39.2721
ENST00000264447.8_1	ZNF638	ZNF638-201	chr2:71558894-71662191	+	protein_coding	-1.18083	0.441098	0.373901	0.468598	0	1.18083	0	0	0	10.6519	0	0
ENST00000264451.11_1	SLC30A9	SLC30A9-201	chr4:41992489-42092474	+	protein_coding	-0.993922	0.502111	0.546643	0.623606	0.61519	1.60911	0.17117	0	2.06868	20.8403	0	0.299911
ENST00000264474.3_1	CSTA	CSTA-201	chr3:122044091-122060819	+	protein_coding	-3.23014	0.106569	0.245452	0.468598	0	3.23014	0	0	0	231.607	0	2.55209
ENST00000264498.7_1	FGF2	FGF2-201	chr4:123747863-123819391	+	protein_coding	-3.18263	0.110137	0.202874	0.468598	0.151238	3.33387	0	0	0.369561	3.90593	162.614	0.277158
ENST00000264499.8_1	BBS7	BBS7-201	chr4:122745595-122791652	-	protein_coding	-0.498946	0.707624	0.373901	0.468598	0	0.498946	0	0	0	1.82224	0	0
ENST00000264501.8_2	KIAA1109	KIAA1109-201	chr4:123073488-123283907	+	protein_coding	-2.13509	0.227653	0.217979	0.468598	0.151854	2.28694	0	0	0.371316	2.6667	0	30.6986
ENST00000264515.10_1	RBBP5	RBBP5-201	chr1:205055270-205091143	-	protein_coding	-0.734723	0.600933	0.373901	0.468598	0	0.734723	0	0	0	3.60809	0	0
ENST00000264538.3_1	IFT57	IFT57-201	chr3:107879659-107941417	-	protein_coding	-1.39221	0.380981	0.1902	0.468598	0	1.39221	0	0	0	7.17188	0	1.21293
ENST00000264552.13_1	UBE2S	UBE2S-201	chr19:55911113-55919145	-	protein_coding	-0.352677	0.783129	0.903785	0.924248	2.59713	2.9498	0	143.46	0.533528	57.8413	0.948016	3.02405
ENST00000264596.3_1	NEIL3	NEIL3-201	chr4:178230990-178284097	+	protein_coding	-0.662289	0.631875	0.373901	0.468598	0	0.662289	0	0	0	2.96375	0	0
ENST00000264605.7_1	MLPH	MLPH-201	chr2:238395811-238463961	+	protein_coding	-0.922285	0.527673	0.373901	0.468598	0	0.922285	0	0	0	5.80623	0	0
ENST00000264607.8_1	ASB1	ASB1-201	chr2:239335465-239360891	+	protein_coding	0.29452	1.22648	0.90406	0.924383	1.98081	1.68629	0	60.4966	0	13.9754	1.22584	0
ENST00000264613.10_1	CP	CP-201	chr3:148890286-148939842	-	protein_coding	-0.555657	0.680347	0.373901	0.468598	0	0.555657	0	0	0	0	2.17547	0
ENST00000264634.8_1	WNT5A	WNT5A-201	chr3:55499744-55521670	-	protein_coding	-1.40346	0.37802	0.303492	0.468598	0	1.40346	0	0	0	0.357765	12.6342	0
ENST00000264637.8_1	THRA	THRA-201	chr17:38219063-38250120	+	protein_coding	-0.500117	0.707049	0.440524	0.53057	0.320554	0.820671	0.947552	0	0	0.705949	0	2.22979
ENST00000264638.8_1	CNTNAP1	CNTNAP1-201	chr17:40834631-40851832	+	protein_coding	-1.13229	0.45619	0.373901	0.468598	0	1.13229	0	0	0	9.53324	0	0
ENST00000264639.8_1	PSMD3	PSMD3-201	chr17:38137050-38154213	+	protein_coding	-3.32278	0.0999409	0.127443	0.468598	0	3.32278	0	0	0	55.8846	0	16.6107
ENST00000264645.11_1	CASC3	CASC3-201	chr17:38296576-38328436	+	protein_coding	-1.6617	0.316067	0.214758	0.468598	0.0411801	1.70288	0	0	0.089405	13.2634	0	1.41897
ENST00000264657.9_1	STAT3	STAT3-201	chr17:40465342-40540586	-	protein_coding	-1.58263	0.333872	0.453979	0.542676	1.7745	3.35713	0.344493	1.75078	9.82727	23.9306	0	42.1579
ENST00000264658.10_1	FBXL20	FBXL20-201	chr17:37408897-37557916	-	protein_coding	-0.0433104	0.970426	0.936144	0.949671	0.418232	0.461542	0.481003	0.611183	0	1.61104	0	0
ENST00000264669.9_1	FASTKD3	FASTKD3-201	chr5:7859272-7869115	-	protein_coding	-0.859906	0.550988	0.373901	0.468598	0	0.859906	0	0	0	4.97823	0	0
ENST00000264670.10_1	NSUN2	NSUN2-201	chr5:6599352-6633404	-	protein_coding	-1.29479	0.407595	0.373901	0.468598	0	1.29479	0	0	0	13.7678	0	0
ENST00000264705.8_1	CAD	CAD-201	chr2:27440258-27466811	+	protein_coding	-1.2832	0.410883	0.414676	0.506106	0.122808	1.40601	0.290943	0	0	17.6102	0	0
ENST00000264710.4_1	RAB10	RAB10-201	chr2:26256979-26360323	+	protein_coding	-1.38201	0.383683	0.355694	0.468598	1.39015	2.77216	1.02966	2.47186	1.5553	40.4376	1.41476	2.18596
ENST00000264716.8_1	FOSL2	FOSL2-201	chr2:28615725-28640179	+	protein_coding	-2.36678	0.193878	0.169776	0.468598	0.853811	3.22059	2.86203	0	0.528452	17.8148	0.573113	26.3666
ENST00000264718.7_1	GPN1	GPN1-201	chr2:27851863-27874375	+	protein_coding	-1.35092	0.392043	0.373901	0.468598	0	1.35092	0	0	0	15.5959	0	0
ENST00000264731.7_1	TP63	TP63-201	chr3:189349216-189615068	+	protein_coding	-0.641424	0.64108	0.370945	0.468598	0.380448	1.02187	0	0	1.20587	0	1.89023	1.89675
ENST00000264735.2_1	HRASLS	HRASLS-201	chr3:192958914-192988644	+	protein_coding	-0.449681	0.732205	0.373901	0.468598	0	0.449681	0	0	0	1.54743	0	0
ENST00000264818.10_1	TYK2	TYK2-201	chr19:10461205-10489184	-	protein_coding	-1.00015	0.499949	0.373901	0.468598	0	1.00015	0	0	0	7.00243	0	0
ENST00000264819.6_1	MIER2	MIER2-201	chr19:301444-344782	-	protein_coding	-0.913955	0.530728	0.214369	0.468598	0	0.913955	0	0	0	3.27611	0	0.564352
ENST00000264827.9_1	HOOK2	HOOK2-201	chr19:12873818-12886434	-	protein_coding	-1.3242	0.399371	0.183778	0.468598	0	1.3242	0	0	0	6.15539	0	1.19401
ENST00000264832.7_1	ICAM1	ICAM1-201	chr19:10381511-10397291	+	protein_coding	-0.382123	0.767308	0.766041	0.81308	0.635497	1.01762	0	0	2.74896	7.29855	0	0
ENST00000264833.8_1	OLFM2	OLFM2-201	chr19:9964394-10047228	-	protein_coding	-1.56606	0.337729	0.373901	0.468598	0	1.56606	0	0	0	24.9593	0	0
ENST00000264864.7_1	PI4K2B	PI4K2B-201	chr4:25235597-25280714	+	protein_coding	-2.13529	0.227621	0.162566	0.468598	0	2.13529	0	0	0	3.22699	19.06	0
[truncated: 19,787 more rows]
