# Supplementary material for: Regulation of COL1A2, AKT3 genes, and related signaling pathway in the pathology of congenital talipes equinovarus
Source: Front Pediatr. 2022 Jul 22;10:890109. doi: 10.3389/fped.2022.890109 (PMC9355787; doi:10.3389/fped.2022.890109)
Supplement: Supplementary file 3 [file Data_Sheet_3.ZIP › Differentially_Expressed_Genes.xlsx]

## Sheet: up_test_vs_CK
#log2FC >= 0.585 #p-value cut-off <= 0.05 #q-value cut-off <= 1.00 #Gene biotype: processed_transcript,lincRNA,3prime_overlapping_ncrna,antisense,non_coding,sense_intronic,sense_overlapping,TEC,known_ncrna,macro_lncRNA,bidirectional_promoter_lncrna,ncRNA,protein_coding #Condition pair: up_test_vs_CK Column A: Track_id, The database name in gene level. Column B: Gene_Name, The name of gene. Column…
Annotation					DE Statistic				FPKM
Track_id	Gene_Name	Locus	Strand	Gene_Type	log2FC	Fold_Change	p_value	q_value	test_FPKM	CK_FPKM	1	2	3	CK1	CK2	CK3-1
ENSG00000206172.8_2	HBA1	chr16:226679-227521	+	protein_coding	8.26533	307.688	0.0348068	0.5546	10.8198	2.55443	4314.29	1080.22	1264.57	0	0	201.711
ENSG00000206172.8_3	HBB	chr11:5246694-5250625	-	protein_coding	8.15171	284.386	0.0180424	0.5546	11.5734	3.42172	5964.51	3919.87	1209.07	9.29552	118.528	0
ENSG00000206172.8_4	AL356488.2	chr1:109642815-109643241	+	lincRNA	7.45703	175.707	0.000200537	0.393078	7.45703	0	366.389	93.275	155.618	0	0	0
ENSG00000206172.8_5	SNN	chr16:11762270-11773015	+	protein_coding	6.88448	118.15	0.00195503	0.5546	7.72588	0.841401	275.588	300.575	112.746	4.75256	0	0
ENSG00000206172.8_6	PF4	chr4:74846794-74847841	-	protein_coding	6.61024	97.6967	0.0489109	0.5546	8.7319	2.12166	732.253	101.016	1026.47	81.4237	0	0
ENSG00000206172.8_7	SPP1	chr4:88896802-88904578	+	protein_coding	6.36177	82.24	0.000255724	0.405471	6.36177	0	75.6351	44.7872	157.518	0	0	0
ENSG00000206172.8_8	INAFM2	chr15:40615865-40618916	+	protein_coding	5.9269	60.8379	0.00445438	0.5546	7.24498	1.31808	120.467	126.182	224.937	8.47193	0	0.636471
ENSG00000206172.8_9	LSP1	chr11:1874200-1913497	+	protein_coding	5.54754	46.7709	0.0284114	0.5546	5.68152	0.133978	175.24	4.24137	145.343	0.321277	0	0
ENSG00000206172.8_10	RP11-343N15.5	chr1:121133256-121134581	+	lincRNA	4.66779	25.4183	0.0417311	0.5546	5.51573	0.847933	174.793	68.7799	6.80667	4.83123	0	0
ENSG00000206172.8_11	TREML1	chr6:41117080-41122075	-	protein_coding	4.53616	23.2017	0.0286417	0.5546	4.53616	0	3.49014	22.9359	115.212	0	0	0
ENSG00000206172.8_12	RMRP	chr9:35657748-35658015	-	lincRNA	4.36923	20.6667	0.00240107	0.5546	9.78866	5.41942	1770.66	603.409	645.143	23.7243	53.8254	56.8258
ENSG00000206172.8_13	H19	chr11:2016393-2022700	-	processed_transcript	4.24512	18.9631	0.0163188	0.5546	5.28506	1.03994	34.0228	30.7342	52.3347	7.69278	0	0
ENSG00000206172.8_14	HIST1H2BC	chr6:26115101-26124154	-	protein_coding	4.11524	17.3304	0.0269721	0.5546	4.7411	0.62586	110.082	13.5773	10.8118	2.67458	0	0
ENSG00000206172.8_15	GYPC	chr2:127413509-127454251	+	protein_coding	4.00868	16.0966	0.0473981	0.5546	4.00868	0	3.20024	108.022	8.10776	0	0	0
ENSG00000206172.8_16	HBG2	chr11:5274420-5667019	-	protein_coding	3.89001	14.8255	0.0177733	0.5546	3.89001	0	4.91807	8.52471	56.8095	0	0	0
ENSG00000206172.8_17	IGF2	chr11:2150342-2162468	-	protein_coding	3.82377	14.1602	0.00954179	0.5546	5.39967	1.5759	29.6986	30.2038	77.5351	0.25792	2.24492	5.49121
ENSG00000206172.8_18	PAGE4	chrX:49593863-49598576	+	protein_coding	3.79661	13.8961	0.0274666	0.5546	3.79661	0	63.1573	7.09048	4.16965	0	0	0
ENSG00000206172.8_19	PEG10	chr7:94285637-94299007	+	protein_coding	3.617	12.2695	0.0107977	0.5546	4.23161	0.614605	11.1709	13.2394	37.2565	2.58958	0	0
ENSG00000206172.8_20	SNAP25	chr20:10199478-10288066	+	protein_coding	3.58928	12.036	0.022494	0.5546	3.58928	0	4.22084	6.08	46.1706	0	0	0
ENSG00000206172.8_21	IFI6	chr1:27992572-27998729	-	protein_coding	3.58871	12.0312	0.0249056	0.5546	4.37066	0.781947	25.1629	7.51643	38.7331	4.08357	0	0
ENSG00000206172.8_22	HLA-DRA	chr6:32407619-32412823	+	protein_coding	3.4214	10.7138	0.0479175	0.5546	4.55067	1.12927	12.0727	25.3291	36.3992	9.46718	0	0
ENSG00000206172.8_23	CYBB	chrX:37639264-37672714	+	protein_coding	3.28054	9.71722	0.0394422	0.5546	3.32664	0.0460936	8.34323	1.8202	37.3244	0.100593	0	0
ENSG00000206172.8_24	CSH2	chr17:61949372-61951126	-	protein_coding	3.08728	8.49892	0.00201704	0.5546	3.08728	0	3.67941	10.8405	10.0797	0	0	0
ENSG00000206172.8_25	C1orf115	chr1:220863187-220872499	+	protein_coding	2.93702	7.65829	0.0389873	0.5546	3.0481	0.111079	28.4208	2.04242	5.32175	0.259838	0	0
ENSG00000206172.8_26	CSH1	chr17:61972269-61974021	-	protein_coding	2.84324	7.17628	0.00201277	0.5546	2.84324	0	3.13891	8.37831	8.52111	0	0	0
ENSG00000206172.8_27	LUM	chr12:91496406-91505608	-	protein_coding	2.83756	7.1481	0.0126591	0.5546	2.83756	0	2.99812	4.18151	16.6303	0	0	0
ENSG00000206172.8_28	RNASE1	chr14:21269387-21271437	-	protein_coding	2.7311	6.6396	0.0123602	0.5546	2.7311	0	3.5606	3.04233	14.8771	0	0	0
ENSG00000206172.8_29	HIST1H4C	chr6:26104104-26104538	+	protein_coding	2.56723	5.9267	0.0489902	0.5546	3.22033	0.653098	6.81722	3.7617	20.7486	2.88872	0	0
ENSG00000206172.8_30	MEG3	chr14:101245747-101327368	+	lincRNA	2.43965	5.42509	0.00957188	0.5546	2.43965	0	2.41156	3.2207	10.0888	0	0	0
ENSG00000206172.8_31	TMSB4X	chrX:12993227-12995346	+	protein_coding	2.33902	5.05959	0.0276921	0.5546	10.9155	8.57652	2006.76	1263.63	2837.19	214.046	299.441	860.152
ENSG00000206172.8_32	COL1A2	chr7:94023873-94060544	+	protein_coding	2.32091	4.99648	0.0445976	0.5546	2.32091	0	10.7869	0.759584	5.01429	0	0	0
ENSG00000206172.8_33	BACH2	chr6:90636248-91006627	-	protein_coding	2.30492	4.94141	0.0430602	0.5546	2.5583	0.253377	2.21506	2.85486	15.4883	0.693644	0	0
ENSG00000206172.8_34	PLP1	chrX:103028647-103047548	+	protein_coding	2.29406	4.90435	0.00556286	0.5546	2.29406	0	4.18133	6.90267	1.88092	0	0	0
ENSG00000206172.8_35	GPC3	chrX:132669773-133119922	-	protein_coding	2.28817	4.88436	0.00843311	0.5546	2.36033	0.0721614	2.37056	3.13465	8.71513	0.161899	0	0
ENSG00000206172.8_36	LIN28B	chr6:105384491-105531207	+	protein_coding	2.17022	4.50091	0.0252038	0.5546	2.17022	0	4.54881	0.963298	7.36978	0	0	0
ENSG00000206172.8_37	SELENOP	chr5:42799982-42887494	-	protein_coding	2.15806	4.46315	0.0205557	0.5546	2.15806	0	2.4911	1.5976	8.80372	0	0	0
ENSG00000206172.8_38	EGFL6	chrX:13587724-13651694	+	protein_coding	2.1336	4.38812	0.0223619	0.5546	2.1336	0	2.29372	1.61102	8.82517	0	0	0
ENSG00000206172.8_39	SVEP1	chr9:113127531-113342160	-	protein_coding	2.02895	4.08109	0.0170079	0.5546	2.05551	0.0265566	1.58127	2.33019	7.35619	0.0567761	0	0
ENSG00000206172.8_40	VGLL1	chrX:135614311-135638966	+	protein_coding	1.85319	3.61298	0.0150038	0.5546	1.85319	0	3.89624	0.927363	3.99772	0	0	0
ENSG00000206172.8_41	CNIH2	chr11:66045661-66052772	+	protein_coding	1.82333	3.53898	5.44906e-05	0.142411	1.82333	0	2.34825	2.25665	3.06485	0	0	0
ENSG00000206172.8_42	TMEM189-UBE2V1	chr20:48697661-48770174	-	protein_coding	1.81683	3.52307	0.0460489	0.5546	2.34981	0.532975	6.11485	4.82334	2.19704	0	0	2.02917
ENSG00000206172.8_43	FBN2	chr5:127593601-127994878	-	protein_coding	1.7149	3.28274	0.028495	0.5546	2.10539	0.390489	2.6913	2.19732	5.75136	1.25241	0	0
ENSG00000206172.8_44	CDKN1C	chr11:2904443-2907111	-	protein_coding	1.65939	3.15882	0.0439871	0.5546	2.18091	0.521519	2.29978	4.62342	4.02423	1.95787	0	0
ENSG00000206172.8_45	FOXG1	chr14:29229536-29239483	+	protein_coding	1.64518	3.12786	0.0194918	0.5546	1.64518	0	3.47246	2.98682	0.716204	0	0	0
ENSG00000245532.7_3	NEAT1	chr11:65190245-65213011	+	lincRNA	1.57875	2.98712	0.0380799	0.5546	4.6921	3.11334	25.4524	33.5403	17.9057	15.1324	4.93095	5.77337
ENSG00000242950.6_2	ERVW-1	chr7:92097694-92107300	-	protein_coding	1.45814	2.74754	0.00846927	0.5546	1.45814	0	1.8794	0.872002	2.8479	0	0	0
ENSG00000158270.11_3	COLEC12	chr18:316740-500722	-	protein_coding	1.44625	2.72499	1.08339e-05	0.0566288	1.44625	0	1.54745	1.89197	1.7466	0	0	0
ENSG00000140284.10_2	SLC27A2	chr15:50474393-50528592	+	protein_coding	1.43485	2.70354	0.02434	0.5546	1.43485	0	1.50198	0.731936	3.56018	0	0	0
ENSG00000197629.5_2	MPEG1	chr11:58975983-58980424	-	protein_coding	1.42285	2.68114	0.0415167	0.5546	1.42285	0	3.99648	0.599226	1.41205	0	0	0
ENSG00000174059.16_4	CD34	chr1:208054317-208084747	-	protein_coding	1.22541	2.33822	0.0473456	0.5546	1.42042	0.195011	3.48815	0.828318	1.33694	0	0	0.500074
ENSG00000105989.8_2	WNT2	chr7:116916685-116963343	-	protein_coding	1.07421	2.10558	0.025637	0.5546	1.07421	0	0.81111	0.602622	2.21615	0	0	0
ENSG00000204414.12_4	CSHL1	chr17:61986957-61996198	-	protein_coding	1.05334	2.07532	3.58954e-05	0.112575	1.05334	0	1.09104	1.20076	0.942328	0	0	0
ENSG00000174807.3_2	CD248	chr11:66081958-66084515	-	protein_coding	1.01109	2.01544	0.000564391	0.5546	1.01109	0	0.787692	1.27939	1.00907	0	0	0
ENSG00000134817.10_2	APLNR	chr11:57001051-57004788	-	protein_coding	0.953644	1.93676	0.0379238	0.5546	0.953644	0	0.525997	0.595346	1.98413	0	0	0
ENSG00000128594.7_3	LRRC4	chr7:127667124-127672160	-	protein_coding	0.896842	1.86199	0.0115831	0.5546	0.896842	0	0.603913	1.46768	0.631021	0	0	0
ENSG00000019991.15_3	HGF	chr7:81328322-81399754	-	protein_coding	0.882708	1.84383	0.0125245	0.5546	0.882708	0	0.442183	0.843578	1.35767	0	0	0
ENSG00000171766.15_3	GATM	chr15:45653322-45694525	-	protein_coding	0.800996	1.7423	0.00190671	0.5546	0.800996	0	0.517265	0.975302	0.764724	0	0	0
ENSG00000279712.1_3	FP325330.3	chr22:48312477-48322013	+	lincRNA	0.7656	1.70008	0.0357793	0.5546	0.7656	0	1.2932	0.686312	0.270649	0	0	0

## Sheet: down_test_vs_CK
#log2FC <= -0.585 #p-value cut-off <= 0.05 #q-value cut-off <= 1.00 #Gene biotype: processed_transcript,lincRNA,3prime_overlapping_ncrna,antisense,non_coding,sense_intronic,sense_overlapping,TEC,known_ncrna,macro_lncRNA,bidirectional_promoter_lncrna,ncRNA,protein_coding #Condition pair: down_test_vs_CK Column A: Track_id, The database name in gene level. Column B: Gene_Name, The name of gene. Col…
Annotation					DE Statistic				FPKM
Track_id	Gene_Name	Locus	Strand	Gene_Type	log2FC	Fold_Change	p_value	q_value	test_FPKM	CK_FPKM	1	2	3	CK1	CK2	CK3-1
ENSG00000177954.11_2	RPS27	chr1:153963235-153964626	+	protein_coding	-6.64015	0.0100257	0.0169908	0.5546	0.930325	7.57048	0	0	5.92097	1320.3	59.3942	85.0654
ENSG00000169715.14_2	MT1E	chr16:56659387-56661024	+	protein_coding	-6.0192	0.0154184	0.0151341	0.5546	0	6.0192	0	0	0	479.031	15.4747	33.4979
ENSG00000105677.11_2	TMEM147	chr19:36036497-36038428	+	protein_coding	-5.82618	0.0176256	0.0064927	0.5546	0	5.82618	0	0	0	26.261	24.0396	266.545
ENSG00000074800.13_3	ENO1	chr1:8921061-8939308	-	protein_coding	-5.756	0.0185043	0.0222467	0.5546	0	5.756	0	0	0	459.4	10.9638	27.6536
ENSG00000189334.8_2	S100A14	chr1:153586731-153589462	-	protein_coding	-5.42746	0.0232365	0.0278441	0.5546	0	5.42746	0	0	0	388.934	9.80422	17.9192
ENSG00000164237.8_2	CMBL	chr5:10275987-10308138	-	protein_coding	-5.06893	0.029792	0.0170498	0.5546	0	5.06893	0	0	0	18.1164	192.099	9.24505
ENSG00000106366.8_2	SERPINE1	chr7:100770370-100782547	+	protein_coding	-5.05139	0.0301564	0.0267509	0.5546	0.938826	5.99022	0	0	6.04441	46.2992	281.559	18.2194
ENSG00000165264.6	NDUFB6	chr9:32552997-32573160	-	protein_coding	-5.02326	0.0307503	0.00483065	0.5546	0	5.02326	0	0	0	41.0242	80.2475	9.07265
ENSG00000116199.11_2	FAM20B	chr1:178994939-179045697	+	protein_coding	-4.85652	0.0345176	0.00265257	0.5546	0	4.85652	0	0	0	9.97068	35.7654	59.2843
ENSG00000099194.5_2	SCD	chr10:102106881-102124591	+	protein_coding	-4.83286	0.0350884	0.0382445	0.5546	0.511318	5.34418	0	0.681556	0.722086	344.197	9.08918	18.2465
ENSG00000166200.14_2	COPS2	chr15:49398265-49447858	-	protein_coding	-4.82356	0.0353154	0.00211925	0.5546	0.18142	5.00498	0	0	0.458271	11.9132	47.2291	52.1625
ENSG00000184216.13_3	IRAK1	chrX:153275951-153285431	-	protein_coding	-4.759	0.0369315	0.0409762	0.5546	0	4.759	0	0	0	29.0211	174.224	2.77387
ENSG00000084207.15_2	GSTP1	chr11:67351066-67354131	+	protein_coding	-4.70721	0.0382814	0.0280365	0.5546	0.303123	5.01034	0.878225	0	0	212.325	11.7877	11.273
ENSG00000074276.10_2	CDHR2	chr5:175969512-176022975	+	protein_coding	-4.69336	0.0386508	0.0258051	0.5546	0	4.69336	0	0	0	17.7888	150.059	5.10207
ENSG00000034152.18_3	MAP2K3	chr17:21187984-21218552	+	protein_coding	-4.53161	0.0432363	0.0235044	0.5546	0.489309	5.02092	0.644301	0	0.68232	4.76796	70.9078	81.5174
ENSG00000134333.13_3	LDHA	chr11:18415935-18429972	+	protein_coding	-4.46539	0.0452671	0.0360824	0.5546	0.992679	5.45807	0	0.523486	4.17178	64.8905	153.607	7.3383
ENSG00000088812.17_3	ATRN	chr20:3451687-3631769	+	protein_coding	-4.40203	0.0472994	0.0214041	0.5546	0.644831	5.04687	0.337871	0.368906	1.08715	5.85716	106.761	47.8841
ENSG00000125835.18_3	SNRPB	chr20:2442280-2451499	-	protein_coding	-4.33898	0.0494125	0.0471746	0.5546	0.638668	4.97765	0	0	2.77376	129.052	3.99316	47.1695
ENSG00000087245.12_3	MMP2	chr16:55423612-55540603	+	protein_coding	-4.26352	0.0520657	0.0483495	0.5546	0.361302	4.62483	0	0	1.11977	6.09878	186.033	10.3118
ENSG00000006611.15_2	USH1C	chr11:17515442-17565963	-	protein_coding	-4.23884	0.052964	0.0106662	0.5546	0.418805	4.65765	0	1.38901	0	7.11594	34.6037	54.647
ENSG00000179091.4_2	CYC1	chr8:145149930-145152428	+	protein_coding	-4.23101	0.0532524	0.028187	0.5546	0.400175	4.63119	0	0	1.29823	118.175	6.23589	16.6482
ENSG00000171867.16_3	PRNP	chr20:4666882-4682236	+	protein_coding	-4.18101	0.0551302	0.0261023	0.5546	0.138378	4.31939	0.333423	0	0	101.443	10.8175	5.5734
ENSG00000234741.7_3	GAS5	chr1:173833038-173838020	-	processed_transcript	-4.17298	0.0554379	0.0375075	0.5546	0.271067	4.44405	0	0.757105	0	132.553	5.41343	11.0402
ENSG00000064393.15_2	HIPK2	chr7:139246316-139477577	-	protein_coding	-4.15196	0.0562516	0.000258575	0.405471	0.189939	4.3419	0	0	0.484335	12.8585	25.5188	21.6911
ENSG00000138821.12_3	SLC39A8	chr4:103172198-103352415	-	protein_coding	-4.13802	0.0567978	0.0100707	0.5546	0	4.13802	0	0	0	5.49058	14.1416	54.5328
ENSG00000145907.14_2	G3BP1	chr5:151150606-151192346	+	protein_coding	-4.01744	0.061749	0.00930777	0.5546	0.55632	4.57376	0	2.17985	0	22.3153	10.0453	51.4444
ENSG00000125991.19_4	ERGIC3	chr20:34129770-34145405	+	protein_coding	-4.00465	0.062299	0.00635905	0.5546	0	4.00465	0	0	0	22.2866	30.4902	4.63996
ENSG00000158195.10_2	WASF2	chr1:27730730-27816669	-	protein_coding	-3.99843	0.062568	0.0270269	0.5546	0.818165	4.8166	0	0	4.48121	40.1046	7.98834	59.569
ENSG00000100567.12_3	PSMA3	chr14:58711549-58738730	+	protein_coding	-3.95884	0.0643088	0.0149802	0.5546	1.26875	5.22759	0.164107	2.52874	2.40549	19.5032	21.194	114.591
ENSG00000163399.15_2	ATP1A1	chr1:116915290-116952883	+	protein_coding	-3.93958	0.0651729	0.0468069	0.5546	2.08918	6.02876	0	2.90188	18.7443	67.4772	29.5872	131.871
ENSG00000125657.4_2	TNFSF9	chr19:6531010-6535939	+	protein_coding	-3.92807	0.0656951	0.0105323	0.5546	0	3.92807	0	0	0	48.8413	6.16069	8.88228
ENSG00000004455.16_2	AK2	chr1:33473541-33546597	-	protein_coding	-3.9125	0.0664081	0.00471499	0.5546	0.323804	4.2363	0	0	0.960761	36.4883	7.78514	19.329
ENSG00000122566.20_3	HNRNPA2B1	chr7:26229547-26241149	-	protein_coding	-3.88195	0.0678291	0.00847866	0.5546	2.11799	5.99994	0.860842	2.63573	11.0902	67.0892	51.1477	72.8201
ENSG00000172053.17_1	QARS	chr3:49133365-49142568	-	protein_coding	-3.87603	0.0681079	0.00932915	0.5546	0	3.87603	0	0	0	25.79	24.2487	3.67946
ENSG00000163788.13_2	SNRK	chr3:43328004-43466256	+	protein_coding	-3.78774	0.0724066	0.032371	0.5546	0.10786	3.89559	0	0	0.251431	2.58763	14.3481	58.8699
ENSG00000100603.13_2	SNW1	chr14:78183942-78227550	-	protein_coding	-3.77036	0.073284	0.00970033	0.5546	0	3.77036	0	0	0	35.3929	4.18277	12.4708
ENSG00000105976.14_3	MET	chr7:116312444-116438440	+	protein_coding	-3.74537	0.0745645	0.045832	0.5546	1.02625	4.77162	0.420144	0	4.94926	40.196	73.1257	5.67383
ENSG00000157557.11_3	ETS2	chr21:40177231-40196879	+	protein_coding	-3.70181	0.0768501	0.0370935	0.5546	0.495893	4.1977	0.795665	0	0.561748	28.7695	2.73951	54.5031
ENSG00000205981.6_2	DNAJC19	chr3:180701497-180707562	-	protein_coding	-3.6631	0.07894	0.0013965	0.5546	0	3.6631	0	0	0	11.9024	20.9149	6.18948
ENSG00000161654.9_2	LSM12	chr17:42112003-42144987	-	protein_coding	-3.659	0.0791646	0.0282772	0.5546	0	3.659	0	0	0	24.2676	1.79731	27.5169
ENSG00000170144.20_3	HNRNPA3	chr2:178077291-178088686	+	protein_coding	-3.61474	0.0816309	0.000500824	0.5546	2.18121	5.79595	2.01735	4.91561	4.22642	42.1299	60.1231	64.0553
ENSG00000136240.9_3	KDELR2	chr7:6485584-6523873	-	protein_coding	-3.5843	0.0833718	0.036338	0.5546	0.725368	4.30966	0.777848	1.54201	0	39.4866	42.9253	3.38519
ENSG00000225096.2_3	AL445250.1	chr6:58287716-58764642	+	lincRNA	-3.55049	0.0853486	2.80181e-05	0.109838	0	3.55049	0	0	0	13.301	8.60803	10.706
ENSG00000187193.8_3	MT1X	chr16:56716336-56718108	+	protein_coding	-3.52643	0.0867838	0.0421008	0.5546	0	3.52643	0	0	0	57.7127	2.87831	5.71907
ENSG00000166197.16_3	NOLC1	chr10:103911933-103923628	+	protein_coding	-3.48396	0.0893767	0.0497215	0.5546	0	3.48396	0	0	0	62.1772	3.19649	4.28299
ENSG00000151929.9_2	BAG3	chr10:121410882-121437331	+	protein_coding	-3.48219	0.0894862	0.0319189	0.5546	0	3.48219	0	0	0	48.7462	4.45862	4.13912
ENSG00000150782.11_2	IL18	chr11:112013974-112034840	-	protein_coding	-3.44842	0.0916057	0.0354481	0.5546	0	3.44842	0	0	0	47.9629	2.9646	5.70139
ENSG00000138617.14_2	PARP16	chr15:65526798-65592956	-	protein_coding	-3.44657	0.0917233	0.0463122	0.5546	0	3.44657	0	0	0	1.28097	13.1783	39.0699
ENSG00000119669.4_2	IRF2BPL	chr14:77490886-77495042	-	protein_coding	-3.44573	0.0917766	0.00195922	0.5546	0.536798	3.98253	1.31535	0	0.318746	9.17336	19.0242	18.3893
ENSG00000147669.10_2	POLR2K	chr8:101162812-101166230	+	protein_coding	-3.41458	0.09378	0.0154401	0.5546	0	3.41458	0	0	0	32.862	5.93541	4.1628
ENSG00000167004.12_2	PDIA3	chr15:44038590-44065477	+	protein_coding	-3.39876	0.0948139	0.0362989	0.5546	0.826758	4.22551	0	0	4.58003	38.5731	21.8213	6.24903
ENSG00000141522.11_2	ARHGDIA	chr17:79825597-79829282	-	protein_coding	-3.36175	0.0972775	0.0458608	0.5546	0.88909	4.25084	0	0	5.35225	35.2286	27.7694	5.62077
ENSG00000106628.10_3	POLD2	chr7:44154280-44163957	-	protein_coding	-3.35287	0.0978784	0.0398982	0.5546	0	3.35287	0	0	0	23.1844	1.17856	19.2411
ENSG00000006453.13_3	BAIAP2L1	chr7:97920963-98030380	-	protein_coding	-3.32039	0.100107	0.0398352	0.5546	0	3.32039	0	0	0	23.9803	17.3087	1.17949
ENSG00000125901.5_2	MRPS26	chr20:3026591-3028900	+	protein_coding	-3.3157	0.100433	0.0317092	0.5546	0	3.3157	0	0	0	39.8915	4.52817	3.36679
ENSG00000100852.12_3	ARHGAP5	chr14:32545320-32628934	+	protein_coding	-3.29237	0.10207	0.0200572	0.5546	0.771056	4.06343	0.184308	1.08207	1.01545	10.6907	6.66812	51.1331
ENSG00000198431.15_3	TXNRD1	chr12:104609557-104744083	+	protein_coding	-3.28748	0.102416	0.0234472	0.5546	2.32466	5.61214	2.95628	4.54376	4.73171	20.6361	167.114	31.1725
ENSG00000198142.4_3	SOWAHC	chr2:110371911-110376567	+	protein_coding	-3.28133	0.102854	0.016839	0.5546	0	3.28133	0	0	0	17.2271	15.3854	2.07725
ENSG00000127774.6_2	EMC6	chr17:3572109-3572962	+	protein_coding	-3.27886	0.10303	0.0363692	0.5546	0	3.27886	0	0	0	35.8086	1.9245	7.49388
ENSG00000176046.8_2	NUPR1	chr16:28544029-28550495	-	protein_coding	-3.26872	0.103757	0.0224256	0.5546	0	3.26872	0	0	0	20.3116	1.79883	14.0091
ENSG00000165416.14_2	SUGT1	chr13:53226844-53275044	+	protein_coding	-3.24547	0.105443	0.0410506	0.5546	0.243817	3.48928	0.241554	0	0.337282	4.08242	49.4737	4.52078
ENSG00000179958.8_2	DCTPP1	chr16:30434940-30441396	-	protein_coding	-3.23364	0.106311	0.0310887	0.5546	0	3.23364	0	0	0	35.4355	2.88356	4.88188
ENSG00000128595.16_3	CALU	chr7:128379346-128411861	+	protein_coding	-3.17211	0.110943	0.0104328	0.5546	1.15046	4.32257	0.932985	1.79851	1.02217	47.2051	8.70603	16.1212
ENSG00000198231.12_3	DDX42	chr17:61850963-61896677	+	protein_coding	-3.08265	0.118041	0.02768	0.5546	0.413669	3.49631	0	0.152348	1.05115	8.94229	3.33789	32.3213
ENSG00000185787.14_3	MORF4L1	chr15:79102829-79190475	+	protein_coding	-3.07402	0.118749	0.00394205	0.5546	0.30657	3.38059	0.431899	0	0.321138	18.805	8.13597	5.24376
ENSG00000066855.15_2	MTFR1	chr8:66556969-66683496	+	protein_coding	-3.04324	0.121309	0.0376353	0.5546	0	3.04324	0	0	0	18.1144	1.10245	12.9389
ENSG00000151304.5_2	SRFBP1	chr5:121297656-121411265	+	protein_coding	-3.00169	0.124854	0.0447797	0.5546	0	3.00169	0	0	0	7.46477	26.1424	1.23632
ENSG00000078304.19_3	PPP2R5C	chr14:102228135-102394326	+	protein_coding	-2.99018	0.125853	0.0363557	0.5546	0.475133	3.46532	0.0631131	0	1.52644	7.31454	33.867	3.64773
ENSG00000175550.7_2	DRAP1	chr11:65686728-65689032	+	protein_coding	-2.94692	0.129685	0.0472327	0.5546	0.29528	3.2422	0	0.847842	0	36.4612	4.36779	3.21329
ENSG00000162910.18_2	MRPL55	chr1:228294380-228297013	-	protein_coding	-2.9018	0.133804	0.0112022	0.5546	0	2.9018	0	0	0	11.9488	9.55902	2.05306
ENSG00000073921.17_3	PICALM	chr11:85668727-85780924	-	protein_coding	-2.84342	0.13933	3.1726e-06	0.0342831	0.989026	3.83245	0.889681	1.0735	0.995666	14.0475	13.7738	12.0043
ENSG00000129235.10_2	TXNDC17	chr17:6544078-6547861	+	protein_coding	-2.84176	0.13949	0.0352283	0.5546	0.132699	2.97446	0.317768	0	0	10.4049	1.33066	17.2656
ENSG00000105618.13_3	PRPF31	chr19:54618790-54635150	+	protein_coding	-2.81542	0.142061	0.00785333	0.5546	0	2.81542	0	0	0	14.3446	4.36606	3.23612
ENSG00000141367.11_3	CLTC	chr17:57697050-57774317	+	protein_coding	-2.77867	0.145726	0.0462809	0.5546	1.56762	4.34629	2.44096	0.386182	4.46012	25.4726	6.17282	43.3209
ENSG00000143179.14_3	UCK2	chr1:165796768-165880855	+	protein_coding	-2.77624	0.145972	0.0366657	0.5546	0.540531	3.31677	0	0	2.07714	17.7623	13.1383	2.72957
ENSG00000157778.8_2	PSMG3	chr7:1606966-1610641	-	protein_coding	-2.77151	0.146451	0.0173912	0.5546	0	2.77151	0	0	0	16.939	2.6037	3.92467
ENSG00000157450.15_3	RNF111	chr15:59157374-59389618	+	protein_coding	-2.76893	0.146713	0.0128055	0.5546	0.324757	3.09369	0	0.331172	0.475877	2.6033	12.9364	11.3887
ENSG00000104331.8_4	IMPAD1	chr8:57870492-57906403	-	protein_coding	-2.76828	0.146779	0.0348589	0.5546	0	2.76828	0	0	0	17.3443	6.72013	1.23294
ENSG00000108654.13_3	DDX5	chr17:62495734-62504317	-	protein_coding	-2.76271	0.147347	0.0282353	0.5546	1.4686	4.23131	0.591669	2.20251	3.15851	39.1348	21.0966	6.47156
ENSG00000174574.15_3	AKIRIN1	chr1:39456895-39471731	+	protein_coding	-2.71925	0.151853	0.0407591	0.5546	0	2.71925	0	0	0	21.7014	1.82459	3.45367
ENSG00000140859.15_3	KIFC3	chr16:57792129-57896957	-	protein_coding	-2.68735	0.155248	0.00952596	0.5546	0.339281	3.02663	1.02489	0	0	4.7654	5.0494	14.5159
ENSG00000134597.15_3	RBMX2	chrX:129535943-129547317	+	protein_coding	-2.67462	0.156624	0.0158468	0.5546	0	2.67462	0	0	0	9.6513	8.60445	1.54418
ENSG00000160633.12_2	SAFB	chr19:5623046-5668489	+	protein_coding	-2.61277	0.163485	0.0440351	0.5546	0	2.61277	0	0	0	13.6179	7.58067	0.824566
ENSG00000196365.11_2	LONP1	chr19:5691845-5720583	-	protein_coding	-2.58485	0.16668	0.0221335	0.5546	0	2.58485	0	0	0	12.3753	5.61299	1.44144
ENSG00000105854.12_3	PON2	chr7:95034175-95064641	-	protein_coding	-2.57123	0.168261	0.0248573	0.5546	0	2.57123	0	0	0	15.4446	2.62931	2.51723
ENSG00000181915.4_2	ADO	chr10:64564617-64568243	+	protein_coding	-2.5472	0.171087	0.0420914	0.5546	0.189809	2.73701	0	0	0.483935	19.8706	2.02611	3.69186
ENSG00000148296.6_2	SURF6	chr9:136195610-136203235	-	protein_coding	-2.53086	0.173035	0.0384344	0.5546	0	2.53086	0	0	0	10.6229	8.03199	0.83866
ENSG00000118900.14_3	UBN1	chr16:4896666-4932361	+	protein_coding	-2.52967	0.173178	0.00297763	0.5546	0	2.52967	0	0	0	4.27312	2.79785	8.61421
ENSG00000100418.7_2	DESI1	chr22:41994032-42017100	-	protein_coding	-2.44882	0.183161	0.0275821	0.5546	0	2.44882	0	0	0	7.07399	1.01956	8.98067
ENSG00000266338.6_2	NBPF15	chr1:148555979-148596267	+	protein_coding	-2.44714	0.183373	0.00133025	0.5546	0	2.44714	0	0	0	7.32796	3.5368	3.29243
ENSG00000143436.10_4	MRPL9	chr1:151732119-151736040	-	protein_coding	-2.43624	0.184765	0.0482705	0.5546	0.398729	2.83497	1.29133	0	0	19.6181	2.81636	3.6167
ENSG00000140564.11_3	FURIN	chr15:91411822-91426688	+	protein_coding	-2.43266	0.185224	0.0377405	0.5546	0.446769	2.87943	0.333371	0	0.898986	10.2368	1.61905	12.5392
ENSG00000004975.11_2	DVL2	chr17:7128660-7137864	-	protein_coding	-2.42905	0.185688	0.0145516	0.5546	0	2.42905	0	0	0	7.94009	6.27478	1.40151
ENSG00000270055.1_4	AC127502.2	chr15:30780166-30782516	+	sense_intronic	-2.4269	0.185964	0.0102059	0.5546	0	2.4269	0	0	0	8.1216	5.42669	1.6525
ENSG00000198816.6_3	ZNF358	chr19:7580178-7585912	+	protein_coding	-2.41889	0.187	0.00861477	0.5546	0	2.41889	0	0	0	4.57396	8.57532	1.86522
ENSG00000244462.7_3	RBM12	chr20:34236847-34252878	-	protein_coding	-2.38541	0.19139	0.0360805	0.5546	0.545026	2.93044	0.512787	0.485055	0.382571	19.1951	2.23416	5.78328
ENSG00000141429.13_3	GALNT1	chr18:33161081-33291798	+	protein_coding	-2.30188	0.202799	0.047538	0.5546	0.406409	2.70829	1.32822	0	0	11.5587	7.86164	1.50823
ENSG00000099817.11_2	POLR2E	chr19:1086578-1095379	-	protein_coding	-2.25622	0.20932	0.0450656	0.5546	0.205799	2.46202	0	0	0.534105	14.6917	2.09795	2.44095
ENSG00000089234.15_3	BRAP	chr12:112079950-112123790	-	protein_coding	-2.24482	0.21098	0.0339326	0.5546	0	2.24482	0	0	0	5.26374	8.32239	0.823545
ENSG00000125249.6_2	RAP2A	chr13:98086476-98121382	+	protein_coding	-2.22682	0.213629	0.0157083	0.5546	0.278489	2.50531	0.379249	0.293773	0	5.54015	1.82019	8.92323
ENSG00000173611.17_3	SCAI	chr9:127704887-127905785	-	protein_coding	-2.21115	0.215962	0.0302291	0.5546	0	2.21115	0	0	0	1.38785	10.3759	2.65489
ENSG00000111321.10_2	LTBR	chr12:6484211-6500737	+	protein_coding	-2.13337	0.227925	0.0448519	0.5546	0.12214	2.25551	0.28915	0	0	12.1108	2.02343	1.74661
ENSG00000162688.16_3	AGL	chr1:100315640-100389579	+	protein_coding	-2.09555	0.233979	0.000808975	0.5546	0.12765	2.2232	0	0	0.304005	2.58293	4.43251	4.23011
ENSG00000179094.15_3	PER1	chr17:8043790-8059824	-	protein_coding	-2.08459	0.235764	0.0330476	0.5546	0	2.08459	0	0	0	6.07242	0.721546	5.26733
ENSG00000180228.12_2	PRKRA	chr2:179296141-179316239	-	protein_coding	-2.08263	0.236083	0.0230014	0.5546	0	2.08263	0	0	0	4.34433	6.34831	0.935189
ENSG00000075568.16_2	TMEM131	chr2:98372796-98612354	-	protein_coding	-2.0096	0.248342	0.0348786	0.5546	0.310632	2.32023	0	0	0.907782	3.44689	1.72319	9.28597
ENSG00000085721.12_2	RRN3	chr16:15153879-15188174	-	protein_coding	-2.00646	0.248883	0.0388013	0.5546	1.29718	3.30364	1.09867	1.56441	1.75768	15.8365	3.02157	13.2181
ENSG00000133030.20_3	MPRIP	chr17:16945859-17120993	+	protein_coding	-1.99129	0.251514	0.0497183	0.5546	1.78031	3.7716	0.93765	1.49995	7.36704	8.91668	11.7885	19.0866
ENSG00000092148.12_3	HECTD1	chr14:31569318-31677010	-	protein_coding	-1.96246	0.25659	0.0142705	0.5546	0.256402	2.21887	0	0	0.704332	6.70112	3.39464	1.98098
ENSG00000150760.12_2	DOCK1	chr10:128593978-129250781	+	protein_coding	-1.85684	0.27608	0.0244525	0.5546	0.770917	2.62776	0.299359	0.310844	1.91694	8.01875	5.76968	2.86714
ENSG00000090863.11_3	GLG1	chr16:74481325-74641042	-	protein_coding	-1.84044	0.279236	0.042821	0.5546	1.00572	2.84617	2.93122	0.3819	0.490234	8.51864	3.13913	8.43761
ENSG00000164190.17_3	NIPBL	chr5:36876861-37066515	+	protein_coding	-1.79445	0.288282	0.00834148	0.5546	0.497142	2.29159	0.459118	0.365999	0.410664	7.12335	2.56881	3.04812
ENSG00000168291.12_2	PDHB	chr3:58413357-58419584	-	protein_coding	-1.72122	0.303292	0.0480366	0.5546	0	1.72122	0	0	0	6.49396	1.62282	0.823623
ENSG00000118257.16_3	NRP2	chr2:206546714-206662857	+	protein_coding	-1.61911	0.325537	0.0101698	0.5546	0.53514	2.15425	0.28532	0.12168	1.11057	5.02504	2.73477	2.91973
ENSG00000089022.13_2	MAPKAPK5	chr12:112279782-112340042	+	protein_coding	-1.36383	0.388549	0.045736	0.5546	0.2846	1.64843	0.174025	0	0.539368	2.75768	0.728724	3.74282
ENSG00000104047.14_2	DTWD1	chr15:49913177-49948429	+	protein_coding	-1.32273	0.399777	0.0372324	0.5546	0	1.32273	0	0	0	2.18965	2.55201	0.381429
ENSG00000272602.5_3	ZNF595	chr4:53179-88099	+	protein_coding	-1.30024	0.406059	0.032764	0.5546	0.348819	1.64906	0	0	1.06545	3.13095	1.54565	1.93359
ENSG00000173065.13_3	FAM222B	chr17:27082996-27182250	-	protein_coding	-1.28232	0.411135	0.021707	0.5546	0.216025	1.49834	0.567076	0	0	2.45174	0.925509	2.39277
ENSG00000186566.12_3	GPATCH8	chr17:42472652-42580798	-	protein_coding	-1.25722	0.418349	0.0460834	0.5546	0.336575	1.5938	0	0.598457	0.259669	3.54377	2.3682	0.796913
ENSG00000276672.1_4	AL161891.1	chr13:34420327-34424962	+	sense_intronic	-1.17598	0.442582	0.00529878	0.5546	0	1.17598	0	0	0	2.00694	1.09346	0.832432
ENSG00000105085.10_3	MED26	chr19:16685718-16739873	-	protein_coding	-0.858437	0.55155	0.0352874	0.5546	0	0.858437	0	0	0	1.41511	0.951081	0.264832
ENSG00000049192.14_3	ADAMTS6	chr5:64444563-64777747	-	protein_coding	-0.806861	0.571624	0.0132634	0.5546	0.23178	1.03864	0	0.244348	0.301297	0.991182	1.49257	0.746738
ENSG00000117020.16_3	AKT3	chr1:243651535-244014381	-	protein_coding	-0.690085	0.619817	0.0272058	0.5546	0.405845	1.09593	0.73486	0.226814	0.0926255	1.10825	1.07721	1.23009
