# Supplementary material for: Regulation of COL1A2, AKT3 genes, and related signaling pathway in the pathology of congenital talipes equinovarus
Source: Front Pediatr. 2022 Jul 22;10:890109. doi: 10.3389/fped.2022.890109 (PMC9355787; doi:10.3389/fped.2022.890109)
Supplement: Supplementary file 3 [file Data_Sheet_3.ZIP › Differentially_Expressed_miRNA.xlsx]

## Sheet: up_Treatment_vs_Normal
#log2FC >= 0.585 #p-value cut-off <= 0.05 #q-value cut-off <= 1.00 #Gene biotype: miRNA #Condition pair: up_Treatment_vs_Normal Column A: Mature_ID, The ID of mature miRNA. Column B: Arm, The arm of miRNA. Column C: Mature_Acc, The accession number of mature miRNA from miRBase. Column D: Mature_Seq, The mature sequence of miRNA. Column E: Seed, The seed sequence of miRNA. Column F: Length, The le…
Annotation																		DE Statistic				CPM
Mature_ID	Arm	Mature_Acc	Mature_Seq	Seed	Length	High_Confidence	Type	Canonical	Pre_ID	Pre_Acc	Pre_Seq	Pre_Locus	Family_AC	Family_ID	Clustered_miRNAs	Promoter	Primary_microRNA	log2FC	Fold_Change	p_value	q_value	Treatment_CPM	Normal_CPM	1	2	3	CK1	CK2	CK3-1
hsa-miR-141-5p	5p	MIMAT0004598	CAUCUUCCAGUACAGUGUUGGA	AUCUUC	22	Yes	Star_miRNA	canonical_conserved_miRNA	hsa-mir-141	MI0000457	CGGCCGGCCCUGGGUCCAUCUUCCAGUACAGUGUUGGAUGGUCUAAUUGUGAAGCUCCUAACACUGUCUGGUAAAGAUGGCUCCCGGGUGGGUUC	chr12:6964097-6964191(+)	MIPF0000019	mir-8	141,200c	p1@ENST00000537269	ENST00000607161.1	7.41281	170.403	0.018663	0.99686	1.67013	-5.74268	0	9.50567	0	0	0	0
hsa-miR-29a-5p	5p	MIMAT0004503	ACUGAUUUCUUUUGGUGUUCAG	CUGAUU	22	Yes	Star_miRNA	canonical_conserved_miRNA	hsa-mir-29a	MI0000087	AUGACUGAUUUCUUUUGGUGUUCAGAGUCAAUAUAAUUUUCUAGCACCAUCUGAAAUCGGUUAU	chr7:130876747-130876810(-)	MIPF0000009	mir-29	29a,29b-1	p@chr7:130597585..130597624,-	ENST00000432045.2	7.35439	163.641	0.0146984	0.99686	1.61171	-5.74268	6.57506	2.57781	0	0	0	0
hsa-miR-578	5p	MIMAT0003243	CUUCUUGUGCUCUAGGAUUGU	UUCUUG	21	NO	-	non-canonical_miRNA	hsa-mir-578	MI0003585	AGAUAAAUCUAUAGACAAAAUACAAUCCCGGACAACAAGAAGCUCCUAUAGCUCCUGUAGCUUCUUGUGCUCUAGGAUUGUAUUUUGUUUAUAUAU	chr4:165386242-165386337(+)	MIPF0000477	mir-578	578	p1@CPE	NM_001873	7.20379	147.42	0.0288913	0.99686	1.46111	-5.74268	0	8.21677	0	0	0	0
hsa-miR-1264	5p	MIMAT0005791	CAAGUCUUAUUUGAGCACCUGUU	AAGUCU	23	NO	Mature_miRNA	canonical_conserved_miRNA	hsa-mir-1264	MI0003758	AGGUCCUCAAUAAGUAUUUGUUGAAAGAAUAAAUAAACCAACAAGUCUUAUUUGAGCACCUGUUAUGUG	chrX:114652655-114652723(+)	MIPF0000098	mir-95	1264,1912	p1@HTR2C	ENST00000371950.3	6.89506	119.02	0.0332438	0.99686	1.15238	-5.74268	1.31501	5.31673	0	0	0	0
hsa-miR-449a	5p	MIMAT0001541	UGGCAGUGUAUUGUUAGCUGGU	GGCAGU	22	NO	Mature_miRNA	canonical_conserved_miRNA	hsa-mir-449a	MI0001648	CUGUGUGUGAUGAGCUGGCAGUGUAUUGUUAGCUGGUUGAAUAUGUGAAUGGCAUCGGCUAACAUGCAACUGCUGUCUUAUUGCAUAUACA	chr5:55170532-55170622(-)	MIPF0000133	mir-449	449a,449b,449c	p@chr5:54472341..54472349,-	curation	6.66244	101.297	0.0413733	0.99686	0.919764	-5.74268	1.12715	4.51117	0	0	0	0
hsa-miR-1247-3p	3p	MIMAT0022721	CCCCGGGAACGUCGAGACUGGAGC	CCCGGG	24	Yes	Star_miRNA	canonical_conserved_miRNA	hsa-mir-1247	MI0006382	CCGCUUGCCUCGCCCAGCGCAGCCCCGGCCGCUGGGCGCACCCGUCCCGUUCGUCCCCGGACGUUGCUCUCUACCCCGGGAACGUCGAGACUGGAGCGCCCGAACUGAGCCACCUUCGCGGACCCCGAGAGCGGCG	chr14:101560287-101560422(-)	MIPF0000669	mir-1247	1247	p1@DIO3OS,p1@MIR1247	ENST00000553729.1	6.62595	98.7667	0.0325325	0.99686	0.883272	-5.74268	2.63002	1.2889	1.5669	0	0	0
hsa-miR-675-5p	5p	MIMAT0004284	UGGUGCGGAGAGGGCCCACAGUG	GGUGCG	23	Yes	Star_miRNA	canonical_conserved_miRNA	hsa-mir-675	MI0005416	CCCAGGGUCUGGUGCGGAGAGGGCCCACAGUGGACUUGGUGACGCUGUAUGCCCUCACCGCUCAGCCCCUGGG	chr11:1996759-1996831(-)	MIPF0000365	mir-675	675	p1@H19	ENST00000422826.1	5.3404	40.5155	0.0241147	0.99686	1.6675	-3.6729	0.187859	8.21677	1.07725	0	0.195801	0
hsa-miR-516a-5p	5p	MIMAT0004770	UUCUCGAGGAAAGAAGCACUUUC	UCUCGA	23	Yes	Mature_miRNA	canonical_hsa-specific_miRNA	hsa-mir-516a-1	MI0003180	UCUCAGGCUGUGACCUUCUCGAGGAAAGAAGCACUUUCUGUUGUCUGAAAGAAAAGAAAGUGCUUCCUUUCAGAGGGUUACGGUUUGAGA	chr19:53756741-53756830(+)	MIPF0000020	mir-515	512-1,512-2,498,520e,515-1,519e,520f,515-2,519c,520a,526b,519b,525,523,518f,520b,518b,526a-1,520c,518c,524,517a,519d,521-2,520d,517b,520g,516b-2,526a-2,518e,518a-1,518d,516b-1,518a-2,517c,520h,521-1,522,519a-1,527,516a-1,516a-2,519a-2,1323,1283-1,1283-2	Unknown	Unknown	3.53734	11.6103	0.024452	0.99686	2.49764	-1.0397	5.82362	6.76675	4.30899	0	0	1.42355
hsa-miR-516a-5p	5p	MIMAT0004770	UUCUCGAGGAAAGAAGCACUUUC	UCUCGA	23	Yes	Mature_miRNA	canonical_hsa-specific_miRNA	hsa-mir-516a-2	MI0003181	UCUCAGGUUGUGACCUUCUCGAGGAAAGAAGCACUUUCUGUUGUCUGAAAGAAAAGAAAGUGCUUCCUUUCAGAGGGUUACGGUUUGAGA	chr19:53761133-53761222(+)	MIPF0000020	mir-515	512-1,512-2,498,520e,515-1,519e,520f,515-2,519c,520a,526b,519b,525,523,518f,520b,518b,526a-1,520c,518c,524,517a,519d,521-2,520d,517b,520g,516b-2,526a-2,518e,518a-1,518d,516b-1,518a-2,517c,520h,521-1,522,519a-1,527,516a-1,516a-2,519a-2,1323,1283-1,1283-2	Unknown	Unknown	3.53734	11.6103	0.024452	0.99686	2.49764	-1.0397	5.82362	6.76675	4.30899	0	0	1.42355
hsa-miR-516b-5p	5p	MIMAT0002859	AUCUGGAGGUAAGAAGCACUUU	UCUGGA	22	Yes	Mature_miRNA	canonical_hsa-specific_miRNA	hsa-mir-516b-1	MI0003172	UCUCAGGCUGUGACCAUCUGGAGGUAAGAAGCACUUUCUGUUUUGUGAAAGAAAAGAAAGUGCUUCCUUUCAGAGGGUUACUCUUUGAGA	chr19:53736845-53736934(+)	MIPF0000020	mir-515	512-1,512-2,498,520e,515-1,519e,520f,515-2,519c,520a,526b,519b,525,523,518f,520b,518b,526a-1,520c,518c,524,517a,519d,521-2,520d,517b,520g,516b-2,526a-2,518e,518a-1,518d,516b-1,518a-2,517c,520h,521-1,522,519a-1,527,516a-1,516a-2,519a-2,1323,1283-1,1283-2	Unknown	Unknown	2.73361	6.65118	0.00349509	0.99686	4.26159	1.52798	23.4824	24.9725	9.10763	1.04023	3.52443	4.09269
hsa-miR-516b-5p	5p	MIMAT0002859	AUCUGGAGGUAAGAAGCACUUU	UCUGGA	22	Yes	Mature_miRNA	canonical_hsa-specific_miRNA	hsa-mir-516b-2	MI0003167	UCUCAUGAUGUGACCAUCUGGAGGUAAGAAGCACUUUGUGUUUUGUGAAAGAAAGUGCUUCCUUUCAGAGGGUUACUCUUUGAGA	chr19:53725442-53725526(+)	MIPF0000020	mir-515	512-1,512-2,498,520e,515-1,519e,520f,515-2,519c,520a,526b,519b,525,523,518f,520b,518b,526a-1,520c,518c,524,517a,519d,521-2,520d,517b,520g,516b-2,526a-2,518e,518a-1,518d,516b-1,518a-2,517c,520h,521-1,522,519a-1,527,516a-1,516a-2,519a-2,1323,1283-1,1283-2	Unknown	Unknown	2.16851	4.49557	0.0424493	0.99686	3.46292	1.29442	14.653	11.7613	6.65934	0.130029	3.32862	3.91475
																			0.00349509
																			0.0146984
																			0.018663
																			0.0241147
																			0.024452
																			0.024452
																			0.0288913
																			0.0325325
																			0.0332438
																			0.0413733

## Sheet: down_Treatment_vs_Normal
#log2FC <= -0.585 #p-value cut-off <= 0.05 #q-value cut-off <= 1.00 #Gene biotype: miRNA #Condition pair: down_Treatment_vs_Normal Column A: Mature_ID, The ID of mature miRNA. Column B: Arm, The arm of miRNA. Column C: Mature_Acc, The accession number of mature miRNA from miRBase. Column D: Mature_Seq, The mature sequence of miRNA. Column E: Seed, The seed sequence of miRNA. Column F: Length, The…
Annotation																		DE Statistic				CPM
Mature_ID	Arm	Mature_Acc	Mature_Seq	Seed	Length	High_Confidence	Type	Canonical	Pre_ID	Pre_Acc	Pre_Seq	Pre_Locus	Family_AC	Family_ID	Clustered_miRNAs	Promoter	Primary_microRNA	log2FC	Fold_Change	p_value	q_value	Treatment_CPM	Normal_CPM	1	2	3	CK1	CK2	CK3-1
hsa-miR-371a-5p	5p	MIMAT0004687	ACUCAAACUGUGGGGGCACU	CUCAAA	20	Yes	Mature_miRNA	canonical_conserved_miRNA	hsa-mir-371a	MI0000779	GUGGCACUCAAACUGUGGGGGCACUUUCUGCUCUCUGGUGAAAGUGCCGCCAUCUUUUGAGUGUUAC	chr19:53787675-53787741(+)	MIPF0000068	mir-290	371a,372,373,371b	p@chr19:54290224..54290230,+	curation	-7.39175	0.00595472	0.0092693	0.99686	-5.74268	1.64907	0	0	0	2.60058	5.87404	0.889716
hsa-miR-372-3p	3p	MIMAT0000724	AAAGUGCUGCGACAUUUGAGCGU	AAGUGC	23	NO	Mature_miRNA	canonical_conserved_miRNA	hsa-mir-372	MI0000780	GUGGGCCUCAAAUGUGGAGCACUAUUCUGAUGUCCAAGUGGAAAGUGCUGCGACAUUUGAGCGUCAC	chr19:53787890-53787956(+)	MIPF0000068	mir-290	371a,372,373,371b	p@chr19:54290224..54290230,+	curation	-7.33067	0.00621223	3.32894e-06	0.0037151	-3.89378	3.43689	0	0.161113	0	8.5819	11.9439	11.9222
hsa-miR-3085-3p	3p	MIMAT0048636	UCUGGCUGCUAUGGCCCCCUC	CUGGCU	21	NO	-	non-canonical_miRNA	hsa-mir-3085	MI0039500	CCCUACUCUGGGAAGGUGCCAUUCUGAGGGCCAGGAGUUUGAUUAUGUGUCACUCUGGCUGCUAUGGCCCCCUCCCAGGGUCUGG	chr10:97875813-97875897(-)	-	-	3085	Unknown	Unknown	-7.06084	0.00748991	0.0210534	0.99686	-5.74268	1.31816	0	0	0	1.30029	4.89504	1.2456
hsa-miR-548u	5p	MIMAT0015013	CAAAGACUGCAAUUACUUUUGCG	AAAGAC	23	NO	-	non-canonical_miRNA	hsa-mir-548u	MI0014168	AUUAGGAUGGUGCAAAAGUAAUGUGGUUUUUUUCUUUACUUUUAAUGGCAAAGACUGCAAUUACUUUUGCGCCAACCUAAU	chr6:57390132-57390212(+)	MIPF0000317	mir-548	548u	p1@PRIM2	ENST00000389488.2	-6.46333	0.0113329	0.0419518	0.99686	-5.74268	0.720654	0	0	0	0.260058	2.15382	2.4912
hsa-miR-3146	5p	MIMAT0015018	CAUGCUAGGAUAGAAAGAAUGG	AUGCUA	22	NO	Mature_miRNA	canonical_conserved_miRNA	hsa-mir-3146	MI0014172	GCUAAGUCCCUUCUUUCUAUCCUAGUAUAACUUGAAGAAUUCAAAUAGUCAUGCUAGGAUAGAAAGAAUGGGACUUGGC	chr7:19705358-19705436(-)	MIPF0001626	mir-3146	3146	p1@TWISTNB	NM_001002926	-6.46268	0.0113381	0.0396421	0.99686	-5.74268	0.719998	0	0	0	2.21049	1.95801	0.711773
hsa-miR-541-3p	3p	MIMAT0004920	UGGUGGGCACAGAAUCUGGACU	GGUGGG	22	NO	Star_miRNA	canonical_conserved_miRNA	hsa-mir-541	MI0005539	ACGUCAGGGAAAGGAUUCUGCUGUCGGUCCCACUCCAAAGUUCACAGAAUGGGUGGUGGGCACAGAAUCUGGACUCUGCUUGUG	chr14:101064495-101064578(+)	MIPF0000213	mir-541	134,154,299,376c,369,376a-1,377,379,380,381,382,323a,329-1,329-2,409,412,410,376b,485,487a,494,495,496,539,544a,376a-2,487b,411,654,655,656,758,668,1185-2,1185-1,300,541,889,543,1197,1193,323b	p1@MEG3	Gtl2-Dio3	-4.84497	0.0347952	0.0355095	0.99686	-3.41099	1.43397	0	0	0.195863	2.7306	3.72023	1.60149
hsa-miR-490-3p	3p	MIMAT0002806	CAACCUGGAGGACUCCAUGCUG	AACCUG	22	Yes	Mature_miRNA	canonical_conserved_miRNA	hsa-mir-490	MI0003125	UGGAGGCCUUGCUGGUUUGGAAAGUUCAUUGUUCGACACCAUGGAUCUCCAGGUGGGUCAAGUUUAGAGAUGCACCAACCUGGAGGACUCCAUGCUGUUGAGCUGUUCACAAGCAGCGGACACUUCCA	chr7:136903167-136903294(+)	MIPF0000229	mir-490	490	p1@CHRM2	NM_001006630	-3.41157	0.0939759	2.12804e-05	0.0118745	2.70337	6.11494	3.75718	6.1223	9.49936	126.388	41.3141	40.0372
hsa-miR-582-3p	3p	MIMAT0004797	UAACUGGUUGAACAACUGAACC	AACUGG	22	Yes	Mature_miRNA	canonical_conserved_miRNA	hsa-mir-582	MI0003589	AUCUGUGCUCUUUGAUUACAGUUGUUCAACCAGUUACUAAUCUAACUAAUUGUAACUGGUUGAACAACUGAACCCAAAGGGUGCAAAGUAGAAACAUU	chr5:59703606-59703703(-)	MIPF0000417	mir-582	582	p1@PDE4D	ENST00000507116.1	-1.83927	0.279462	0.0356397	0.99686	2.29673	4.13601	6.76292	4.35005	3.62347	14.9533	15.8599	21.887
hsa-miR-1255b-5p	5p	MIMAT0005945	CGGAUGAGCAAAGAAAGUGGUU	GGAUGA	22	Yes	-	non-canonical_miRNA	hsa-mir-1255b-1	MI0006435	UACGGAUGAGCAAAGAAAGUGGUUUCUUAAAAUGGAAUCUACUCUUUGUGAAGAUGCUGUGAA	chr4:36426366-36426428(-)	MIPF0000506	mir-1255	1255b-1	Unknown	Unknown	-1.7786	0.291465	0.0302337	0.99686	3.84663	5.62524	21.4159	5.63896	16.0608	17.1638	14.8809	116.019
hsa-miR-1255b-5p	5p	MIMAT0005945	CGGAUGAGCAAAGAAAGUGGUU	GGAUGA	22	Yes	-	non-canonical_miRNA	hsa-mir-1255b-2	MI0006436	UCUUACGGAUGAGCAAAGAAAGUGGUUUGCGCCUCAAGAAACCACUUUCUUUGCUCAUCCAUAAGGA	chr1:167998660-167998726(+)	MIPF0000506	mir-1255	1255b-2	p1@DCAF6	ENST00000432587.2	-1.7786	0.291465	0.0302337	0.99686	3.84663	5.62524	21.4159	5.63896	16.0608	17.1638	14.8809	116.019
hsa-miR-4732-5p	5p	MIMAT0019855	UGUAGAGCAGGGAGCAGGAAGCU	GUAGAG	23	NO	-	non-canonical_miRNA	hsa-mir-4732	MI0017369	GAGGGAGCUGUAGAGCAGGGAGCAGGAAGCUGUGUGUGUCCAGCCCUGACCUGUCCUGUUCUGCCCCCAGCCCCUC	chr17:28861655-28861730(-)	-	-	144,451a,451b,4732	p1@MIR4732	ENST00000582320.2	-1.47027	0.360915	0.0445025	0.99686	5.72642	7.19669	103.886	30.7726	24.287	69.4354	83.803	286.844
hsa-miR-215-5p	5p	MIMAT0000272	AUGACCUAUGAAUUGACAGAC	UGACCU	21	Yes	Mature_miRNA	canonical_conserved_miRNA	hsa-mir-215	MI0000291	AUCAUUCAGAAAUGGUAUACAGGAAAAUGACCUAUGAAUUGACAGACAAUAUAGCUGAGUUUGUCUGUCAUUUCUUUAGGCCAAUAUUCUGUAUGACUGUGCUACUUCAA	chr1:220117853-220117962(-)	MIPF0000063	mir-192	215,194-1	p@chr1:220292448..220292466,-	curation	-1.38556	0.382742	0.0409954	0.99686	5.984	7.36955	81.5307	48.495	59.8362	175.799	141.76	178.477
																				3.32894e-06
																				2.12804e-05
																				0.0092693
																				0.0210534
																				0.0302337
																				0.0302337
																				0.0355095
																				0.0356397
																				0.0396421
																				0.0419518
