# Supplementary material for: Regulation of COL1A2, AKT3 genes, and related signaling pathway in the pathology of congenital talipes equinovarus
Source: Front Pediatr. 2022 Jul 22;10:890109. doi: 10.3389/fped.2022.890109 (PMC9355787; doi:10.3389/fped.2022.890109)
Supplement: Supplementary file 3 [file Data_Sheet_3.ZIP › Differentially_Expressed_Transcripts.xlsx]

## Sheet: up_test_vs_CK
#log2FC >= 0.585 #p-value cut-off <= 0.05 #q-value cut-off <= 1.00 #Transcript biotype: processed_transcript,lincRNA,3prime_overlapping_ncrna,antisense,non_coding,sense_intronic,sense_overlapping,TEC,known_ncrna,macro_lncRNA,bidirectional_promoter_lncrna,ncRNA,protein_coding #Condition pair: up_test_vs_CK Column A: Track_id, The database name in transcript level. Column B: Gene_Name, The name of …
Annotation						DE Statistic				FPKM
Track_id	Gene_Name	Trans_Name	Locus	Strand	Trans_Type	log2FC	Fold_Change	p_value	q_value	test_FPKM	CK_FPKM	1	2	3	CK1	CK2	CK3-1
ENST00000320868.9_1	HBA1	HBA1-201	chr16:226679-227521	+	protein_coding	10.3911	1342.84	0.0010434	0.468598	10.3911	0	4874.64	272.006	1818.16	0	0	0
ENST00000251595.10_1	HBA2	HBA2-201	chr16:222846-223709	+	protein_coding	9.55379	751.585	4.64105e-05	0.219236	9.55379	0	1152.36	373.892	980.892	0	0	0
ENST00000335295.4_1	HBB	HBB-201	chr11:5246694-5248301	-	protein_coding	9.08272	542.216	0.0142479	0.468598	12.2279	3.14521	11188.7	7340.64	1342.73	5.22739	110.199	0
ENST00000602755.1_1	AL356488.2	AL356488.2-201	chr1:109642815-109643241	+	lincRNA	7.45703	175.707	0.000200537	0.414447	7.45703	0	366.389	93.275	155.618	0	0	0
ENST00000329565.5_1	SNN	SNN-201	chr16:11762270-11773015	+	protein_coding	6.88448	118.15	0.00195503	0.468598	7.72588	0.841401	275.588	300.575	112.746	4.75256	0	0
ENST00000296029.3_1	PF4	PF4-201	chr4:74846794-74847841	-	protein_coding	6.61024	97.6967	0.0489109	0.468598	8.7319	2.12166	732.253	101.016	1026.47	81.4237	0	0
ENST00000478027.2_1	RPSA	RPSA-207	chr3:39449695-39453929	+	processed_transcript	6.35292	81.7369	0.03017	0.468598	9.42366	3.07074	967.373	509.119	654.69	5.21113	0	94.4967
ENST00000353334.10_1	CD74	CD74-202	chr5:149781233-149792492	-	protein_coding	6.19808	73.4189	0.00943321	0.468598	6.19808	0	342.431	13.3557	79.2713	0	0	0
ENST00000638170.1_1	INAFM2	INAFM2-202	chr15:40615865-40618916	+	protein_coding	5.9269	60.8379	0.00445438	0.468598	7.24498	1.31808	120.467	126.182	224.937	8.47193	0	0.636471
ENST00000366522.6_1	EFCAB2	EFCAB2-202	chr1:245133284-245290466	+	protein_coding	5.54553	46.7058	0.00212009	0.468598	5.7173	0.17177	101.899	76.7374	17.2053	0.344023	0.063451	0
ENST00000336906.4_2	HBG2	HBG2-201	chr11:5274432-5276041	-	protein_coding	5.45225	43.7815	0.00484386	0.468598	5.45225	0	16.5597	28.6308	160.292	0	0	0
ENST00000395080.7_1	SPP1	SPP1-203	chr4:88896840-88904449	+	protein_coding	4.95561	31.0304	0.00940109	0.468598	4.95561	0	115.713	8.29214	26.5502	0	0	0
ENST00000373127.8_1	TREML1	TREML1-201	chr6:41117080-41122075	-	protein_coding	4.8228	28.3014	0.0246196	0.468598	4.8228	0	4.3349	28.4874	143.098	0	0	0
ENST00000602412.1	RP11-343N15.5	RP11-343N15.5-001	chr1:121133256-121134581	+	lincRNA	4.66779	25.4183	0.0417311	0.468598	5.51573	0.847933	174.793	68.7799	6.80667	4.83123	0	0
ENST00000414790.5_2	H19	H19-204	chr11:2016393-2019105	-	lincRNA	4.59497	24.167	0.00472352	0.468598	5.36723	0.772266	40.7092	29.8603	53.6341	3.98225	0	0
ENST00000356887.11_1	GYPC	GYPC-202	chr2:127413511-127454251	+	protein_coding	4.5935	24.1425	0.0339882	0.468598	4.5935	0	5.01943	169.429	12.7167	0	0	0
ENST00000540753.5_1	PTGS1	PTGS1-205	chr9:125132809-125157981	+	protein_coding	4.57075	23.7647	0.0134277	0.468598	5.16248	0.591737	65.1286	67.0791	9.20433	2.42288	0	0
ENST00000396984.1_1	HIST1H2BC	HIST1H2BC-202	chr6:26123584-26124154	-	protein_coding	4.49786	22.5939	0.0253327	0.468598	5.26275	0.764896	160.785	19.8309	15.7917	3.90648	0	0
ENST00000602361.1_1	RMRP	RMRP-201	chr9:35657748-35658015	-	lincRNA	4.36923	20.6667	0.00240107	0.468598	9.78866	5.41942	1770.66	603.409	645.143	23.7243	53.8254	56.8258
ENST00000354232.8_1	ETFB	ETFB-202	chr19:51848423-51860360	-	protein_coding	4.19385	18.301	0.049455	0.468598	5.33472	1.14087	5.17543	128.529	81.1678	3.49099	0	1.38764
ENST00000254976.6_3	SNAP25	SNAP25-201	chr20:10199478-10288066	+	protein_coding	4.10525	17.2109	0.0185154	0.468598	4.10525	0	5.35152	9.94182	72.3577	0	0	0
ENST00000223215.8_1	MEST	MEST-201	chr7:130131934-130146133	+	protein_coding	3.95594	15.5187	0.0220205	0.468598	4.23539	0.279459	77.8372	6.27638	10.6492	0	0	0.788039
ENST00000218068.6_1	PAGE4	PAGE4-201	chrX:49593906-49598576	+	protein_coding	3.85866	14.5069	0.000187148	0.412562	3.85866	0	13.1506	19.8188	9.36311	0	0	0
ENST00000316292.13_1	EEF1A1	EEF1A1-202	chr6:74225473-74230741	-	protein_coding	3.75758	13.5252	0.0116557	0.468598	9.43812	5.68055	552.243	1048.02	574.142	21.3326	40.221	145.551
ENST00000361157.10_1	IFI6	IFI6-202	chr1:27992572-27998729	-	protein_coding	3.61599	12.2609	0.0250032	0.468598	4.40884	0.792846	25.881	7.73093	39.8385	4.2001	0	0
ENST00000463042.1_1	SDCCAG8	SDCCAG8-204	chr1:243581319-243639666	+	processed_transcript	3.56818	11.8612	0.0234834	0.468598	4.05501	0.48683	23.076	36.5323	4.08211	1.75202	0	0
ENST00000250559.13_1	RAP1B	RAP1B-201	chr12:69004619-69065681	+	protein_coding	3.49077	11.2416	0.0190189	0.468598	3.86435	0.373578	3.22132	26.5029	25.609	0.646877	0	0.320424
ENST00000395388.6_1	HLA-DRA	HLA-DRA-202	chr6:32407619-32412823	+	protein_coding	3.4214	10.7138	0.0479175	0.468598	4.55067	1.12927	12.0727	25.3291	36.3992	9.46718	0	0
ENST00000454682.5_1	NACA	NACA-203	chr12:57106212-57119326	-	protein_coding	3.37081	10.3447	0.0349318	0.468598	3.49565	0.124836	31.4129	1.68678	15.4792	0.136349	0	0.140845
ENST00000378588.4_1	CYBB	CYBB-201	chrX:37639264-37672714	+	protein_coding	3.30693	9.89659	0.0388386	0.468598	3.35403	0.0470989	8.53425	1.86188	38.179	0.102896	0	0
ENST00000466486.1_1	PLP1	PLP1-209	chrX:103042438-103045717	+	processed_transcript	3.0667	8.37854	0.0417791	0.468598	3.0667	0	11.188	22.1363	1.08583	0	0	0
ENST00000329882.8_1	CSH1	CSH1-202	chr17:61972287-61973942	-	protein_coding	3.066	8.37447	0.00699792	0.468598	3.066	0	2.63766	11.8284	11.5857	0	0	0
ENST00000297268.10_1	COL1A2	COL1A2-201	chr7:94023873-94060544	+	protein_coding	3.01195	8.06653	0.0287147	0.468598	3.01195	0	20.996	1.56648	8.29781	0	0	0
ENST00000294889.5_1	C1orf115	C1orf115-201	chr1:220863187-220872499	+	protein_coding	2.93702	7.65829	0.0389873	0.468598	3.0481	0.111079	28.4208	2.04242	5.32175	0.259838	0	0
ENST00000494119.1_1	PLP1	PLP1-216	chrX:103042728-103043763	+	processed_transcript	2.89194	7.42267	0.000961856	0.468598	2.89194	0	7.6847	8.98724	3.71498	0	0	0
ENST00000482108.1_2	PEG10	PEG10-202	chr7:94285637-94299007	+	protein_coding	2.88765	7.40062	0.00730484	0.468598	3.40614	0.518495	9.35862	13.3815	6.99736	1.93933	0	0
ENST00000397967.4_1	RNASE1	RNASE1-202	chr14:21269387-21271437	-	protein_coding	2.86397	7.28016	0.0110147	0.468598	2.86397	0	3.97794	3.39892	16.6209	0	0	0
ENST00000266718.4_1	LUM	LUM-201	chr12:91496406-91505608	-	protein_coding	2.83756	7.1481	0.0126591	0.468598	2.83756	0	2.99812	4.18151	16.6303	0	0	0
ENST00000377803.3_1	HIST1H4C	HIST1H4C-201	chr6:26104104-26104538	+	protein_coding	2.56723	5.9267	0.0489902	0.468598	3.22033	0.653098	6.81722	3.7617	20.7486	2.88872	0	0
ENST00000398461.5_1	MEG3	MEG3-202	chr14:101299306-101327358	+	lincRNA	2.52927	5.7728	0.0290691	0.468598	2.52927	0	7.23834	1.04917	10.3957	0	0	0
ENST00000257749.8_2	BACH2	BACH2-201	chr6:90636248-91006461	-	protein_coding	2.37232	5.17774	0.0413506	0.468598	2.64003	0.267707	2.37864	3.0657	16.6322	0.74487	0	0
ENST00000370818.7_1	GPC3	GPC3-201	chrX:132669773-133119922	-	protein_coding	2.34625	5.08502	0.00800864	0.468598	2.42213	0.0758784	2.50257	3.30921	9.20044	0.170914	0	0
ENST00000414822.7_1	CDKN1C	CDKN1C-202	chr11:2904443-2907111	-	protein_coding	2.23778	4.71671	0.0010221	0.468598	2.35482	0.117042	2.89967	5.82943	4.0258	0.275557	0	0
ENST00000345080.4_3	LIN28B	LIN28B-201	chr6:105404923-105531207	+	protein_coding	2.21064	4.62881	0.0242674	0.468598	2.21064	0	4.3538	1.05027	8.03513	0	0	0
ENST00000401783.6_1	SVEP1	SVEP1-203	chr9:113127531-113342160	-	protein_coding	2.17408	4.51297	0.0148961	0.468598	2.20447	0.0303906	1.81686	2.67736	8.45217	0.065235	0	0
ENST00000361306.5_1	EGFL6	EGFL6-201	chrX:13587724-13651693	+	protein_coding	2.15338	4.4487	0.0153439	0.468598	2.15338	0	2.49363	1.75143	8.15932	0	0	0
ENST00000052754.9_1	DCN	DCN-201	chr12:91534261-91576900	-	protein_coding	1.97624	3.93466	0.0192468	0.468598	1.97624	0	2.62514	1.20126	6.63355	0	0	0
ENST00000370634.7_1	VGLL1	VGLL1-201	chrX:135614311-135638966	+	protein_coding	1.95144	3.86761	0.0258049	0.468598	1.95144	0	4.94165	0.772155	4.4944	0	0	0
ENST00000618229.4_1	SURF4	SURF4-209	chr9:136228326-136243037	-	protein_coding	1.84221	3.58559	0.0460506	0.468598	2.45467	0.612458	5.98684	2.61474	5.52272	0.06181	2.36557	0
ENST00000341698.2_1	TMEM189-UBE2V1	TMEM189-UBE2V1-201	chr20:48697661-48770174	-	protein_coding	1.81683	3.52307	0.0460489	0.468598	2.34981	0.532975	6.11485	4.82334	2.19704	0	0	2.02917
ENST00000313071.6_1	FOXG1	FOXG1-201	chr14:29234594-29239483	+	protein_coding	1.73178	3.32137	0.0184197	0.468598	1.73178	0	3.80479	3.27267	0.784749	0	0	0
ENST00000610347.1_3	LENG8	LENG8-208	chr19:54962467-54973195	+	protein_coding	1.64069	3.11815	0.00205605	0.468598	1.77251	0.13182	1.66983	3.17255	2.57973	0	0	0.315361
ENST00000267842.9_1	SLC27A2	SLC27A2-201	chr15:50474393-50528592	+	protein_coding	1.57521	2.97979	0.0215004	0.468598	1.57521	0	1.75796	0.856677	4.16693	0	0	0
ENST00000493463.2_1	ERVW-1	ERVW-1-201	chr7:92097695-92100619	-	protein_coding	1.52186	2.8716	0.0148895	0.468598	1.52186	0	2.74988	0.716072	2.67976	0	0	0
ENST00000492204.1_1	MGEA5	MGEA5-210	chr10:103552365-103553852	-	processed_transcript	1.46596	2.76246	0.0421646	0.468598	1.47272	0.00676698	0.418752	2.37867	3.46015	0.014171	0	0
ENST00000361050.3_1	MPEG1	MPEG1-201	chr11:58975983-58980424	-	protein_coding	1.42285	2.68114	0.0415167	0.468598	1.42285	0	3.99648	0.599226	1.41205	0	0	0
ENST00000343348.10_1	SEMA6A	SEMA6A-202	chr5:115779312-115910630	-	protein_coding	1.23764	2.35813	0.018311	0.468598	1.29652	0.0588806	0.751041	1.28629	2.70209	0.13025	0	0
ENST00000619236.1_2	PLP1	PLP1-221	chrX:103031778-103047548	+	protein_coding	1.22857	2.34334	0.00523047	0.468598	1.22857	0	1.42998	0.765576	1.99928	0	0	0
ENST00000439374.6_1	CDC42SE1	CDC42SE1-202	chr1:151023447-151042801	-	protein_coding	1.07887	2.11238	3.57114e-05	0.196812	1.07887	0	1.22404	0.965679	1.15606	0	0	0
ENST00000311330.3_1	CD248	CD248-201	chr11:66081958-66084515	-	protein_coding	1.01109	2.01544	0.000564391	0.468598	1.01109	0	0.787692	1.27939	1.00907	0	0	0
ENST00000606794.1_1	APLNR	APLNR-202	chr11:57001067-57004675	-	protein_coding	0.9772	1.96864	0.0370328	0.468598	0.9772	0	0.544798	0.616626	2.05505	0	0	0
ENST00000249363.3_1	LRRC4	LRRC4-201	chr7:127667124-127671123	-	protein_coding	0.879051	1.83917	0.00487138	0.468598	0.879051	0	0.636728	1.2824	0.665308	0	0	0
ENST00000623760.1_1	FP325330.3	FP325330.3-201	chr22:48312477-48322013	+	lincRNA	0.7656	1.70008	0.0357793	0.468598	0.7656	0	1.2932	0.686312	0.270649	0	0	0
ENST00000522771.6_1	MEG3	MEG3-220	chr14:101292456-101316136	+	lincRNA	0.680812	1.60304	0.0018179	0.468598	0.680812	0	0.71847	0.699774	0.410267	0	0	0
ENST00000402676.6_1	AKAP12	AKAP12-204	chr6:151561134-151679692	+	protein_coding	0.669687	1.59073	0.0258185	0.468598	0.839638	0.169951	1.00979	0.771075	0.610199	0.423904	0	0
ENST00000285900.9_1	GRIA1	GRIA1-201	chr5:152870106-153193429	+	protein_coding	0.669469	1.59049	0.0238104	0.468598	0.669469	0	0.771467	0.852379	0.226106	0	0	0

## Sheet: down_test_vs_CK
#log2FC <= -0.585 #p-value cut-off <= 0.05 #q-value cut-off <= 1.00 #Transcript biotype: processed_transcript,lincRNA,3prime_overlapping_ncrna,antisense,non_coding,sense_intronic,sense_overlapping,TEC,known_ncrna,macro_lncRNA,bidirectional_promoter_lncrna,ncRNA,protein_coding #Condition pair: down_test_vs_CK Column A: Track_id, The database name in transcript level. Column B: Gene_Name, The name …
Annotation						DE Statistic				FPKM
Track_id	Gene_Name	Trans_Name	Locus	Strand	Trans_Type	log2FC	Fold_Change	p_value	q_value	test_FPKM	CK_FPKM	1	2	3	CK1	CK2	CK3-1
ENST00000368567.4_1	RPS27	RPS27-201	chr1:153963235-153964626	+	protein_coding	-8.96798	0.00199696	0.00299004	0.468598	0	8.96798	0	0	0	3409.62	158.584	229.711
ENST00000272317.10_1	RPS27A	RPS27A-201	chr2:55459538-55462989	+	protein_coding	-8.26393	0.00325318	0.000357541	0.468598	0	8.26393	0	0	0	801.759	255.241	140.202
ENST00000372360.7_1	RPS24	RPS24-202	chr10:79793623-79800455	+	protein_coding	-8.02192	0.00384734	0.00594074	0.468598	3.12574e-05	8.02195	0	6.5e-05	0	2086.7	86.7502	94.8585
ENST00000216146.8_1	RPL3	RPL3-201	chr22:39708889-39715776	-	protein_coding	-7.44339	0.00574534	0.00577125	0.468598	0.461029	7.90442	0	1.60826	0	1436	77.8504	120.378
ENST00000563390.5_1	RPS15A	RPS15A-203	chr16:18794278-18801705	-	protein_coding	-7.43128	0.00579376	0.00140165	0.468598	0	7.43128	0	0	0	606.711	66.7689	123.851
ENST00000361575.3_1	RPL39	RPL39-201	chrX:118920469-118925606	-	protein_coding	-7.22622	0.00667868	0.011467	0.468598	0	7.22622	0	0	0	1332.03	29.1716	82.4622
ENST00000493317.1_1	RPL21	RPL21-210	chr13:27827842-27830444	+	protein_coding	-7.21224	0.00674372	0.0229083	0.468598	0	7.21224	0	0	0	247.498	1222.31	9.72607
ENST00000343262.8_1	RPS2	RPS2-201	chr16:2012053-2014861	-	protein_coding	-7.16691	0.00695897	0.00946046	0.468598	0.784178	7.95109	0	4.10721	0	1515.96	82.8743	118.109
ENST00000196551.7_2	RPS5	RPS5-201	chr19:58898636-58906170	+	protein_coding	-7.06782	0.00745372	2.57778e-05	0.196812	0	7.06782	0	0	0	143.484	188.48	87.2057
ENST00000215909.9_1	LGALS1	LGALS1-201	chr22:38071615-38075813	+	protein_coding	-7.02641	0.0076708	0.00393096	0.468598	0	7.02641	0	0	0	569.394	33.3132	112.199
ENST00000274065.8_1	RPS3A	RPS3A-201	chr4:152020725-152025804	+	protein_coding	-6.62494	0.010132	0.0274256	0.468598	0	6.62494	0	0	0	1016.49	8.37916	99.7439
ENST00000306061.10_1	MT1E	MT1E-201	chr16:56659387-56661024	+	protein_coding	-6.54884	0.0106808	0.0112339	0.468598	0	6.54884	0	0	0	688.27	23.0419	48.5259
ENST00000167586.6_1	KRT14	KRT14-201	chr17:39738531-39743173	-	protein_coding	-5.98124	0.0158295	0.0302802	0.468598	0	5.98124	0	0	0	756.06	11.4787	25.687
ENST00000368708.7_1	S100A2	S100A2-202	chr1:153533584-153538341	-	protein_coding	-5.81368	0.0177791	0.0170471	0.468598	0.916402	6.73008	0	0	5.72347	522.155	39.2584	55.804
ENST00000450589.5_1	GAS5	GAS5-221	chr1:173833039-173837125	-	lincRNA	-5.75649	0.018498	0.0135617	0.468598	0	5.75649	0	0	0	356.278	17.4369	22.9846
ENST00000308153.8_1	H2AFV	H2AFV-202	chr7:44873827-44887662	-	protein_coding	-5.681	0.0194917	0.0183784	0.468598	0	5.681	0	0	0	65.8498	6.74102	259.949
ENST00000264258.7_1	RPL31	RPL31-201	chr2:101618177-101623729	+	protein_coding	-5.63214	0.020163	0.0253221	0.468598	0	5.63214	0	0	0	459.089	11.9859	19.4183
ENST00000245185.5_1	MT2A	MT2A-201	chr16:56642111-56643409	+	protein_coding	-5.61336	0.0204273	0.0392294	0.468598	1.88714	7.5005	6.27361	5.95834	0	1563.76	37.803	96.7935
ENST00000394077.7_1	RPL24	RPL24-201	chr3:101399936-101405626	-	protein_coding	-5.61184	0.0204488	0.0477514	0.468598	0.922196	6.53404	5.80497	0	0	1034.57	37.4217	19.0019
ENST00000296658.3_1	CMBL	CMBL-201	chr5:10279389-10308138	-	protein_coding	-5.50244	0.0220597	0.0139539	0.468598	0	5.50244	0	0	0	22.9678	273.463	13.1608
ENST00000398606.7_1	GSTP1	GSTP1-202	chr11:67351066-67354131	+	protein_coding	-5.44847	0.0229006	0.0287103	0.468598	0	5.44847	0	0	0	416.732	13.2018	13.0351
ENST00000600659.2_1	RPS28	RPS28-203	chr19:8386384-8388224	+	protein_coding	-5.24952	0.0262868	0.024714	0.468598	0	5.24952	0	0	0	298.26	15.4259	10.1998
ENST00000301821.10_1	RPSA	RPSA-201	chr3:39448180-39454033	+	protein_coding	-5.1812	0.0275615	0.0234742	0.468598	0	5.1812	0	0	0	252.758	20.6135	7.70861
ENST00000409333.1_1	SSB	SSB-202	chr2:170655789-170668574	+	protein_coding	-5.13931	0.0283735	0.036053	0.468598	0	5.13931	0	0	0	62.035	2.85424	179.194
ENST00000380191.8_1	GDI2	GDI2-203	chr10:5807186-5855512	-	protein_coding	-5.12988	0.0285597	0.0401372	0.468598	0.925907	6.05578	5.85769	0	0	115.315	263.824	8.55707
ENST00000394485.4_1	MT1X	MT1X-201	chr16:56716336-56718108	+	protein_coding	-5.06257	0.0299236	0.0218693	0.468598	0	5.06257	0	0	0	218.682	8.20302	17.4602
ENST00000223095.4_1	SERPINE1	SERPINE1-201	chr7:100770370-100782547	+	protein_coding	-5.05139	0.0301564	0.0267509	0.468598	0.938826	5.99022	0	0	6.04441	46.2992	281.559	18.2194
ENST00000380384.5_1	RPS6	RPS6-203	chr9:19376268-19380204	-	protein_coding	-5.01045	0.0310244	0.0480165	0.468598	0.454304	5.46476	0	0	1.57204	3.0729	154.275	135.195
ENST00000379847.3	NDUFB6	NDUFB6-001	chr9:32552997-32573160	-	protein_coding	-4.98112	0.0316616	0.00482377	0.468598	0	4.98112	0	0	0	37.4988	80.2475	9.07265
ENST00000370355.2_1	SCD	SCD-201	chr10:102106881-102124591	+	protein_coding	-4.83286	0.0350884	0.0382445	0.468598	0.511318	5.34418	0	0.681556	0.722086	344.197	9.08918	18.2465
ENST00000263733.4_1	FAM20B	FAM20B-201	chr1:178995031-179045697	+	protein_coding	-4.82005	0.0354014	0.00344519	0.468598	0	4.82005	0	0	0	8.98896	36.0941	59.8292
ENST00000295688.7_1	CCT3	CCT3-201	chr1:156278759-156308256	-	protein_coding	-4.72134	0.0379084	0.0344014	0.468598	0	4.72134	0	0	0	197.266	5.2971	13.703
ENST00000382564.6_1	DNAJC19	DNAJC19-201	chr3:180701497-180707561	-	protein_coding	-4.6875	0.0388081	0.000851248	0.468598	0	4.6875	0	0	0	18.9784	51.618	15.2756
ENST00000369980.7_2	IRAK1	IRAK1-203	chrX:153275951-153285431	-	protein_coding	-4.6417	0.0400599	0.0452609	0.468598	0	4.6417	0	0	0	19.2064	190.145	3.02734
ENST00000258424.2_1	COX5B	COX5B-201	chr2:98262503-98264846	+	protein_coding	-4.62638	0.0404874	0.033598	0.468598	0	4.62638	0	0	0	183.523	6.80809	9.45793
ENST00000219070.8_1	MMP2	MMP2-201	chr16:55512883-55540603	+	protein_coding	-4.56009	0.0423911	0.0423137	0.468598	0.436112	4.99621	0	0	1.47656	8.04205	245.309	13.5974
ENST00000394123.7_1	G3BP1	G3BP1-202	chr5:151151471-151192346	+	protein_coding	-4.53144	0.0432415	0.00287963	0.468598	0.272035	4.80347	0	0.760646	0	25.9607	12.1701	60.3268
ENST00000388901.9_1	COPS2	COPS2-202	chr15:49414925-49447849	-	protein_coding	-4.45175	0.0456973	0.0208658	0.468598	0.201121	4.65287	0	0	0.519254	3.85903	53.514	59.1038
ENST00000546500.5_1	HNRNPA1	HNRNPA1-203	chr12:54673977-54680871	+	protein_coding	-4.44838	0.045804	0.0342953	0.468598	0.897717	5.3461	0.324961	0.794147	1.72056	58.5015	168.891	5.65753
ENST00000448718.5_1	GAS5	GAS5-218	chr1:173833039-173836181	-	lincRNA	-4.40632	0.047159	0.00922006	0.468598	0	4.40632	0	0	0	76.4789	9.80838	10.3858
ENST00000262919.9_1	ATRN	ATRN-201	chr20:3451687-3631769	+	protein_coding	-4.35327	0.0489255	0.0217014	0.468598	0.642111	4.99538	0.342567	0.374034	1.0604	5.58541	98.4613	48.5497
ENST00000411529.6_2	HNRNPA3	HNRNPA3-202	chr2:178077477-178088686	+	protein_coding	-4.32699	0.0498247	0.00638775	0.468598	1.4287	5.75569	2.13971	5.21376	0	34.4033	63.7698	67.785
ENST00000381342.6_1	SNRPB	SNRPB-201	chr20:2442280-2451499	-	protein_coding	-4.26292	0.0520875	0.0299156	0.468598	0.523219	4.78614	0	0	1.96834	71.7636	4.42223	52.238
ENST00000394440.7_1	CCT4	CCT4-201	chr2:62095224-62115939	-	protein_coding	-4.25616	0.0523322	0.0471423	0.468598	0.400269	4.65643	0	1.29868	0	141.658	3.41568	24.4613
ENST00000406875.7_1	HIPK2	HIPK2-202	chr7:139246316-139477517	-	protein_coding	-4.18005	0.0551671	0.000258718	0.450265	0.193606	4.37365	0	0	0.495696	13.1602	26.1174	22.1999
ENST00000222553.7_1	NAMPT	NAMPT-201	chr7:105888731-105925638	-	protein_coding	-4.15986	0.0559443	0.0388903	0.468598	0.133839	4.2937	0	0	0.320897	107.282	3.09627	16.0081
ENST00000356769.7_2	NACA	NACA-201	chr12:57106217-57120981	-	protein_coding	-4.12184	0.0574384	0.00512318	0.468598	0	4.12184	0	0	0	42.3763	15.6004	6.32863
ENST00000333511.7_1	BSG	BSG-201	chr19:572565-583490	+	protein_coding	-4.07681	0.0592597	0.0348648	0.468598	0	4.07681	0	0	0	88.9309	3.11282	11.9919
ENST00000305366.7_1	TM4SF1	TM4SF1-201	chr3:149086809-149095652	-	protein_coding	-4.0723	0.0594452	0.0418888	0.468598	0.755237	4.82753	0	0	3.80891	139.641	11.3822	12.1457
ENST00000618852.4_1	WASF2	WASF2-202	chr1:27730730-27816669	-	protein_coding	-3.99843	0.062568	0.0270269	0.468598	0.818165	4.8166	0	0	4.48121	40.1046	7.98834	59.569
ENST00000356457.9_3	ASPH	ASPH-201	chr8:62536269-62627155	-	protein_coding	-3.99725	0.0626193	0.000243104	0.450265	0	3.99725	0	0	0	11.5787	23.9579	11.9728
ENST00000520468.6_1	COX6C	COX6C-205	chr8:100890094-100906290	-	protein_coding	-3.95501	0.0644799	0.0489901	0.468598	0.323185	4.27819	0.958236	0	0	124.218	4.36375	9.87572
ENST00000245817.4_1	TNFSF9	TNFSF9-201	chr19:6531010-6535939	+	protein_coding	-3.92807	0.0656951	0.0105323	0.468598	0	3.92807	0	0	0	48.8413	6.16069	8.88228
ENST00000261531.11_1	SNW1	SNW1-201	chr14:78183942-78227533	-	protein_coding	-3.91025	0.0665116	0.00839682	0.468598	0	3.91025	0	0	0	38.6723	4.70296	14.0218
ENST00000342166.9_1	DPY30	DPY30-202	chr2:32248961-32264881	-	protein_coding	-3.86673	0.0685487	0.0188129	0.468598	0	3.86673	0	0	0	57.9691	7.208	5.41416
ENST00000460851.5_2	EIF2A	EIF2A-203	chr3:150264481-150302029	+	protein_coding	-3.85776	0.0689763	0.0182276	0.468598	0	3.85776	0	0	0	55.7901	8.06429	4.91962
ENST00000397752.7_1	MET	MET-202	chr7:116312446-116438440	+	protein_coding	-3.78932	0.0723273	0.0457406	0.468598	1.0586	4.84791	0.445726	0	5.25061	42.3017	77.5783	6.0193
ENST00000262146.8_1	MTFR1	MTFR1-201	chr8:66556974-66622791	+	protein_coding	-3.69709	0.0771019	0.0266043	0.468598	0	3.69709	0	0	0	30.4031	1.93305	22.6872
ENST00000269321.11_1	ARHGDIA	ARHGDIA-201	chr17:79825597-79829282	-	protein_coding	-3.67696	0.0781855	0.0439732	0.468598	1.0363	4.71325	0	0	7.62721	42.6067	42.2951	8.56091
ENST00000005260.8_1	BAIAP2L1	BAIAP2L1-201	chr7:97920963-98030380	-	protein_coding	-3.65303	0.0794927	0.0340717	0.468598	0	3.65303	0	0	0	31.4674	22.9285	1.56245
ENST00000369085.7_1	BAG3	BAG3-201	chr10:121410882-121437331	+	protein_coding	-3.54744	0.0855292	0.0290595	0.468598	0	3.54744	0	0	0	50.1385	4.76384	4.42247
ENST00000360244.8_2	APH1A	APH1A-202	chr1:150237806-150241703	-	protein_coding	-3.54552	0.085643	0.0397492	0.468598	0.800687	4.34621	0	0	4.28557	25.5967	5.451	48.0414
ENST00000238647.4_1	IRF2BPL	IRF2BPL-201	chr14:77490886-77495042	-	protein_coding	-3.44573	0.0917766	0.00195922	0.468598	0.536798	3.98253	1.31535	0	0.318746	9.17336	19.0242	18.3893
ENST00000507110.5_1	MRPS30	MRPS30-202	chr5:44809027-44815624	+	protein_coding	-3.36462	0.0970839	0.0269325	0.468598	0	3.36462	0	0	0	37.8885	3.02099	5.98883
ENST00000380325.3_1	MRPS26	MRPS26-201	chr20:3026591-3028900	+	protein_coding	-3.3157	0.100433	0.0317092	0.468598	0	3.3157	0	0	0	39.8915	4.52817	3.36679
ENST00000405093.7_1	MYH6	MYH6-202	chr14:23851199-23877486	-	protein_coding	-3.2975	0.101707	0.0342459	0.468598	0	3.2975	0	0	0	1.31741	20.7257	17.8784
ENST00000361611.10_1	PSMB5	PSMB5-202	chr14:23495060-23504354	-	protein_coding	-3.28597	0.102524	0.0479451	0.468598	0	3.28597	0	0	0	47.8808	3.8649	2.90226
ENST00000356454.4_1	SOWAHC	SOWAHC-201	chr2:110371911-110376567	+	protein_coding	-3.28133	0.102854	0.016839	0.468598	0	3.28133	0	0	0	17.2271	15.3854	2.07725
ENST00000324873.7_1	NUPR1	NUPR1-201	chr16:28544029-28550495	-	protein_coding	-3.27678	0.103179	0.0210671	0.468598	0	3.27678	0	0	0	19.5773	1.85878	14.476
ENST00000310528.8_1	SUGT1	SUGT1-201	chr13:53227001-53275044	+	protein_coding	-3.2717	0.103543	0.0432309	0.468598	0.258466	3.53016	0.258152	0	0.360458	3.96815	52.8732	4.76085
ENST00000577407.5_1	RPL23	RPL23-207	chr17:37006367-37009990	-	protein_coding	-3.1846	0.109987	0.0108524	0.468598	0	3.1846	0	0	0	22.7803	3.73169	5.67955
ENST00000409733.5_1	RPL31	RPL31-208	chr2:101618755-101622881	+	protein_coding	-3.16629	0.111391	0.0340324	0.468598	0	3.16629	0	0	0	28.7803	1.69518	8.01425
ENST00000368830.7_3	MRPL9	MRPL9-202	chr1:151732119-151736040	-	protein_coding	-3.12586	0.114557	0.0159907	0.468598	0	3.12586	0	0	0	24.7043	3.93769	4.24092
ENST00000405356.5_1	NOLC1	NOLC1-202	chr10:103911933-103923628	+	protein_coding	-3.10917	0.11589	0.0240132	0.468598	0	3.10917	0	0	0	27.9452	3.19891	4.28623
ENST00000339397.4_1	SRFBP1	SRFBP1-201	chr5:121297656-121364314	+	protein_coding	-3.10139	0.116517	0.042393	0.468598	0	3.10139	0	0	0	8.13411	28.4865	1.34717
ENST00000305536.10_1	RBMX2	RBMX2-201	chrX:129535943-129547317	+	protein_coding	-3.04969	0.120768	0.0296865	0.468598	0	3.04969	0	0	0	15.3573	14.0273	1.30967
ENST00000312515.6_1	DRAP1	DRAP1-201	chr11:65686728-65689032	+	protein_coding	-2.98833	0.126015	0.0248301	0.468598	0.292789	3.28112	0	0.838295	0	28.2268	5.37788	3.92824
ENST00000296503.9_1	HMGB2	HMGB2-201	chr4:174252846-174256276	-	protein_coding	-2.88686	0.135197	0.0326386	0.468598	0	2.88686	0	0	0	24.6815	2.70156	3.25688
ENST00000403994.7_1	TPM1	TPM1-207	chr15:63334949-63358212	+	protein_coding	-2.87004	0.136783	0.0346886	0.468598	0	2.87004	0	0	0	1.13993	9.40201	16.5544
ENST00000288607.2_1	PSMG3	PSMG3-202	chr7:1606966-1609629	-	protein_coding	-2.83574	0.140073	0.00221427	0.468598	0	2.83574	0	0	0	11.1601	3.66877	5.40906
ENST00000547613.1_1	KRT7	KRT7-204	chr12:52627376-52635292	+	processed_transcript	-2.82604	0.141019	0.00807741	0.468598	0	2.82604	0	0	0	10.3048	8.8661	2.19713
ENST00000360614.7_1	LONP1	LONP1-201	chr19:5691845-5720301	-	protein_coding	-2.82595	0.141028	0.00733295	0.468598	0	2.82595	0	0	0	10.1192	8.82017	2.26506
ENST00000262644.8_1	IMPAD1	IMPAD1-201	chr8:57870492-57906403	-	protein_coding	-2.82504	0.141116	0.0333893	0.468598	0	2.82504	0	0	0	18.1224	7.08885	1.30059
ENST00000228918.8_1	LTBR	LTBR-201	chr12:6493199-6500729	+	protein_coding	-2.82003	0.141607	0.007693	0.468598	0.100695	2.92073	0.232925	0	0	15.3808	3.8209	4.49815
ENST00000389378.6_1	TNIP1	TNIP1-202	chr5:150409508-150460645	-	protein_coding	-2.74848	0.148807	0.0151661	0.468598	0	2.74848	0	0	0	7.45055	1.73297	12.1404
ENST00000597186.5_1	ZNF329	ZNF329-203	chr19:58637619-58662154	-	protein_coding	-2.72668	0.151074	0.0487598	0.468598	0	2.72668	0	0	0	0.797827	16.1928	8.38295
ENST00000432648.7_1	AKIRIN1	AKIRIN1-202	chr1:39456895-39471731	+	protein_coding	-2.71925	0.151853	0.0407591	0.468598	0	2.71925	0	0	0	21.7014	1.82459	3.45367
ENST00000263256.6_1	DESI1	DESI1-201	chr22:41994032-42017100	-	protein_coding	-2.70906	0.15293	0.0230998	0.468598	0	2.70906	0	0	0	8.5169	1.32253	11.6493
ENST00000337620.8_1	CBX3	CBX3-201	chr7:26240782-26252976	+	protein_coding	-2.70481	0.15338	0.00565749	0.468598	0	2.70481	0	0	0	12.0397	3.58123	3.63917
ENST00000397133.2_1	EMC6	EMC6-202	chr17:3572116-3572962	+	protein_coding	-2.68913	0.155057	0.00937629	0.468598	0	2.68913	0	0	0	9.64747	1.94218	7.56272
ENST00000345122.7_1	ARHGAP5	ARHGAP5-202	chr14:32546495-32628934	+	protein_coding	-2.68494	0.155508	0.00240402	0.468598	0.605409	3.29035	0.208949	0.545216	0.885133	11.6074	5.05155	11.274
ENST00000380381.3_1	RPS6	RPS6-202	chr9:19378772-19380234	-	protein_coding	-2.66746	0.157404	0.00802626	0.468598	0.517816	3.18527	0	1.64668	0.109005	12.929	5.86603	6.86974
ENST00000462034.1_1	ARPC2	ARPC2-207	chr2:219103442-219104285	+	processed_transcript	-2.62129	0.162522	0.00704454	0.468598	0	2.62129	0	0	0	2.42974	4.77499	10.7612
ENST00000337755.9_1	MGAT4B	MGAT4B-202	chr5:179224597-179229998	-	protein_coding	-2.56577	0.168899	0.0222562	0.468598	0.204963	2.77073	0.531441	0	0	9.67418	1.66905	10.1564
ENST00000372022.5_1	SURF6	SURF6-201	chr9:136195610-136203235	-	protein_coding	-2.55869	0.16973	0.0370979	0.468598	0	2.55869	0	0	0	10.674	8.35594	0.872486
ENST00000373783.2_1	ADO	ADO-201	chr10:64564617-64568243	+	protein_coding	-2.5472	0.171087	0.0420914	0.468598	0.189809	2.73701	0	0	0.483935	19.8706	2.02611	3.69186
ENST00000348370.8_1	RNF111	RNF111-201	chr15:59279854-59389618	+	protein_coding	-2.50636	0.175999	0.018178	0.468598	0.381903	2.88826	0	0.40219	0.577925	2.89566	15.7105	5.23435
ENST00000597229.1_1	ZNF358	ZNF358-202	chr19:7581004-7585912	+	protein_coding	-2.48435	0.178704	0.0081658	0.468598	0	2.48435	0	0	0	4.84315	9.08001	1.97499
ENST00000618099.4_1	FURIN	FURIN-207	chr15:91416108-91426688	+	protein_coding	-2.47885	0.179388	0.0363514	0.468598	0.476913	2.95576	0.362757	0	0.978229	10.9626	1.76177	13.1352
ENST00000550482.1_1	HNRNPA1	HNRNPA1-209	chr12:54675982-54678353	+	protein_coding	-2.44666	0.183435	0.024989	0.468598	0.161763	2.60842	0	0	0.399865	13.5806	1.88193	4.39734
ENST00000419967.5_1	PRPF31	PRPF31-203	chr19:54618790-54635150	+	protein_coding	-2.44138	0.184107	7.02503e-05	0.236129	0	2.44138	0	0	0	4.84841	5.14344	3.46006
ENST00000602663.1_1	AC127502.2	AC127502.2-201	chr15:30780166-30782516	+	sense_intronic	-2.4269	0.185964	0.0102059	0.468598	0	2.4269	0	0	0	8.1216	5.42669	1.6525
ENST00000409074.6_3	APOPT1	APOPT1-201	chr14:104029299-104058524	+	protein_coding	-2.37037	0.193396	0.0082468	0.468598	0	2.37037	0	0	0	8.58695	1.99573	3.81368
ENST00000625445.1_2	EBLN3P	EBLN3P-202	chr9:37079854-37090504	+	lincRNA	-2.36668	0.193891	0.0413573	0.468598	0	2.36668	0	0	0	14.5222	2.25055	1.71903
ENST00000374114.7_1	RBM12	RBM12-203	chr20:34236847-34252838	-	protein_coding	-2.33983	0.197533	0.0318744	0.468598	0.547744	2.88758	0.515866	0.487967	0.384868	17.303	2.24758	5.81801
ENST00000336505.10_1	SCAI	SCAI-201	chr9:127704887-127905775	-	protein_coding	-2.29143	0.204273	0.0283224	0.468598	0	2.29143	0	0	0	1.49528	11.1791	2.8604
ENST00000373449.6_1	AK2	AK2-202	chr1:33473585-33502471	-	protein_coding	-2.28965	0.204525	0.0441094	0.468598	0.44721	2.73686	0	0	1.53438	7.3209	11.7217	1.79844
ENST00000419234.8_1	BRAP	BRAP-202	chr12:112079950-112123790	-	protein_coding	-2.27509	0.2066	0.0329522	0.468598	0	2.27509	0	0	0	4.41787	9.68672	0.958552
ENST00000245304.4_1	RAP2A	RAP2A-201	chr13:98086476-98121382	+	protein_coding	-2.24047	0.211618	0.015585	0.468598	0.282134	2.5226	0.384986	0.298217	0	5.62395	1.84772	9.05821
ENST00000294724.8_2	AGL	AGL-201	chr1:100316045-100389576	+	protein_coding	-2.22329	0.214153	0.000792254	0.468598	0.1423	2.36559	0	0	0.344343	2.92565	5.02066	4.7914
ENST00000380989.6_1	PITRM1	PITRM1-202	chr10:3179922-3215033	-	protein_coding	-2.14644	0.225869	0.0398732	0.468598	0	2.14644	0	0	0	10.8603	1.46351	1.97019
ENST00000378888.9_3	DVL1	DVL1-201	chr1:1270656-1284730	-	protein_coding	-2.14052	0.226798	0.0417797	0.468598	0	2.14052	0	0	0	11.0274	1.57556	1.7672
ENST00000487519.5_1	TFAM	TFAM-204	chr10:60144782-60158981	+	protein_coding	-2.11336	0.231109	0.0421257	0.468598	0	2.11336	0	0	0	10.6434	1.86322	1.43006
ENST00000316963.7_1	LYPLA1	LYPLA1-201	chr8:54958927-55014577	-	protein_coding	-2.03488	0.244028	0.026249	0.468598	0	2.03488	0	0	0	8.24422	1.97418	1.50291
ENST00000031146.8_2	SLC39A9	SLC39A9-201	chr14:69865409-69929098	+	protein_coding	-1.99727	0.250473	0.0102533	0.468598	0	1.99727	0	0	0	5.99573	2.67678	1.47409
ENST00000280333.9_1	DOCK1	DOCK1-201	chr10:128593978-129250781	+	protein_coding	-1.97308	0.254709	0.0246882	0.468598	0.873201	2.84628	0.358597	0.372354	2.29627	9.60109	6.9114	3.43449
ENST00000198767.10_1	RRN3	RRN3-201	chr16:15153879-15188174	-	protein_coding	-1.96177	0.256714	0.0351171	0.468598	1.38371	3.34548	1.21373	1.72826	1.94176	14.5162	3.33803	14.6024
ENST00000512507.5_1	H2AFY	H2AFY-218	chr5:134670071-134698591	-	processed_transcript	-1.93653	0.261244	0.0186424	0.468598	0	1.93653	0	0	0	2.65068	1.1385	6.18415
ENST00000282516.12_2	NIPBL	NIPBL-201	chr5:36876861-37066515	+	protein_coding	-1.91872	0.264489	0.00709602	0.468598	0.579075	2.4978	0.551249	0.439444	0.493072	8.46787	3.08429	3.65978
ENST00000360409.7_1	NRP2	NRP2-204	chr2:206547224-206662857	+	protein_coding	-1.91838	0.264552	0.00444561	0.468598	0.810268	2.72865	0.595138	0.253807	1.69598	5.12634	5.70434	6.09015
ENST00000615234.4_1	POLR2E	POLR2E-213	chr19:1086578-1095356	-	protein_coding	-1.87128	0.27333	0.0154823	0.468598	0.313162	2.18445	0	0	0.917845	5.78979	3.60527	2.00359
ENST00000637053.1_1	VIM	VIM-210	chr10:17272653-17276123	+	processed_transcript	-1.7837	0.290438	0.0195908	0.468598	0.39275	2.17645	0	0	1.26302	3.46886	2.31341	5.23818
ENST00000509148.1_1	RACK1	RACK1-221	chr5:180663929-180665195	-	protein_coding	-1.77969	0.291245	0.0125959	0.468598	0.675065	2.45476	0.422376	0.725453	0.658545	5.87391	6.6358	2.13913
ENST00000371269.7_1	DHCR24	DHCR24-201	chr1:55315306-55352891	-	protein_coding	-1.74398	0.298545	0.0335366	0.468598	0.619264	2.36324	0.714968	0	1.11347	8.39268	2.40153	3.26342
ENST00000538932.6_1	ZNF664	ZNF664-204	chr12:124457762-124499986	+	protein_coding	-1.73212	0.30101	0.0179648	0.468598	0	1.73212	0	0	0	5.07303	1.16922	1.78323
ENST00000476233.1_1	HNRNPA2B1	HNRNPA2B1-205	chr7:26229547-26231298	-	processed_transcript	-1.72814	0.301841	0.0214359	0.468598	0.471057	2.1992	1.66322	0	0	3.59992	3.64967	3.52795
ENST00000471841.5_1	MFN1	MFN1-205	chr3:179065480-179112719	+	protein_coding	-1.65381	0.3178	0.0317887	0.468598	0	1.65381	0	0	0	4.93399	2.01109	0.743685
ENST00000246166.2_1	FNTB	FNTB-201	chr14:65453438-65529316	+	protein_coding	-1.63069	0.322933	0.00108484	0.468598	0.172015	1.80271	0.430029	0	0	2.08674	2.681	2.73716
ENST00000367537.7_2	SMG7	SMG7-202	chr1:183441613-183523328	+	protein_coding	-1.62855	0.323412	0.0369697	0.468598	0	1.62855	0	0	0	5.28123	0.843416	1.55306
ENST00000265728.5_1	DBF4	DBF4-201	chr7:87505544-87538856	+	protein_coding	-1.60747	0.328173	0.0350425	0.468598	0	1.60747	0	0	0	5.175	1.29747	0.994372
ENST00000344641.7_1	MRRF	MRRF-202	chr9:125026935-125093622	+	protein_coding	-1.60282	0.329233	0.0285273	0.468598	0	1.60282	0	0	0	4.39064	0.709796	2.04021
ENST00000522439.1_1	POLR2K	POLR2K-203	chr8:101162851-101164437	+	protein_coding	-1.5746	0.335736	0.0469546	0.468598	0	1.5746	0	0	0	0.382873	3.17454	3.57737
ENST00000547825.5_1	LIMA1	LIMA1-203	chr12:50569571-50595895	-	protein_coding	-1.52197	0.34821	0.00188185	0.468598	0	1.52197	0	0	0	2.754	1.76183	1.28445
ENST00000221462.8_1	PPP1R37	PPP1R37-201	chr19:45596220-45650543	+	protein_coding	-1.35357	0.391322	0.0230314	0.468598	0	1.35357	0	0	0	2.98239	1.60266	0.61004
ENST00000368644.5_1	GLRX3	GLRX3-202	chr10:131934663-131981145	+	protein_coding	-1.34776	0.392902	0.0125326	0.468598	0.24661	1.59437	0	0	0.66998	2.56209	1.32015	2.33149
ENST00000251250.7_1	DTWD1	DTWD1-201	chr15:49913296-49948429	+	protein_coding	-1.27465	0.413324	0.0370745	0.468598	0	1.27465	0	0	0	1.63844	2.78857	0.416786
ENST00000540509.5_1	ECT2	ECT2-216	chr3:172468475-172539263	+	protein_coding	-1.25708	0.418389	0.00788962	0.468598	0	1.25708	0	0	0	2.3725	1.15825	0.875879
ENST00000641496.1_1	CASC19	CASC19-235	chr8:128173824-128231482	-	lincRNA	-1.20759	0.432991	0.0494064	0.468598	0	1.20759	0	0	0	0.296973	1.66902	2.5586
ENST00000621575.1_1	AL161891.1	AL161891.1-201	chr13:34420327-34424962	+	sense_intronic	-1.17598	0.442582	0.00529878	0.468598	0	1.17598	0	0	0	2.00694	1.09346	0.832432
ENST00000584031.5_1	CYB561	CYB561-219	chr17:61509666-61523545	-	protein_coding	-0.986698	0.504631	0.0237865	0.468598	0	0.986698	0	0	0	0.364502	1.59477	1.19788
ENST00000272645.8_1	POLR2D	POLR2D-201	chr2:128601125-128615731	-	protein_coding	-0.922048	0.527759	0.0166376	0.468598	0	0.922048	0	0	0	1.58139	0.49932	0.757697
ENST00000396097.5_1	LPIN1	LPIN1-202	chr2:11864460-11967531	+	protein_coding	-0.804874	0.572412	6.04373e-05	0.236129	0	0.804874	0	0	0	0.858772	0.711531	0.675956
ENST00000542713.1_1	FKBP5	FKBP5-204	chr6:35548334-35656719	-	protein_coding	-0.797725	0.575256	0.00278926	0.468598	0	0.797725	0	0	0	1.0354	0.691118	0.526136
ENST00000405141.5_1	NCOA1	NCOA1-204	chr2:24714927-24993571	+	protein_coding	-0.667518	0.629589	0.00693157	0.468598	0	0.667518	0	0	0	0.835687	0.344589	0.623456
