# Supplementary material for: Regulation of COL1A2, AKT3 genes, and related signaling pathway in the pathology of congenital talipes equinovarus
Source: Front Pediatr. 2022 Jul 22;10:890109. doi: 10.3389/fped.2022.890109 (PMC9355787; doi:10.3389/fped.2022.890109)
Supplement: Supplementary file 3 [file Data_Sheet_3.ZIP › Expression_Gene.xlsx]

## Sheet: gene_exp
Column A: Track_id, The database name in gene level. Column B: Gene_Name, The name of gene. Column C: Locus, The genomic coordinate of gene. Column D: Strand, The strand of gene. Column E: Gene_Type, The biological type of gene. Column F ~ K: FPKM, The FPKM of gene in samples.
Gene Information					FPKM
Track_id	Gene_Name	Locus	Strand	Gene_Type	1	2	3	CK1	CK2	CK3-1
ENSG00000000003.14_2	TSPAN6	chrX:99882106-99894988	-	protein_coding	0	0	0	2.25382	0	0
ENSG00000000419.12_2	DPM1	chr20:49551404-49575092	-	protein_coding	0	0	0	33.6064	0	0
ENSG00000000457.13_2	SCYL3	chr1:169818772-169863408	-	protein_coding	0	0	0	2.3764	0	0.432104
ENSG00000000460.16_4	C1orf112	chr1:169631245-169823221	+	protein_coding	0	0	0	2.3971	0	0
ENSG00000001036.13_2	FUCA2	chr6:143815948-143832827	-	protein_coding	0	148.026	0	23.5082	1.82716	0
ENSG00000001084.10_3	GCLC	chr6:53362139-53481768	-	protein_coding	0	0	0	14.2443	0	1.15071
ENSG00000001167.14_2	NFYA	chr6:41040684-41067715	+	protein_coding	0	0	0	5.56004	0	0
ENSG00000001460.17_2	STPG1	chr1:24683489-24743424	-	protein_coding	0	0	0.301259	8.68017	0	0
ENSG00000001461.16_2	NIPAL3	chr1:24742284-24799466	+	protein_coding	0	0	0	5.14164	0	0
ENSG00000001497.16_2	LAS1L	chrX:64732462-64754655	-	protein_coding	0	0	0	4.245	0	0
ENSG00000001617.11_2	SEMA3F	chr3:50192478-50226508	+	protein_coding	0.555557	0	0.275834	13.2076	0	0
ENSG00000001629.9_3	ANKIB1	chr7:91875548-92030698	+	protein_coding	0	0	0	8.98065	0	0
ENSG00000001630.15_3	CYP51A1	chr7:91741465-91772266	-	protein_coding	0	0	0	47.8025	0	0
ENSG00000001631.15_3	KRIT1	chr7:91828283-91875480	-	protein_coding	0	0.443109	0	6.67621	0	1.24199
ENSG00000002330.13_2	BAD	chr11:64037302-64052176	-	protein_coding	0	0	0	7.54674	0	0
ENSG00000002549.12_2	LAP3	chr4:17578815-17609595	+	protein_coding	0	4.68925	0	9.72378	0	0
ENSG00000002586.18_3	CD99	chrX:2609220-2659350	+	protein_coding	0.737253	0	98.5955	13.3792	0	0
ENSG00000002726.20_3	AOC1	chr7:150521715-150558592	+	protein_coding	0	0	0	1.11868	2.47333	0
ENSG00000002746.14_3	HECW1	chr7:43152198-43605600	+	protein_coding	0	5.85792	0	0.0635026	0	5.45916
ENSG00000002822.15_3	MAD1L1	chr7:1855429-2272878	-	protein_coding	0	0	1.24717	3.30516	0.348219	0.265093
ENSG00000002834.17_3	LASP1	chr17:37026112-37078023	+	protein_coding	1.43139	0	1.66329	18.3244	0	1.56259
ENSG00000002919.14_2	SNX11	chr17:46180719-46200436	+	protein_coding	0	0	0	1.73486	0	0
ENSG00000002933.7_3	TMEM176A	chr7:150497491-150502208	+	protein_coding	0	0	0	0	0	13.6648
ENSG00000003056.3	M6PR	chr12:9092959-9102551	-	protein_coding	0	0	3.37146	22.4069	0	1.87548
ENSG00000003147.17_2	ICA1	chr7:8152814-8302317	-	protein_coding	0	15.974	0	1.16228	0	0
ENSG00000003249.13_2	DBNDD1	chr16:90071273-90086536	-	protein_coding	0	0	0	2.14304	0	0
ENSG00000003393.14_3	ALS2	chr2:202565277-202645912	-	protein_coding	0	0	0	2.54039	0.488173	0
ENSG00000003402.19_3	CFLAR	chr2:201980827-202041410	+	protein_coding	0.251357	3.43394	0.391076	1.19856	55.2632	0.145912
ENSG00000003436.15_3	TFPI	chr2:188328957-188430487	-	protein_coding	1.42601	11.6735	2.08365	8.02916	0.871305	0.820297
ENSG00000003509.15_2	NDUFAF7	chr2:37458774-37480546	+	protein_coding	0	0	0	5.99753	0	0
ENSG00000003756.16_3	RBM5	chr3:50126341-50156454	+	protein_coding	0.82288	2.33056	0.735262	3.92556	0	0.874331
ENSG00000003989.17_4	SLC7A2	chr8:17354597-17428082	+	protein_coding	0.234337	0.168363	22.9626	1.07775	116.472	0.491467
ENSG00000004059.10_4	ARF5	chr7:127228399-127231759	+	protein_coding	0	0	9.85082	38.4821	0	3.02469
ENSG00000004139.13_3	SARM1	chr17:26691378-26731067	+	protein_coding	0	0	2.43155	0.0405575	0	0
ENSG00000004142.11_2	POLDIP2	chr17:26674203-26684545	-	protein_coding	0	0	0	47.8622	0	2.73309
ENSG00000004399.12_3	PLXND1	chr3:129274018-129325661	-	protein_coding	0	0.33607	1.93798	1.17653	0	0
ENSG00000004455.16_2	AK2	chr1:33473541-33546597	-	protein_coding	0	0	0.960761	36.4883	7.78514	19.329
ENSG00000004478.7_2	FKBP4	chr12:2904119-2914589	+	protein_coding	0	0	0.667876	46.0599	2.44326	1.77502
ENSG00000004487.15_3	KDM1A	chr1:23345941-23410182	+	protein_coding	0.497792	1.06781	1.40419	18.4147	181.282	2.8619
ENSG00000004534.14_3	RBM6	chr3:49977440-50137478	+	protein_coding	0	0	0.575015	4.88321	0	0
ENSG00000004700.15_3	RECQL	chr12:21621845-21654603	-	protein_coding	0	0	0	22.6483	0	0
ENSG00000004766.15_2	VPS50	chr7:92861653-92990433	+	protein_coding	0	0	0.352131	2.5616	0	0
ENSG00000004779.9_2	NDUFAB1	chr16:23592323-23607677	-	protein_coding	0	0	0	39.8228	0	0
ENSG00000004799.7_2	PDK4	chr7:95212811-95225803	-	protein_coding	0	0.724206	0.990066	4.80367	0	0
ENSG00000004809.13_3	SLC22A16	chr6:110745890-110797844	-	protein_coding	0	0	0	0.0747954	4.81312	0
ENSG00000004864.13_2	SLC25A13	chr7:95749532-95951459	-	protein_coding	0	0	1.69762	11.6855	1.37554	1.73482
ENSG00000004866.20_3	ST7	chr7:116593292-116870157	+	protein_coding	0	0.284779	1.06435	1.62126	0	0.576243
ENSG00000004897.11_3	CDC27	chr17:45195069-45266788	-	protein_coding	0.16311	0	0	11.2204	0	0.846383
ENSG00000004961.14_2	HCCS	chrX:11129421-11141198	+	protein_coding	0	0	0	8.32809	0	0
ENSG00000004975.11_2	DVL2	chr17:7128660-7137864	-	protein_coding	0	0	0	7.94009	6.27478	1.40151
ENSG00000005001.9_2	PRSS22	chr16:2902728-2908171	-	protein_coding	3.95093	0	2.51118	3.72154	0	0
ENSG00000005007.12_2	UPF1	chr19:18942747-18979045	+	protein_coding	0	0	1.33063	12.1267	0	16.2298
ENSG00000005020.12_3	SKAP2	chr7:26706681-27034858	-	protein_coding	0	0.592879	0	9.05236	0	3.51993
ENSG00000005022.5_2	SLC25A5	chrX:118602363-118605282	+	protein_coding	5.06436	15.7743	89.2871	197.164	0	12.0522
ENSG00000005059.15_3	MCUB	chr4:110481361-110609882	+	protein_coding	0	0	1.28361	3.17241	1.41678	0
ENSG00000005073.5_2	HOXA11	chr7:27221129-27224842	-	protein_coding	0	0	0	1.55587	0	0
ENSG00000005075.15_2	POLR2J	chr7:102113565-102119354	-	protein_coding	0	0	0	33.6314	0	0
ENSG00000005100.12_3	DHX33	chr17:5344232-5372380	-	protein_coding	0	0	0	10.8094	0	0
ENSG00000005108.15_3	THSD7A	chr7:11409984-11871824	-	protein_coding	0.111507	0	0.510755	0	0	2.79643
ENSG00000005156.11_3	LIG3	chr17:33307513-33336762	+	protein_coding	0	0	0	3.26492	0	0
ENSG00000005175.9_3	RPAP3	chr12:48055032-48099844	-	protein_coding	0	0	0	8.42301	0	0.356179
ENSG00000005189.19_3	REXO5	chr16:20817751-20860990	+	protein_coding	0	0	0	3.50665	0	0
ENSG00000005194.14_3	CIAPIN1	chr16:57462081-57481440	-	protein_coding	0	0	0	11.8423	0	0
ENSG00000005206.16_1	SPPL2B	chr19:2328614-2354804	+	protein_coding	70.6646	0	0.362074	1.92823	0	0
ENSG00000005238.19_2	FAM214B	chr9:35104109-35116338	-	protein_coding	0	1.01447	0	4.37726	0	0
ENSG00000005243.9_3	COPZ2	chr17:46103533-46115392	-	protein_coding	0	0	0	0.953781	0	99.2477
ENSG00000005249.12_2	PRKAR2B	chr7:106685094-106802256	+	protein_coding	91.9601	1.77352	87.0527	0	0	39.4051
ENSG00000005302.17_3	MSL3	chrX:11776278-11793872	+	protein_coding	0	0	0	1.88596	0	0
ENSG00000005339.14_3	CREBBP	chr16:3775055-3930727	-	protein_coding	0	0.105624	0.415429	2.72856	0	0
ENSG00000005436.13_3	GCFC2	chr2:75879126-75938115	-	protein_coding	0	52.5013	0.263003	5.78434	0	0.350703
ENSG00000005448.16_2	WDR54	chr2:74648805-74652882	+	protein_coding	0	0	0	3.95698	0	0
ENSG00000005469.11_2	CROT	chr7:86974997-87029111	+	protein_coding	0.486271	0	0	3.77632	0	0
ENSG00000005483.20_3	KMT2E	chr7:104654626-104754808	+	protein_coding	0	0	0	5.06042	0	0
ENSG00000005486.16_2	RHBDD2	chr7:75471920-75518244	+	protein_coding	0	0	1.05039	7.21843	0	3.8463
ENSG00000005700.14_2	IBTK	chr6:82879700-82957471	-	protein_coding	0.870561	0	0.181511	8.44973	0	34.88
ENSG00000005801.16_3	ZNF195	chr11:3360491-3400452	-	protein_coding	0	0	0	2.1105	0	0
ENSG00000005810.17_1	MYCBP2	chr13:77618790-77901185	-	protein_coding	0	0	0.482411	3.61394	0.447956	0
ENSG00000005812.10_3	FBXL3	chr13:77566733-77601330	-	protein_coding	0	0	20.3061	5.58679	0	0.241376
ENSG00000005844.17_3	ITGAL	chr16:30483979-30534506	+	protein_coding	0	0	1.62958	0	0	0
ENSG00000005884.17_2	ITGA3	chr17:48133332-48167845	+	protein_coding	0.982216	18.1396	0	53.021	0.997884	16.4869
ENSG00000005889.15_2	ZFX	chrX:24167290-24234372	+	protein_coding	0	0	0	2.42117	0	0
ENSG00000005893.15_2	LAMP2	chrX:119561682-119603220	-	protein_coding	0	1.14893	0	37.8865	0	0
ENSG00000005961.17_3	ITGA2B	chr17:42449548-42466873	-	protein_coding	0	0	57.6997	0	0	5.94197
ENSG00000006007.11_2	GDE1	chr16:19513011-19533467	-	protein_coding	0	0	0.768459	15.8157	0	0
ENSG00000006015.17_3	C19orf60	chr19:18699495-18703146	+	protein_coding	0	0	58.9594	4.60215	0	0.576413
ENSG00000006042.11_2	TMEM98	chr17:31254928-31272124	+	protein_coding	0	40.2223	0	0	0	0
ENSG00000006062.14_2	MAP3K14	chr17:43340488-43394406	-	protein_coding	0	0	1.96168	3.58149	0	0
ENSG00000006118.14_4	TMEM132A	chr11:60691935-60704631	+	protein_coding	0	0	0	2.87481	0	0
ENSG00000006125.17_4	AP2B1	chr17:33905065-34053428	+	protein_coding	0.887748	59.1284	1.5029	28.3776	0.672631	0.503527
ENSG00000006194.9_3	ZNF263	chr16:3313800-3351401	+	protein_coding	0.313521	0	47.6772	1.45613	26.03	0.486678
ENSG00000006282.20_3	SPATA20	chr17:48620419-48633213	+	protein_coding	0	0.394498	0	2.14117	0	0
ENSG00000006327.13_2	TNFRSF12A	chr16:3068446-3072384	+	protein_coding	0	0	0	71.3094	0	6.77637
ENSG00000006432.15_3	MAP3K9	chr14:71189243-71276251	-	protein_coding	0	0	0	3.67559	0	0
ENSG00000006451.7_3	RALA	chr7:39663082-39747723	+	protein_coding	0	0	0	22.1458	0	0
ENSG00000006453.13_3	BAIAP2L1	chr7:97920963-98030380	-	protein_coding	0	0	0	23.9803	17.3087	1.17949
ENSG00000006459.10_2	KDM7A	chr7:139784546-139876835	-	protein_coding	0.118897	0.0740423	0	2.41963	0.137102	0
ENSG00000006468.13_2	ETV1	chr7:13930853-14031050	-	protein_coding	0	0	0	1.54859	0	0
ENSG00000006530.15_2	AGK	chr7:141250989-141355044	+	protein_coding	0	0	0	19.2285	22.1061	0.878243
ENSG00000006534.15_2	ALDH3B1	chr11:67776048-67796749	+	protein_coding	0	0	0	1.89819	0	0
ENSG00000006555.10_2	TTC22	chr1:55245385-55266940	-	protein_coding	0	0	0	4.74587	11.7629	0
ENSG00000006576.16_2	PHTF2	chr7:77428109-77586820	+	protein_coding	0	43.6231	0.524442	3.57161	0	0.220177
ENSG00000006607.13_3	FARP2	chr2:242295658-242434256	+	protein_coding	0.16911	0	0	0.135556	3.37786	0
ENSG00000006611.15_2	USH1C	chr11:17515442-17565963	-	protein_coding	0	1.38901	0	7.11594	34.6037	54.647
ENSG00000006625.17_3	GGCT	chr7:30536237-30544460	-	protein_coding	0	0	0	56.8768	0	0
ENSG00000006634.7_2	DBF4	chr7:87505531-87538856	+	protein_coding	0	0	0	5.69993	1.10609	0.847701
ENSG00000006652.13_3	IFRD1	chr7:112063023-112121072	+	protein_coding	0	0	0	14.5679	0	0
ENSG00000006695.10_2	COX10	chr17:13972813-14111994	+	protein_coding	0.722302	0	0	3.58784	0.766887	1.06557
ENSG00000006704.10_3	GTF2IRD1	chr7:73868120-74016930	+	protein_coding	0	0	0	8.24152	0	0.195337
ENSG00000006712.14_3	PAF1	chr19:39876492-39881835	-	protein_coding	0	0	0	8.23775	0	0.728078
ENSG00000006715.15_3	VPS41	chr7:38762563-38971994	-	protein_coding	0	0	27.4158	6.97885	6.21036	0
ENSG00000006740.16_2	ARHGAP44	chr17:12692856-12894960	+	protein_coding	0.18077	0	0	11.8282	0	0
ENSG00000006744.18_3	ELAC2	chr17:12895708-12921504	-	protein_coding	0	0	0	12.5462	0	0
ENSG00000006757.11_2	PNPLA4	chrX:7866288-7895780	-	protein_coding	0	0	0	4.98587	0	0
ENSG00000006788.13_3	MYH13	chr17:10204182-10276447	-	protein_coding	0	0	0	0	10.2021	0
ENSG00000006831.9_2	ADIPOR2	chr12:1797740-1897844	+	protein_coding	0	0	0	13.8657	0	52.9746
ENSG00000007047.14_3	MARK4	chr19:45582546-45808541	+	protein_coding	0	0	0	3.32539	0	0.281604
ENSG00000007080.10_2	CCDC124	chr19:18043825-18054800	+	protein_coding	0	0	0	40.9452	0	3.46376
ENSG00000007168.12_3	PAFAH1B1	chr17:2496504-2588909	+	protein_coding	0.343902	1.39183	2.63722	11.6922	0.998426	37.4193
ENSG00000007202.14_3	KIAA0100	chr17:26941458-26972472	-	protein_coding	0.193551	0	0	14.5605	0.547071	2.07818
ENSG00000007255.10_2	TRAPPC6A	chr19:45666186-45681495	-	protein_coding	0	0	2.04726	14.0903	0	2.082
ENSG00000007312.12_2	CD79B	chr17:62006100-62009714	-	protein_coding	0	0	3.72291	0	0	0
ENSG00000007376.7_2	RPUSD1	chr16:834974-838397	-	protein_coding	0	0	0	5.66277	1.843	0
ENSG00000007384.15_2	RHBDF1	chr16:108058-126354	-	protein_coding	0	0	0	2.09868	0	0
ENSG00000007392.16_3	LUC7L	chr16:238968-279462	-	protein_coding	0	0	0.557257	3.36076	0	0
ENSG00000007520.3_2	TSR3	chr16:1399241-1401912	-	protein_coding	0	0	0	34.0864	0	0
ENSG00000007541.16_1	PIGQ	chr16:616995-634136	+	protein_coding	0.150075	0	0	1.54414	0	0
ENSG00000007545.15_3	CRAMP1	chr16:1662326-1727909	+	protein_coding	55.7013	0.929404	1.53831	0.841577	0	0
ENSG00000007866.19_4	TEAD3	chr6:35441374-35464853	-	protein_coding	0	0	1.73437	15.1869	0	0
ENSG00000007923.15_2	DNAJC11	chr1:6694228-6761984	-	protein_coding	0	0	0	12.344	0	0
ENSG00000007944.14_2	MYLIP	chr6:16129356-16148479	+	protein_coding	2.52338	1.07902	3.64247	1.18345	0	0
ENSG00000007968.6_2	E2F2	chr1:23832922-23857712	-	protein_coding	0	0	0	2.53794	0	0
ENSG00000008018.8_2	PSMB1	chr6:170844205-170862429	-	protein_coding	0	0	1.29376	64.7605	5.57981	2.65775
ENSG00000008083.13_2	JARID2	chr6:15246527-15522271	+	protein_coding	0.297164	0	2.58765	5.22524	0.845598	12.3925
ENSG00000008086.11_3	CDKL5	chrX:18443703-18671749	+	protein_coding	0	0.363521	1.30308	3.77082	40.1959	0
ENSG00000008118.9_2	CAMK1G	chr1:209757062-209787283	+	protein_coding	0	12.3592	0	0	0	0
ENSG00000008128.22_3	CDK11A	chr1:1634169-1655763	-	protein_coding	0	0	0	6.69068	0	0
ENSG00000008130.15_2	NADK	chr1:1682671-1711896	-	protein_coding	0	0	0	14.2766	0	0
ENSG00000008196.12_2	TFAP2B	chr6:50786436-50815326	+	protein_coding	0	0	2.08769	0	0	0
ENSG00000008256.15_2	CYTH3	chr7:6201407-6312275	-	protein_coding	0.419658	0	0	6.19718	0	1.00114
ENSG00000008282.8_2	SYPL1	chr7:105730949-105753022	-	protein_coding	0	0	21.2217	64.1744	0	1.33473
ENSG00000008283.15_3	CYB561	chr17:61509665-61523739	-	protein_coding	0	0	0	8.13452	0.95926	0.720531
ENSG00000008294.20_2	SPAG9	chr17:49039535-49198226	-	protein_coding	0.495778	0	0.18268	7.26651	8.29001	0.159132
ENSG00000008324.11_2	SS18L2	chr3:42623332-42636606	+	protein_coding	0	0	0	12.3492	0	0
ENSG00000008382.15_4	MPND	chr19:4343524-4360083	+	protein_coding	0	0	0	1.63441	0	0
ENSG00000008394.12_3	MGST1	chr12:16500076-16762193	+	protein_coding	0	93.3078	0	19.8552	10.5355	9.74202
ENSG00000008441.16_4	NFIX	chr19:13106422-13209610	+	protein_coding	0	0	0	25.7744	0	0
ENSG00000008513.14_3	ST3GAL1	chr8:134467091-134584183	-	protein_coding	0	0	1.89646	3.22649	0.584629	0
ENSG00000008517.16_4	IL32	chr16:3115298-3132193	+	protein_coding	0	0.989247	45.8883	1.11061	0	0
ENSG00000008710.19_3	PKD1	chr16:2138711-2185899	-	protein_coding	0.075185	17.0062	0.324997	2.53992	0.275565	0
ENSG00000008735.13_2	MAPK8IP2	chr22:51039114-51052409	+	protein_coding	0	0	2.16122	0.296543	0	0
ENSG00000008838.19_3	MED24	chr17:38175350-38217468	-	protein_coding	0.140041	0	0.254588	5.36916	0	0
ENSG00000008853.16_2	RHOBTB2	chr8:22844930-22877712	+	protein_coding	3.87217	0	4.54132	1.42909	0	0
ENSG00000008869.11_2	HEATR5B	chr2:37195526-37311485	-	protein_coding	0	0	2.23647	3.18827	0	0
ENSG00000008952.16_2	SEC62	chr3:169684423-169716161	+	protein_coding	0	0	0	22.7483	0	0.904934
ENSG00000008988.9_2	RPS20	chr8:56979854-56987140	-	protein_coding	11.7868	278.381	90.9552	320.671	54.0472	36.2231
ENSG00000009307.15_3	CSDE1	chr1:115259534-115301297	-	protein_coding	0.490741	9.59368	43.7773	91.1568	1.31894	3.9155
ENSG00000009335.17_3	UBE3C	chr7:156931607-157062066	+	protein_coding	0	0.728841	0.416333	12.2331	0.520287	1.04219
ENSG00000009413.15_3	REV3L	chr6:111620231-111804918	-	protein_coding	0	0	0.408559	3.41485	0	0
ENSG00000009694.13_4	TENM1	chrX:123509753-124097666	-	protein_coding	0	52.2445	0	0.932678	0	0
ENSG00000009780.15_3	FAM76A	chr1:28052490-28089633	+	protein_coding	0	0	0	4.45012	55.4196	0
ENSG00000009790.14_3	TRAF3IP3	chr1:209929377-209955665	+	protein_coding	0	0	67.8343	0	0	0
ENSG00000009830.11_3	POMT2	chr14:77741299-77787227	-	protein_coding	0.24273	0	0	1.99392	0.253259	0
ENSG00000009844.15_2	VTA1	chr6:142468299-142545826	+	protein_coding	0	0	0	6.55842	0	7.75186
ENSG00000009950.15_4	MLXIPL	chr7:73007524-73038873	-	protein_coding	0	0	0	2.00649	0	0
ENSG00000009954.10_2	BAZ1B	chr7:72854728-72936608	-	protein_coding	1.08858	0.460914	1.75179	29.9231	0	0.822582
ENSG00000010017.12_2	RANBP9	chr6:13621730-13711796	-	protein_coding	0	0	0.930588	32.7532	0	0
ENSG00000010030.13_3	ETV7	chr6:36321868-36355577	-	protein_coding	0	0	0	12.2401	0	0
ENSG00000010072.15_2	SPRTN	chr1:231472850-231490769	+	protein_coding	0	0	0	2.74364	0.85832	0
ENSG00000010165.19_3	METTL13	chr1:171750804-171783163	+	protein_coding	0	0	1.33546	8.66533	0	0
ENSG00000010244.18_3	ZNF207	chr17:30677136-30708905	+	protein_coding	0	0	1.09031	8.98456	0	36.8727
ENSG00000010256.10_2	UQCRC1	chr3:48636435-48648409	-	protein_coding	0	0	0.792338	46.5067	0	0
ENSG00000010270.13_2	STARD3NL	chr7:38217824-38270272	+	protein_coding	0	0	0	8.95442	0	0
ENSG00000010278.12_3	CD9	chr12:6308881-6347437	+	protein_coding	6.5534	0	1.94823	67.3196	2.32037	84.6643
ENSG00000010292.12_3	NCAPD2	chr12:6602522-6641121	+	protein_coding	0	4.8042	0.638393	18.8369	0	0.878377
ENSG00000010295.19_3	IFFO1	chr12:6647541-6665249	-	protein_coding	0	39.5164	0	0.0477398	0	0
ENSG00000010322.15_2	NISCH	chr3:52489134-52527087	+	protein_coding	0	0.455161	2.54176	2.52883	0	33.2283
ENSG00000010404.17_3	IDS	chrX:148558521-148602635	-	protein_coding	0	0.349857	3.21217	3.49764	11.8703	0.738652
ENSG00000010539.11_4	ZNF200	chr16:3272325-3286221	-	protein_coding	3.13045	0	1.0121	0.633053	0	0
ENSG00000010704.18_4	HFE	chr6:26087509-26098571	+	protein_coding	0	0	0	1.66864	0	0
ENSG00000010803.16_2	SCMH1	chr1:41492872-41707826	-	protein_coding	0	0	0	4.44818	0	0
ENSG00000010810.17_3	FYN	chr6:111981535-112194655	-	protein_coding	0	0	1.55804	0	0	0
ENSG00000010818.9_2	HIVEP2	chr6:143072604-143277835	-	protein_coding	0	1.36233	0	4.58838	0	0.540702
ENSG00000011007.12_2	ELOA	chr1:24069645-24088549	+	protein_coding	0	0	29.4957	11.4053	0	0
ENSG00000011009.10_2	LYPLA2	chr1:24117460-24122029	+	protein_coding	0	0	0	24.7533	0	0
ENSG00000011028.13_2	MRC2	chr17:60704762-60770958	+	protein_coding	0	0	0	2.75072	0	0.279388
ENSG00000011052.21_3	NME1-NME2	chr17:49230951-49249105	+	protein_coding	0	0	3.24223	208.439	0	0
ENSG00000011105.12_3	TSPAN9	chr12:3186521-3395730	+	protein_coding	0.337693	0.682501	1.42777	2.00181	8.28847	76.157
ENSG00000011114.14_3	BTBD7	chr14:93703896-93799438	-	protein_coding	0.161754	0	0	2.25312	0	0
ENSG00000011143.16_3	MKS1	chr17:56282798-56296966	-	protein_coding	0	0	0	1.50623	0	0
ENSG00000011198.7_2	ABHD5	chr3:43731605-43775863	+	protein_coding	0	0	0	5.14049	0	0
ENSG00000011243.17_3	AKAP8L	chr19:15490859-15529952	-	protein_coding	0	0	3.04808	10.6621	0	0.361922
ENSG00000011258.15_3	MBTD1	chr17:49254786-49337524	-	protein_coding	0	0.0757441	17.0934	2.45438	0.354348	0
ENSG00000011260.13_2	UTP18	chr17:49337889-49375297	+	protein_coding	0	0	1.73283	25.27	0	0.713895
ENSG00000011275.18_3	RNF216	chr7:5659678-5821370	-	protein_coding	0	0	0	6.09959	0	0
ENSG00000011295.15_4	TTC19	chr17:15902694-15948329	+	protein_coding	0	3.44273	0	5.21081	0	1.62798
ENSG00000011304.19_4	PTBP1	chr19:797075-812327	+	protein_coding	0.297458	0	45.8558	18.6197	0	0.737531
ENSG00000011332.19_3	DPF1	chr19:38701646-38720354	-	protein_coding	9.64293	0	0	0	0	0
ENSG00000011347.9_3	SYT7	chr11:61282785-61348620	-	protein_coding	0.544553	3.95772	0.8354	0.516604	0.851543	0
ENSG00000011376.9_3	LARS2	chr3:45429998-45590913	+	protein_coding	1.53348	0	0	2.69794	0	0
ENSG00000011405.13_3	PIK3C2A	chr11:17099277-17229530	-	protein_coding	0.287264	33.6927	0.547803	4.82252	0.0129394	0.19698
ENSG00000011422.11_3	PLAUR	chr19:44150247-44174699	-	protein_coding	0	0	0	4.91946	1.145	0
ENSG00000011426.10_3	ANLN	chr7:36429415-36493400	+	protein_coding	0	0	0	17.5336	0	0
ENSG00000011451.17_3	WIZ	chr19:15530791-15560762	-	protein_coding	0	13.5303	0	4.8069	5.5674	0
ENSG00000011454.16_3	RABGAP1	chr9:125703112-125867145	+	protein_coding	0.133016	0	0	4.60237	0.486445	0.202123
ENSG00000011465.16_3	DCN	chr12:91534261-91576900	-	protein_coding	1.53424	0.669121	4.17518	1.93534	0	0
ENSG00000011478.11_2	QPCTL	chr19:46195741-46207247	+	protein_coding	0	0	0	3.45412	0	0
ENSG00000011485.14_2	PPP5C	chr19:46850251-46896238	+	protein_coding	0	0	0	10.6033	0	0
ENSG00000011523.13_3	CEP68	chr2:65283500-65314138	+	protein_coding	0	0	0	1.74823	0	0
ENSG00000011566.14_3	MAP4K3	chr2:39476407-39664453	-	protein_coding	0.0616029	0	2.0989	4.81472	0	0
ENSG00000011638.10_3	TMEM159	chr16:21169698-21191937	+	protein_coding	0	0	0	9.43622	0	0
ENSG00000012048.20_3	BRCA1	chr17:41196312-41322262	-	protein_coding	0	0	0	4.62404	0	6.96274
ENSG00000012061.15_3	ERCC1	chr19:45910591-45982086	-	protein_coding	0.425465	0	0	7.90065	0	0
ENSG00000012171.19_3	SEMA3B	chr3:50304990-50314977	+	protein_coding	0	0	0	1.94405	0	0
ENSG00000012174.11_3	MBTPS2	chrX:21857754-21903542	+	protein_coding	0	0	1.73392	8.45211	0	0.213249
ENSG00000012211.12_3	PRICKLE3	chrX:49031613-49042981	-	protein_coding	0	0	0	3.02046	0	0
ENSG00000012232.8_2	EXTL3	chr8:28457986-28613116	+	protein_coding	0	0	0	2.19548	0.386028	0
ENSG00000012660.13_3	ELOVL5	chr6:53132196-53213977	-	protein_coding	0.575309	0	0	53.521	1.32054	4.03141
ENSG00000012822.15_3	CALCOCO1	chr12:54102301-54121529	-	protein_coding	0.272099	0	0.767769	2.23934	0	0
ENSG00000012963.14_3	UBR7	chr14:93673401-93695561	+	protein_coding	0	0	2.76009	6.39407	0	0
ENSG00000012983.11_2	MAP4K5	chr14:50885219-51027844	-	protein_coding	0	0	0.578116	6.87283	0	0
ENSG00000013016.15_3	EHD3	chr2:31457203-31492313	+	protein_coding	0	3.17432	0	0.744416	0	0
ENSG00000013275.7_2	PSMC4	chr19:40476912-40487348	+	protein_coding	0	0	0	27.6522	0	2.33286
ENSG00000013288.8_2	MAN2B2	chr4:6576902-6625089	+	protein_coding	0	0	0	0.831114	83.5712	0
ENSG00000013293.5_3	SLC7A14	chr3:170177372-170303863	-	protein_coding	0	0	0	2.52304	0	0
ENSG00000013297.10_3	CLDN11	chr3:170136653-170578169	+	protein_coding	0	0	0	0	10.5726	0
ENSG00000013306.15_3	SLC25A39	chr17:42396993-42402238	-	protein_coding	0	0	4.86815	15.9931	0	1.60866
ENSG00000013364.18_3	MVP	chr16:29831715-29859360	+	protein_coding	0	0	4.20185	21.0637	0	32.7348
ENSG00000013374.15_4	NUB1	chr7:151038785-151075535	+	protein_coding	0.463966	0	3.69222	12.9912	0	0
ENSG00000013375.15_3	PGM3	chr6:83870869-83903655	-	protein_coding	0.198268	0	0.974774	4.44441	0	0
ENSG00000013441.15_2	CLK1	chr2:201717732-201729467	-	protein_coding	0.644311	0	0	9.29829	0	0
ENSG00000013503.9_2	POLR3B	chr12:106751436-106903976	+	protein_coding	0	0	0	3.73857	0	0
ENSG00000013523.9_3	ANGEL1	chr14:77252521-77292589	-	protein_coding	0	0.506834	0	4.25855	0	0.603696
ENSG00000013561.17_3	RNF14	chr5:141337893-141369856	+	protein_coding	0	0	1.10937	8.25183	0	0
ENSG00000013563.13_3	DNASE1L1	chrX:153629579-153640449	-	protein_coding	0	0	0	2.74392	0	0
ENSG00000013573.16_3	DDX11	chr12:31226779-31257725	+	protein_coding	0	0	0	3.5868	0	0
ENSG00000013583.8_3	HEBP1	chr12:13127798-13153207	-	protein_coding	0	0.944465	0	7.59317	0	0
ENSG00000013588.7_3	GPRC5A	chr12:13043716-13070871	+	protein_coding	0	3.97969	1.37522	16.0563	0	0
ENSG00000013725.14_2	CD6	chr11:60739152-60787849	+	protein_coding	0	0	1.92356	0	0	0
ENSG00000013810.18_3	TACC3	chr4:1723217-1746903	+	protein_coding	0	0	0	6.67199	0	0
ENSG00000014123.9_2	UFL1	chr6:96969471-97003152	+	protein_coding	0	0	0	12.4854	1.11306	1.27818
ENSG00000014164.6_2	ZC3H3	chr8:144519825-144623623	-	protein_coding	0	4.36532	4.86356	4.31068	0	0
ENSG00000014216.15_4	CAPN1	chr11:64948037-64979477	+	protein_coding	0	0	1.87277	14.0004	0	29.2624
ENSG00000014641.17_2	MDH1	chr2:63815743-63834331	+	protein_coding	0	0	0	17.3004	0	0
ENSG00000014824.13_3	SLC30A9	chr4:41992489-42092474	+	protein_coding	0.294624	0	1.78035	18.2977	0	0.25811
ENSG00000014914.20_2	MTMR11	chr1:149900543-149908762	-	protein_coding	0	0	0	1.62096	0	0
ENSG00000014919.12_2	COX15	chr10:101471601-101491857	-	protein_coding	0	0	0	12.2743	0	0
ENSG00000015133.18_2	CCDC88C	chr14:91737667-91884188	-	protein_coding	4.08063	0	0	9.25286	0	0
ENSG00000015153.14_2	YAF2	chr12:42550906-42632151	-	protein_coding	0	37.1159	0.128597	1.21745	7.76232	0
ENSG00000015171.19_3	ZMYND11	chr10:180405-300577	+	protein_coding	0	0	0.732159	8.85418	0	0
ENSG00000015475.18_2	BID	chr22:18216904-18257536	-	protein_coding	0	0	0	4.83115	0	8.12948
ENSG00000015479.18_3	MATR3	chr5:138629337-138667366	+	protein_coding	0.00967728	0.171621	0.610485	7.44491	1.37295	1.03031
ENSG00000015532.9_2	XYLT2	chr17:48423453-48440499	+	protein_coding	0	0	0.754742	2.93396	0	0
ENSG00000015676.17_2	NUDCD3	chr7:44418720-44530479	-	protein_coding	2.58281	1.124	1.95937	7.11621	0	0
ENSG00000016864.18_3	GLT8D1	chr3:52728504-52740048	-	protein_coding	0	0	0.68232	4.63456	0	0
ENSG00000017260.19_4	ATP2C1	chr3:130569439-130735556	+	protein_coding	0.402755	0	0	14.4713	0	0
ENSG00000017797.12_3	RALBP1	chr18:9475007-9538114	+	protein_coding	0.185869	0	0.55841	10.7122	0.444149	1.03449
ENSG00000018189.12_3	RUFY3	chr4:71569921-71673032	+	protein_coding	0	0	0	1.68153	0	0.478206
ENSG00000018236.14_4	CNTN1	chr12:41086244-41466220	+	protein_coding	0	1.74146	11.6566	0.290107	3.02074	0
ENSG00000018408.14_3	WWTR1	chr3:149235022-149454501	-	protein_coding	0	0	1.09021	7.10882	0	0.455632
ENSG00000018510.13_3	AGPS	chr2:178257372-178424027	+	protein_coding	0	0	0	13.994	0	0
ENSG00000018610.13_2	CXorf56	chrX:118672112-118699371	-	protein_coding	0	0	0	3.47886	0	0
ENSG00000018699.11_2	TTC27	chr2:32853099-33046118	+	protein_coding	0	0	0	28.7856	0	12.4616
ENSG00000018869.16_3	ZNF582	chr19:56887215-56904914	-	protein_coding	0	0.970404	3.42107	0	0	0
ENSG00000019485.13_3	PRDM11	chr11:45117357-45256661	+	protein_coding	0	0	0.322191	6.58729	0	0
ENSG00000019549.9_2	SNAI2	chr8:49830327-49834299	-	protein_coding	0	0	0	37.126	0	3.53718
ENSG00000019582.14_3	CD74	chr5:149781200-149792492	-	protein_coding	169.709	6.07802	36.0754	1.47289	0	8.89912
ENSG00000019991.15_3	HGF	chr7:81328322-81399754	-	protein_coding	0.442183	0.843578	1.35767	0	0	0
ENSG00000019995.6_3	ZRANB1	chr10:126630692-126676758	+	protein_coding	0	0	41.8401	4.98298	0	0
ENSG00000020129.15_2	NCDN	chr1:36023074-36032875	+	protein_coding	0	0	8.63837	2.931	0	0
ENSG00000020256.19_3	ZFP64	chr20:50668202-50820847	-	protein_coding	0	0	0	4.39439	135.316	0.277621
ENSG00000020426.10_3	MNAT1	chr14:61201460-61436671	+	protein_coding	0.58859	0	0	8.22058	1.22355	0
ENSG00000020577.13_2	SAMD4A	chr14:55033815-55260033	+	protein_coding	0	0	0	1.26201	0	0.314972
ENSG00000020922.12_3	MRE11	chr11:94148744-94227074	-	protein_coding	0	1.16055	0.247302	4.86609	0	0.757908
ENSG00000021355.12_2	SERPINB1	chr6:2832566-2842240	-	protein_coding	0	1.04717	0.825921	7.53736	0	0
ENSG00000021574.11_2	SPAST	chr2:32288680-32382706	+	protein_coding	0.685758	0	0	3.95713	0	0
ENSG00000021645.18_3	NRXN3	chr14:78636716-80334633	+	protein_coding	1.67445	0.172042	0.132922	0.0720089	20.0023	0
ENSG00000021762.19_3	OSBPL5	chr11:3108346-3187969	-	protein_coding	0	0	0	5.66619	0	0.464855
ENSG00000021776.10_3	AQR	chr15:35143983-35262040	-	protein_coding	0	0	0	2.9626	0	0
ENSG00000021826.14_3	CPS1	chr2:211342406-211543831	+	protein_coding	0	0	0.24715	2.14326	0	37.0164
ENSG00000022267.16_3	FHL1	chrX:135228861-135293518	+	protein_coding	0.406435	0.420585	0	0.842658	0	1.96292
ENSG00000022277.12_3	RTFDC1	chr20:55043641-55094505	+	protein_coding	7.40476	0.805482	0	15.5255	0	0.956198
ENSG00000022567.9_3	SLC45A4	chr8:142217265-142318404	-	protein_coding	37.3037	0	0	5.56067	0	0
ENSG00000022840.15_3	RNF10	chr12:120971283-121015397	+	protein_coding	0	0	5.54583	14.3779	0.425919	0
ENSG00000022976.15_3	ZNF839	chr14:102783714-102809039	+	protein_coding	0	0	8.69597	3.05236	0	0
ENSG00000023041.11_3	ZDHHC6	chr10:114184186-114206675	-	protein_coding	2.26961	0	0	4.95637	1.3616	0
ENSG00000023191.16_2	RNH1	chr11:494512-507300	-	protein_coding	0	0	2.20293	9.80637	56.5424	0.523343
ENSG00000023228.13_3	NDUFS1	chr2:206979541-207024327	-	protein_coding	0.635771	1.43342	10.9549	5.71579	13.1428	0
ENSG00000023287.12_3	RB1CC1	chr8:53535016-53658403	-	protein_coding	0	0.644648	0	30.7125	0	0.503379
ENSG00000023318.7_3	ERP44	chr9:102741461-102861322	-	protein_coding	0	0	0	19.365	0	1.17655
ENSG00000023330.14_2	ALAS1	chr3:52232102-52248343	+	protein_coding	0	0	0	11.1738	0	1.52174
ENSG00000023445.13_2	BIRC3	chr11:102188181-102210134	+	protein_coding	0	0	0	4.71443	0	0.516767
ENSG00000023516.8_2	AKAP11	chr13:42846289-42897403	+	protein_coding	1.43328	44.5891	0	5.12054	0	0.556129
ENSG00000023572.8_2	GLRX2	chr1:193065598-193075244	-	protein_coding	0	0	0	13.6332	0	0
ENSG00000023608.4_3	SNAPC1	chr14:62229075-62263146	+	protein_coding	0	0	0	16.0474	0	0
ENSG00000023697.12_3	DERA	chr12:16064106-16190216	+	protein_coding	0	0	0	6.0743	0	0
ENSG00000023734.10_3	STRAP	chr12:16035325-16056412	+	protein_coding	0	0	7.91915	76.4855	0	7.35069
ENSG00000023839.10_2	ABCC2	chr10:101542489-101611949	+	protein_coding	0	0	0	11.3129	0	43.2328
ENSG00000023892.10_2	DEF6	chr6:35265629-35289548	+	protein_coding	0	0	0	11.5895	0	0
ENSG00000023909.9_2	GCLM	chr1:94350761-94375012	-	protein_coding	0	0.581677	0	4.86816	0	0
ENSG00000024048.10_2	UBR2	chr6:42531800-42661242	+	protein_coding	0	0.367744	0.582035	4.36885	0	0.433618
ENSG00000024422.11_3	EHD2	chr19:48216600-48246391	+	protein_coding	0	0	0	22.2695	0	0.878084
ENSG00000024526.16_3	DEPDC1	chr1:68939835-68962904	-	protein_coding	0	0	0	3.52081	0	0
ENSG00000024862.17_3	CCDC28A	chr6:139094646-139114456	+	protein_coding	0	0	0	5.19053	0	0
ENSG00000025039.14_2	RRAGD	chr6:90074355-90121989	-	protein_coding	3.83966	0	0	1.23638	0	0
ENSG00000025156.12_2	HSF2	chr6:122720691-122754264	+	protein_coding	0	0	0	6.73113	0	0
ENSG00000025293.16_3	PHF20	chr20:34359896-34538303	+	protein_coding	0	0.927833	4.048	11.1069	0.578415	0
ENSG00000025708.13_3	TYMP	chr22:50964181-50968485	-	protein_coding	0	0	30.6765	3.03387	1.52688	0
ENSG00000025770.18_2	NCAPH2	chr22:50946645-50961901	+	protein_coding	0	0	0	5.65399	0	0
ENSG00000025772.7_2	TOMM34	chr20:43570771-43589127	-	protein_coding	0	0	0	19.3464	0	0
ENSG00000025796.13_2	SEC63	chr6:108188960-108279393	-	protein_coding	0	0	0	10.2844	0	0.450927
ENSG00000025800.13_3	KPNA6	chr1:32573639-32642169	+	protein_coding	0.820065	0	2.28559	12.4938	0	0.49169
ENSG00000026025.15_3	VIM	chr10:17270258-17279592	+	protein_coding	190.645	12.5099	109.533	245.273	42.6928	15.4403
ENSG00000026103.21_3	FAS	chr10:90750339-90775542	+	protein_coding	0	0	0	7.37028	0	0
ENSG00000026297.15_3	RNASET2	chr6:167342992-167370679	-	protein_coding	8.78583	43.8733	2.00382	1.51116	0	0
ENSG00000026508.17_4	CD44	chr11:35160417-35253949	+	protein_coding	1.14415	0.733264	0	52.0427	1.52997	8.16231
ENSG00000026559.13_3	KCNG1	chr20:49620193-49639666	-	protein_coding	0	0	0	4.54994	0	0
ENSG00000026652.13_3	AGPAT4	chr6:161551011-161695093	-	protein_coding	2.31815	0	1.44235	0.666445	0	0
ENSG00000026950.16_3	BTN3A1	chr6:26402465-26415444	+	protein_coding	0	2.36463	0	1.08661	0	0
ENSG00000027001.9_3	MIPEP	chr13:24304328-24463558	-	protein_coding	1.04449	0	17.6079	6.15666	0	0
ENSG00000027075.14_3	PRKCH	chr14:61654277-62017694	+	protein_coding	2.06657	0	0	1.54564	0	0
ENSG00000027697.13_3	IFNGR1	chr6:137518621-137540586	-	protein_coding	0	0	2.50993	38.3755	0	1.48087
ENSG00000027847.13_3	B4GALT7	chr5:177027101-177037348	+	protein_coding	0	8.47118	0	2.008	0	0.714443
ENSG00000028116.16_3	VRK2	chr2:58134786-58387055	+	protein_coding	0	0	0	20.6436	7.82432	0
ENSG00000028203.17_2	VEZT	chr12:95611522-95696566	+	protein_coding	0.564517	0	0	14.404	0	0
ENSG00000028277.21_3	POU2F2	chr19:42590262-42700737	-	protein_coding	0	0	0	0	4.42522	0
ENSG00000028310.17_3	BRD9	chr5:850406-892939	-	protein_coding	1.49297	0	0.432996	3.07672	0	0
ENSG00000028528.14_3	SNX1	chr15:64386322-64438289	+	protein_coding	0.249222	0	9.31929	3.80754	0	33.5672
ENSG00000028839.9_3	TBPL1	chr6:134273308-134311570	+	protein_coding	0	0	0	6.71508	0	0
ENSG00000029153.14_3	ARNTL2	chr12:27485787-27578222	+	protein_coding	0	0	0	4.83269	0	0
ENSG00000029363.16_3	BCLAF1	chr6:136577765-136610989	-	protein_coding	1.02101	0.395935	26.0847	11.3657	0	0
ENSG00000029364.11_2	SLC39A9	chr14:69864732-69929105	+	protein_coding	0	0	0	10.201	1.94757	1.07252
ENSG00000029639.10_2	TFB1M	chr6:155578643-155635627	-	protein_coding	0	0	0	8.48995	0	0
ENSG00000029725.16_3	RABEP1	chr17:5185560-5289132	+	protein_coding	0.49263	0	0.392589	14.0402	0	0
ENSG00000029993.14_3	HMGB3	chrX:150148982-150159248	+	protein_coding	0	0	0	10.8308	0	2.42876
ENSG00000030066.13_3	NUP160	chr11:47799639-47870107	-	protein_coding	2.83737	0	0	5.94142	0	0
ENSG00000030110.12_2	BAK1	chr6:33540324-33548070	-	protein_coding	0	0	0	17.3502	0	0
ENSG00000030419.16_3	IKZF2	chr2:213864415-214017151	-	protein_coding	2.68365	0	0.313517	0.833091	0	0
ENSG00000030582.17_3	GRN	chr17:42422454-42430470	+	protein_coding	2.58752	0	8.48715	28.9777	0	0.673311
ENSG00000031003.10_3	FAM13B	chr5:137273649-137387650	-	protein_coding	0.210038	0	0	1.61702	0	0
ENSG00000031081.10_4	ARHGAP31	chr3:119013220-119139561	+	protein_coding	0.129873	0.419659	0.247557	10.2193	0	0.018219
ENSG00000031691.6_2	CENPQ	chr6:49431091-49460820	+	protein_coding	0	0	0	6.39056	0	0
ENSG00000031698.12_2	SARS	chr1:109756540-109780791	+	protein_coding	0	0	0	32.9009	0	1.01278
ENSG00000031823.14_3	RANBP3	chr19:5916150-5978153	-	protein_coding	0	0	0	5.00372	0	0
ENSG00000032219.18_2	ARID4A	chr14:58765103-58840605	+	protein_coding	0	0	3.87682	7.97763	0	1.00104
ENSG00000032389.12_4	EIPR1	chr2:3192696-3381653	-	protein_coding	0	0	0	3.32462	0	0
ENSG00000032444.15_3	PNPLA6	chr19:7598890-7626650	+	protein_coding	0	0	0	8.94349	0	0
ENSG00000032742.17_3	IFT88	chr13:21141208-21265576	+	protein_coding	0	0	0	2.23333	0	27.8601
ENSG00000033011.11_3	ALG1	chr16:5083961-5137380	+	protein_coding	0	1.57993	0.752089	2.89175	0	0
ENSG00000033030.13_2	ZCCHC8	chr12:122956147-122985620	-	protein_coding	0.141227	0	0.413984	3.39945	0	0.158971
ENSG00000033050.7_2	ABCF2	chr7:150904923-150924316	-	protein_coding	0	2.92588	0	28.6976	0	0.853049
ENSG00000033100.16_3	CHPF2	chr7:150929575-150935913	+	protein_coding	0	0	0.607709	7.13169	7.10371	0
ENSG00000033170.16_3	FUT8	chr14:65877310-66210839	+	protein_coding	80.8389	14.886	0	2.41713	0	0
ENSG00000033178.12_2	UBA6	chr4:68478370-68566897	-	protein_coding	0	0	0	5.02287	0	3.14687
ENSG00000033327.12_3	GAB2	chr11:77926343-78129394	-	protein_coding	4.23691	0	5.24934	0.727241	0	0
ENSG00000033627.16_3	ATP6V0A1	chr17:40610862-40674629	+	protein_coding	0.324837	0.837461	0.467313	2.35679	0	0
ENSG00000033800.13_2	PIAS1	chr15:68346517-68490941	+	protein_coding	0	0	1.53993	1.46454	0	0
ENSG00000033867.16_3	SLC4A7	chr3:27414212-27525911	-	protein_coding	0.151237	0	0	2.26809	0	6.1855
ENSG00000034053.14_3	APBA2	chr15:29129629-29410518	+	protein_coding	0	1.10376	0	1.96197	0	0
ENSG00000034152.18_3	MAP2K3	chr17:21187984-21218552	+	protein_coding	0.644301	0	0.68232	4.76796	70.9078	81.5174
ENSG00000034510.5_2	TMSB10	chr2:85132749-85133799	+	protein_coding	33.3831	563.788	694.482	2165.38	103.849	783.637
ENSG00000034677.12_3	RNF19A	chr8:101269288-101348446	-	protein_coding	0.398753	0	0	9.25747	0.846171	0
ENSG00000034693.14_3	PEX3	chr6:143771944-143811147	+	protein_coding	0	0	0	7.86377	0	0
ENSG00000034713.7_2	GABARAPL2	chr16:75600249-75611779	+	protein_coding	0.50344	128.361	6.12676	14.92	0	10.7519
ENSG00000035115.21_3	SH3YL1	chr2:217730-266398	-	protein_coding	0.272155	0	0	6.18754	0.457078	0.657651
ENSG00000035141.7_2	FAM136A	chr2:70523107-70529222	-	protein_coding	0	0	0	9.28746	0	0
ENSG00000035403.17_3	VCL	chr10:75754951-75881121	+	protein_coding	185.292	1.41165	45.7956	12.2458	1.00955	10.5148
ENSG00000035499.12_2	DEPDC1B	chr5:59892739-59996017	-	protein_coding	0	0	1.35187	3.92086	0	0
ENSG00000035681.7_3	NSMAF	chr8:59496063-59572403	-	protein_coding	0.395359	0	42.977	15.7287	0	1.21623
ENSG00000035687.9_3	ADSS	chr1:244571796-244615436	-	protein_coding	0	0.39874	0.929406	19.6726	0	1.04208
ENSG00000035862.12_3	TIMP2	chr17:76849059-76921469	-	protein_coding	0	0	0.782047	12.7533	0.899917	1.02074
ENSG00000035928.15_3	RFC1	chr4:39289076-39367995	-	protein_coding	0	1.84361	0.384167	7.00952	0	0.285256
ENSG00000036054.12_2	TBC1D23	chr3:99979844-100044095	+	protein_coding	0	0	0.993097	9.12971	0	0
ENSG00000036257.12_3	CUL3	chr2:225334867-225450114	-	protein_coding	0	0.182653	8.34529	5.8787	0.793991	19.8039
ENSG00000036549.12_3	ZZZ3	chr1:78028101-78149104	-	protein_coding	0	0	0	4.69349	0	0
ENSG00000037042.8_2	TUBG2	chr17:40811323-40819024	+	protein_coding	0	0	0	4.05181	0	0
ENSG00000037241.7_3	RPL26L1	chr5:172385732-172396774	+	protein_coding	0	0	0	23.743	0	0
ENSG00000037474.14_2	NSUN2	chr5:6599352-6633404	-	protein_coding	0	0	0	20.5859	0	0
ENSG00000037637.10_3	FBXO42	chr1:16573334-16678949	-	protein_coding	0.270398	0	0	3.11791	0	0
ENSG00000037749.11_3	MFAP3	chr5:153418466-153600038	+	protein_coding	0	0	0	3.75062	0	0
ENSG00000037757.13_3	MRI1	chr19:13875346-13885096	+	protein_coding	0	0	0	4.49701	0	0
ENSG00000037897.16_3	METTL1	chr12:58162254-58166576	-	protein_coding	0	0	0	4.96956	0	0
ENSG00000037965.5_3	HOXC8	chr12:54402890-54406146	+	protein_coding	0	0	0	3.32926	0	0
ENSG00000038210.12_3	PI4K2B	chr4:25235597-25280714	+	protein_coding	0	0	0	3.22699	19.06	0
ENSG00000038219.12_2	BOD1L1	chr4:13570362-13629347	-	protein_coding	0	0.949199	0.560404	6.38563	0	0
ENSG00000038274.16_2	MAT2B	chr5:162930120-162946342	+	protein_coding	0	0	1.49439	10.9373	0	0
ENSG00000038358.14_3	EDC4	chr16:67906926-67918406	+	protein_coding	0.273323	0	0	6.48439	0	0.719307
ENSG00000038382.18_2	TRIO	chr5:14143811-14532237	+	protein_coding	0	0.278643	16.354	3.89935	4.21481	0
ENSG00000038427.15_3	VCAN	chr5:82767284-82878122	+	protein_coding	1.1515	25.422	6.2452	5.44939	0.995572	0.38944
ENSG00000038532.14_3	CLEC16A	chr16:11038345-11276046	+	protein_coding	0.146921	0	21.3139	2.85452	0	0.152637
ENSG00000039068.18_3	CDH1	chr16:68771128-68869451	+	protein_coding	0.576104	77.2843	3.84584	16.2115	2.42618	39.2402
ENSG00000039123.15_3	SKIV2L2	chr5:54603588-54721409	+	protein_coding	0	0	0.584679	16.8443	0	0
ENSG00000039319.16_3	ZFYVE16	chr5:79703832-79775169	+	protein_coding	0	1.70472	0.561544	2.34704	0.442301	0
ENSG00000039523.19_4	RIPOR1	chr16:67552321-67580691	+	protein_coding	5.0216	0	13.8589	4.02325	0	0
ENSG00000039560.13_2	RAI14	chr5:34656342-34832732	+	protein_coding	1.87182	2.08329	0.685013	8.97551	0.663882	1.7588
ENSG00000039650.11_3	PNKP	chr19:50363139-50381608	-	protein_coding	0	0	0	4.32844	0	0
ENSG00000040199.18_3	PHLPP2	chr16:71671738-71758604	-	protein_coding	0	8.32598	0	0.286351	0	0
ENSG00000040275.16_3	SPDL1	chr5:169010638-169031782	+	protein_coding	0	0	0	6.00477	0	0
ENSG00000040341.17_4	STAU2	chr8:74332604-74659943	-	protein_coding	0.13183	0.232775	50.277	2.37576	0	0
ENSG00000040487.12_3	PQLC2	chr1:19638820-19655794	+	protein_coding	0	0	0	5.26065	0	1.42711
ENSG00000040531.14_3	CTNS	chr17:3539762-3564836	+	protein_coding	0	0	0	3.13979	0	0
ENSG00000040633.12_3	PHF23	chr17:7138347-7143041	-	protein_coding	0	1.17203	0	10.5106	0	0
ENSG00000040933.15_2	INPP4A	chr2:99061317-99210853	+	protein_coding	0	0	0	1.1353	0	4.76741
ENSG00000041353.9_3	RAB27B	chr18:52385091-52562747	+	protein_coding	0.138839	1.26886	3.27977	3.93653	0	56.7089
ENSG00000041357.15_2	PSMA4	chr15:78832747-78844761	+	protein_coding	0	0	1.42663	9.74329	0	10.764
ENSG00000041802.10_2	LSG1	chr3:194361517-194393206	-	protein_coding	0	0	0.26787	15.3012	2.11841	0
ENSG00000041880.14_3	PARP3	chr3:51976361-51982883	+	protein_coding	0	0	0	1.9836	0.85423	0
ENSG00000041982.15_3	TNC	chr9:117781857-117880536	-	protein_coding	0	0	0	3.46865	0	0
ENSG00000041988.15_4	THAP3	chr1:6684926-6695646	+	protein_coding	0.596578	0	3.76533	5.52952	0	0
ENSG00000042088.13_3	TDP1	chr14:90421283-90511112	+	protein_coding	0	0	4.97363	11.484	0	0
ENSG00000042286.14_2	AIFM2	chr10:71857979-71892690	-	protein_coding	0	0	0	4.18936	0	0
ENSG00000042429.11_3	MED17	chr11:93517393-93548129	+	protein_coding	0	1.66294	0.27765	1.85317	0.615506	0.0912187
ENSG00000042445.13_3	RETSAT	chr2:85569211-85581743	-	protein_coding	0	0	0	12.5838	0	0.970042
ENSG00000042493.15_2	CAPG	chr2:85621871-85645555	-	protein_coding	0	0	6.68324	33.2319	0	0
ENSG00000042753.11_2	AP2S1	chr19:47341393-47354249	-	protein_coding	0	0	0	33.534	0	0
ENSG00000042781.12_3	USH2A	chr1:215796236-216596738	-	protein_coding	24.7028	0	0	0.228881	0	3.12606
ENSG00000043039.6_2	BARX2	chr11:129245835-129322174	+	protein_coding	0.332978	0	7.03134	0.123205	189.016	14.3619
ENSG00000043093.13_3	DCUN1D1	chr3:182655862-182703741	-	protein_coding	0	0.389049	1.37877	7.13776	0	1.43941
ENSG00000043143.20_2	JADE2	chr5:133860003-133918920	+	protein_coding	0	0	0	5.60591	0	0.822084
ENSG00000043514.15_2	TRIT1	chr1:40306694-40349183	-	protein_coding	0	0	0.969285	11.9053	0	1.43944
ENSG00000043591.5_3	ADRB1	chr10:115803815-115806667	+	protein_coding	0	68.4818	1.73107	0	0	0
ENSG00000044090.8_2	CUL7	chr6:43005355-43021683	-	protein_coding	0	0	0	1.98117	0	0
ENSG00000044115.20_3	CTNNA1	chr5:137946656-138270723	+	protein_coding	20.1173	39.1386	2.83586	20.3654	0	21.4534
ENSG00000044446.11_2	PHKA2	chrX:18910418-19002716	-	protein_coding	0.286151	0.181229	0.569854	2.56661	0	0
ENSG00000044574.7_2	HSPA5	chr9:127997132-128003609	-	protein_coding	1.54884	2.56533	1.31219	124.764	4.55306	22.1457
ENSG00000046604.12_2	DSG2	chr18:29078006-29128971	+	protein_coding	0	0	0	32.9565	3.6495	0.878684
ENSG00000046647.13_2	GEMIN8	chrX:14026398-14048012	-	protein_coding	0	0	0	2.37141	0	0
ENSG00000046651.14_3	OFD1	chrX:13752864-13787472	+	protein_coding	0	0	0	5.72923	0	0
ENSG00000047056.14_2	WDR37	chr10:1095478-1178237	+	protein_coding	0	0	0	1.93947	0	0
ENSG00000047188.15_2	YTHDC2	chr5:112849380-112930982	+	protein_coding	0	0	0	2.02478	0	0
ENSG00000047230.14_2	CTPS2	chrX:16606126-16731059	-	protein_coding	0	0	0	0.944135	0	4.6484
ENSG00000047249.17_4	ATP6V1H	chr8:54628117-54756118	-	protein_coding	0	0	0	10.8046	0	1.5189
ENSG00000047315.15_2	POLR2B	chr4:57843888-57897334	+	protein_coding	0.600293	1.29775	0.437418	24.2534	0	0.313821
ENSG00000047346.12_3	FAM214A	chr15:52873514-53002014	-	protein_coding	0	0	0	1.59972	0	0
ENSG00000047410.13_2	TPR	chr1:186280784-186344825	-	protein_coding	0.384477	0.373639	17.9235	15.0668	2.36675	0.312477
ENSG00000047578.12_4	KIAA0556	chr16:27561454-27791690	+	protein_coding	0	0	0.167084	3.19316	4.17274	0
ENSG00000047579.19_2	DTNBP1	chr6:15523032-15663289	-	protein_coding	0	0	0.840107	2.44771	0	0
ENSG00000047597.5_3	XK	chrX:37545012-37591383	+	protein_coding	2.57192	0.628637	0	0.639235	0	0
ENSG00000047617.14_3	ANO2	chr12:5641035-6055398	-	protein_coding	0	0	0	0	2.12829	0
ENSG00000047621.11_3	C12orf4	chr12:4596894-4647674	-	protein_coding	0	0	0	3.55643	0	0
ENSG00000047634.14_3	SCML1	chrX:17755569-17773108	+	protein_coding	0	0	0	1.57009	0	0
ENSG00000047644.18_3	WWC3	chrX:9983602-10112518	+	protein_coding	0	0.828063	3.67916	2.0309	0	0
ENSG00000047662.4_2	FAM184B	chr4:17630929-17783135	-	protein_coding	0	1.7403	0	0	0	0
ENSG00000047849.21_4	MAP4	chr3:47892180-48130762	-	protein_coding	31.4834	0.487664	6.47017	9.63424	0.3381	9.70282
ENSG00000047932.13_3	GOPC	chr6:117881432-117923705	-	protein_coding	0.266838	0.650578	0	16.8849	1.02182	0
ENSG00000047936.10_3	ROS1	chr6:117609463-117747018	-	protein_coding	0	0	0	7.7307	0	3.10027
ENSG00000048028.11_3	USP28	chr11:113668596-113746292	-	protein_coding	0	0	0	3.41072	0	0.0541644
ENSG00000048052.21_3	HDAC9	chr7:18126572-19042039	+	protein_coding	5.94368	0.278766	0.0766988	1.5601	0	0
ENSG00000048140.17_3	TSPAN17	chr5:176074388-176086055	+	protein_coding	0	3.72765	0	3.86279	0	0
ENSG00000048162.20_3	NOP16	chr5:175810941-175815976	-	protein_coding	0	0	3.60407	25.3615	0	0
ENSG00000048342.15_3	CC2D2A	chr4:15471489-15603180	+	protein_coding	0	0	0	1.69835	0	0
ENSG00000048392.11_2	RRM2B	chr8:103216730-103251346	-	protein_coding	0	0	31.9953	20.3304	0	0.683918
ENSG00000048405.9_3	ZNF800	chr7:126986844-127071978	-	protein_coding	0	11.0937	1.72734	3.75658	0	1.18108
ENSG00000048471.13_3	SNX29	chr16:12070594-12668146	+	protein_coding	0.107871	0	23.3988	0.829911	0	0
ENSG00000048540.14_3	LMO3	chr12:16701307-16763528	-	protein_coding	2.75222	0	0.0175977	0	0	0
ENSG00000048544.5_2	MRPS10	chr6:42174539-42185603	-	protein_coding	0	0	0	22.716	0	0
ENSG00000048649.13_3	RSF1	chr11:77371041-77532063	-	protein_coding	0	0.225251	0	1.80612	0	0
ENSG00000048707.13_3	VPS13D	chr1:12290124-12572099	+	protein_coding	0	0	0.128065	2.07503	0.248094	0
ENSG00000048740.18_3	CELF2	chr10:10840360-11378674	+	protein_coding	0.207964	0.296123	2.80035	0.0816036	0	0
ENSG00000048828.16_3	FAM120A	chr9:96214004-96328389	+	protein_coding	7.41187	2.88926	2.33444	36.9447	0	1.60528
ENSG00000048991.16_2	R3HDM1	chr2:136289025-136482840	+	protein_coding	0	0.414368	0	6.19918	13.7931	0.24595
ENSG00000049130.14_2	KITLG	chr12:88886570-88974628	-	protein_coding	0	0	0	1.74738	0	0
ENSG00000049167.13_3	ERCC8	chr5:60169658-60240900	-	protein_coding	0	0.324093	0	14.083	0	0
ENSG00000049192.14_3	ADAMTS6	chr5:64444563-64777747	-	protein_coding	0	0.244348	0.301297	0.991182	1.49257	0.746738
ENSG00000049239.12_2	H6PD	chr1:9294834-9331396	+	protein_coding	0	0	0.708006	4.79067	0	0
ENSG00000049245.12_3	VAMP3	chr1:7831329-7841492	+	protein_coding	0	1.20947	0.816762	30.55	1.42989	3.29852
ENSG00000049246.14_2	PER3	chr1:7844380-7905237	+	protein_coding	0.574685	0	0	0.266137	13.8019	0
ENSG00000049323.15_2	LTBP1	chr2:33172039-33624576	+	protein_coding	0.65627	0.446538	3.8025	6.92272	0	0.519482
ENSG00000049449.8_3	RCN1	chr11:31833939-32127301	+	protein_coding	0.332858	63.2724	1.04797	23.5988	1.75877	1.06468
ENSG00000049541.10_3	RFC2	chr7:73645829-73668788	-	protein_coding	0	0	0	23.0358	0	0
ENSG00000049618.22_3	ARID1B	chr6:157098508-157531913	+	protein_coding	14.6595	0.51452	0.577037	1.18766	0.0463315	0.111401
ENSG00000049656.13_2	CLPTM1L	chr5:1317859-1345214	-	protein_coding	0	0	3.56785	11.9169	1.15446	1.185
ENSG00000049759.17_3	NEDD4L	chr18:55711599-56068772	+	protein_coding	0	0.0506233	0.147879	2.86357	0	0.221091
ENSG00000049769.12_3	PPP1R3F	chrX:49126306-49157940	+	protein_coding	0	0	59.1479	0.673635	0	0
ENSG00000049860.13_3	HEXB	chr5:73935848-74018472	+	protein_coding	0.464998	1.60178	0.747145	15.4283	0.795657	0
ENSG00000049883.14_3	PTCD2	chr5:71616194-71664222	+	protein_coding	0	0	0	7.57121	15.7696	0
ENSG00000050130.17_2	JKAMP	chr14:59951161-59972128	+	protein_coding	0	0	0	5.27828	0	0
ENSG00000050165.17_2	DKK3	chr11:11984653-12031316	-	protein_coding	0	0	0	6.5731	0	0
ENSG00000050327.14_3	ARHGEF5	chr7:144052381-144077725	+	protein_coding	2.09121	0	1.37609	11.2083	0	0
ENSG00000050344.8_2	NFE2L3	chr7:26191860-26226745	+	protein_coding	1.06505	0.75995	2.77824	3.10101	0	0.969202
ENSG00000050393.11_3	MCUR1	chr6:13786789-13814800	-	protein_coding	0	12.4002	0	5.32996	0	0.641416
ENSG00000050405.13_3	LIMA1	chr12:50569571-50677329	-	protein_coding	0	0	0.56661	19.7334	1.0933	0.912269
ENSG00000050426.15_4	LETMD1	chr12:51441745-51454207	+	protein_coding	0.400035	0	2.50983	15.6439	0	0
ENSG00000050748.17_4	MAPK9	chr5:179660143-179719099	-	protein_coding	0	0	0	5.12041	0	0
ENSG00000050820.16_4	BCAR1	chr16:75262085-75301951	-	protein_coding	0.132784	0.417196	0	5.46249	0	0
ENSG00000051009.10_2	FAM160A2	chr11:6232565-6255941	-	protein_coding	0	0.69102	0	1.08067	0	4.53636
ENSG00000051108.14_4	HERPUD1	chr16:56965960-56978775	+	protein_coding	0	0	0.502388	6.77803	0.366287	8.99849
ENSG00000051128.18_3	HOMER3	chr19:19040010-19052070	-	protein_coding	80.9923	0	0	11.0631	1.48137	0
ENSG00000051180.16_2	RAD51	chr15:40986972-41024537	+	protein_coding	0	0	0	3.42861	0	0
ENSG00000051341.13_2	POLQ	chr3:121150274-121265488	-	protein_coding	0.257569	0	0	1.57634	0	0
ENSG00000051382.8_2	PIK3CB	chr3:138371541-138553780	-	protein_coding	0	0.414119	0	6.63381	0	4.0335
ENSG00000051523.10_3	CYBA	chr16:88709691-88717560	-	protein_coding	0	0	1.49424	13.0157	0	0
ENSG00000051596.9_3	THOC3	chr5:175344876-175461683	-	protein_coding	0	0	0	10.0672	9.70255	0
ENSG00000051620.10_2	HEBP2	chr6:138724668-138743334	+	protein_coding	0	0	0	10.4285	0.489492	0.375147
ENSG00000051825.14_4	MPHOSPH9	chr12:123636867-123728561	-	protein_coding	0	0	0.215435	2.17179	0.178295	0.182236
ENSG00000052126.14_3	PLEKHA5	chr12:19282686-19529334	+	protein_coding	0	0	0.305574	4.36567	0	0.309368
ENSG00000052344.15_2	PRSS8	chr16:31142754-31147083	-	protein_coding	1.45758	0	0.428772	7.2009	0	0
ENSG00000052723.11_3	SIKE1	chr1:115312100-115323306	-	protein_coding	0	0	0	5.8492	0	0
ENSG00000052749.13_4	RRP12	chr10:99116115-99185833	-	protein_coding	0	16.0334	0	20.68	0	0.409959
ENSG00000052802.12_3	MSMO1	chr4:166248775-166264312	+	protein_coding	0	0	0	44.3064	0	1.95684
ENSG00000052841.14_3	TTC17	chr11:43380482-43516483	+	protein_coding	0	0.189486	21.3504	4.77689	0	2.41803
ENSG00000053254.15_3	FOXN3	chr14:89591215-90085493	-	protein_coding	0	0	0.416439	4.47211	0	0
ENSG00000053371.12_3	AKR7A2	chr1:19630459-19638640	-	protein_coding	0	0	0.724652	15.4834	0	0
ENSG00000053372.4_2	MRTO4	chr1:19578033-19586622	+	protein_coding	0	0	11.2231	32.371	0	0
ENSG00000053438.8_2	NNAT	chr20:36149617-36152095	+	protein_coding	0	0	3.39651	0	0	0
ENSG00000053501.12_2	USE1	chr19:17326155-17330638	+	protein_coding	0	0	7.35114	4.15404	0	0
ENSG00000053702.14_2	NRIP2	chr12:2934514-2944710	-	protein_coding	0	0	0	0	26.2779	0
ENSG00000053747.15_3	LAMA3	chr18:21269407-21535030	+	protein_coding	0	0	0	28.1931	0	0.285393
ENSG00000053770.11_3	AP5M1	chr14:57735627-57765460	+	protein_coding	0	0	0	3.84657	39.8778	0.737225
ENSG00000053900.10_2	ANAPC4	chr4:25378835-25420120	+	protein_coding	0	0.636137	0.468434	2.79609	0	0
ENSG00000054116.11_2	TRAPPC3	chr1:36602171-36621654	-	protein_coding	0	0	0	10.5882	0	0
ENSG00000054118.13_3	THRAP3	chr1:36690017-36770958	+	protein_coding	0	1.37052	0.535933	34.751	2.14073	1.09102
ENSG00000054148.17_3	PHPT1	chr9:139743176-139745479	+	protein_coding	0	0	0	23.1219	0	2.41007
ENSG00000054267.21_3	ARID4B	chr1:235294949-235491534	-	protein_coding	0.30817	0	13.8995	5.01269	2.53129	0.698206
ENSG00000054277.13_3	OPN3	chr1:241753404-241840678	-	protein_coding	0	3.03841	0	11.9003	0	1.56823
ENSG00000054282.15_2	SDCCAG8	chr1:243419336-243663394	+	protein_coding	2.99522	4.29712	0.480158	8.39757	1.51878	0
ENSG00000054356.13_3	PTPRN	chr2:220154345-220174370	-	protein_coding	0	0	0	3.3359	0.54774	0.416985
ENSG00000054523.17_3	KIF1B	chr1:10270863-10441661	+	protein_coding	0.149473	1.73238	14.6463	2.28295	0.352316	26.9021
ENSG00000054598.6_2	FOXC1	chr6:1610207-1614132	+	protein_coding	0	0	1.64147	6.17091	0.883902	0
ENSG00000054611.13_2	TBC1D22A	chr22:47158514-47571342	+	protein_coding	0	0	0	2.22114	0	0.207109
ENSG00000054654.16_3	SYNE2	chr14:64319701-64693151	+	protein_coding	0.11941	0.187761	5.71409	1.5268	0	0.0526599
ENSG00000054690.13_2	PLEKHH1	chr14:68000018-68056329	+	protein_coding	0	0	0.767582	0.327661	5.40347	0
ENSG00000054793.13_3	ATP9A	chr20:50213053-50385173	-	protein_coding	0	0	0	3.33042	0	0
ENSG00000054965.10_2	FAM168A	chr11:73111532-73309234	-	protein_coding	0	0	0	2.15012	0	0
ENSG00000054983.16_3	GALC	chr14:88304164-88460009	-	protein_coding	0	0	0	1.71607	0	0
ENSG00000055044.10_2	NOP58	chr2:203130439-203168389	+	protein_coding	1.84214	0.982098	1.38521	39.6849	0	3.62712
ENSG00000055070.16_2	SZRD1	chr1:16679070-16724640	+	protein_coding	151.828	0	6.91115	14.0145	1.04996	113.1
ENSG00000055130.15_2	CUL1	chr7:148395006-148498128	+	protein_coding	0.79751	0	0	35.4296	2.13834	2.37978
ENSG00000055147.18_3	FAM114A2	chr5:153369688-153418496	-	protein_coding	0	0	0	1.97749	0	0
ENSG00000055208.18_3	TAB2	chr6:149539777-149732749	+	protein_coding	41.5898	0	47.2765	3.82653	0.650996	0
ENSG00000055211.12_2	GINM1	chr6:149887430-149912884	+	protein_coding	0	0	0	14.5095	0	13.7451
ENSG00000055332.16_3	EIF2AK2	chr2:37326353-37384208	-	protein_coding	0	0	3.14221	9.57871	0	0.537122
ENSG00000055483.19_4	USP36	chr17:76783463-76837523	-	protein_coding	0	4.95656	0.250675	4.35771	0	0.63103
ENSG00000055609.17_3	KMT2C	chr7:151832007-152133090	-	protein_coding	0.239934	29.9667	0.596302	2.65674	0	0
ENSG00000055917.15_2	PUM2	chr2:20448452-20551995	-	protein_coding	0.151662	0	2.5388	13.1246	0	1.37332
ENSG00000055950.16_3	MRPL43	chr10:102729215-102747272	-	protein_coding	0	0	0.878947	5.43292	0	1.72915
ENSG00000055955.15_3	ITIH4	chr3:52846991-52865495	-	protein_coding	0	0	39.9453	0	0	0
ENSG00000056050.6_3	HPF1	chr4:170650616-170679104	-	protein_coding	0	0	0	3.11506	0	0
ENSG00000056097.15_2	ZFR	chr5:32354456-32444867	-	protein_coding	0.288284	3.67967	1.23386	12.5877	28.5518	1.65499
ENSG00000056586.15_3	RC3H2	chr9:125606835-125667620	-	protein_coding	0.0506657	1.09136	18.5265	3.15188	0	0.336507
ENSG00000056972.18_3	TRAF3IP2	chr6:111877657-111927481	-	protein_coding	0	0	1.75678	14.3034	0	0
ENSG00000057019.15_3	DCBLD2	chr3:98514785-98620533	-	protein_coding	0	0.463847	37.8451	20.5119	88.0585	1.52199
ENSG00000057149.15_3	SERPINB3	chr18:61322431-61329197	-	protein_coding	0	0	0	12.4773	0	3.11181
ENSG00000057252.12_2	SOAT1	chr1:179262849-179327815	+	protein_coding	0	0	0	16.7405	0	0
ENSG00000057294.14_3	PKP2	chr12:32943679-33049774	-	protein_coding	0	0	1.82269	7.72336	0.912977	0
ENSG00000057608.16_3	GDI2	chr10:5807186-5884095	-	protein_coding	3.50328	2.74819	0.913103	70.1321	157.784	5.11769
ENSG00000057663.14_3	ATG5	chr6:106493298-106773666	-	protein_coding	0.65386	0	0.458509	6.72161	0	0.643162
ENSG00000057704.12_3	TMCC3	chr12:94960900-95044338	-	protein_coding	0	0	0	5.87836	0.778085	0
ENSG00000057757.9_3	PITHD1	chr1:24104895-24114722	+	protein_coding	0	0	0	15.8294	0	2.654
ENSG00000057935.13_2	MTA3	chr2:42721709-42984087	+	protein_coding	0.460756	49.0777	0	2.50397	4.79777	0
ENSG00000058056.8_2	USP13	chr3:179370543-179507189	+	protein_coding	0	0	0.426123	2.0502	0	0
ENSG00000058063.15_3	ATP11B	chr3:182511288-182639423	+	protein_coding	0	0	0	6.27014	0	0.830855
ENSG00000058085.14_2	LAMC2	chr1:183155373-183214035	+	protein_coding	0.73883	0	0	104.774	1.50271	2.79863
ENSG00000058091.16_3	CDK14	chr7:90095738-90839905	+	protein_coding	4.323	21.7881	0	1.88827	0	0.283953
ENSG00000058262.9_2	SEC61A1	chr3:127770484-127790526	+	protein_coding	1.35267	2.04847	5.16756	50.0459	1.07926	1.58809
ENSG00000058272.16_3	PPP1R12A	chr12:80167343-80329240	-	protein_coding	0	0	2.05725	5.76613	0.169895	2.20749
ENSG00000058453.16_3	CROCC	chr1:17066768-17299474	+	protein_coding	2.61037	0	0	2.1241	0	7.47559
ENSG00000058600.15_4	POLR3E	chr16:22308696-22346424	+	protein_coding	0	0	0	5.11273	0	1.54779
ENSG00000058668.14_3	ATP2B4	chr1:203595689-203713209	+	protein_coding	0.0768945	1.45773	1.78469	5.48771	0.408011	3.49983
ENSG00000058673.16_3	ZC3H11A	chr1:203764782-203824127	+	protein_coding	0.285677	0	1.9658	2.68926	0	0
ENSG00000058729.10_3	RIOK2	chr5:96496571-96518964	-	protein_coding	0	0.594818	0	10.2488	0	0
ENSG00000058799.14_2	YIPF1	chr1:54317392-54355507	-	protein_coding	0	0	0	11.8008	0	0
ENSG00000058804.11_2	NDC1	chr1:54231133-54304533	-	protein_coding	0.183532	0	0.0234584	13.6494	0.987187	0.749017
ENSG00000059122.16_2	FLYWCH1	chr16:2961938-3001209	+	protein_coding	13.1631	0	0	4.80448	0	0
ENSG00000059378.12_2	PARP12	chr7:139723544-139763521	-	protein_coding	0	0	0	5.25381	0	0
ENSG00000059573.8_2	ALDH18A1	chr10:97365686-97416463	-	protein_coding	0	0	0	28.0807	0	0
ENSG00000059588.9_2	TARBP1	chr1:234527059-234614849	-	protein_coding	0.716663	0	0.651165	5.95704	0	0
ENSG00000059691.11_3	GATB	chr4:152591656-152682175	-	protein_coding	0	0	0	1.55243	1.51777	50.2792
ENSG00000059728.10_3	MXD1	chr2:70124820-70170077	+	protein_coding	0	4.31478	0.666543	3.55102	0	34.5478
ENSG00000059758.7_3	CDK17	chr12:96672039-96794338	-	protein_coding	0	0	0.273352	2.46319	0	0
ENSG00000059769.19_3	DNAJC25	chr9:114393632-114416631	+	protein_coding	0	0	0	5.29876	0	0
ENSG00000060069.16_2	CTDP1	chr18:77439801-77516623	+	protein_coding	0	0.438414	0	2.00481	0	0
ENSG00000060138.12_2	YBX3	chr12:10851688-10875911	-	protein_coding	0.524657	0	1.67384	31.7229	0	9.66647
ENSG00000060237.16_3	WNK1	chr12:861759-1020618	+	protein_coding	0.113075	16.809	23.8746	4.42838	34.0565	0.502863
ENSG00000060339.13_3	CCAR1	chr10:70480769-70552134	+	protein_coding	0.365864	0.934429	0.414651	12.8148	5.44221	0.519373
ENSG00000060491.16_3	OGFR	chr20:61436187-61445352	+	protein_coding	0	0	40.3816	16.8141	1.08172	0
ENSG00000060558.3_2	GNA15	chr19:3136191-3163767	+	protein_coding	0	0	0	22.1559	0	1.46699
ENSG00000060642.10_3	PIGV	chr1:27113963-27124889	+	protein_coding	0	0	0	4.01527	0	0
ENSG00000060656.19_2	PTPRU	chr1:29563028-29653325	+	protein_coding	0	0	0.386293	18.1072	0	0.577545
ENSG00000060688.12_3	SNRNP40	chr1:31732415-31769629	-	protein_coding	0	0.418817	0.917825	9.07742	0	0.500519
ENSG00000060749.14_2	QSER1	chr11:32914724-33014862	+	protein_coding	0	0	0.730004	3.93886	0	0
ENSG00000060762.18_2	MPC1	chr6:166778407-166796501	-	protein_coding	0	0	0	11.4084	0	0
ENSG00000060971.17_3	ACAA1	chr3:38144620-38178733	-	protein_coding	0	0	10.9555	2.26229	0	0
ENSG00000061273.17_3	HDAC7	chr12:48176505-48226915	-	protein_coding	0.136263	0.547657	0	4.5314	0	0
ENSG00000061455.10_2	PRDM6	chr5:122424816-122529960	+	protein_coding	6.91898	0	0.37729	0	0	0
ENSG00000061676.14_2	NCKAP1	chr2:183773843-183903586	-	protein_coding	20.6803	0.417034	0.104688	8.94474	0	30.5506
ENSG00000061794.12_3	MRPS35	chr12:27863706-27909228	+	protein_coding	1.14131	1.62614	3.3564	40.6034	0	2.9316
ENSG00000061918.12_2	GUCY1B3	chr4:156680144-156728743	+	protein_coding	0	0	2.65517	5.01141	0	0
ENSG00000061936.9_3	SFSWAP	chr12:132195626-132284282	+	protein_coding	0.238371	0.854928	0	5.10406	0	0
ENSG00000061938.17_4	TNK2	chr3:195590235-195638816	-	protein_coding	0	0	0	3.68575	0	0
ENSG00000062038.13_3	CDH3	chr16:68670092-68756519	+	protein_coding	0.388255	0	30.1569	37.6012	0	1.22108
ENSG00000062194.15_2	GPBP1	chr5:56469775-56560506	+	protein_coding	2.50002	76.5292	1.06221	11.3222	0	0.600287
ENSG00000062282.14_3	DGAT2	chr11:75470557-75512580	+	protein_coding	0	0	0	4.89282	0	0
ENSG00000062370.16_3	ZNF112	chr19:44830708-44871377	-	protein_coding	0	0	0	1.60602	0	0
ENSG00000062485.18_3	CS	chr12:56665483-56694176	-	protein_coding	0.629465	0	0.403189	33.5817	0	1.2056
ENSG00000062582.13_3	MRPS24	chr7:43906157-43909492	-	protein_coding	0	1.70211	0.928566	20.3384	0	0
ENSG00000062598.17_4	ELMO2	chr20:44994688-45061624	-	protein_coding	0	0	0	7.41859	0	0
ENSG00000062650.18_3	WAPL	chr10:88195013-88281572	-	protein_coding	0	0	2.52003	12.3392	0	0
ENSG00000062716.12_3	VMP1	chr17:57784553-57919616	+	protein_coding	0.539214	0.196412	7.51424	36.3356	0.723135	0
ENSG00000062725.9_2	APPBP2	chr17:58520510-58603580	-	protein_coding	0	0	0	2.02301	5.93899	0.38551
ENSG00000062822.12_3	POLD1	chr19:50887461-50921275	+	protein_coding	0.49504	0	0	7.99868	0	0.394524
ENSG00000063046.17_3	EIF4B	chr12:53399942-53435993	+	protein_coding	1.22015	0	84.9699	162.322	56.3219	2.77712
ENSG00000063169.10_4	BICRA	chr19:48111453-48206534	+	protein_coding	0	0	0	2.57051	0	0
ENSG00000063177.12_3	RPL18	chr19:49118585-49122793	-	protein_coding	166.736	26.8714	275.508	142.505	5.60551	7.83343
ENSG00000063241.7_3	ISOC2	chr19:55964352-55973710	-	protein_coding	0	0	0	6.77104	0	0
ENSG00000063244.12_3	U2AF2	chr19:56165512-56186081	+	protein_coding	5.56093	5.35199	44.7756	35.2627	0	1.81373
ENSG00000063245.14_3	EPN1	chr19:56186592-56221224	+	protein_coding	0.0682577	0	0.655951	4.20478	18.9711	0.1904
ENSG00000063322.13_2	MED29	chr19:39881943-39891277	+	protein_coding	0	0	57.305	6.50389	0	0
ENSG00000063438.16_3	AHRR	chr5:304291-438406	+	protein_coding	0	0	0	0.324973	36.2417	0
ENSG00000063587.13_3	ZNF275	chrX:152599613-152625568	+	protein_coding	0	0	0	4.70288	0	0
ENSG00000063660.8_3	GPC1	chr2:241375088-241407495	+	protein_coding	0.675808	1.28577	1.07115	2.63191	1.17479	0
ENSG00000063854.12_2	HAGH	chr16:1845621-1877195	-	protein_coding	0	0	0	4.89603	0	0
ENSG00000063978.15_3	RNF4	chr4:2463947-2627047	+	protein_coding	0.481669	5.89261	0	4.65195	0	0
ENSG00000064012.21_4	CASP8	chr2:202098166-202152434	+	protein_coding	0.667425	0	0	3.57377	0	0
ENSG00000064042.17_3	LIMCH1	chr4:41361624-41702061	+	protein_coding	0	4.50035	19.7714	0.535791	6.26115	8.91172
ENSG00000064102.14_2	INTS13	chr12:27058114-27091259	-	protein_coding	0	0	0	25.5885	0	0
ENSG00000064115.10_3	TM7SF3	chr12:27126128-27167367	-	protein_coding	0	0	0.601929	27.8412	0	0.433399
ENSG00000064270.12_2	ATP2C2	chr16:84402133-84497793	+	protein_coding	0	0	0	0	0	14.6041
ENSG00000064313.11_3	TAF2	chr8:120743015-120845103	-	protein_coding	0	0	0	6.9131	0	0
ENSG00000064393.15_2	HIPK2	chr7:139246316-139477577	-	protein_coding	0	0	0.484335	12.8585	25.5188	21.6911
ENSG00000064419.13_2	TNPO3	chr7:128594234-128695227	-	protein_coding	0	0	0	19.7107	0	1.92756
ENSG00000064489.22_3	BORCS8-MEF2B	chr19:19256376-19302967	-	protein_coding	0	0	0	3.27037	0	0
ENSG00000064490.13_3	RFXANK	chr19:19303038-19312678	+	protein_coding	0	0	0	12.0622	0	0
ENSG00000064545.14_4	TMEM161A	chr19:19229978-19249322	-	protein_coding	0	0	1.20105	3.97284	0	0
ENSG00000064547.13_3	LPAR2	chr19:19734477-19739739	-	protein_coding	0	0	0	2.73786	0	0
ENSG00000064601.16_2	CTSA	chr20:44518783-44527459	+	protein_coding	18.6439	0	12.3467	7.83664	0.868551	0.331718
ENSG00000064607.16_2	SUGP2	chr19:19101697-19144832	-	protein_coding	0	5.02289	0	7.88041	0.602651	8.19551
ENSG00000064651.13_3	SLC12A2	chr5:127419458-127525380	+	protein_coding	0.445695	39.5347	1.14247	1.22937	0	0.358242
ENSG00000064652.10_2	SNX24	chr5:122179134-122365049	+	protein_coding	0	0	0	5.49796	0	0
ENSG00000064655.18_4	EYA2	chr20:45523263-45817492	+	protein_coding	0	5.37149	0.708683	4.13996	0	0
ENSG00000064666.14_3	CNN2	chr19:1026580-1039067	+	protein_coding	46.316	0	5.61328	25.1553	0	0
ENSG00000064726.9_3	BTBD1	chr15:83685174-83736106	-	protein_coding	0	0.774539	1.84092	17.9099	0	36.8902
ENSG00000064932.15_2	SBNO2	chr19:1107635-1174282	-	protein_coding	0	3.78996	0	15.1084	0	0
ENSG00000064933.17_3	PMS1	chr2:190648811-190742355	+	protein_coding	0	0	1.91025	5.6676	0	0
ENSG00000064961.18_3	HMG20B	chr19:3572775-3579086	+	protein_coding	0	0.848503	2.31999	19.9324	0	0
ENSG00000064989.12_2	CALCRL	chr2:188207856-188313187	-	protein_coding	0	0	0.366906	0	11.587	0
ENSG00000064995.16_2	TAF11	chr6:34845555-34855866	-	protein_coding	0	0	0	8.12625	0	0
ENSG00000064999.13_3	ANKS1A	chr6:34857042-35059190	+	protein_coding	0.617412	0	0.870946	6.16638	12.1011	0.569441
ENSG00000065000.15_3	AP3D1	chr19:2100987-2164464	-	protein_coding	2.76678	0.544113	0	11.0982	1.18271	0.676033
ENSG00000065029.14_3	ZNF76	chr6:35226686-35263762	+	protein_coding	0	0	2.79118	0.981348	0	0
ENSG00000065054.13_3	SLC9A3R2	chr16:2075357-2089027	+	protein_coding	0	0	0	12.8681	0	0
ENSG00000065057.7_3	NTHL1	chr16:2089816-2097867	-	protein_coding	0	0	2.46437	10.0185	0	0
ENSG00000065060.16_2	UHRF1BP1	chr6:34759792-34850915	+	protein_coding	0.78393	0.229016	0.171945	2.26466	0	0
ENSG00000065135.10_3	GNAI3	chr1:110091233-110160943	+	protein_coding	0	0.118024	0	2.32765	48.3283	0
ENSG00000065150.18_3	IPO5	chr13:98605912-98676551	+	protein_coding	0	0.174432	0.400354	36.1831	0	1.66624
ENSG00000065154.11_2	OAT	chr10:126085872-126107545	-	protein_coding	0	0	0	34.1144	2.06862	1.03203
ENSG00000065183.15_2	WDR3	chr1:118472343-118509165	+	protein_coding	0	0	0	8.24289	0	0
ENSG00000065243.19_3	PKN2	chr1:89149905-89301938	+	protein_coding	0.349862	0.468179	7.70335	3.11455	0	0
ENSG00000065268.10_3	WDR18	chr19:984271-998437	+	protein_coding	0	0	0	17.1296	0	0
ENSG00000065308.4_2	TRAM2	chr6:52362200-52441713	-	protein_coding	0.384588	0.931708	0.86937	1.5823	0	3.3575
ENSG00000065328.16_2	MCM10	chr10:13203554-13253104	+	protein_coding	0	0	0	3.87102	0	0
ENSG00000065357.19_3	DGKA	chr12:56321103-56347811	+	protein_coding	1.65833	0.192228	0.455682	5.906	0	0
ENSG00000065413.18_3	ANKRD44	chr2:197831741-198175897	-	protein_coding	1.5202	0	0	0	0	0
ENSG00000065427.14_4	KARS	chr16:75661372-75682541	-	protein_coding	1.14924	7.43631	2.9294	57.2583	1.23031	4.16082
ENSG00000065457.10_3	ADAT1	chr16:75630879-75657198	-	protein_coding	0	0	0	3.90556	0	1.19224
ENSG00000065485.19_3	PDIA5	chr3:122785909-122944074	+	protein_coding	0	0	0	8.28032	0	0
ENSG00000065491.8_2	TBC1D22B	chr6:37225548-37300746	+	protein_coding	0	0	1.31472	2.72572	0	0
ENSG00000065518.7_2	NDUFB4	chr3:120315156-120321347	+	protein_coding	1.29031	0	35.4866	30.89	0	2.90674
ENSG00000065526.10_2	SPEN	chr1:16174359-16266955	+	protein_coding	0.374026	0.246178	0.936515	5.75777	0	0.880619
ENSG00000065534.18_3	MYLK	chr3:123328896-123603178	-	protein_coding	0	0	6.27167	1.50082	0	2.0862
ENSG00000065548.17_3	ZC3H15	chr2:187350883-187374090	+	protein_coding	0	0	0	46.0001	0	2.38282
ENSG00000065559.14_3	MAP2K4	chr17:11924141-12047147	+	protein_coding	0	0	0	5.78091	0	1.01534
ENSG00000065600.12_3	TMEM206	chr1:212537273-212588243	-	protein_coding	18.3822	0	0	5.55022	0	0
ENSG00000065609.14_3	SNAP91	chr6:84262599-84419410	-	protein_coding	0	0	0	4.95837	15.7254	0
ENSG00000065613.13_3	SLK	chr10:105726959-105788991	+	protein_coding	0	0.384421	3.06763	29.4801	0	0.963049
ENSG00000065615.13_2	CYB5R4	chr6:84569362-84677143	+	protein_coding	0.116526	0	0.78175	2.86736	0	0
ENSG00000065618.18_3	COL17A1	chr10:105791044-105845760	-	protein_coding	0.570219	80.2856	0	50.7858	1.06947	29.8319
ENSG00000065621.14_2	GSTO2	chr10:106028631-106064703	+	protein_coding	0	0	0	3.17458	0	0
ENSG00000065717.14_3	TLE2	chr19:2997636-3047633	-	protein_coding	0	0	0	0	25.8205	0
ENSG00000065802.11_2	ASB1	chr2:239335383-239360891	+	protein_coding	0	57.1003	0	13.2314	1.15702	0
ENSG00000065809.13_3	FAM107B	chr10:14560556-14816896	-	protein_coding	0	0	7.43706	0.75336	0	0.970528
ENSG00000065833.8_2	ME1	chr6:83920108-84140790	-	protein_coding	0	0	0	14.8326	0	0
ENSG00000065882.15_3	TBC1D1	chr4:37892708-38140796	+	protein_coding	1.19909	48.0441	14.0321	2.43006	0	28.0036
ENSG00000065883.14_2	CDK13	chr7:39989636-40136733	+	protein_coding	0	0	0	6.60098	0	0
ENSG00000065911.11_2	MTHFD2	chr2:74425689-74444692	+	protein_coding	0	0	0	42.7137	0	2.78413
ENSG00000065923.9_3	SLC9A7	chrX:46458687-46618607	-	protein_coding	13.0385	0.32402	0	2.38117	3.26552	0
ENSG00000065970.8_2	FOXJ2	chr12:8185299-8208099	+	protein_coding	0.763942	0	0	2.22179	0	0
ENSG00000065978.18_3	YBX1	chr1:43148098-43168020	+	protein_coding	0.892445	0	366.186	581.931	27.321	54.5244
ENSG00000066027.11_3	PPP2R5A	chr1:212458879-212535205	+	protein_coding	0	0	0.674828	12.5156	1.01398	0
ENSG00000066032.18_4	CTNNA2	chr2:79412357-80875986	+	protein_coding	0	0	2.63639	0.817131	3.96656	0
ENSG00000066044.14_3	ELAVL1	chr19:8023463-8070543	-	protein_coding	0.3469	2.57197	0	11.7223	0	15.3405
ENSG00000066056.13_2	TIE1	chr1:43766664-43788779	+	protein_coding	0	0	0.771205	0	3.40268	0
ENSG00000066084.12_2	DIP2B	chr12:50898768-51142450	+	protein_coding	7.03793	24.0125	1.68328	3.98965	0.246272	0.373713
ENSG00000066117.14_2	SMARCD1	chr12:50478755-50494495	+	protein_coding	0	0	0.656693	3.46588	0	0
ENSG00000066135.12_2	KDM4A	chr1:44115829-44171186	+	protein_coding	0	0	0	6.18242	0	0.31549
ENSG00000066136.20_3	NFYC	chr1:41157320-41237275	+	protein_coding	0.607653	25.0559	0	4.62368	0	0.242136
ENSG00000066279.17_3	ASPM	chr1:197053258-197115824	-	protein_coding	0	0	0	7.98643	0	0
ENSG00000066322.14_3	ELOVL1	chr1:43829068-43833745	-	protein_coding	0	0	3.06135	28.9961	0	2.28318
ENSG00000066379.14_2	ZNRD1	chr6:30026676-30032686	+	protein_coding	0	5.78422	0	21.8986	0	0
ENSG00000066422.4_2	ZBTB11	chr3:101367733-101396339	-	protein_coding	0	0	0.928158	6.00649	0	0.232249
ENSG00000066427.21_3	ATXN3	chr14:92504996-92572965	-	protein_coding	0	0	0.137898	2.85077	0	0
ENSG00000066455.12_2	GOLGA5	chr14:93260576-93306308	+	protein_coding	0	0	0	15.9935	0	0
ENSG00000066557.5_2	LRRC40	chr1:70610488-70671303	-	protein_coding	0	0	0	13.8844	0	0
ENSG00000066583.11_3	ISOC1	chr5:128430444-128449721	+	protein_coding	0	0	0	7.70652	0	0
ENSG00000066651.18_3	TRMT11	chr6:126307576-126360422	+	protein_coding	0	0	0	6.32492	0	0
ENSG00000066654.13_3	THUMPD1	chr16:20714138-20753406	-	protein_coding	0.372426	5.07102	0.334846	4.43046	0	0.589635
ENSG00000066697.14_3	MSANTD3	chr9:103189438-103213993	+	protein_coding	0	0	0	8.83193	0	1.10568
ENSG00000066739.11_2	ATG2B	chr14:96745539-96830207	-	protein_coding	0	1.43725	0	1.13755	47.7865	0
ENSG00000066777.8_3	ARFGEF1	chr8:68085746-68255912	-	protein_coding	52.7108	0	0.591706	8.1693	0	0.336623
ENSG00000066827.15_2	ZFAT	chr8:135490031-135725292	-	protein_coding	0	3.04835	1.70534	0.97617	0	0
ENSG00000066855.15_2	MTFR1	chr8:66556969-66683496	+	protein_coding	0	0	0	18.1144	1.10245	12.9389
ENSG00000066926.10_2	FECH	chr18:55215515-55254004	-	protein_coding	0	0	2.30249	15.5064	0	0
ENSG00000066933.15_3	MYO9A	chr15:72114630-72410918	-	protein_coding	0	0	0.350909	1.32271	4.72034	0
ENSG00000067048.16_3	DDX3Y	chrY:15016019-15032390	+	protein_coding	0	0	3.99213	0	0	0
ENSG00000067057.16_3	PFKP	chr10:3108525-3179904	+	protein_coding	0	0.676729	0	29.5964	0	0
ENSG00000067064.10_3	IDI1	chr10:1085848-1095110	-	protein_coding	0.552357	0	0	17.9109	3.5382	0.54124
ENSG00000067066.16_3	SP100	chr2:231280657-231408805	+	protein_coding	39.7533	4.04956	0.182747	2.75461	0	0.148816
ENSG00000067082.14_2	KLF6	chr10:3818188-3827473	-	protein_coding	0.95553	0	1.17169	49.0839	0	2.91741
ENSG00000067113.16_3	PLPP1	chr5:54720682-54830878	-	protein_coding	0	0	0	1.5538	0	0
ENSG00000067141.16_2	NEO1	chr15:73344051-73597547	+	protein_coding	0	0	0	0.368877	7.2281	0
ENSG00000067167.7_2	TRAM1	chr8:71485677-71520622	-	protein_coding	0	0.78765	0.967346	61.6425	0	3.97719
ENSG00000067177.14_2	PHKA1	chrX:71798664-71934167	-	protein_coding	0	0	0	2.21698	0	0
ENSG00000067182.7_2	TNFRSF1A	chr12:6437923-6451280	-	protein_coding	0	0	0.683168	16.8729	0	9.14752
ENSG00000067208.14_3	EVI5	chr1:92974253-93257961	-	protein_coding	0	0	1.12905	2.08175	0	0
ENSG00000067225.17_4	PKM	chr15:72491370-72524163	-	protein_coding	106.524	49.1353	131.115	65.2446	3.57127	27.1886
ENSG00000067248.9_2	DHX29	chr5:54552073-54603550	-	protein_coding	0.511438	0	0	20.1677	0	0
ENSG00000067334.13_2	DNTTIP2	chr1:94331839-94345474	-	protein_coding	0	0	0.682008	6.6553	0	0
ENSG00000067369.13_3	TP53BP1	chr15:43695259-43802926	-	protein_coding	0.166356	0.203213	1.14447	1.64522	0	37.036
ENSG00000067533.5_2	RRP15	chr1:218458629-218511325	+	protein_coding	0	0	0	4.86377	0	1.23045
ENSG00000067560.10_3	RHOA	chr3:49396578-49450431	-	protein_coding	88.8266	193.124	306.715	94.2009	0	7.83927
ENSG00000067596.10_3	DHX8	chr17:41561233-41621831	+	protein_coding	0	1.5797	0	3.77119	0	0
ENSG00000067606.16_3	PRKCZ	chr1:1981909-2116834	+	protein_coding	0	0	0	1.35724	3.49962	0
ENSG00000067704.9_2	IARS2	chr1:220267444-220321383	+	protein_coding	0.507182	0	2.25585	59.6729	0	2.1536
ENSG00000067715.13_3	SYT1	chr12:79257773-79845788	+	protein_coding	0.186414	0	0.155013	0.38052	0	11.279
ENSG00000067829.18_3	IDH3G	chrX:153051221-153059978	-	protein_coding	0	0	0	7.94319	0	0
ENSG00000067836.12_2	ROGDI	chr16:4846969-4852951	-	protein_coding	0	0	0	2.84459	0	0
ENSG00000067900.7_3	ROCK1	chr18:18526867-18691812	-	protein_coding	0.179846	0	8.44158	4.62535	1.9625	0
ENSG00000067955.13_3	CBFB	chr16:67063019-67134961	+	protein_coding	0.499796	0	0	15.6586	0	0
ENSG00000068001.13_3	HYAL2	chr3:50355221-50360337	-	protein_coding	0	0	0	3.93022	0	0
ENSG00000068024.16_3	HDAC4	chr2:239969864-240323348	-	protein_coding	0.00638204	1.03568	0.438955	2.11143	0	0
ENSG00000068028.17_2	RASSF1	chr3:50367213-50378411	-	protein_coding	0.944073	0	3.8383	3.43585	0	0
ENSG00000068078.17_3	FGFR3	chr4:1795034-1810599	+	protein_coding	0	0	0	3.59948	0	0
ENSG00000068097.14_3	HEATR6	chr17:58120555-58156292	-	protein_coding	0	0	0	3.76077	0	0
ENSG00000068120.14_3	COASY	chr17:40713485-40718295	+	protein_coding	0	0	0	17.4965	0	0.928217
ENSG00000068137.14_2	PLEKHH3	chr17:40819932-40829012	-	protein_coding	0	0	0	3.44943	0	0
ENSG00000068305.17_3	MEF2A	chr15:100105622-100256671	+	protein_coding	0.0985513	0.630115	0	4.02028	0	0.557279
ENSG00000068308.13_3	OTUD5	chrX:48779305-48815648	-	protein_coding	0	0	0	4.08086	0	74.7911
ENSG00000068323.16_2	TFE3	chrX:48886237-48901012	-	protein_coding	0	0	0	6.95245	0	0
ENSG00000068354.15_3	TBC1D25	chrX:48397845-48420997	+	protein_coding	9.22703	0	0	2.70757	0	0
ENSG00000068366.19_3	ACSL4	chrX:108867473-108976632	-	protein_coding	0.379955	0	0	13.0331	0	0
ENSG00000068383.18_2	INPP5A	chr10:134351324-134596984	+	protein_coding	0	0	0	18.2166	0	0
ENSG00000068394.10_2	GPKOW	chrX:48970327-48980151	-	protein_coding	0	0	0	5.01666	0	0
ENSG00000068400.13_3	GRIPAP1	chrX:48830131-48858675	-	protein_coding	0	0	0	2.3773	0	0
ENSG00000068438.14_2	FTSJ1	chrX:48334409-48344752	+	protein_coding	0	0	2.69625	9.69783	0	0
ENSG00000068489.12_3	PRR11	chr17:57232860-57282066	+	protein_coding	0	0	0	16.2315	1.39777	0
ENSG00000068654.15_2	POLR1A	chr2:86247339-86333278	-	protein_coding	0	0.230432	0.189656	4.55983	0	0
ENSG00000068697.6_2	LAPTM4A	chr2:20232411-20251789	-	protein_coding	0	0	2.59094	48.8175	0	0
ENSG00000068724.15_3	TTC7A	chr2:47143296-47303276	+	protein_coding	0	0	1.27903	6.11631	0	0.55349
ENSG00000068745.14_2	IP6K2	chr3:48725436-48777786	-	protein_coding	0	0	1.0808	5.49891	0	0
ENSG00000068784.12_2	SRBD1	chr2:45615819-45839304	-	protein_coding	4.94203	0.253454	0	1.98844	0.499025	0
ENSG00000068796.16_3	KIF2A	chr5:61601989-61833076	+	protein_coding	0	1.85776	49.2148	6.43386	0	0
ENSG00000068878.14_2	PSME4	chr2:54091204-54197977	-	protein_coding	0	0	0	7.17219	0	0
ENSG00000068885.14_4	IFT80	chr3:159974774-160117668	-	protein_coding	0	0	0	2.7313	9.07326	0
ENSG00000068903.19_3	SIRT2	chr19:39369195-39390502	-	protein_coding	0	0	2.48417	3.22838	0	0
ENSG00000068912.13_3	ERLEC1	chr2:54014181-54045956	+	protein_coding	0	1.26261	0	16.0806	0	0
ENSG00000069011.15_2	PITX1	chr5:134363425-134370503	-	protein_coding	11.0843	0	0	14.9408	10.5976	0
ENSG00000069020.18_3	MAST4	chr5:65892189-66465423	+	protein_coding	0.599039	23.1135	15.8103	3.88902	0.462511	32.4277
ENSG00000069248.11_2	NUP133	chr1:229576007-229644088	-	protein_coding	0	0	0	13.6731	1.21986	0
ENSG00000069275.12_2	NUCKS1	chr1:205681947-205719404	-	protein_coding	0	0.3033	28.0124	72.2918	2.3362	23.8942
ENSG00000069329.16_3	VPS35	chr16:46690044-46723430	-	protein_coding	0	1.67786	4.88238	12.5472	0.52433	1.16289
ENSG00000069345.11_2	DNAJA2	chr16:46989274-47007699	-	protein_coding	0.625713	0	0.506323	20.4588	1.00775	1.90006
ENSG00000069399.14_3	BCL3	chr19:45250962-45263301	+	protein_coding	0	0	0	3.14581	0	0
ENSG00000069424.14_2	KCNAB2	chr1:6051526-6161253	+	protein_coding	0	0	0	1.51603	0	0
ENSG00000069431.11_3	ABCC9	chr12:21950335-22095463	-	protein_coding	0.397277	0	0	0.652034	0.878658	3.22303
ENSG00000069482.6_2	GAL	chr11:68451247-68458643	+	protein_coding	0	0	0	9.11341	0	0
ENSG00000069493.14_3	CLEC2D	chr12:9817565-9852151	+	protein_coding	0	0	16.518	0	0	0.0657693
ENSG00000069509.5_2	FUNDC1	chrX:44382885-44402247	-	protein_coding	0	0	0	7.87543	0	0
ENSG00000069535.13_2	MAOB	chrX:43625858-43741693	-	protein_coding	0	0	0	1.65293	0	0
ENSG00000069667.15_3	RORA	chr15:60780483-61521518	-	protein_coding	0	0	0.184651	1.36496	0	19.2251
ENSG00000069702.10_2	TGFBR3	chr1:92145900-92371892	-	protein_coding	0.280001	0	1.20873	9.84466	0	0
ENSG00000069812.11_2	HES2	chr1:6472478-6484730	-	protein_coding	0	0	0	20.4167	0	0
ENSG00000069849.10_2	ATP1B3	chr3:141594966-141645356	+	protein_coding	0	9.52631	1.48506	61.5645	0	3.51817
ENSG00000069869.15_2	NEDD4	chr15:56119120-56285944	-	protein_coding	0	0	0.919329	3.02834	0	0
ENSG00000069956.11_3	MAPK6	chr15:52244303-52359569	+	protein_coding	0	0	0.606211	13.9378	0	0
ENSG00000069974.15_3	RAB27A	chr15:55495164-55611311	-	protein_coding	0	0	0	2.27356	0	0
ENSG00000069998.12_2	HDHD5	chr22:17618401-17646177	-	protein_coding	0	0	0	5.05895	0	13.4596
ENSG00000070010.18_4	UFD1	chr22:19437433-19466738	-	protein_coding	0	0	1.91759	4.2342	0	0.918869
ENSG00000070018.8_2	LRP6	chr12:12268959-12419946	-	protein_coding	0	0	0.979239	2.3379	0	0.372083
ENSG00000070047.11_2	PHRF1	chr11:576486-612222	+	protein_coding	0	0	0	3.61467	0	0
ENSG00000070061.14_3	ELP1	chr9:111629797-111696396	-	protein_coding	0	0	0.426785	11.0512	0	0
ENSG00000070081.15_3	NUCB2	chr11:17229700-17371521	+	protein_coding	0.473658	0	0	2.34836	0	0
ENSG00000070087.13_3	PFN2	chr3:149682691-149768575	-	protein_coding	1.17382	0.970383	1.7033	42.9195	0	4.98428
ENSG00000070159.13_2	PTPN3	chr9:112137746-112260593	-	protein_coding	0	0	0.383071	4.26914	0	0
ENSG00000070182.19_3	SPTB	chr14:65213001-65346601	-	protein_coding	0	0	0	0	70.4673	0
ENSG00000070190.12_3	DAPP1	chr4:100737990-100791311	+	protein_coding	0.493052	0	56.1798	1.9684	222.379	6.66145
ENSG00000070214.15_2	SLC44A1	chr9:108006903-108201452	+	protein_coding	13.0033	0.650667	0	8.31101	0.614919	0.634105
ENSG00000070366.13_3	SMG6	chr17:1963133-2207065	-	protein_coding	1.58284	0	0.215932	11.2223	3.72425	0.181599
ENSG00000070367.15_2	EXOC5	chr14:57667225-57735726	-	protein_coding	0	0	0	5.06772	0	0.597302
ENSG00000070388.11_2	FGF22	chr19:639879-644371	+	protein_coding	0	4.1036	0	0	0	0
ENSG00000070404.9_3	FSTL3	chr19:676365-683399	+	protein_coding	0	0	0	30.0257	0	0
ENSG00000070413.19_3	DGCR2	chr22:19023795-19109967	-	protein_coding	0	0.581943	0.346922	4.5034	0	0
ENSG00000070423.17_2	RNF126	chr19:647526-663277	-	protein_coding	0	0	0	13.6341	1.45974	0
ENSG00000070444.14_2	MNT	chr17:2287354-2304412	-	protein_coding	0	0	0.332215	4.07516	0	0.445122
ENSG00000070476.14_2	ZXDC	chr3:126156444-126194762	-	protein_coding	4.28263	0.548973	0.444413	3.51158	1.36651	0
ENSG00000070495.14_2	JMJD6	chr17:74708914-74722881	-	protein_coding	0	0	0	4.78956	0	0
ENSG00000070501.11_2	POLB	chr8:42195972-42229326	+	protein_coding	0	0	0	3.21911	0	0
ENSG00000070540.12_2	WIPI1	chr17:66417089-66453654	-	protein_coding	0	83.1155	0.622163	6.69233	0	0
ENSG00000070610.14_3	GBA2	chr9:35736863-35749225	-	protein_coding	0	0	2.81965	15.9348	0	0.787309
ENSG00000070614.14_3	NDST1	chr5:149865381-149937773	+	protein_coding	0.503044	0	0.132729	7.343	0.267776	0
ENSG00000070669.16_3	ASNS	chr7:97481430-97501854	-	protein_coding	0	0	0	34.9277	0	1.26885
ENSG00000070718.11_3	AP3M2	chr8:42010464-42029191	+	protein_coding	0	0	0	1.65686	0	0
ENSG00000070731.10_3	ST6GALNAC2	chr17:74561461-74583038	-	protein_coding	0	0	0	2.82668	0	0
ENSG00000070748.18_3	CHAT	chr10:50817141-50873150	+	protein_coding	4.85745	0	0	0	0	0
ENSG00000070756.15_3	PABPC1	chr8:101698044-101735037	-	protein_coding	3.87083	121.344	240.16	425.181	19.9928	200.51
ENSG00000070761.7_2	CFAP20	chr16:58147492-58163354	-	protein_coding	0	0	0	11.4843	0	0
ENSG00000070770.8_3	CSNK2A2	chr16:58191811-58231824	-	protein_coding	0	63.8277	1.43048	14.3414	0	0
ENSG00000070778.12_2	PTPN21	chr14:88932122-89021077	-	protein_coding	0	0	0	1.71283	0	0
ENSG00000070785.16_3	EIF2B3	chr1:45316194-45452394	-	protein_coding	0	0	0	9.74217	1.49612	0
ENSG00000070814.17_3	TCOF1	chr5:149737202-149779871	+	protein_coding	0	1.56795	1.82411	11.1926	0.452498	1.75783
ENSG00000070831.15_4	CDC42	chr1:22379120-22419439	+	protein_coding	0	6.96739	136.022	56.4518	0	7.27407
ENSG00000070882.12_3	OSBPL3	chr7:24836158-25021253	-	protein_coding	0.18338	0	0.250684	10.8861	0.630036	0
ENSG00000070950.9_3	RAD18	chr3:8817088-9005457	-	protein_coding	0	0	0	4.20041	0	0
ENSG00000070961.15_2	ATP2B1	chr12:89981826-90103077	-	protein_coding	0.510092	0.262007	1.62691	15.064	0	0.755754
ENSG00000071051.13_3	NCK2	chr2:106361354-106510730	+	protein_coding	0.81518	0	2.56683	5.96012	0	0
ENSG00000071054.16_3	MAP4K4	chr2:102313312-102511151	+	protein_coding	0	0	0.177678	18.3777	0	50.9417
ENSG00000071082.10_2	RPL31	chr2:101618177-101640494	+	protein_coding	60.9257	9.17051	34.0076	164.749	5.36969	7.90065
ENSG00000071127.16_2	WDR1	chr4:10075963-10118573	-	protein_coding	32.3595	1.88406	71.5674	14.8511	0	32.8989
ENSG00000071189.21_2	SNX13	chr7:17830385-17980124	-	protein_coding	0	0	2.97958	2.55409	0	5.87498
ENSG00000071205.11_2	ARHGAP10	chr4:148653214-148993931	+	protein_coding	0	27.9702	0.684548	1.86033	0	0
ENSG00000071242.11_3	RPS6KA2	chr6:166822852-167319939	-	protein_coding	0	0	2.33678	5.59628	0	0
ENSG00000071243.15_2	ING3	chr7:120590803-120617270	+	protein_coding	0.462797	0	0.495054	2.14078	0	0
ENSG00000071246.10_3	VASH1	chr14:77228532-77249358	+	protein_coding	0	0	3.35455	0	0	0
ENSG00000071282.11_2	LMCD1	chr3:8543393-8616359	+	protein_coding	0	0	0	1.61505	0	0
ENSG00000071462.11_4	BUD23	chr7:73097355-73119491	+	protein_coding	0	0	0.432151	5.86826	0	0
ENSG00000071537.13_3	SEL1L	chr14:81937893-82000205	-	protein_coding	0	0	29.3585	7.38986	0.526749	0
ENSG00000071539.13_3	TRIP13	chr5:892758-919472	+	protein_coding	0	0	0	8.62425	0	0
ENSG00000071553.16_3	ATP6AP1	chrX:153656978-153664862	+	protein_coding	0	0	0.792758	5.58341	0.515487	0.784851
ENSG00000071564.14_3	TCF3	chr19:1609289-1652604	-	protein_coding	0	0.538272	0.441522	12.0326	0	1.25241
ENSG00000071575.11_2	TRIB2	chr2:12857015-12882860	+	protein_coding	0.421463	0.660999	0	6.22928	0.411554	5.85125
ENSG00000071626.16_3	DAZAP1	chr19:1407568-1435686	+	protein_coding	0	44.0886	16.0242	14.7081	0	0.191415
ENSG00000071655.17_3	MBD3	chr19:1573595-1592800	-	protein_coding	2.7921	0	3.44162	7.34137	0	0
ENSG00000071794.15_2	HLTF	chr3:148747914-148804341	-	protein_coding	0	0	0.422771	14.4303	0.801974	3.8287
ENSG00000071859.14_2	FAM50A	chrX:153672473-153679002	+	protein_coding	0	0	0	18.5748	0	0
ENSG00000071889.16_3	FAM3A	chrX:153734490-153744566	-	protein_coding	0	0	1.2788	2.38189	17.4812	0
ENSG00000071894.16_3	CPSF1	chr8:145618444-145634733	-	protein_coding	0.443983	0.529073	0.347738	23.9036	39.8501	0
ENSG00000071967.11_2	CYBRD1	chr2:172378757-172414643	+	protein_coding	0	2.33311	1.52931	5.83816	0.979369	0
ENSG00000071994.10_3	PDCD2	chr6:170884383-170893780	-	protein_coding	0	0	0	16.5486	0.788028	0
ENSG00000072041.16_3	SLC6A15	chr12:85253267-85307394	-	protein_coding	0	0	0	23.7505	0	1.10019
ENSG00000072042.12_3	RDH11	chr14:68143518-68162531	-	protein_coding	0	0	3.93092	13.2705	0	0
ENSG00000072062.13_2	PRKACA	chr19:14202500-14228896	-	protein_coding	0	0.269883	0	5.60399	0	0
ENSG00000072071.16_2	ADGRL1	chr19:14258555-14316999	-	protein_coding	0	0	0	2.98371	7.39249	0
ENSG00000072110.13_4	ACTN1	chr14:69340860-69446157	-	protein_coding	0.250053	63.584	76.4227	31.3406	0.922101	105.686
ENSG00000072121.15_3	ZFYVE26	chr14:68194091-68283307	-	protein_coding	42.7172	0.0430613	1.28343	0.812391	0.32059	2.46864
ENSG00000072134.15_3	EPN2	chr17:19118928-19240028	+	protein_coding	0.279502	0.384252	1.48907	3.96033	74.295	0.355793
ENSG00000072135.12_3	PTPN18	chr2:131113580-131132982	+	protein_coding	0	0	2.18603	3.19803	0	3.61768
ENSG00000072195.14_1	SPEG	chr2:220299568-220363009	+	protein_coding	0	0	0.5741	2.09062	0	0.213301
ENSG00000072210.18_3	ALDH3A2	chr17:19551449-19580911	+	protein_coding	0	2.09832	3.19404	12.8502	8.55153	0.292818
ENSG00000072274.12_2	TFRC	chr3:195754054-195809060	-	protein_coding	2.07706	26.3972	14.3384	28.7469	0	1.27908
ENSG00000072310.16_3	SREBF1	chr17:17713713-17740316	-	protein_coding	0.225628	0.309745	1.12185	11.6904	0	0
ENSG00000072364.12_2	AFF4	chr5:132211071-132299326	-	protein_coding	0.212162	0	5.77324	8.0685	0.898954	0
ENSG00000072401.14_2	UBE2D1	chr10:60094735-60130513	+	protein_coding	0	0	0	8.79216	0	1.10703
ENSG00000072415.8_3	MPP5	chr14:67707826-67802536	+	protein_coding	0	0	0	3.67772	0	5.79444
ENSG00000072422.16_2	RHOBTB1	chr10:62629196-62761198	-	protein_coding	0	0	1.69913	2.64968	0	0
ENSG00000072501.17_2	SMC1A	chrX:53401070-53449677	-	protein_coding	0	0	1.26951	8.0583	0	0
ENSG00000072506.12_3	HSD17B10	chrX:53458206-53461320	-	protein_coding	0	0	0	25.8059	0	0
ENSG00000072518.20_2	MARK2	chr11:63606400-63678491	+	protein_coding	0	0	0	3.25583	1.56372	0.313542
ENSG00000072571.19_3	HMMR	chr5:162887209-162918951	+	protein_coding	0	0	0	11.7336	0	0
ENSG00000072609.17_3	CHFR	chr12:133398773-133532890	-	protein_coding	0	0.233757	7.68823	1.04069	0	2.54916
ENSG00000072682.18_3	P4HA2	chr5:131527531-131631008	-	protein_coding	0	0	0	3.77852	0.900364	0
ENSG00000072736.18_3	NFATC3	chr16:68118654-68263162	+	protein_coding	0.123633	0.341912	1.30731	1.75572	0	0.441176
ENSG00000072756.16_2	TRNT1	chr3:3168600-3192563	+	protein_coding	0	1.15257	0	2.80436	0	0
ENSG00000072778.19_2	ACADVL	chr17:7120444-7128592	+	protein_coding	0.501009	1.01353	1.36966	33.1519	0	1.6507
ENSG00000072786.12_2	STK10	chr5:171469077-171615390	-	protein_coding	0.268347	0.360308	62.1144	6.80677	0	33.0688
ENSG00000072803.17_2	FBXW11	chr5:171288553-171433877	-	protein_coding	30.1386	3.13164	0.176375	10.5166	0	56.0613
ENSG00000072818.11_2	ACAP1	chr17:7239848-7254797	+	protein_coding	0	0	0	0	102.819	0
ENSG00000072840.12_2	EVC	chr4:5712924-5816032	+	protein_coding	0	0	0.584995	13.7621	0	0
ENSG00000072849.10_3	DERL2	chr17:5374571-5390131	-	protein_coding	0	0	1.54404	4.00085	0	0
ENSG00000072864.14_3	NDE1	chr16:15737124-15820210	+	protein_coding	2.27331	0.273119	0.611899	6.21891	0	0
ENSG00000072958.8_2	AP1M1	chr19:16308389-16356718	+	protein_coding	0	0	1.43032	1.88882	0	0
ENSG00000073008.14_3	PVR	chr19:45147098-45166850	+	protein_coding	0	0	0.728617	16.202	0	0
ENSG00000073050.11_3	XRCC1	chr19:44047192-44084625	-	protein_coding	0	0	0	5.40668	0	0
ENSG00000073060.15_2	SCARB1	chr12:125261402-125367214	-	protein_coding	0.717898	0	1.1804	16.2713	0	1.00208
ENSG00000073111.13_3	MCM2	chr3:127317066-127341279	+	protein_coding	0	0	1.04962	14.099	0	2.40139
ENSG00000073169.13_2	SELENOO	chr22:50639408-50656045	+	protein_coding	0	0	0	7.08359	0	0
ENSG00000073282.12_2	TP63	chr3:189349205-189615068	+	protein_coding	0.332438	0	0.79415	5.5766	1.24485	1.24915
ENSG00000073331.17_3	ALPK1	chr4:113206665-113363776	+	protein_coding	0.202697	0.654092	0	3.40793	0	0.0199636
ENSG00000073350.13_2	LLGL2	chr17:73521161-73571289	+	protein_coding	44.1323	0	0	3.81584	0	0.943135
ENSG00000073417.14_4	PDE8A	chr15:85523671-85682376	+	protein_coding	0	0	0.367683	15.9481	4.25755	0
ENSG00000073536.17_2	NLE1	chr17:33455772-33469334	-	protein_coding	0	0	0	14.0734	0	0.711156
ENSG00000073578.16_3	SDHA	chr5:218356-256815	+	protein_coding	18.2919	10.5713	0	13.1226	66.6981	0.688982
ENSG00000073584.18_3	SMARCE1	chr17:38781214-38804760	-	protein_coding	0	0	0.440932	8.99498	0	0.340733
ENSG00000073614.12_3	KDM5A	chr12:389295-498620	-	protein_coding	0.199574	0	3.67189	3.22294	0.306705	0
ENSG00000073670.13_3	ADAM11	chr17:42836399-42859214	+	protein_coding	0	0	0	0.183397	7.54387	0
ENSG00000073711.10_3	PPP2R3A	chr3:135684515-135866733	+	protein_coding	0	0	0.597246	1.62489	0.249614	0.247864
ENSG00000073712.14_3	FERMT2	chr14:53323986-53419153	-	protein_coding	0	0.394768	0	3.80428	0	0
ENSG00000073792.15_2	IGF2BP2	chr3:185361527-185542844	-	protein_coding	0	26.7426	0.545135	51.1189	0	2.95924
ENSG00000073803.13_2	MAP3K13	chr3:185000729-185206885	+	protein_coding	0	5.36155	1.71358	1.17761	1.412	0
ENSG00000073849.14_3	ST6GAL1	chr3:186648274-186796341	+	protein_coding	0.394202	0.443462	2.85078	7.62804	0	0.642484
ENSG00000073861.2_2	TBX21	chr17:45810610-45823485	+	protein_coding	0	0	2.46535	0	0	0
ENSG00000073921.17_3	PICALM	chr11:85668727-85780924	-	protein_coding	0.889681	1.0735	0.995666	14.0475	13.7738	12.0043
ENSG00000073969.18_3	NSF	chr17:44668035-44834830	+	protein_coding	0	0	0	4.74025	0	0
ENSG00000074054.17_3	CLASP1	chr2:122095352-122407163	-	protein_coding	0.217596	0	0.51537	9.13987	0	0.173421
ENSG00000074071.14_3	MRPS34	chr16:1821891-1823156	-	protein_coding	0	0	0	43.985	4.58998	0
ENSG00000074181.8_2	NOTCH3	chr19:15269849-15311792	-	protein_coding	2.56176	0	1.16046	2.78955	1.08287	0
ENSG00000074201.8_2	CLNS1A	chr11:77225981-77348850	-	protein_coding	0.414014	0	30.2942	20.9774	0	1.20702
ENSG00000074219.13_3	TEAD2	chr19:49843852-49865714	-	protein_coding	0	0	0	9.25006	0	8.95162
ENSG00000074266.19_3	EED	chr11:85955586-85989855	+	protein_coding	0	0	0	2.44587	0	5.74411
ENSG00000074276.10_2	CDHR2	chr5:175969512-176022975	+	protein_coding	0	0	0	17.7888	150.059	5.10207
ENSG00000074319.12_3	TSG101	chr11:18489883-18548779	-	protein_coding	0.315337	0	0.537892	9.40955	0	0
ENSG00000074356.16_2	NCBP3	chr17:3705459-3749545	-	protein_coding	0.230745	0	5.28765	2.37812	0	0
ENSG00000074410.13_2	CA12	chr15:63613577-63674360	-	protein_coding	0	0	0	8.91023	0	0.527707
ENSG00000074416.13_4	MGLL	chr3:127407905-127542093	-	protein_coding	0	0	1.68299	4.37092	0	0
ENSG00000074527.11_2	NTN4	chr12:96051583-96184930	-	protein_coding	2.22911	0.780327	0	4.83114	0	0
ENSG00000074582.12_2	BCS1L	chr2:219523487-219528166	+	protein_coding	0	0	2.32225	6.68334	0	0
ENSG00000074590.13_3	NUAK1	chr12:106457118-106533811	-	protein_coding	0	0	1.81829	0.643451	0	0
ENSG00000074603.18_3	DPP8	chr15:65734801-65810042	-	protein_coding	1.45456	0	0	2.93083	0	0
ENSG00000074657.13_3	ZNF532	chr18:56529832-56653712	+	protein_coding	0	0	0.359252	5.21873	0	0.630658
ENSG00000074695.5_2	LMAN1	chr18:56995055-57027194	-	protein_coding	0	0.954349	0	18.8922	0.749116	0.951116
ENSG00000074696.12_2	HACD3	chr15:65822756-65870690	+	protein_coding	0	0	0.181851	10.0788	0	0.660553
ENSG00000074755.14_3	ZZEF1	chr17:3907739-4046314	-	protein_coding	0.145323	3.42003	0.213499	5.86302	0.422106	1.59041
ENSG00000074800.13_3	ENO1	chr1:8921061-8939308	-	protein_coding	0	0	0	459.4	10.9638	27.6536
ENSG00000074842.7_3	MYDGF	chr19:4641386-4670382	-	protein_coding	0	0	0	34.153	0	0
ENSG00000074935.13_2	TUBE1	chr6:112391980-112408732	-	protein_coding	0	0.497162	0.301072	2.79944	0	0
ENSG00000074964.16_2	ARHGEF10L	chr1:17866330-18024369	+	protein_coding	10.7521	0	0	0.456872	0	0.493687
ENSG00000075089.9_3	ACTR6	chr12:100592900-100635643	+	protein_coding	0	0	0	6.90126	0	1.01889
ENSG00000075131.9_4	TIPIN	chr15:66628544-66679084	-	protein_coding	0	0	0	1.84923	0	0
ENSG00000075142.13_2	SRI	chr7:87834433-87856308	-	protein_coding	0	0	0	20.209	0	0.913871
ENSG00000075151.20_3	EIF4G3	chr1:21132785-21503381	-	protein_coding	0.857871	0	0.804776	8.32484	0	0.016194
ENSG00000075188.8_3	NUP37	chr12:102466881-102513902	-	protein_coding	0	0	0	24.5645	0	0
ENSG00000075218.18_2	GTSE1	chr22:46692638-46726707	+	protein_coding	0	0	0	1.7398	0	0
ENSG00000075223.13_2	SEMA3C	chr7:80371854-80551675	-	protein_coding	0.500352	0	0	11.868	0	0.917336
ENSG00000075234.16_3	TTC38	chr22:46663858-46689905	+	protein_coding	0	0	103.864	2.12961	0	0
ENSG00000075239.13_2	ACAT1	chr11:107992243-108018503	+	protein_coding	0.436496	0	22.658	14.0136	0	0
ENSG00000075240.16_3	GRAMD4	chr22:46971909-47075687	+	protein_coding	0	0	0	4.71976	0	0
ENSG00000075275.16_3	CELSR1	chr22:46756731-46933067	-	protein_coding	0	0	0	3.43655	8.80826	0
ENSG00000075292.18_3	ZNF638	chr2:71503691-71662199	+	protein_coding	0	0.161017	1.50436	6.79996	0	5.09365
ENSG00000075303.12_2	SLC25A40	chr7:87462883-87505672	-	protein_coding	0	0	0	6.46278	24.571	0
ENSG00000075336.11_3	TIMM21	chr18:71815746-71827765	+	protein_coding	0	0	0	3.00106	0	0
ENSG00000075340.22_2	ADD2	chr2:70834750-70995357	-	protein_coding	0	1.6777	0	0	0	0
ENSG00000075391.16_3	RASAL2	chr1:178063276-178453282	+	protein_coding	0.115456	1.32111	0.302461	2.50782	62.7441	0.242149
ENSG00000075399.13_4	VPS9D1	chr16:89773542-89787394	-	protein_coding	0	3.17132	0	2.7589	0	0
ENSG00000075407.18_3	ZNF37A	chr10:38383262-38439221	+	protein_coding	0	0	18.3177	2.06212	0	0
ENSG00000075413.17_4	MARK3	chr14:103851729-103970168	+	protein_coding	0	0	0	5.08636	0	0
ENSG00000075415.12_3	SLC25A3	chr12:98987369-99000157	+	protein_coding	0.467607	0	1.77339	58.6973	0.795474	71.291
ENSG00000075420.12_2	FNDC3B	chr3:171757418-172119455	+	protein_coding	5.32234	39.6891	0.732686	5.94898	0.191002	0.581633
ENSG00000075426.11_3	FOSL2	chr2:28615315-28640179	+	protein_coding	2.68248	0	0.495299	18.2023	0.537158	24.7125
ENSG00000075539.14_4	FRYL	chr4:48499378-48782339	-	protein_coding	0.0547642	0.58809	0.136445	1.91946	0.421504	14.9659
ENSG00000075568.16_2	TMEM131	chr2:98372796-98612354	-	protein_coding	0	0	0.907782	3.44689	1.72319	9.28597
ENSG00000075618.17_2	FSCN1	chr7:5632454-5646286	+	protein_coding	0.290478	0	2.45863	116.296	3.45101	5.55255
ENSG00000075624.13_3	ACTB	chr7:5566782-5603415	-	protein_coding	172.677	600.703	971.427	399.386	135.146	608.041
ENSG00000075643.5_3	MOCOS	chr18:33767482-33852120	+	protein_coding	0	38.8542	0	11.3911	13.7799	0
ENSG00000075651.15_2	PLD1	chr3:171318195-171528740	-	protein_coding	0	0	0.422206	6.19037	0	0
ENSG00000075702.16_3	WDR62	chr19:36545783-36596008	+	protein_coding	0	0.256683	0	1.24323	1.75416	0
ENSG00000075711.20_3	DLG1	chr3:196769431-197026171	-	protein_coding	0.765861	0.0495818	27.471	9.14827	3.41419	1.19483
ENSG00000075785.12_2	RAB7A	chr3:128444965-128533639	+	protein_coding	2.55371	6.3478	8.64522	105.038	3.70646	4.91407
ENSG00000075790.10_4	BCAP29	chr7:107220422-107269615	+	protein_coding	0	0	0	4.76679	0	0.143218
ENSG00000075856.11_3	SART3	chr12:108916357-108955176	-	protein_coding	0	0	0.319545	6.66546	6.92602	0
ENSG00000075914.12_3	EXOSC7	chr3:45016733-45077558	+	protein_coding	0	0	0	6.89803	0	0
ENSG00000075945.12_2	KIFAP3	chr1:169890467-170054349	-	protein_coding	0.0261141	0	2.9863	4.07881	0	0
ENSG00000075975.15_2	MKRN2	chr3:12598513-12625212	+	protein_coding	0	0	0	7.35084	0	0
ENSG00000076003.4_2	MCM6	chr2:136597196-136633996	-	protein_coding	0	0	0	18.3939	0	0
ENSG00000076043.9_3	REXO2	chr11:114310108-114321001	+	protein_coding	0	0	0	9.28582	0	0
ENSG00000076053.10_3	RBM7	chr11:114270752-114284925	+	protein_coding	0	0	0	3.71133	0	0
ENSG00000076067.12_2	RBMS2	chr12:56915713-56989980	+	protein_coding	0.451987	1.29921	4.1721	4.3296	0	0
ENSG00000076108.11_2	BAZ2A	chr12:56989380-57030600	-	protein_coding	0	0.881261	1.56824	8.82214	0	0.349906
ENSG00000076201.14_2	PTPN23	chr3:47422501-47454931	+	protein_coding	0	0	0.647351	2.52971	0	0
ENSG00000076242.14_2	MLH1	chr3:37034823-37092409	+	protein_coding	0	0	0	3.17643	0	0
ENSG00000076248.10_2	UNG	chr12:109535379-109548797	+	protein_coding	0	0	3.43558	24.2077	3.19409	1.51345
ENSG00000076321.10_3	KLHL20	chr1:173684080-173755840	+	protein_coding	0	0	0.78476	1.89531	0	0
ENSG00000076351.12_3	SLC46A1	chr17:26721775-26734215	-	protein_coding	0	0	0.162483	4.3902	0	0
ENSG00000076356.6_2	PLXNA2	chr1:208195587-208417665	-	protein_coding	0.221674	0	0.187305	7.18058	0.370317	0.281916
ENSG00000076382.16_3	SPAG5	chr17:26904583-26926297	-	protein_coding	0	0	0	7.26546	0	0
ENSG00000076513.16_3	ANKRD13A	chr12:110436991-110477568	+	protein_coding	0	0	0.684815	5.59656	0	0
ENSG00000076554.15_4	TPD52	chr8:80946980-81143467	-	protein_coding	0	0	0.155349	5.68347	0	0.473955
ENSG00000076604.14_3	TRAF4	chr17:27071002-27077976	+	protein_coding	0	0	0.561621	3.63234	0	0
ENSG00000076650.6_2	GPATCH1	chr19:33571786-33621448	+	protein_coding	0	0	0	2.09858	0	0
ENSG00000076662.9_3	ICAM3	chr19:10444452-10450499	-	protein_coding	0	0	6.65574	2.21508	0	0
ENSG00000076685.18_3	NT5C2	chr10:104847774-104953063	-	protein_coding	0	0	1.76052	26.1369	0	1.83099
ENSG00000076706.16_3	MCAM	chr11:119179239-119192231	-	protein_coding	1.07059	0	14.1094	12.7586	0	0.521699
ENSG00000076770.14_3	MBNL3	chrX:131503345-131623996	-	protein_coding	0.781894	2.12115	6.13689	0.907601	0	0
ENSG00000076826.9_2	CAMSAP3	chr19:7660788-7683190	+	protein_coding	0	0	0	1.73685	0	0
ENSG00000076924.11_2	XAB2	chr19:7684411-7694451	-	protein_coding	0	0	0	12.9066	0	0.831382
ENSG00000076928.17_3	ARHGEF1	chr19:42387228-42434302	+	protein_coding	0.384943	2.27248	82.3103	13.6224	0.249177	0
ENSG00000076944.15_3	STXBP2	chr19:7701767-7712759	+	protein_coding	0	0.802179	0	9.55661	13.6836	0.525467
ENSG00000076984.17_2	MAP2K7	chr19:7968728-7979363	+	protein_coding	0	0.636091	0	3.93489	0	0
ENSG00000077044.10_3	DGKD	chr2:234263153-234380750	+	protein_coding	0	0	3.01806	3.81382	0.51706	0.780637
ENSG00000077080.9_2	ACTL6B	chr7:100240720-100254084	-	protein_coding	0	3.36993	0	0	0	0
ENSG00000077097.15_3	TOP2B	chr3:25639396-25706398	-	protein_coding	0	0	29.6572	10.4281	0	0
ENSG00000077147.14_2	TM9SF3	chr10:98277866-98347209	-	protein_coding	0	3.35186	1.62865	34.6325	0.719276	61.051
ENSG00000077150.18_3	NFKB2	chr10:104153867-104162286	+	protein_coding	0	0	6.21126	15.519	0	0
ENSG00000077152.9_2	UBE2T	chr1:202300785-202311108	-	protein_coding	0	0	0	17.2581	0	0
ENSG00000077157.21_3	PPP1R12B	chr1:202317827-202561834	+	protein_coding	0.246797	11.474	0.546814	0.276663	0	0.0922008
ENSG00000077232.17_3	DNAJC10	chr2:183580768-183659191	+	protein_coding	0.113785	0	1.10058	3.65886	0.581183	0
ENSG00000077235.17_3	GTF3C1	chr16:27470876-27561234	-	protein_coding	0	1.83608	0.538775	10.1265	0.0876831	0.166887
ENSG00000077238.13_3	IL4R	chr16:27324989-27376099	+	protein_coding	0.576197	0	0.656911	8.43905	0	0.619596
ENSG00000077254.14_4	USP33	chr1:78161672-78225537	-	protein_coding	0	0	0	4.5099	0	0
ENSG00000077264.14_3	PAK3	chrX:110187513-110470589	+	protein_coding	0	0	0	0	0	6.61067
ENSG00000077279.18_4	DCX	chrX:110537007-110655657	-	protein_coding	0	0	0	6.12819	0	0
ENSG00000077312.8_3	SNRPA	chr19:41256542-41271294	+	protein_coding	0	0	1.08598	19.4053	0	1.64001
ENSG00000077348.8_2	EXOSC5	chr19:41892279-41903384	-	protein_coding	0	0	0	27.7578	0	0
ENSG00000077380.15_3	DYNC1I2	chr2:172543919-172604930	+	protein_coding	0	0	0.590097	18.9603	0	0
ENSG00000077420.15_2	APBB1IP	chr10:26727132-26856732	+	protein_coding	0	0	62.7462	0.175191	0	0
ENSG00000077454.15_3	LRCH4	chr7:100171634-100183776	-	protein_coding	0	0	0	2.41757	0	0
ENSG00000077463.14_3	SIRT6	chr19:4174106-4182601	-	protein_coding	0	0	0	5.725	0	0
ENSG00000077514.8_3	POLD3	chr11:74204896-74380162	+	protein_coding	0	0	0.467069	2.47569	0.463262	0.352674
ENSG00000077549.17_3	CAPZB	chr1:19665270-19812033	-	protein_coding	41.0121	267.154	66.3355	45.0494	0	1.19983
ENSG00000077585.13_3	GPR137B	chr1:236305805-236385165	+	protein_coding	0	0	0	1.86569	0	0
ENSG00000077684.15_3	JADE1	chr4:129730778-129796379	+	protein_coding	0	0	0	2.09003	0	0
ENSG00000077713.18_3	SLC25A43	chrX:118533023-118588441	+	protein_coding	0	1.05061	0.701579	6.96107	1.63828	0.623604
ENSG00000077721.15_2	UBE2A	chrX:118708430-118725046	+	protein_coding	0	0	0	5.99959	0	0.584176
ENSG00000077782.19_3	FGFR1	chr8:38268656-38326352	-	protein_coding	0.927762	0.256015	0.291362	2.42212	0	0
ENSG00000077942.18_3	FBLN1	chr22:45898118-45997015	+	protein_coding	0.537552	0.73375	4.24002	26.2472	3.14065	1.06481
ENSG00000078043.15_3	PIAS2	chr18:44383187-44500123	-	protein_coding	0	0	2.83447	1.71016	0	0
ENSG00000078061.12_2	ARAF	chrX:47420499-47431319	+	protein_coding	0	0	0	3.228	0	0
ENSG00000078070.12_3	MCCC1	chr3:182733006-182833863	-	protein_coding	0	0	1.40182	21.424	0	0
ENSG00000078098.13_2	FAP	chr2:163027194-163101661	-	protein_coding	0.345728	0	0	1.81967	0	0
ENSG00000078114.18_3	NEBL	chr10:21068902-21463116	-	protein_coding	0	0	0	10.3364	0	0
ENSG00000078124.11_3	ACER3	chr11:76571911-76737841	+	protein_coding	0	0	0.304741	1.29407	0	0.230104
ENSG00000078140.13_3	UBE2K	chr4:39699664-39784412	+	protein_coding	4.07394	0	0.734915	11.6172	9.46058	3.24678
ENSG00000078142.12_3	PIK3C3	chr18:39535171-39667794	+	protein_coding	0	0	0	5.10906	20.9216	0
ENSG00000078237.6_2	TIGAR	chr12:4416929-4463759	+	protein_coding	0	0	0	4.49695	0	0
ENSG00000078246.16_3	TULP3	chr12:2986389-3050306	+	protein_coding	0	0	0	6.69945	0	0
ENSG00000078269.14_3	SYNJ2	chr6:158402919-158520208	+	protein_coding	0.162586	6.92361	0.0557877	1.33261	0.200159	5.11412
ENSG00000078304.19_3	PPP2R5C	chr14:102228135-102394326	+	protein_coding	0.0631131	0	1.52644	7.31454	33.867	3.64773
ENSG00000078328.20_4	RBFOX1	chr16:5289803-7763340	+	protein_coding	44.9171	0.323354	0	0	0	0
ENSG00000078369.17_2	GNB1	chr1:1716724-1822556	-	protein_coding	2.62338	10.1116	0	50.24	0	1.19673
ENSG00000078399.17_3	HOXA9	chr7:27202054-27214799	-	protein_coding	0	6.85397	0	8.09144	0	0
ENSG00000078401.6_2	EDN1	chr6:12290596-12297427	+	protein_coding	0	0	0	47.778	0	0
ENSG00000078403.16_3	MLLT10	chr10:21813604-22032559	+	protein_coding	0	0	0	3.93064	0	0
ENSG00000078618.21_3	NRDC	chr1:52254863-52344609	-	protein_coding	0	0.0950279	10.7865	25.7431	0	5.43479
ENSG00000078668.13_3	VDAC3	chr8:42249142-42263415	+	protein_coding	0	0	4.35544	17.1115	0	4.14353
ENSG00000078674.17_2	PCM1	chr8:17780349-17887453	+	protein_coding	0	0.197802	0.525952	4.20175	0	0.26716
ENSG00000078687.17_3	TNRC6C	chr17:75955322-76104916	+	protein_coding	0	2.34358	0.641955	0.162337	0	0
ENSG00000078699.21_2	CBFA2T2	chr20:32077881-32237842	+	protein_coding	0	0	1.01992	1.54903	0	0
ENSG00000078747.14_3	ITCH	chr20:32951041-33099198	+	protein_coding	2.7517	1.2965	0.630067	11.8423	0.377786	1.42055
ENSG00000078804.12_3	TP53INP2	chr20:33292094-33301243	+	protein_coding	1.69487	0	0	1.24287	0	0
ENSG00000078808.16_2	SDF4	chr1:1152288-1167411	-	protein_coding	6.1405	0	2.19075	15.9228	0	1.64454
ENSG00000078814.15_3	MYH7B	chr20:33563206-33590240	+	protein_coding	0	0	0	0	1.92162	0
ENSG00000078902.15_2	TOLLIP	chr11:1295601-1330884	-	protein_coding	0	0	0	4.61306	0	0.645019
ENSG00000079134.11_3	THOC1	chr18:214520-268050	-	protein_coding	0	0	0.31635	2.85932	0.62125	0
ENSG00000079150.17_2	FKBP7	chr2:179328391-179343327	-	protein_coding	0	0	0.838053	1.85138	0	0
ENSG00000079156.16_2	OSBPL6	chr2:179059208-179267618	+	protein_coding	0	0	0	2.64397	0	0
ENSG00000079215.13_3	SLC1A3	chr5:36606457-36688436	+	protein_coding	0.570607	0	4.03682	18.0248	0.811855	1.11827
ENSG00000079246.15_3	XRCC5	chr2:216972187-217071026	+	protein_coding	0.179953	0	56.7193	36.9644	0.93415	1.70676
ENSG00000079277.19_4	MKNK1	chr1:47023080-47082515	-	protein_coding	0	0	3.47041	2.20609	0	0
ENSG00000079308.16_3	TNS1	chr2:218664512-218867718	-	protein_coding	1.03761	0.403617	1.19622	0.411365	0	20.5566
ENSG00000079313.13_3	REXO1	chr19:1815245-1848462	-	protein_coding	0	0	1.21804	7.22911	0	0
ENSG00000079332.14_3	SAR1A	chr10:71907045-71930279	-	protein_coding	0	0.468604	0	14.045	0	1.08073
ENSG00000079335.18_3	CDC14A	chr1:100810581-100985833	+	protein_coding	0	0	0	0.161652	0	12.386
ENSG00000079337.15_3	RAPGEF3	chr12:48128150-48164823	-	protein_coding	0	2.59809	0	1.541	0	0
ENSG00000079385.21_3	CEACAM1	chr19:43011456-43065386	-	protein_coding	0	0	0	0.48761	0	5.09941
ENSG00000079387.13_3	SENP1	chr12:48436681-48500091	-	protein_coding	0.353581	0	0.108532	5.11071	0	0.302213
ENSG00000079432.7_3	CIC	chr19:42772689-42799949	+	protein_coding	0	0.344708	0	5.79546	0	0
ENSG00000079459.12_3	FDFT1	chr8:11653082-11696818	+	protein_coding	0	0	2.47271	21.3314	0	3.82698
ENSG00000079462.7_3	PAFAH1B3	chr19:42801185-42807698	-	protein_coding	0	0	0	10.5106	0	0
ENSG00000079616.12_2	KIF22	chr16:29802040-29816706	+	protein_coding	0	0	0	40.2986	0	0.873952
ENSG00000079691.17_3	CARMIL1	chr6:25279306-25620758	+	protein_coding	0.143395	0	2.30381	5.07217	0	0.563794
ENSG00000079739.15_2	PGM1	chr1:64058947-64125916	+	protein_coding	6.21565	0	0	21.9945	0	0.949881
ENSG00000079785.14_3	DDX1	chr2:15731302-15771235	+	protein_coding	0	0	0	41.6847	0	1.00343
ENSG00000079805.16_4	DNM2	chr19:10828755-10944164	+	protein_coding	18.8608	3.52107	0.46595	4.78211	0	9.85394
ENSG00000079819.18_3	EPB41L2	chr6:131160487-131384462	-	protein_coding	0	0.0385352	1.86564	4.03626	0	0.537079
ENSG00000079950.13_2	STX7	chr6:132767006-132834337	-	protein_coding	8.99476	0	3.67485	7.89533	5.59727	0
ENSG00000079974.17_3	RABL2B	chr22:51205929-51222091	-	protein_coding	0	0	0	1.70161	0	0
ENSG00000079999.13_3	KEAP1	chr19:10596796-10614417	-	protein_coding	0	0	0	15.4082	0	0
ENSG00000080031.9_3	PTPRH	chr19:55692616-55720874	-	protein_coding	0	0	3.70702	0.274323	0	0
ENSG00000080189.14_2	SLC35C2	chr20:44974619-44993097	-	protein_coding	0	0	0.659704	6.41366	0	0
ENSG00000080200.9_2	CRYBG3	chr3:97540884-97663807	+	protein_coding	0	0.299453	0.59045	2.52236	0	0
ENSG00000080224.17_3	EPHA6	chr3:96533425-97471304	+	protein_coding	0	0	0	1.33076	0.402896	0
ENSG00000080298.15_3	RFX3	chr9:3218297-3526004	-	protein_coding	0	0	0	1.04305	11.6361	0
ENSG00000080345.17_3	RIF1	chr2:152266397-152364527	+	protein_coding	0	0	0.92027	5.24407	3.17912	0.211723
ENSG00000080371.5_2	RAB21	chr12:72148654-72194065	+	protein_coding	0	0	0	1.98939	0.466747	0
ENSG00000080503.22_3	SMARCA2	chr9:1980290-2193624	+	protein_coding	0.530864	4.49641	2.18142	4.15871	66.9485	0.298768
ENSG00000080546.13_2	SESN1	chr6:109307640-109416022	-	protein_coding	0	0	0	3.37796	11.8182	0
ENSG00000080603.16_3	SRCAP	chr16:30709530-30752730	+	protein_coding	2.5359	25.4493	0.76011	3.89924	0.933022	0.409125
ENSG00000080608.9_2	PUM3	chr9:2720469-2844241	-	protein_coding	0	0	0	53.1746	0	0
ENSG00000080802.18_2	CNOT4	chr7:135046547-135194875	-	protein_coding	0	0	0.367568	4.04979	0	0
ENSG00000080815.18_3	PSEN1	chr14:73603126-73690399	+	protein_coding	0	0	0.601168	5.62811	0	0.581954
ENSG00000080819.6_3	CPOX	chr3:98239976-98312567	-	protein_coding	0	0	35.5427	12.4873	1.39206	0
ENSG00000080822.16_3	CLDND1	chr3:98216756-98241910	-	protein_coding	0.429825	0	0	7.42317	0	0.372344
ENSG00000080824.18_2	HSP90AA1	chr14:102547075-102606036	-	protein_coding	2.36246	115.284	23.2259	340.413	43.3301	16.2037
ENSG00000080839.11_3	RBL1	chr20:35624752-35724398	-	protein_coding	0	0	0	10.0256	0	74.2009
ENSG00000080845.17_2	DLGAP4	chr20:34894258-35157040	+	protein_coding	0	0	0.579544	2.35324	0	5.7254
ENSG00000080986.12_2	NDC80	chr18:2571510-2616634	+	protein_coding	0	0	0	6.04079	0	0
ENSG00000081014.10_3	AP4E1	chr15:51200869-51298097	+	protein_coding	0	55.6089	0	2.65693	0	0.263965
ENSG00000081019.13_2	RSBN1	chr1:114304454-114355098	-	protein_coding	0	0	0.378529	1.64131	9.86875	0
ENSG00000081026.18_3	MAGI3	chr1:113933371-114228545	+	protein_coding	0	0.361407	3.4574	1.05139	0.8064	57.1355
ENSG00000081041.8_2	CXCL2	chr4:74962752-74965010	-	protein_coding	0	0	0	11.7799	0	1.295
ENSG00000081087.14_3	OSTM1	chr6:108362613-108487058	-	protein_coding	0	0	0	3.69156	0	0.717425
ENSG00000081148.11_2	IMPG2	chr3:100941390-101039404	-	protein_coding	0	0	0	0	0	3.1275
ENSG00000081154.11_2	PCNP	chr3:101292939-101313281	+	protein_coding	0	0	2.4048	42.4149	2.85159	0.626214
ENSG00000081177.18_2	EXD2	chr14:69658228-69710737	+	protein_coding	0	0	0	3.57451	0	0
ENSG00000081181.7_2	ARG2	chr14:68086515-68118437	+	protein_coding	0	0	0	2.23662	0	14.8942
ENSG00000081237.18_3	PTPRC	chr1:198607801-198726412	+	protein_coding	2.45942	0	0.19118	0	0	0
ENSG00000081277.12_3	PKP1	chr1:201252580-201302121	+	protein_coding	0	0	5.16021	31.3158	0	2.18093
ENSG00000081307.12_3	UBA5	chr3:132373290-132396941	+	protein_coding	0	0	0	18.4361	0.745016	0.832733
ENSG00000081320.10_3	STK17B	chr2:196998290-197041227	-	protein_coding	0	0	0	4.50793	172.298	0
ENSG00000081386.12_2	ZNF510	chr9:99518147-99540411	-	protein_coding	0	0	0	1.58103	0	0
ENSG00000081479.12_2	LRP2	chr2:169983619-170219195	-	protein_coding	0.222857	0.250919	1.92615	0.581201	0	0
ENSG00000081665.13_3	ZNF506	chr19:19896648-19932560	-	protein_coding	0	0	0.274055	0	1.18878	0.597043
ENSG00000081692.12_2	JMJD4	chr1:227918126-227923112	-	protein_coding	0	0	0	2.86046	0	0
ENSG00000081721.11_2	DUSP12	chr1:161719548-161727028	+	protein_coding	0	0	0	14.5606	0	0.826839
ENSG00000081760.16_3	AACS	chr12:125549925-125627879	+	protein_coding	0	1.0038	0	8.23886	0	0.0788576
ENSG00000081791.8_3	KIAA0141	chr5:141303373-141321612	+	protein_coding	0.400389	0	0.749847	6.71338	0	0
ENSG00000081870.11_2	HSPB11	chr1:54382247-54411602	-	protein_coding	0	8.55925	0	4.35085	0	0
ENSG00000081913.13_3	PHLPP1	chr18:60382683-60647666	+	protein_coding	4.32093	0.355593	1.66364	0.81781	0	0
ENSG00000082014.16_2	SMARCD3	chr7:150935850-150974982	-	protein_coding	0	0	0	1.61007	0	0
ENSG00000082068.8_2	WDR70	chr5:37379314-37753537	+	protein_coding	0	0.6912	0	5.27083	14.2535	0
ENSG00000082074.15_4	FYB1	chr5:39105338-39274630	-	protein_coding	0	0	63.433	1.39714	0	0
ENSG00000082146.12_2	STRADB	chr2:202252581-202345569	+	protein_coding	0	0	0	5.77577	14.2828	0
ENSG00000082153.17_3	BZW1	chr2:201675317-201692061	+	protein_coding	0	0	1.27385	37.7299	1.25399	0.337165
ENSG00000082175.14_2	PGR	chr11:100900355-101001255	-	protein_coding	0	0	1.98344	0.641091	0	0
ENSG00000082196.20_3	C1QTNF3	chr5:34019553-34043937	-	protein_coding	0	1.58631	0	0.504397	2.2367	0
ENSG00000082212.12_2	ME2	chr18:48405104-48480627	+	protein_coding	0	0.939043	0	4.0555	0	0
ENSG00000082213.17_4	C5orf22	chr5:31532373-31555165	+	protein_coding	0	0	0	11.6424	0	2.31252
ENSG00000082258.12_2	CCNT2	chr2:135675805-135716912	+	protein_coding	0.40082	0	0	3.58288	0	0
ENSG00000082269.16_3	FAM135A	chr6:71122644-71270877	+	protein_coding	1.22917	0	0	2.92609	0	0
ENSG00000082438.15_3	COBLL1	chr2:165510134-165700189	-	protein_coding	0.0785125	0.274343	0.594041	1.35529	26.6531	0
ENSG00000082458.11_2	DLG3	chrX:69664711-69725340	+	protein_coding	0	44.5007	1.29872	1.60313	0	0
ENSG00000082482.13_3	KCNK2	chr1:215179118-215410436	+	protein_coding	0	86.7935	0	0.343676	0	0
ENSG00000082512.14_2	TRAF5	chr1:211499957-211548288	+	protein_coding	0	39.6164	0	0.484484	0	0
ENSG00000082515.17_3	MRPL22	chr5:154320630-154348971	+	protein_coding	0	0	0	5.22739	0	0
ENSG00000082516.8_2	GEMIN5	chr5:154266976-154317769	-	protein_coding	0	1.08149	0	10.0434	0	0
ENSG00000082641.15_3	NFE2L1	chr17:46125691-46138849	+	protein_coding	0	4.23434	3.19347	18.6718	0	4.92659
ENSG00000082684.14_3	SEMA5B	chr3:122628040-122747452	-	protein_coding	50.4809	0	0.243775	0.112056	0	45.5996
ENSG00000082701.14_4	GSK3B	chr3:119540170-119813264	-	protein_coding	0.447535	57.4292	30.7212	16.5794	0	1.62725
ENSG00000082781.11_3	ITGB5	chr3:124480795-124620265	-	protein_coding	49.9336	0.162441	2.93208	22.1914	0	0
ENSG00000082805.19_3	ERC1	chr12:1099675-1605099	+	protein_coding	0	0.888301	16.8749	2.82138	0	0
ENSG00000082898.16_2	XPO1	chr2:61704984-61765761	-	protein_coding	0	0	2.12823	11.5184	0	1.27513
ENSG00000082996.19_4	RNF13	chr3:149530495-149679926	+	protein_coding	0	0	0	14.0971	0	0
ENSG00000083093.9_2	PALB2	chr16:23614481-23652631	-	protein_coding	0	0	0	6.33664	0	0
ENSG00000083097.14_2	DOPEY1	chr6:83777385-83881069	+	protein_coding	0.242648	0	0.640697	2.10689	0	0.580145
ENSG00000083099.10_2	LYRM2	chr6:90277863-90348472	-	protein_coding	0	0.499001	0.366804	4.09482	0	0
ENSG00000083123.14_2	BCKDHB	chr6:80816364-81055987	+	protein_coding	0	0	0	1.47098	0.626781	0
ENSG00000083168.9_3	KAT6A	chr8:41786997-41909508	-	protein_coding	0	0	0.27078	3.11073	0	0
ENSG00000083223.17_2	ZCCHC6	chr9:88902648-88969369	-	protein_coding	0	3.79899	0	7.31825	5.04981	0
ENSG00000083290.19_2	ULK2	chr17:19674142-19771249	-	protein_coding	0	0	0.398603	1.74896	0	0
ENSG00000083312.17_2	TNPO1	chr5:72112139-72212560	+	protein_coding	0.101752	0.119316	1.22268	21.0341	1.05953	1.55065
ENSG00000083444.16_2	PLOD1	chr1:11994262-12035595	+	protein_coding	0.455104	0	0	15.5834	0	0.71323
ENSG00000083454.21_3	P2RX5	chr17:3575493-3599698	-	protein_coding	0	0	0.611934	3.23094	0	0
ENSG00000083457.11_2	ITGAE	chr17:3617922-3704537	-	protein_coding	3.19152	0	0	0.943812	0	0
ENSG00000083520.14_2	DIS3	chr13:73326307-73356234	-	protein_coding	0	0	0.567776	11.1059	0.697077	0
ENSG00000083535.15_3	PIBF1	chr13:73356197-73590599	+	protein_coding	0	0	0	6.81149	1.17992	0
ENSG00000083544.13_3	TDRD3	chr13:60970591-61148012	+	protein_coding	0.315971	0	0	2.25982	0	0
ENSG00000083635.7_3	NUFIP1	chr13:45513384-45563618	-	protein_coding	0	0	0	5.00603	0	0
ENSG00000083642.18_2	PDS5B	chr13:33160564-33352157	+	protein_coding	0	0	0	2.32155	0	0.292091
ENSG00000083720.12_2	OXCT1	chr5:41730167-41870621	-	protein_coding	0	0	0	5.07316	0	0
ENSG00000083782.7_2	EPYC	chr12:91357456-91398803	-	protein_coding	0	0	0	0	0	43.2052
ENSG00000083799.17_3	CYLD	chr16:50775961-50835846	+	protein_coding	0	0.469484	1.03349	2.12491	0	0
ENSG00000083807.9_4	SLC27A5	chr19:58990879-59023780	-	protein_coding	0	0.402376	0	13.9325	0.631682	0
ENSG00000083812.11_3	ZNF324	chr19:58978412-58986803	+	protein_coding	0	0	2.0386	0.456982	0	0
ENSG00000083814.13_3	ZNF671	chr19:58231119-58238992	-	protein_coding	0	116.56	0	0	0	0
ENSG00000083844.10_4	ZNF264	chr19:57702868-57734214	+	protein_coding	0	0	0.713343	1.92146	0	0
ENSG00000083845.8_2	RPS5	chr19:58897767-58906173	+	protein_coding	0.336933	1.38374	74.9435	254.717	51.3101	19.9739
ENSG00000083857.13_3	FAT1	chr4:187508937-187647876	-	protein_coding	0	0	0.412981	3.07775	0	0
ENSG00000083896.12_3	YTHDC1	chr4:69176105-69215807	-	protein_coding	0	0	0	6.63839	0	14.4056
ENSG00000083937.8_2	CHMP2B	chr3:87276421-87304698	+	protein_coding	0	0	0	7.44272	0	0
ENSG00000084070.11_3	SMAP2	chr1:40810522-40888998	+	protein_coding	117.007	26.9373	0	3.79687	0	14.6228
ENSG00000084072.16_3	PPIE	chr1:40157854-40229586	+	protein_coding	0.29998	0	0.318748	4.39312	0	0
ENSG00000084073.8_2	ZMPSTE24	chr1:40723779-40759856	+	protein_coding	0	0	0	23.9023	0	3.18314
ENSG00000084090.13_3	STARD7	chr2:96850597-96874563	-	protein_coding	0	0	1.37618	39.6183	0	0.868424
ENSG00000084092.6_2	NOA1	chr4:57829536-57844989	-	protein_coding	0	0	0	12.0631	0	0
ENSG00000084093.16_2	REST	chr4:57774042-57832844	+	protein_coding	0	0	0.963552	3.16646	0	0
ENSG00000084112.14_3	SSH1	chr12:109171968-109251366	-	protein_coding	0	0	18.8553	4.3341	29.8501	0.759882
ENSG00000084207.15_2	GSTP1	chr11:67351066-67354131	+	protein_coding	0.878225	0	0	212.325	11.7877	11.273
ENSG00000084234.16_3	APLP2	chr11:129939732-130014706	+	protein_coding	48.3378	4.45668	27.0627	30.4425	0.340176	1.15579
ENSG00000084463.7_2	WBP11	chr12:14937513-14956474	-	protein_coding	0.454002	1.00572	0	11.5234	0	8.76659
ENSG00000084623.11_2	EIF3I	chr1:32687529-32697205	+	protein_coding	0	0	1.48638	156.612	0	4.88725
ENSG00000084652.15_2	TXLNA	chr1:32645287-32663886	+	protein_coding	0	0	5.92319	15.1429	1.00005	1.08615
ENSG00000084674.14_3	APOB	chr2:21224301-21266945	-	protein_coding	0	0.19775	0	0.268222	1.50285	33.9362
ENSG00000084676.15_2	NCOA1	chr2:24714783-24993571	+	protein_coding	0	0	22.4086	0.728132	0.295573	0.534773
ENSG00000084693.15_3	AGBL5	chr2:27265232-27293490	+	protein_coding	0	0	0	3.09052	0	0
ENSG00000084731.14_3	KIF3C	chr2:26149465-26205618	-	protein_coding	0	0	0.40044	2.19005	0	0
ENSG00000084733.10_2	RAB10	chr2:26256976-26360323	+	protein_coding	1.00244	2.40651	1.51418	40.5359	1.37736	19.1188
ENSG00000084754.10_3	HADHA	chr2:26413504-26467594	-	protein_coding	0.812252	6.36616	0	100.515	0	13.9933
ENSG00000084764.10_3	MAPRE3	chr2:27193480-27250064	+	protein_coding	0	0	0.728821	6.44374	0	0
ENSG00000084774.13_2	CAD	chr2:27440258-27466811	+	protein_coding	0.250974	0	0	15.4481	0	0
ENSG00000085063.14_3	CD59	chr11:33719807-33757991	-	protein_coding	0	1.72047	14.9628	8.52954	1.52141	2.32168
ENSG00000085117.11_3	CD82	chr11:44585977-44641913	+	protein_coding	0	0	0	8.82811	0	0.884848
ENSG00000085185.15_3	BCORL1	chrX:129115083-129192058	+	protein_coding	0	0	3.49391	0.336864	0	0
ENSG00000085224.21_4	ATRX	chrX:76760356-77041755	-	protein_coding	0	2.15849	0.101639	1.85327	0	0
ENSG00000085231.13_3	AK6	chr5:68646811-68665840	-	protein_coding	0	0	0	6.87651	0	0
ENSG00000085265.10_2	FCN1	chr9:137797736-137809809	-	protein_coding	49.3799	0	3.49879	0	0	0
ENSG00000085274.15_2	MYNN	chr3:169490619-169507504	+	protein_coding	0	0	0	6.86655	0	0.673496
ENSG00000085276.17_4	MECOM	chr3:168801287-169381406	-	protein_coding	0	0	0	0.469274	1.40153	0
ENSG00000085365.17_2	SCAMP1	chr5:77656407-77774894	+	protein_coding	0	0	0	19.2557	0	1.139
ENSG00000085377.13_3	PREP	chr6:105725440-105850959	-	protein_coding	0	0	0	12.9142	0	0
ENSG00000085382.11_3	HACE1	chr6:105175968-105307794	-	protein_coding	0	0	0.274756	0.729259	2.15492	0
ENSG00000085415.15_2	SEH1L	chr18:12947132-12987535	+	protein_coding	0	0	0	9.66658	0	0
ENSG00000085433.15_3	WDR47	chr1:109512836-109584735	-	protein_coding	0	0	17.747	1.65773	11.8435	0.869583
ENSG00000085449.14_3	WDFY1	chr2:224720433-224810104	-	protein_coding	0	0	18.1284	7.32563	0	0
ENSG00000085491.15_2	SLC25A24	chr1:108676658-108743471	-	protein_coding	0	0	0	5.40547	0	0.593314
ENSG00000085511.19_3	MAP3K4	chr6:161412759-161538417	+	protein_coding	0.884613	0	0	3.50078	0	0
ENSG00000085644.13_2	ZNF213	chr16:3179778-3192806	+	protein_coding	0	0	1.32873	6.0272	0	0
ENSG00000085662.13_2	AKR1B1	chr7:134127102-134144036	-	protein_coding	1.86467	0	22.137	86.863	0	2.05574
ENSG00000085719.12_3	CPNE3	chr8:87526656-87573726	+	protein_coding	0.359004	0	0.762933	53.24	0	3.4353
ENSG00000085721.12_2	RRN3	chr16:15153879-15188174	-	protein_coding	1.09867	1.56441	1.75768	15.8365	3.02157	13.2181
ENSG00000085733.15_2	CTTN	chr11:70244510-70282690	+	protein_coding	1.00783	2.98272	0.740427	13.6275	0	3.86881
ENSG00000085760.14_2	MTIF2	chr2:55463731-55496483	-	protein_coding	0	0	0	29.7126	0	0
ENSG00000085788.13_3	DDHD2	chr8:38082736-38133076	+	protein_coding	0	0	0	2.214	0	0
ENSG00000085831.15_3	TTC39A	chr1:51752930-51810788	-	protein_coding	0	0	0	0	2.07784	0
ENSG00000085832.16_4	EPS15	chr1:51819935-51985000	-	protein_coding	0	0.436939	0.832649	6.06847	0	0
ENSG00000085840.12_2	ORC1	chr1:52838501-52870131	-	protein_coding	0	0	0	7.11699	0	0
ENSG00000085872.14_3	CHERP	chr19:16628700-16653341	-	protein_coding	0	3.20147	0	5.71475	0	0.470295
ENSG00000085978.21_2	ATG16L1	chr2:234118697-234204320	+	protein_coding	5.23056	0	0	20.6434	0.421968	0
ENSG00000085982.13_2	USP40	chr2:234384166-234475428	-	protein_coding	0	0	0.7719	1.91854	0	0
ENSG00000085998.13_2	POMGNT1	chr1:46654354-46685977	-	protein_coding	0	0	0	31.5583	0	0
ENSG00000085999.11_3	RAD54L	chr1:46713360-46744145	+	protein_coding	0	0	0	3.32816	0	0
ENSG00000086015.20_2	MAST2	chr1:46252659-46501796	+	protein_coding	0	0	0	4.99453	0	0
ENSG00000086061.15_2	DNAJA1	chr9:33025209-33039905	+	protein_coding	0	1.19878	3.7757	128.582	0	6.29459
ENSG00000086062.12_2	B4GALT1	chr9:33104080-33167354	-	protein_coding	0	0	1.21837	59.5689	1.55843	3.85781
ENSG00000086065.13_2	CHMP5	chr9:33264877-33282067	+	protein_coding	0	0	0	77.8995	6.30612	0
ENSG00000086102.18_2	NFX1	chr9:33290509-33371155	+	protein_coding	0	0	0	11.8071	0	0.539962
ENSG00000086189.9_2	DIMT1	chr5:61683081-61699766	-	protein_coding	0	0	0	17.5414	0	0
ENSG00000086200.16_3	IPO11	chr5:61699799-61924409	+	protein_coding	0	0.431145	0.432483	4.19632	0	17.7522
ENSG00000086232.12_3	EIF2AK1	chr7:6061875-6098861	-	protein_coding	81.463	0.345937	13.0797	23.0738	0	0.660337
ENSG00000086289.11_3	EPDR1	chr7:37723446-37991543	+	protein_coding	0	0	0	3.24657	0	2.33319
ENSG00000086300.15_2	SNX10	chr7:26331515-26413949	+	protein_coding	0	0	0	0.254646	1.42276	0
ENSG00000086475.14_2	SEPHS1	chr10:13359424-13390298	-	protein_coding	134.481	0	0.672744	10.4907	0	0
ENSG00000086504.15_2	MRPL28	chr16:417384-420527	-	protein_coding	0	0	0	16.1463	0	3.15672
ENSG00000086544.2_2	ITPKC	chr19:41223008-41246765	+	protein_coding	0	0	0	11.4218	3.01523	0
ENSG00000086548.8_3	CEACAM6	chr19:42254885-42276113	+	protein_coding	0	0	0	8.94079	0	46.5091
ENSG00000086570.12_2	FAT2	chr5:150883654-150948505	-	protein_coding	0	0	0	2.59571	0	0
ENSG00000086589.11_2	RBM22	chr5:150070356-150080669	-	protein_coding	0	0	1.70936	10.3896	0	0
ENSG00000086598.10_2	TMED2	chr12:124069078-124083124	+	protein_coding	0.695791	0.996899	0	32.6558	1.33245	15.8816
ENSG00000086666.18_3	ZFAND6	chr15:80351910-80430735	+	protein_coding	0.933395	0	1.34154	4.90123	21.0294	0.536552
ENSG00000086696.10_3	HSD17B2	chr16:82068609-82132139	+	protein_coding	0	0	2.42445	4.18829	0	0
ENSG00000086712.12_3	TXLNG	chrX:16804550-16862642	+	protein_coding	0	0.498972	0	22.6894	0	0.783978
ENSG00000086758.15_3	HUWE1	chrX:53559057-53713674	-	protein_coding	0.652162	1.89966	13.7996	8.10544	20.2143	13.0277
ENSG00000086827.8_3	ZW10	chr11:113603909-113644533	-	protein_coding	0	0.717065	0	4.75546	0	16.7892
ENSG00000087008.15_2	ACOX3	chr4:8368009-8442450	-	protein_coding	0	0	0.907288	1.63598	0	0
ENSG00000087053.18_2	MTMR2	chr11:95566046-95658479	-	protein_coding	0.395679	0	0.125145	3.35944	10.881	0.869832
ENSG00000087074.7_3	PPP1R15A	chr19:49375649-49379314	+	protein_coding	0	63.3338	5.94281	20.4518	0	107.787
ENSG00000087076.8_3	HSD17B14	chr19:49316274-49339935	-	protein_coding	0	0	0	0	0	80.7551
ENSG00000087077.13_3	TRIP6	chr7:100464760-100471076	+	protein_coding	0	0	0	63.8087	0	0
ENSG00000087086.14_3	FTL	chr19:49468558-49470135	+	protein_coding	320.895	1258.07	728.983	1415.43	38.0516	115.209
ENSG00000087087.19_4	SRRT	chr7:100472733-100486285	+	protein_coding	0	0	0	14.2278	0	0
ENSG00000087088.19_3	BAX	chr19:49458072-49465055	+	protein_coding	0	0	0	24.8202	0	0
ENSG00000087095.12_2	NLK	chr17:26368763-26523407	+	protein_coding	0.230375	0	32.0204	3.01302	0	0.915562
ENSG00000087111.20_3	PIGS	chr17:26880401-26898890	-	protein_coding	0	0	0	5.43671	0	0
ENSG00000087152.15_2	ATXN7L3	chr17:42269173-42277481	-	protein_coding	66.9957	51.0425	0.632833	9.42005	0.962692	0.329801
ENSG00000087157.18_2	PGS1	chr17:76374721-76421195	+	protein_coding	1.20274	0	0.585733	2.82108	11.374	0.645258
ENSG00000087191.12_3	PSMC5	chr17:61904512-61909386	+	protein_coding	0	0	0	38.7873	15.6886	0.902701
ENSG00000087206.16_3	UIMC1	chr5:176332006-176449634	-	protein_coding	0	0.478804	3.52223	4.35172	0	0
ENSG00000087245.12_3	MMP2	chr16:55423612-55540603	+	protein_coding	0	0	1.11977	6.09878	186.033	10.3118
ENSG00000087258.14_3	GNAO1	chr16:56225259-56391369	+	protein_coding	0.239046	23.4434	5.18115	0.477146	0.218578	0
ENSG00000087263.16_2	OGFOD1	chr16:56485402-56513012	+	protein_coding	0	0	0	8.9849	0	0
ENSG00000087266.15_3	SH3BP2	chr4:2794750-2842825	+	protein_coding	0	0	1.55043	0.758652	0	0
ENSG00000087269.15_2	NOP14	chr4:2939660-2965112	-	protein_coding	0	0	0	24.9367	0	0
ENSG00000087274.16_3	ADD1	chr4:2845584-2931803	+	protein_coding	0.283921	0.759946	0.507473	1.86447	0	2.01573
ENSG00000087301.8_3	TXNDC16	chr14:52897308-53019240	-	protein_coding	1.49369	0	0	0.37744	14.9469	0
ENSG00000087302.8_2	C14orf166	chr14:52456193-52477409	+	protein_coding	0	0	0	13.1806	0	0.231835
ENSG00000087338.4_2	GMCL1	chr2:70056774-70108528	+	protein_coding	0	0	0	4.63817	0	0
ENSG00000087365.15_3	SF3B2	chr11:65818200-65836779	+	protein_coding	0.182483	0.206038	0.923302	10.9079	0.49326	0.585695
ENSG00000087448.9_2	KLHL42	chr12:27932953-27955973	+	protein_coding	0	0	0	3.19614	0	32.3514
ENSG00000087460.24_3	GNAS	chr20:57414773-57486247	+	protein_coding	4.33192	4.46058	27.9217	13.9684	1.63596	92.88
ENSG00000087470.17_2	DNM1L	chr12:32832134-32898584	+	protein_coding	0	0	0.35092	16.0902	0	0
ENSG00000087494.15_3	PTHLH	chr12:28111017-28125638	-	protein_coding	0	0	0	1.66645	0	0
ENSG00000087502.17_3	ERGIC2	chr12:29490285-29534122	-	protein_coding	0.945766	0	0	8.26474	0	58.3999
ENSG00000087586.17_2	AURKA	chr20:54944445-54967393	-	protein_coding	0	0	0	12.7959	0	0
ENSG00000087842.10_2	PIR	chrX:15402921-15511687	-	protein_coding	0	0	0.587173	11.9105	0	0
ENSG00000087884.14_3	AAMDC	chr11:77532155-77629478	+	protein_coding	0	0	0	35.5318	0	0
ENSG00000087995.15_2	METTL2A	chr17:60501228-60528183	+	protein_coding	0	0	0	5.13726	0	0
ENSG00000088002.11_2	SULT2B1	chr19:49055332-49102682	+	protein_coding	0	2.75695	0	0	0	0
ENSG00000088038.17_3	CNOT3	chr19:54641444-54659419	+	protein_coding	0	0	0.270608	5.3321	0	0
ENSG00000088179.8_3	PTPN4	chr2:120517207-120741394	+	protein_coding	0	0	0.413163	7.45113	6.31743	0.152466
ENSG00000088205.12_2	DDX18	chr2:118572226-118589955	+	protein_coding	0	0	0	15.4448	0	0.463501
ENSG00000088247.17_4	KHSRP	chr19:6413359-6424805	-	protein_coding	0.64456	0.707654	8.96797	31.4192	2.22189	0
ENSG00000088256.8_2	GNA11	chr19:3094408-3124002	+	protein_coding	0.765344	0	0	6.11594	0	0.759333
ENSG00000088280.18_3	ASAP3	chr1:23755056-23811061	-	protein_coding	0	0	0	13.5745	0	0
ENSG00000088298.12_2	EDEM2	chr20:33703160-33735167	-	protein_coding	0	0	0	8.84183	0	1.01226
ENSG00000088325.15_2	TPX2	chr20:30327074-30389608	+	protein_coding	0	0	0.716012	29.3682	0	1.07768
ENSG00000088356.5_2	PDRG1	chr20:30532145-30539895	-	protein_coding	0	0	0	7.86156	0	0
ENSG00000088367.21_3	EPB41L1	chr20:34679426-34820721	+	protein_coding	0.261193	0.35032	2.99285	3.20229	8.26017	0
ENSG00000088387.18_3	DOCK9	chr13:99445683-99738879	-	protein_coding	0	0	1.05518	2.18495	0	0
ENSG00000088448.14_3	ANKRD10	chr13:111530887-111567416	-	protein_coding	0	0	2.89819	6.95632	0	0
ENSG00000088451.10_2	TGDS	chr13:95226305-95248511	-	protein_coding	0	0	0	5.90615	0	0
ENSG00000088682.13_3	COQ9	chr16:57481337-57495187	+	protein_coding	0	0	0	11.6584	0.96778	0
ENSG00000088726.15_3	TMEM40	chr3:12775024-12810956	-	protein_coding	0	6.1956	0	0.631285	0	0
ENSG00000088727.12_2	KIF9	chr3:47269516-47324941	-	protein_coding	0	65.6847	0	0.375132	0	0
ENSG00000088766.11_2	CRLS1	chr20:5986736-6020699	+	protein_coding	0	0	0.480674	8.9503	0	0
ENSG00000088812.17_3	ATRN	chr20:3451687-3631769	+	protein_coding	0.337871	0.368906	1.08715	5.85716	106.761	47.8841
ENSG00000088826.17_2	SMOX	chr20:4101627-4168394	+	protein_coding	0	0	0	6.5267	1.72649	0
ENSG00000088827.12_2	SIGLEC1	chr20:3667617-3687775	-	protein_coding	0	0	1.93867	0	0	0
ENSG00000088832.16_3	FKBP1A	chr20:1349622-1373816	-	protein_coding	232.197	3.20028	9.25511	54.8702	0.990156	60.7704
ENSG00000088833.17_3	NSFL1C	chr20:1422807-1454487	-	protein_coding	0	0	6.94542	7.93018	0	0
ENSG00000088854.12_3	C20orf194	chr20:3229951-3388272	-	protein_coding	0	0	0	3.67909	0	0
ENSG00000088876.11_3	ZNF343	chr20:2462463-2505348	-	protein_coding	0	0	0	2.20971	0	0
ENSG00000088888.17_2	MAVS	chr20:3827446-3856770	+	protein_coding	0.388595	16.6706	0.801123	6.20726	11.3387	0
ENSG00000088930.7_2	XRN2	chr20:21283942-21370465	+	protein_coding	0	0	0	32.7411	0	9.39324
ENSG00000088970.15_3	KIZ	chr20:21106624-21227260	+	protein_coding	0	0	0	4.54823	0	0
ENSG00000088986.10_3	DYNLL1	chr12:120907653-120936296	+	protein_coding	0	5.58173	5.40335	37.1364	7.5476	1.80801
ENSG00000089006.16_3	SNX5	chr20:17922241-17949623	-	protein_coding	1.08961	4.87218	5.75334	22.2645	6.0831	2.06406
ENSG00000089009.15_2	RPL6	chr12:112842994-112856642	-	protein_coding	4.05725	2.82036	5.05002	272.587	9.39799	17.5143
ENSG00000089022.13_2	MAPKAPK5	chr12:112279782-112340042	+	protein_coding	0.174025	0	0.539368	2.75768	0.728724	3.74282
ENSG00000089041.16_3	P2RX7	chr12:121570622-121625835	+	protein_coding	0.29299	0	0.0930869	0.160989	0	55.7022
ENSG00000089048.14_2	ESF1	chr20:13694969-13765532	-	protein_coding	0	0	0	31.5707	0	0
ENSG00000089050.15_3	RBBP9	chr20:18467184-18477887	-	protein_coding	0	0	0	2.98284	0	0
ENSG00000089053.12_2	ANAPC5	chr12:121746048-121837699	-	protein_coding	0.312993	15.3407	16.9466	14.2658	0.698896	34.9265
ENSG00000089057.14_2	SLC23A2	chr20:4833002-4990939	-	protein_coding	0	0	0.860978	2.9109	0	0.482501
ENSG00000089060.11_2	SLC8B1	chr12:113736564-113797298	-	protein_coding	0	0	1.14161	1.68877	0	0
ENSG00000089063.14_2	TMEM230	chr20:5048878-5093749	-	protein_coding	0	0	4.8389	22.0387	0	2.52975
ENSG00000089094.18_3	KDM2B	chr12:121866900-122018920	-	protein_coding	0	0	0	0.789099	0.329065	3.20733
ENSG00000089123.15_3	TASP1	chr20:13370039-13619587	-	protein_coding	0	0	0	3.17798	0	0
ENSG00000089127.12_3	OAS1	chr12:113344582-113371027	+	protein_coding	0	0	0	1.31086	0	0.780094
ENSG00000089154.10_2	GCN1	chr12:120565007-120632513	-	protein_coding	0	46.9286	0.461662	14.6495	0	0
ENSG00000089157.15_3	RPLP0	chr12:120634489-120639038	-	protein_coding	41.01	5.74909	45.6738	360.971	14.889	43.5039
ENSG00000089159.16_3	PXN	chr12:120648242-120703574	-	protein_coding	1.45721	0.779419	3.57062	28.5746	0.679526	3.57694
ENSG00000089177.18_3	KIF16B	chr20:16252749-16554079	-	protein_coding	0	0	0	2.21347	0	0.251591
ENSG00000089195.14_2	TRMT6	chr20:5917881-5931204	-	protein_coding	0	0	0	17.0741	0	0
ENSG00000089220.4_2	PEBP1	chr12:118573663-118583389	+	protein_coding	4.7196	2.8498	5.72314	63.2923	0	4.64894
ENSG00000089234.15_3	BRAP	chr12:112079950-112123790	-	protein_coding	0	0	0	5.26374	8.32239	0.823545
ENSG00000089248.6_3	ERP29	chr12:112451120-112461255	+	protein_coding	0	0	0	41.5203	0	2.36067
ENSG00000089280.18_2	FUS	chr16:31191431-31206192	+	protein_coding	0.466952	14.7369	16.107	14.7278	0	0.567975
ENSG00000089289.15_2	IGBP1	chrX:69353299-69386174	+	protein_coding	0	0	0	25.0457	0	0
ENSG00000089327.14_3	FXYD5	chr19:35645633-35660786	+	protein_coding	0	0	0	84.8987	0.80138	6.78287
ENSG00000089335.20_3	ZNF302	chr19:35168544-35177302	+	protein_coding	0	0	0	5.12158	0	0
ENSG00000089351.14_3	GRAMD1A	chr19:35485688-35517375	+	protein_coding	0.34958	0	19.9137	10.4177	0	0
ENSG00000089356.18_4	FXYD3	chr19:35606783-35615228	+	protein_coding	0	0	5.25688	50.1583	1.52047	0
ENSG00000089486.16_3	CDIP1	chr16:4560676-4588829	-	protein_coding	0	0	0	9.53967	0	0
ENSG00000089597.16_2	GANAB	chr11:62392298-62414198	-	protein_coding	0	1.04597	4.1206	27.3349	0	1.06136
ENSG00000089639.10_2	GMIP	chr19:19740285-19754476	-	protein_coding	0	0	0	2.46444	0	0
ENSG00000089682.16_2	RBM41	chrX:106307650-106362053	-	protein_coding	0	0	0	3.04096	0	0
ENSG00000089685.14_3	BIRC5	chr17:76210267-76221717	+	protein_coding	0	0	0.769065	4.52032	0	0.588947
ENSG00000089693.10_3	MLF2	chr12:6857162-6876641	-	protein_coding	0.498522	1.43682	10.6794	26.1027	21.3434	0
ENSG00000089737.16_2	DDX24	chr14:94514637-94547591	-	protein_coding	0.422413	0	24.3316	8.81671	0	0
ENSG00000089775.11_2	ZBTB25	chr14:64915824-64971931	-	protein_coding	0	0	0	1.73908	0	0
ENSG00000089818.17_2	NECAP1	chr12:8229535-8250455	+	protein_coding	0	0	0	1.45932	0.58431	0
ENSG00000089820.15_3	ARHGAP4	chrX:153172821-153200452	-	protein_coding	0	0	55.0227	0	0	0
ENSG00000089876.11_4	DHX32	chr10:127524906-127585005	-	protein_coding	0	0	0	13.0086	0	0.984051
ENSG00000089902.9_2	RCOR1	chr14:103058998-103196913	+	protein_coding	0	0	2.65463	8.95171	0	0.302769
ENSG00000089916.17_4	GPATCH2L	chr14:76618259-76720685	+	protein_coding	0	0	3.06877	2.58761	0	0
ENSG00000090006.17_2	LTBP4	chr19:41098789-41135723	+	protein_coding	0	0	3.14679	6.11658	0	0
ENSG00000090013.9_2	BLVRB	chr19:40953696-40971747	-	protein_coding	0	0	0	38.2311	0	0
ENSG00000090020.10_2	SLC9A1	chr1:27425306-27493472	-	protein_coding	0.707199	0	0	5.48303	0	23.546
ENSG00000090054.13_2	SPTLC1	chr9:94794281-94877666	-	protein_coding	0	0	0	15.5324	0	0
ENSG00000090060.17_2	PAPOLA	chr14:96967770-97033448	+	protein_coding	0.318059	0	0.413177	17.2085	0.198545	1.02964
ENSG00000090061.17_3	CCNK	chr14:99947506-100001381	+	protein_coding	0	0	0	4.50649	0	0
ENSG00000090097.21_3	PCBP4	chr3:51991470-52008032	-	protein_coding	0	0	0	3.52616	11.4345	0
ENSG00000090238.11_3	YPEL3	chr16:30103635-30108236	-	protein_coding	0	0	0	4.14562	0	0
ENSG00000090263.15_3	MRPS33	chr7:140702410-140715028	-	protein_coding	0	0	0	9.14374	0	0
ENSG00000090266.12_4	NDUFB2	chr7:140390577-140422590	+	protein_coding	0.546271	0	0	12.7908	0	0.429535
ENSG00000090273.13_3	NUDC	chr1:27226729-27273353	+	protein_coding	0	1.13826	0.843524	40.7916	0	1.66411
ENSG00000090316.15_2	MAEA	chr4:1283639-1333935	+	protein_coding	0	0	1.30758	13.4913	1.02511	0
ENSG00000090339.8_2	ICAM1	chr19:10381511-10397291	+	protein_coding	0	0	2.4122	6.6562	0	0
ENSG00000090372.14_2	STRN4	chr19:47222764-47250251	-	protein_coding	0.316863	0	1.50776	5.54198	0	0.721991
ENSG00000090382.6_2	LYZ	chr12:69742121-69748014	+	protein_coding	1.97128	0	172.071	0	344.123	0
ENSG00000090432.6_2	MUL1	chr1:20825941-20834654	-	protein_coding	0	0	0	7.69799	0	0
ENSG00000090447.11_2	TFAP4	chr16:4307187-4323076	-	protein_coding	0	0	0	7.54091	0	0.391782
ENSG00000090470.14_3	PDCD7	chr15:65409717-65426174	-	protein_coding	44.3357	0	0	7.78971	0	0
ENSG00000090487.10_2	SPG21	chr15:65255362-65282648	-	protein_coding	0	0	0	11.474	0	0
ENSG00000090520.11_3	DNAJB11	chr3:186285192-186303589	+	protein_coding	0	0	0.450392	9.1902	0	0
ENSG00000090530.9_3	P3H2	chr3:189674517-189840226	-	protein_coding	0	0	0	5.04284	0.910479	0.344256
ENSG00000090565.15_4	RAB11FIP3	chr16:475619-573011	+	protein_coding	0	0	0.551629	4.56774	0	0.612962
ENSG00000090581.9_3	GNPTG	chr16:1401924-1414114	+	protein_coding	0	0	0	3.77766	0	0.947105
ENSG00000090612.20_3	ZNF268	chr12:133757995-133791417	+	protein_coding	0	0	0	5.17891	0	0
ENSG00000090615.14_4	GOLGA3	chr12:133345495-133405444	-	protein_coding	0	0	0.669633	6.19206	0.280484	0
ENSG00000090621.13_3	PABPC4	chr1:40026488-40042462	-	protein_coding	0.576223	0	3.2224	38.8432	0	3.9889
ENSG00000090674.15_3	MCOLN1	chr19:7587512-7598895	+	protein_coding	0	0	0	1.79642	0	0.96569
ENSG00000090686.15_2	USP48	chr1:22004791-22110099	-	protein_coding	0	2.73971	0.271791	5.98564	0	0
ENSG00000090776.5_2	EFNB1	chrX:68048840-68061990	+	protein_coding	20.2282	0	0	14.2609	0	0
ENSG00000090857.13_2	PDPR	chr16:70147529-70196440	+	protein_coding	0	0	9.12463	2.79045	0.969703	4.26723
ENSG00000090861.15_3	AARS	chr16:70286198-70323446	-	protein_coding	0.528692	1.35816	25.8031	37.5094	3.23351	0.860844
ENSG00000090863.11_3	GLG1	chr16:74481325-74641042	-	protein_coding	2.93122	0.3819	0.490234	8.51864	3.13913	8.43761
ENSG00000090889.11_2	KIF4A	chrX:69509940-69640682	+	protein_coding	0	0	0	3.77694	0	0.828482
ENSG00000090905.18_3	TNRC6A	chr16:24621530-24838953	+	protein_coding	1.86017	0	0.354843	4.18423	0	0
ENSG00000090932.10_2	DLL3	chr19:39989535-39999121	+	protein_coding	0	3.19119	0	1.11843	0	0
ENSG00000090971.4_2	NAT14	chr19:55996371-55998935	+	protein_coding	0	0	0	7.04226	0	0
ENSG00000090975.12_3	PITPNM2	chr12:123468027-123634562	-	protein_coding	0.456638	0.352479	1.24538	1.53116	0	0
ENSG00000090989.17_2	EXOC1	chr4:56719782-56771200	+	protein_coding	0	0	0	6.03043	0.391309	23.8246
ENSG00000091009.7_3	RBM27	chr5:145583163-145668695	+	protein_coding	0	0	0	9.38438	0	0
ENSG00000091039.16_3	OSBPL8	chr12:76745577-76953589	-	protein_coding	0	1.594	0	10.552	0	0.837717
ENSG00000091073.19_3	DTX2	chr7:76090993-76135312	+	protein_coding	0.459105	0	2.04265	10.6805	0	0
ENSG00000091127.13_2	PUS7	chr7:105080108-105162714	-	protein_coding	0	0	0.57996	15.3767	0	0.86998
ENSG00000091129.19_3	NRCAM	chr7:107788068-108097161	-	protein_coding	0	0	0.312948	4.48343	0.614572	0
ENSG00000091136.13_2	LAMB1	chr7:107564244-107643700	-	protein_coding	1.8237	1.31444	4.51449	83.8106	2.10024	58.44
ENSG00000091137.11_2	SLC26A4	chr7:107301080-107358254	+	protein_coding	0	0	45.4312	0	0	0
ENSG00000091140.13_2	DLD	chr7:107531415-107572175	+	protein_coding	0	0	0	25.5766	0	0
ENSG00000091157.13_3	WDR7	chr18:54318574-54703837	+	protein_coding	2.25247	0	0	0.311078	0	0
ENSG00000091164.12_3	TXNL1	chr18:54264439-54318831	-	protein_coding	0	0	0.226944	3.78531	0	0.343868
ENSG00000091317.7_2	CMTM6	chr3:32522804-32544900	-	protein_coding	0	0	5.19987	8.94367	0	0.877425
ENSG00000091409.14_3	ITGA6	chr2:173292082-173371010	+	protein_coding	0.872282	0.497607	3.03703	35.9422	0	1.48074
ENSG00000091436.16_2	MAP3K20	chr2:173940163-174132738	+	protein_coding	0	0	0	11.9821	0.739656	0.843693
ENSG00000091483.6_2	FH	chr1:241660903-241683061	-	protein_coding	0	0	4.73584	43.2355	0	0
ENSG00000091490.10_3	SEL1L3	chr4:25749049-25865382	-	protein_coding	0	0	0.718725	6.5742	0	0
ENSG00000091527.15_2	CDV3	chr3:133292574-133309105	+	protein_coding	0.669766	0	51.8824	68.7082	4.64712	5.00567
ENSG00000091542.8_2	ALKBH5	chr17:18086392-18113268	+	protein_coding	0	0	4.33439	14.36	1.59976	4.38154
ENSG00000091592.15_3	NLRP1	chr17:5402747-5522744	-	protein_coding	12.9445	0.065583	0.180037	0.111434	0.216363	0
ENSG00000091640.7_2	SPAG7	chr17:4862521-4871167	-	protein_coding	0	0	0	12.656	0	0
ENSG00000091651.8_3	ORC6	chr16:46723555-46732306	+	protein_coding	0	0	0	5.56973	0	0
ENSG00000091732.15_2	ZC3HC1	chr7:129658126-129691291	-	protein_coding	0	0	0.875811	5.57588	0	0
ENSG00000091947.9_2	TMEM101	chr17:42088556-42101314	-	protein_coding	0	0	0	10.9246	0	0
ENSG00000091986.15_3	CCDC80	chr3:112315641-112368377	-	protein_coding	0.256093	0	0.196157	2.66733	0	0
ENSG00000092010.14_2	PSME1	chr14:24605367-24608176	+	protein_coding	1.34118	0	10.749	43.7839	0	2.16683
ENSG00000092020.10_3	PPP2R3C	chr14:35554673-35591723	-	protein_coding	0	0	0	3.76884	0	0
ENSG00000092036.18_4	HAUS4	chr14:23415437-23426370	-	protein_coding	0	0.739004	0	17.9736	0	0
ENSG00000092054.12_2	MYH7	chr14:23881947-23904927	-	protein_coding	0	0	0	0.198797	2.58586	18.714
ENSG00000092068.19_4	SLC7A8	chr14:23594504-23652883	-	protein_coding	0	0	0	0.297057	0	42.3023
ENSG00000092094.10_2	OSGEP	chr14:20914570-20923264	-	protein_coding	0	0	0	2.59193	0	0
ENSG00000092098.16_3	RNF31	chr14:24615892-24629870	+	protein_coding	0	0	0	6.39047	0	0
ENSG00000092108.20_4	SCFD1	chr14:31091318-31205018	+	protein_coding	0	0.896484	1.17322	6.57051	0	0
ENSG00000092140.14_3	G2E3	chr14:31028329-31089269	+	protein_coding	0	0	0.27944	4.02326	0	0
ENSG00000092148.12_3	HECTD1	chr14:31569318-31677010	-	protein_coding	0	0	0.704332	6.70112	3.39464	1.98098
ENSG00000092199.17_4	HNRNPC	chr14:21677295-21737653	-	protein_coding	0.87149	0	37.6978	68.3345	1.39177	5.99447
ENSG00000092201.9_2	SUPT16H	chr14:21819631-21852425	-	protein_coding	0	0	0	32.3571	0	1.07027
ENSG00000092203.13_4	TOX4	chr14:21944756-21967319	+	protein_coding	0.344459	0	9.97929	4.92009	0	0
ENSG00000092208.16_3	GEMIN2	chr14:39583427-39606177	+	protein_coding	0	0	0	4.52182	0	0
ENSG00000092295.11_3	TGM1	chr14:24718320-24733638	-	protein_coding	0	0	0	28.6602	0	0
ENSG00000092330.15_3	TINF2	chr14:24708849-24711880	-	protein_coding	0	0	0	5.74903	0	0
ENSG00000092421.16_2	SEMA6A	chr5:115779312-115910630	-	protein_coding	41.6004	0.807513	1.69633	0.0817688	0	0
ENSG00000092439.13_4	TRPM7	chr15:50844670-50979012	-	protein_coding	0	0	0	2.83904	0	0
ENSG00000092445.11_3	TYRO3	chr15:41849873-41875784	+	protein_coding	0	6.77558	0	1.59937	0	1.17831
ENSG00000092470.11_2	WDR76	chr15:44119161-44160617	+	protein_coding	0	0	0	1.52522	0	0
ENSG00000092531.9_2	SNAP23	chr15:42783431-42837554	+	protein_coding	0.614166	0	4.57619	0.790968	0	0
ENSG00000092820.17_2	EZR	chr6:159186773-159240444	-	protein_coding	0	2.78109	14.9786	56.9276	0	2.31722
ENSG00000092841.18_4	MYL6	chr12:56551945-56557280	+	protein_coding	7.48773	108.86	176.437	36.0736	12.3751	86.7862
ENSG00000092847.11_3	AGO1	chr1:36335409-36396129	+	protein_coding	0	0	0	2.59838	0	3.06079
ENSG00000092853.13_2	CLSPN	chr1:36185819-36235568	-	protein_coding	0	0	0	2.56561	0	0
ENSG00000092871.16_3	RFFL	chr17:33333009-33416338	-	protein_coding	0	0	0	3.09354	0.591544	0
ENSG00000092931.11_3	MFSD11	chr17:74731947-74777531	+	protein_coding	0.162813	0	3.51677	1.53634	0	0
ENSG00000092964.17_4	DPYSL2	chr8:26371538-26515694	+	protein_coding	0.305855	0	2.56885	10.4851	0	78.4929
ENSG00000092969.11_2	TGFB2	chr1:218519577-218617961	+	protein_coding	0	0	0.400891	4.24939	0	0
ENSG00000092978.10_2	GPATCH2	chr1:217600334-217804424	-	protein_coding	0	0	0.787057	2.2241	0	0
ENSG00000093000.18_3	NUP50	chr22:45559722-45583896	+	protein_coding	1.03276	0	0.99508	2.29269	1.16773	0.463947
ENSG00000093009.9_2	CDC45	chr22:19466982-19508135	+	protein_coding	0.807898	0	0	2.402	0	0
ENSG00000093010.13_3	COMT	chr22:19929130-19957498	+	protein_coding	0	0	0.930792	8.53305	1.95813	0
ENSG00000093072.15_4	ADA2	chr22:17659680-17702879	-	protein_coding	0	2.19558	0.660137	0	0	0
ENSG00000093100.13_4	AC016026.1	chr22:18270418-18294263	-	processed_transcript	0	0	0	2.25583	0	0
ENSG00000093144.18_3	ECHDC1	chr6:127609855-127664754	-	protein_coding	0	0	0.351557	8.4723	0	0.642366
ENSG00000093167.17_3	LRRFIP2	chr3:37094147-37225180	-	protein_coding	0	0.190565	0	2.90124	0.479448	4.37145
ENSG00000093183.13_3	SEC22C	chr3:42589461-42642572	-	protein_coding	0.386364	0	0	2.6488	0	0
ENSG00000094804.9_2	CDC6	chr17:38443885-38460909	+	protein_coding	0	0	0	5.91865	0	0
ENSG00000094841.13_2	UPRT	chrX:74493920-74524435	+	protein_coding	0	0	0	2.46455	0	0
ENSG00000094880.10_2	CDC23	chr5:137523337-137549032	-	protein_coding	4.4441	0	0	7.19204	0	0
ENSG00000094914.12_3	AAAS	chr12:53701240-53718648	-	protein_coding	0	0	0	8.06597	0	0
ENSG00000094916.15_4	CBX5	chr12:54624724-54673917	-	protein_coding	0.202037	0	11.944	4.36079	0	3.24173
ENSG00000094975.13_2	SUCO	chr1:172501489-172580973	+	protein_coding	0	0	0.547157	2.05605	0	6.61859
ENSG00000095002.13_3	MSH2	chr2:47630108-47789450	+	protein_coding	0	0	0	8.17063	0	0
ENSG00000095015.5_2	MAP3K1	chr5:56111401-56191979	+	protein_coding	0.307702	1.60431	17.7913	2.33608	4.93395	9.42053
ENSG00000095059.15_2	DHPS	chr19:12786531-12792716	-	protein_coding	0	0	0	14.1359	0	0
ENSG00000095066.11_4	HOOK2	chr19:12873817-12983554	-	protein_coding	0	0	0	3.92346	0	0.631179
ENSG00000095139.13_2	ARCN1	chr11:118443105-118473748	+	protein_coding	0	0.778276	0.617957	19.5649	0.57422	0.458852
ENSG00000095203.14_2	EPB41L4B	chr9:111934255-112083244	-	protein_coding	0	0	1.78218	2.66251	0.487943	7.21221
ENSG00000095209.11_3	TMEM38B	chr9:108456825-108538893	+	protein_coding	0	0	0	5.99907	0	0
ENSG00000095261.13_1	PSMD5	chr9:123577774-123605262	-	protein_coding	0	8.11277	0	9.3001	0	0.876582
ENSG00000095303.14_4	PTGS1	chr9:125132809-125157982	+	protein_coding	60.4501	62.2605	8.54313	3.30306	0	7.355
ENSG00000095319.14_3	NUP188	chr9:131709978-131769375	+	protein_coding	0	0	0.321004	6.06128	0	0
ENSG00000095321.16_3	CRAT	chr9:131857089-131873468	-	protein_coding	0	0	0.302198	8.84993	0	0
ENSG00000095370.19_2	SH2D3C	chr9:130500596-130541020	-	protein_coding	0	0	1.95757	0	0	0
ENSG00000095380.10_2	NANS	chr9:100819021-100845357	+	protein_coding	0	0	0	11.2019	0	0.789315
ENSG00000095383.19_2	TBC1D2	chr9:100961281-101018003	-	protein_coding	0	0	4.49953	24.208	0	0
ENSG00000095397.13_3	WHRN	chr9:117164360-117267730	-	protein_coding	0	0	0	1.50039	0	0
ENSG00000095485.17_3	CWF19L1	chr10:101992055-102027437	-	protein_coding	0.434857	0	0	4.45126	0	0.487454
ENSG00000095539.15_3	SEMA4G	chr10:102729275-102745628	+	protein_coding	0	0	0.49138	1.46826	0	84.6107
ENSG00000095564.13_2	BTAF1	chr10:93683526-93790082	+	protein_coding	0	0	0	7.22623	0	0
ENSG00000095574.11_2	IKZF5	chr10:124750322-124768333	-	protein_coding	1.38813	0	0	5.5335	0	0
ENSG00000095585.16_2	BLNK	chr10:97951458-98031344	-	protein_coding	0.328987	0	0.593222	0.245102	0	20.6564
ENSG00000095739.10_2	BAMBI	chr10:28966271-28971868	+	protein_coding	2.57713	0	0	1.08868	0	0
ENSG00000095787.21_3	WAC	chr10:28821422-28912041	+	protein_coding	2.46579	0.331619	14.1971	7.12059	0	0.473887
ENSG00000095794.19_4	CREM	chr10:35415719-35501886	+	protein_coding	0.387769	0	0.641801	0.604511	140.502	0
ENSG00000095906.16_3	NUBP2	chr16:1832902-1839192	+	protein_coding	0	0	6.91363	6.72496	0	1.15909
ENSG00000095951.16_3	HIVEP1	chr6:12008995-12165232	+	protein_coding	0	0	0.518797	1.6971	0	0
ENSG00000096060.14_2	FKBP5	chr6:35541362-35696360	-	protein_coding	0.227809	0	0	42.0858	0.480167	2.69804
ENSG00000096063.15_3	SRPK1	chr6:35800743-35889119	-	protein_coding	0	0	2.20911	24.1621	0	0.8147
ENSG00000096070.19_3	BRPF3	chr6:36164521-36200567	+	protein_coding	0.442287	0	0.507425	3.37146	0	0
ENSG00000096080.11_3	MRPS18A	chr6:43639040-43655528	-	protein_coding	0	0	0	32.4982	0	0
ENSG00000096092.5_2	TMEM14A	chr6:52535907-52551386	+	protein_coding	0	0	0	9.84894	0	0
ENSG00000096093.15_3	EFHC1	chr6:52226921-52394684	+	protein_coding	0	0	0	0.492356	5.08695	0.0455665
ENSG00000096384.19_2	HSP90AB1	chr6:44213903-44221625	+	protein_coding	2.43739	2.73821	13.6596	635.726	14.3907	51.7352
ENSG00000096401.7_2	CDC5L	chr6:44355262-44418163	+	protein_coding	1.13843	0.50613	0	12.2593	0	0.211708
ENSG00000096433.10_2	ITPR3	chr6:33588142-33664351	+	protein_coding	0	0	0	28.3084	88.2807	0
ENSG00000096654.15_2	ZNF184	chr6:27418522-27440897	-	protein_coding	0	0	0	1.85649	0	0
ENSG00000096696.13_3	DSP	chr6:7541808-7586950	+	protein_coding	1.55196	6.12295	3.7168	53.6025	0.755066	0.614599
ENSG00000096717.11_2	SIRT1	chr10:69644427-69678147	+	protein_coding	0	0	0	6.57123	0	0
ENSG00000096746.17_2	HNRNPH3	chr10:70090931-70102948	+	protein_coding	0	0	0	24.7111	0	1.66272
ENSG00000096872.15_2	IFT74	chr9:26947037-27062928	+	protein_coding	0	0	0	17.0862	0	0
ENSG00000097007.17_3	ABL1	chr9:133589333-133763062	+	protein_coding	1.94054	0	4.05388	7.62273	0	0
ENSG00000097021.19_2	ACOT7	chr1:6324329-6454451	-	protein_coding	0	0	0	17.8531	0	0
ENSG00000097033.14_2	SH3GLB1	chr1:87170253-87213867	+	protein_coding	1.17365	61.4409	1.35795	11.9837	0	0
ENSG00000097046.12_2	CDC7	chr1:91966450-91991321	+	protein_coding	0	0	0	4.10405	0	1.09222
ENSG00000099139.13_3	PCSK5	chr9:78505560-78977255	+	protein_coding	48.8796	0	0.327094	1.87407	11.5809	14.3638
ENSG00000099194.5_2	SCD	chr10:102106881-102124591	+	protein_coding	0	0.681556	0.722086	344.197	9.08918	18.2465
ENSG00000099203.6_3	TMED1	chr19:10943114-10946994	-	protein_coding	0	0	0	12.5414	0	0
ENSG00000099204.18_3	ABLIM1	chr10:116190872-116444762	-	protein_coding	0	0.629932	4.82022	16.611	0	0
ENSG00000099219.13_2	ERMP1	chr9:5765076-5833117	-	protein_coding	0	0	0	8.06286	0	0
ENSG00000099246.16_2	RAB18	chr10:27793103-27831166	+	protein_coding	0	0	0.916412	7.36743	0	0
ENSG00000099250.17_3	NRP1	chr10:33466420-33625190	-	protein_coding	0.471035	0.969956	4.43569	3.097	0	6.96594
ENSG00000099282.9_3	TSPAN15	chr10:71211229-71267425	+	protein_coding	0	0	0	3.16036	0	0
ENSG00000099290.15_3	WASHC2A	chr10:51827648-51893266	+	protein_coding	0	0	0	24.6965	0	0
ENSG00000099326.8_2	MZF1	chr19:59073298-59084942	-	protein_coding	0.132354	0	41.4	1.57871	0	0
ENSG00000099330.8_2	OCEL1	chr19:17337013-17340028	+	protein_coding	0	0	0	3.59312	0	0
ENSG00000099331.13_3	MYO9B	chr19:17186591-17325346	+	protein_coding	0.320148	0	11.9495	6.61292	0	0
ENSG00000099337.4_2	KCNK6	chr19:38810484-38822716	+	protein_coding	0	0	0	3.45647	0.827239	0.629763
ENSG00000099341.11_3	PSMD8	chr19:38865176-38874464	+	protein_coding	0.784991	0	0	37.8479	0	0
ENSG00000099364.16_3	FBXL19	chr16:30934376-30960104	+	protein_coding	0	0	0.580875	5.42507	0	0
ENSG00000099377.13_3	HSD3B7	chr16:30996528-31000473	+	protein_coding	0	0	0	6.42791	0	0
ENSG00000099381.17_2	SETD1A	chr16:30968615-30995985	+	protein_coding	0	0	0	2.61128	0	0
ENSG00000099385.11_4	BCL7C	chr16:30844947-30906281	-	protein_coding	231.447	0.176111	5.41128	7.08501	2.11959	0
ENSG00000099622.13_3	CIRBP	chr19:1259383-1274879	+	protein_coding	0	19.7536	1.11272	10.6356	0	6.81669
ENSG00000099624.7_3	ATP5D	chr19:1241745-1244825	+	protein_coding	4.64729	0	0	45.5159	0	1.62308
ENSG00000099715.14_3	PCDH11Y	chrY:4868267-5610265	+	protein_coding	0	0	0.388111	0	6.20418	0
ENSG00000099783.11_3	HNRNPM	chr19:8509651-8553998	+	protein_coding	0.50797	0	0	26.8644	0.966598	48.2191
ENSG00000099785.10_2	MARCH2	chr19:8478154-8503901	+	protein_coding	0	0	0	2.16647	0	0
ENSG00000099795.6_2	NDUFB7	chr19:14676890-14682874	-	protein_coding	801.172	0	0	101.033	0	0
ENSG00000099797.13_3	TECR	chr19:14627897-14676792	+	protein_coding	0.313736	2.70208	0.448984	7.99101	0	0.337888
ENSG00000099800.7_3	TIMM13	chr19:2425622-2427892	-	protein_coding	0	0	0	25.7399	0	0
ENSG00000099804.8_2	CDC34	chr19:531712-542092	+	protein_coding	0	0	0	17.5	0	0
ENSG00000099810.18_3	MTAP	chr9:21802542-21937650	+	protein_coding	0	0.546305	0.352001	7.83154	0.339823	0.590048
ENSG00000099812.8_2	MISP	chr19:751126-764318	+	protein_coding	0	0	0	5.72658	0	0
ENSG00000099814.15_2	CEP170B	chr14:105331617-105363107	+	protein_coding	0	0	2.48835	6.37644	0	0
ENSG00000099817.11_2	POLR2E	chr19:1086578-1095379	-	protein_coding	0	0	0.534105	14.6917	2.09795	2.44095
ENSG00000099821.13_2	POLRMT	chr19:617224-633604	-	protein_coding	0	0	0	9.69109	0	0
ENSG00000099860.8_3	GADD45B	chr19:2476120-2478257	+	protein_coding	0	0	3.36033	12.7341	0	1.81713
ENSG00000099875.14_3	MKNK2	chr19:2037464-2051243	-	protein_coding	49.5259	0	5.89808	17.4487	0	4.25862
ENSG00000099899.14_4	TRMT2A	chr22:20099389-20104915	-	protein_coding	0	0	0	3.36541	0	0
ENSG00000099901.16_3	RANBP1	chr22:20103461-20114880	+	protein_coding	0.523831	1.59314	0.552877	19.0049	0	0.803745
ENSG00000099917.17_3	MED15	chr22:20850200-20941919	+	protein_coding	0	0	0.209005	4.41808	0	0
ENSG00000099940.11_3	SNAP29	chr22:21213271-21245506	+	protein_coding	0	0	0	5.24158	0	0
ENSG00000099942.12_2	CRKL	chr22:21271714-21308037	+	protein_coding	0.501973	0.827648	38.0469	13.2572	0	6.45681
ENSG00000099949.18_3	LZTR1	chr22:21333751-21353327	+	protein_coding	0	0	0.209522	2.72367	0	0
ENSG00000099953.9_3	MMP11	chr22:24110413-24126503	+	protein_coding	0	0.628061	2.74113	0.400749	0	0
ENSG00000099956.18_4	SMARCB1	chr22:24129150-24176703	+	protein_coding	0.609102	0	0	21.3153	0	0
ENSG00000099957.16_3	P2RX6	chr22:21364097-21383119	+	protein_coding	0	0	2.97231	0	0	0
ENSG00000099960.12_3	SLC7A4	chr22:21383007-21387129	-	protein_coding	0	0	0	0	0	1.57708
ENSG00000099968.17_2	BCL2L13	chr22:18111621-18213621	+	protein_coding	0.318114	0.410045	0.880392	7.09215	0	0.449582
ENSG00000099974.7_3	DDTL	chr22:24309089-24314721	+	protein_coding	0	2.47127	0	7.43378	0	0
ENSG00000099977.13_3	DDT	chr22:24313554-24322660	-	protein_coding	0	3.05549	0	23.0944	2.84323	0
ENSG00000099991.17_4	CABIN1	chr22:24407642-24574596	+	protein_coding	0.0969263	0	0	7.16521	0	0.197258
ENSG00000099992.15_3	TBC1D10A	chr22:30687979-30723035	-	protein_coding	0	0	1.63974	1.02865	0	0
ENSG00000099994.10_2	SUSD2	chr22:24577227-24585078	+	protein_coding	0	0	0	3.11499	0	0
ENSG00000099995.18_3	SF3A1	chr22:30727977-30752936	-	protein_coding	0	0	2.17786	9.87515	0.79558	0
ENSG00000099998.17_3	GGT5	chr22:24615622-24641110	-	protein_coding	0	0	0	1.71712	0	0
ENSG00000100003.17_3	SEC14L2	chr22:30792846-30821305	+	protein_coding	0	0	0	16.329	0.761847	0.320287
ENSG00000100014.19_4	SPECC1L	chr22:24666785-24813708	+	protein_coding	0.330577	0.375344	0	2.072	0	0
ENSG00000100028.11_3	SNRPD3	chr22:24951471-25005947	+	protein_coding	0	0	0	19.6174	0	0
ENSG00000100029.17_2	PES1	chr22:30972612-31003070	-	protein_coding	0	0.4452	0	16.5652	0	0
ENSG00000100030.14_2	MAPK1	chr22:22108789-22221970	-	protein_coding	0	0	0.818201	3.98502	0	1.01558
ENSG00000100034.13_3	PPM1F	chr22:22273793-22307209	-	protein_coding	0	0.313753	0	3.93972	0	0
ENSG00000100038.19_3	TOP3B	chr22:22311397-22337213	-	protein_coding	0.223477	0	0	1.90019	0	0
ENSG00000100055.20_3	CYTH4	chr22:37678068-37711386	+	protein_coding	0	0	2.63247	0	0	0
ENSG00000100056.11_3	ESS2	chr22:19117792-19132197	-	protein_coding	0	0	0	1.91149	0	0
ENSG00000100065.14_3	CARD10	chr22:37886400-37915549	-	protein_coding	0.431241	0	0	7.7146	0	0.682788
ENSG00000100075.9_2	SLC25A1	chr22:19163088-19166343	-	protein_coding	0.744241	0	0	12.5464	0	155.16
ENSG00000100083.18_3	GGA1	chr22:38004482-38029571	+	protein_coding	0	0	0.451829	2.31897	0	0
ENSG00000100084.14_3	HIRA	chr22:19318221-19434973	-	protein_coding	2.19002	0	0	5.30053	0	0
ENSG00000100092.20_3	SH3BP1	chr22:38030661-38062939	+	protein_coding	0	0	0	2.74813	0	0
ENSG00000100097.11_2	LGALS1	chr22:38071615-38075813	+	protein_coding	0	17.7389	8.698	304.019	20.5709	57.2561
ENSG00000100099.20_2	HPS4	chr22:26839389-26879803	-	protein_coding	0.301414	0	0	2.28188	0	0
ENSG00000100100.12_3	PIK3IP1	chr22:31677579-31688520	-	protein_coding	0	0	0	1.99096	0	0
ENSG00000100101.15_4	Z83844.1	chr22:38082421-38122510	+	protein_coding	0	0	0	1.50279	0	0
ENSG00000100104.13_3	SRRD	chr22:26879843-26890624	+	protein_coding	0	0	0	3.29297	0	0
ENSG00000100105.17_3	PATZ1	chr22:31721790-31742218	-	protein_coding	0	0	0	4.4082	0	0
ENSG00000100106.19_4	TRIOBP	chr22:38093011-38172563	+	protein_coding	0	0.128361	0.92911	4.38922	0	0
ENSG00000100109.16_3	TFIP11	chr22:26887191-26908471	-	protein_coding	0	0	0	3.65741	0	0
ENSG00000100116.16_3	GCAT	chr22:38203912-38213183	+	protein_coding	0	0	0	2.15853	0	0
ENSG00000100122.5_2	CRYBB1	chr22:26995242-27014052	-	protein_coding	0	0	0	0	29.9035	0
ENSG00000100124.14_3	ANKRD54	chr22:38226862-38245334	-	protein_coding	0	16.9432	0	1.77344	0	0
ENSG00000100129.17_4	EIF3L	chr22:38244875-38285414	+	protein_coding	0.963256	0.578961	12.9561	70.9293	0.338532	4.26244
ENSG00000100138.13_2	SNU13	chr22:42069934-42086508	-	protein_coding	1.22162	0	0	28.0995	0	3.01858
ENSG00000100139.13_3	MICALL1	chr22:38301664-38338829	+	protein_coding	0	0	4.34241	16.1262	0	0.635786
ENSG00000100142.14_3	POLR2F	chr22:38348614-38437922	+	protein_coding	11.228	17.7684	1.26015	1.67366	0	0
ENSG00000100150.16_3	DEPDC5	chr22:32149937-32303020	+	protein_coding	2.17192	0	1.38252	2.14159	0	0
ENSG00000100151.15_2	PICK1	chr22:38452318-38471708	+	protein_coding	0	0	0	3.25133	0	0
ENSG00000100154.14_2	TTC28	chr22:28374002-29075853	-	protein_coding	0.478037	0.379591	11.9101	1.17443	0	7.1352
ENSG00000100162.14_2	CENPM	chr22:42334725-42343168	-	protein_coding	0	0	0	2.83036	0	0
ENSG00000100196.10_2	KDELR3	chr22:38864067-38879452	+	protein_coding	0	0	0	4.89189	0	0
ENSG00000100197.20_2	CYP2D6	chr22:42522501-42526908	-	protein_coding	0	9.49949	0	0	0	0
ENSG00000100201.20_2	DDX17	chr22:38879445-38903665	-	protein_coding	2.89382	1.42427	17.0654	24.3794	0	4.64752
ENSG00000100207.18_4	TCF20	chr22:42556019-42739622	-	protein_coding	0	0	2.26272	7.19879	0	0
ENSG00000100209.9_2	HSCB	chr22:29138019-29153503	+	protein_coding	0	0	0	5.8079	0	2.63077
ENSG00000100211.10_2	CBY1	chr22:39052641-39069859	+	protein_coding	0	0	0	7.82399	0	0
ENSG00000100216.5_2	TOMM22	chr22:39077953-39081426	+	protein_coding	0	0	0	25.0663	0	3.45769
ENSG00000100219.16_4	XBP1	chr22:29190543-29196585	-	protein_coding	0	1.03037	0.466007	9.532	1.68536	0
ENSG00000100220.11_2	RTCB	chr22:32783569-32808242	-	protein_coding	0.380326	0	92.2484	20.844	0	1.29149
ENSG00000100221.10_3	JOSD1	chr22:39081548-39097561	-	protein_coding	0	0	0.95468	12.3829	0	0
ENSG00000100225.17_2	FBXO7	chr22:32870663-32894816	+	protein_coding	43.5218	0	1.31368	5.2604	0	0
ENSG00000100226.15_3	GTPBP1	chr22:39101728-39134304	+	protein_coding	0	0	1.56044	11.8728	0	0
ENSG00000100227.17_2	POLDIP3	chr22:42979727-43010968	-	protein_coding	0	8.43124	5.73053	6.37546	0	141.445
ENSG00000100234.11_2	TIMP3	chr22:33197687-33259030	+	protein_coding	1.53738	3.69476	14.079	22.2196	1.66302	1.53049
ENSG00000100239.15_3	PPP6R2	chr22:50781733-50883519	+	protein_coding	0.783757	38.9939	35.9423	5.57796	0	1.25769
ENSG00000100241.20_3	SBF1	chr22:50883429-50913453	-	protein_coding	0	0	0.680779	6.08657	0	0
ENSG00000100242.15_3	SUN2	chr22:39130730-39190148	-	protein_coding	1.86808	0	33.858	16.3062	0	0.293372
ENSG00000100243.20_3	CYB5R3	chr22:43013846-43045574	-	protein_coding	0.60802	0	3.09129	7.74137	0.972106	1.60223
ENSG00000100246.12_3	DNAL4	chr22:39174513-39190203	-	protein_coding	0	0	0	3.57033	0	0
ENSG00000100258.17_3	LMF2	chr22:50941378-50946120	-	protein_coding	0	0	1.68193	5.63096	0	0
ENSG00000100263.13_3	RHBDD3	chr22:29655841-29664198	-	protein_coding	0	0	0	1.98683	0	0
ENSG00000100266.18_3	PACSIN2	chr22:43231418-43411151	-	protein_coding	0	0	0	6.55991	0	0.420859
ENSG00000100280.16_2	AP1B1	chr22:29723669-29819168	-	protein_coding	0.476286	0	2.3748	7.02099	0	63.7599
ENSG00000100281.13_3	HMGXB4	chr22:35653445-35691800	+	protein_coding	0	0	0	3.66651	0	0
ENSG00000100284.20_3	TOM1	chr22:35695268-35743987	+	protein_coding	0.274004	1.49391	0.759136	1.95907	0	1.71388
ENSG00000100288.19_3	CHKB	chr22:51017378-51039884	-	protein_coding	0	0	0	1.68686	0	0
ENSG00000100290.2_2	BIK	chr22:43506754-43525718	+	protein_coding	0	0	0	3.72226	0	0
ENSG00000100292.16_2	HMOX1	chr22:35776354-35790207	+	protein_coding	0	0	3.08387	2.05872	0	0
ENSG00000100294.12_2	MCAT	chr22:43528212-43539400	-	protein_coding	0	0	0	3.65417	0	0
ENSG00000100296.13_3	THOC5	chr22:29901868-29951205	-	protein_coding	0	0	0	3.22562	5.89901	0
ENSG00000100297.15_3	MCM5	chr22:35796056-35821423	+	protein_coding	0	0	27.5479	4.94233	0	0
ENSG00000100299.17_2	ARSA	chr22:51061182-51066601	-	protein_coding	2.1209	0	0	0.612107	0	0
ENSG00000100300.17_2	TSPO	chr22:43547520-43559248	+	protein_coding	0	0	0	47.7603	8.67496	0
ENSG00000100304.12_2	TTLL12	chr22:43562628-43583139	-	protein_coding	0.791016	0	0	22.4369	0.960589	11.4007
ENSG00000100307.12_3	CBX7	chr22:39516172-39548679	-	protein_coding	0	0.327519	2.2499	1.06371	0.337439	0
ENSG00000100311.16_2	PDGFB	chr22:39619364-39640756	-	protein_coding	0	0.864361	1.35432	1.27729	0	0
ENSG00000100316.15_2	RPL3	chr22:39708887-39716394	-	protein_coding	142.199	243.823	360.169	500.463	57.7622	44.5586
ENSG00000100319.12_2	ZMAT5	chr22:30126945-30163000	-	protein_coding	0	0	0	1.63216	0	0
ENSG00000100320.22_3	RBFOX2	chr22:36134783-36424473	-	protein_coding	0	0	1.89883	8.92075	0.346536	0.574182
ENSG00000100321.14_3	SYNGR1	chr22:39745930-39781593	+	protein_coding	0	0	0.273477	0	72.7873	0
ENSG00000100324.13_2	TAB1	chr22:39795746-39833065	+	protein_coding	0	0.734439	0	3.02037	0	12.2962
ENSG00000100325.14_3	ASCC2	chr22:30184597-30234293	-	protein_coding	0	0	0	6.53673	0.929693	0
ENSG00000100330.15_3	MTMR3	chr22:30279144-30426855	+	protein_coding	0.369192	1.96632	1.94493	1.17737	1.2574	0
ENSG00000100335.13_3	MIEF1	chr22:39895437-39914137	+	protein_coding	0.322617	0	0.510204	5.22793	0	0.257119
ENSG00000100342.20_2	APOL1	chr22:36649056-36663576	+	protein_coding	0	0	7.01967	3.32399	0	0
ENSG00000100344.10_3	PNPLA3	chr22:44319619-44360368	+	protein_coding	0	0	0	2.18163	0	0
ENSG00000100345.20_2	MYH9	chr22:36677327-36784063	-	protein_coding	28.4204	13.9969	224.122	56.2068	51.0421	63.6871
ENSG00000100347.14_3	SAMM50	chr22:44351301-44406411	+	protein_coding	0.189387	0	0.278109	6.61938	0	0
ENSG00000100348.9_2	TXN2	chr22:36863083-36878077	-	protein_coding	0	0	60.6494	17.5459	0	0
ENSG00000100350.14_3	FOXRED2	chr22:36883237-36903148	-	protein_coding	0	0	7.19874	1.8376	0	0
ENSG00000100351.16_3	GRAP2	chr22:40297086-40369725	+	protein_coding	77.8154	0	44.7154	0.436118	0	0
ENSG00000100353.17_2	EIF3D	chr22:36906897-36925483	-	protein_coding	0	0	40.1579	60.8584	0	2.84775
ENSG00000100359.20_3	SGSM3	chr22:40766595-40806293	+	protein_coding	0	0	0.539334	8.7543	0	0
ENSG00000100364.18_3	KIAA0930	chr22:45586219-45636650	-	protein_coding	0	0.161147	0	6.69802	0	0
ENSG00000100372.14_3	SLC25A17	chr22:41165634-41215403	-	protein_coding	0	0	37.578	5.62744	0	0
ENSG00000100380.13_3	ST13	chr22:41220539-41253026	-	protein_coding	0.587747	1.5665	6.41932	71.8582	1.22239	2.90417
ENSG00000100387.8_2	RBX1	chr22:41347351-41369313	+	protein_coding	0	0	0	11.7176	0	0
ENSG00000100393.12_3	EP300	chr22:41487790-41576083	+	protein_coding	0.304194	0.959984	0.326952	3.63898	0.607626	0.309765
ENSG00000100401.19_3	RANGAP1	chr22:41641615-41682255	-	protein_coding	0	0	0	16.8748	0	0.721605
ENSG00000100403.11_2	ZC3H7B	chr22:41697526-41756151	+	protein_coding	0.379794	0	0.285301	6.37886	0	0
ENSG00000100410.7_2	PHF5A	chr22:41855721-41864729	-	protein_coding	0	0	217.087	16.3893	0	0
ENSG00000100412.15_2	ACO2	chr22:41865129-41924993	+	protein_coding	0	0	0	11.5692	1.25445	0
ENSG00000100413.16_2	POLR3H	chr22:41921808-41940610	-	protein_coding	2.5314	0	0	9.61061	0	0
ENSG00000100416.12_2	TRMU	chr22:46726772-46753237	+	protein_coding	0	0	0.303552	2.15361	0	0
ENSG00000100417.11_2	PMM1	chr22:41972898-41985894	-	protein_coding	0	0	0	1.91761	0	0
ENSG00000100418.7_2	DESI1	chr22:41994032-42017100	-	protein_coding	0	0	0	7.07399	1.01956	8.98067
ENSG00000100422.13_2	CERK	chr22:47080308-47134158	-	protein_coding	0	0	0	4.35467	0	0
ENSG00000100425.18_2	BRD1	chr22:50166931-50221160	-	protein_coding	0	0	1.54138	4.08663	0	0
ENSG00000100426.6_3	ZBED4	chr22:50247490-50283726	+	protein_coding	0	0	0.369475	6.69675	0	0
ENSG00000100439.10_2	ABHD4	chr14:23067146-23082121	+	protein_coding	0	0	0	4.42657	0	0
ENSG00000100441.9_2	KHNYN	chr14:24898492-24911040	+	protein_coding	0.514949	0	3.38258	6.59184	0	0
ENSG00000100442.10_2	FKBP3	chr14:45584803-45604522	-	protein_coding	0	0	1.14112	29.7985	0	0
ENSG00000100445.17_3	SDR39U1	chr14:24908972-24912111	-	protein_coding	0	0	0	4.51677	0	0
ENSG00000100450.12_2	GZMH	chr14:25075686-25078905	-	protein_coding	0	0	6.78553	0	0	0
ENSG00000100461.17_3	RBM23	chr14:23362415-23388393	-	protein_coding	0.768621	0	0	2.27391	0	0
ENSG00000100462.15_3	PRMT5	chr14:23389720-23398794	-	protein_coding	0	0	0	27.7885	0	163.303
ENSG00000100483.13_3	VCPKMT	chr14:50575350-50583318	-	protein_coding	0	1.59254	0	4.01704	0	0
ENSG00000100485.11_2	SOS2	chr14:50583838-50698276	-	protein_coding	0	2.00474	0	9.17078	0	0
ENSG00000100490.9_2	CDKL1	chr14:50796122-50883179	-	protein_coding	0	0	0	2.39664	0	0
ENSG00000100503.23_3	NIN	chr14:51186481-51297839	-	protein_coding	49.3499	0.920831	15.4933	4.14174	0	0
ENSG00000100504.16_2	PYGL	chr14:51324609-51411454	-	protein_coding	0.499536	0	0.532597	47.695	1.06362	2.79353
ENSG00000100505.13_2	TRIM9	chr14:51441980-51562779	-	protein_coding	0	0	0	0	8.39495	0
ENSG00000100519.11_3	PSMC6	chr14:53173890-53195305	+	protein_coding	0	0	0.34039	8.75738	0.682074	1.20985
ENSG00000100522.8_2	GNPNAT1	chr14:53241912-53258386	-	protein_coding	0	0	0	18.1527	0	0
ENSG00000100523.14_3	DDHD1	chr14:53503463-53620000	-	protein_coding	0.0511638	0	0	0.878205	29.6325	0
ENSG00000100526.19_3	CDKN3	chr14:54863567-54886936	+	protein_coding	0	0	0	13.0054	0	0
ENSG00000100528.11_2	CNIH1	chr14:54890278-54908149	-	protein_coding	0	0	0	22.9479	2.00028	0
ENSG00000100554.11_3	ATP6V1D	chr14:67761088-67826982	-	protein_coding	0	0	0	7.74464	0	0
ENSG00000100557.9_2	C14orf105	chr14:57936019-57960585	-	protein_coding	0	0	0	0	26.0817	0
ENSG00000100558.8_2	PLEK2	chr14:67853700-67878917	-	protein_coding	0	0	0	7.68995	0	0
ENSG00000100564.8_3	PIGH	chr14:68048672-68067004	-	protein_coding	0	0	0	1.90801	0	0
ENSG00000100567.12_3	PSMA3	chr14:58711549-58738730	+	protein_coding	0.164107	2.52874	2.40549	19.5032	21.194	114.591
ENSG00000100568.10_3	VTI1B	chr14:68113792-68141548	-	protein_coding	0	0	2.09713	10.3221	10.5227	0.644264
ENSG00000100575.13_2	TIMM9	chr14:58875212-58894332	-	protein_coding	0	0	0	13.2617	0	0
ENSG00000100578.14_4	KIAA0586	chr14:58894103-59018007	+	protein_coding	0	0	0	1.33368	0	0.189471
ENSG00000100580.7_2	TMED8	chr14:77801364-77843452	-	protein_coding	0	0	0.331609	5.25119	0	0.495781
ENSG00000100591.7_3	AHSA1	chr14:77924213-77935817	+	protein_coding	0	110.817	0	38.7847	0	22.913
ENSG00000100592.15_2	DAAM1	chr14:59655364-59838123	+	protein_coding	0.22754	0	0	1.54969	0	0
ENSG00000100593.17_3	ISM2	chr14:77940737-77965193	-	protein_coding	0	2.18125	21.9173	0	0	0
ENSG00000100596.6_3	SPTLC2	chr14:77972340-78083116	-	protein_coding	0.357222	3.13558	35.0787	2.8418	0	2.2908
ENSG00000100599.15_4	RIN3	chr14:92980118-93155339	+	protein_coding	0	0	0.872987	1.78258	0	0.42642
ENSG00000100600.14_3	LGMN	chr14:93170152-93215047	-	protein_coding	149.071	324.816	12.2763	11.1545	0	23.0471
ENSG00000100601.9_3	ALKBH1	chr14:78138747-78174363	-	protein_coding	0	0	0	3.1494	0	0
ENSG00000100603.13_2	SNW1	chr14:78183942-78227550	-	protein_coding	0	0	0	35.3929	4.18277	12.4708
ENSG00000100605.16_3	ITPK1	chr14:93403259-93582665	-	protein_coding	0	0	0	10.918	0	0.544119
ENSG00000100612.13_2	DHRS7	chr14:60610838-60636574	-	protein_coding	0	0	0	13.4459	0	1.17221
ENSG00000100614.17_3	PPM1A	chr14:60712470-60765805	+	protein_coding	0	0	4.56827	4.20085	7.08117	0
ENSG00000100625.8_3	SIX4	chr14:61176246-61191066	-	protein_coding	0	0	0	2.94118	0	0
ENSG00000100632.10_2	ERH	chr14:69846840-69865344	-	protein_coding	0	0	0	77.9722	0	5.33766
ENSG00000100644.16_3	HIF1A	chr14:62162231-62214977	+	protein_coding	0	0.540045	0	67.2845	0	2.79567
ENSG00000100647.7_2	SUSD6	chr14:70078313-70181859	+	protein_coding	0	0.505211	0.363052	19.2416	0	1.15507
ENSG00000100650.15_3	SRSF5	chr14:70193617-70238722	+	protein_coding	1.45294	0	5.02719	13.6057	0	4.48903
ENSG00000100664.10_3	EIF5	chr14:103799881-103811362	+	protein_coding	1.01577	2.94801	3.46185	20.6542	0.594031	0.820196
ENSG00000100678.18_2	SLC8A3	chr14:70510934-70655787	-	protein_coding	0	3.42615	0	0	0	0
ENSG00000100697.14_2	DICER1	chr14:95552565-95624347	-	protein_coding	0.292765	0.393973	4.3289	4.23646	0	0
ENSG00000100711.13_2	ZFYVE21	chr14:104182067-104200005	+	protein_coding	0	0.254844	0	4.70583	0	0.869001
ENSG00000100714.15_3	MTHFD1	chr14:64854749-64930175	+	protein_coding	0	0	0	12.7244	0.536975	0
ENSG00000100722.18_2	ZC3H14	chr14:89029253-89093940	+	protein_coding	0.0580954	0	1.82073	2.48749	0.06001	0
ENSG00000100726.14_2	TELO2	chr16:1543345-1560458	+	protein_coding	0	0	0.387819	5.05857	0	0
ENSG00000100731.15_3	PCNX1	chr14:71374122-71582099	+	protein_coding	0	1.6675	0	6.99384	0	0
ENSG00000100739.10_3	BDKRB1	chr14:96722161-96735304	+	protein_coding	0	0	0	0.652906	0	17.8398
ENSG00000100744.14_2	GSKIP	chr14:96829789-96853625	+	protein_coding	0	0	0	5.73199	0	0
ENSG00000100749.7_3	VRK1	chr14:97263641-97398059	+	protein_coding	0	0	0	15.8512	0	0
ENSG00000100764.13_3	PSMC1	chr14:90722839-90741773	+	protein_coding	0	0	0	18.7395	0	1.24645
ENSG00000100784.10_3	RPS6KA5	chr14:91314206-91526980	-	protein_coding	0	0	0	4.42343	0	0
ENSG00000100796.17_2	PPP4R3A	chr14:91923955-91976898	-	protein_coding	0	1.61825	0	11.61	0	1.30333
ENSG00000100802.14_3	C14orf93	chr14:23455117-23479375	-	protein_coding	0	0	0	4.41705	0	0
ENSG00000100804.18_3	PSMB5	chr14:23485752-23504439	-	protein_coding	0	0	0	51.532	2.83353	2.12777
ENSG00000100811.12_3	YY1	chr14:100704635-100749129	+	protein_coding	0	0.182651	19.9921	14.901	0.585234	0.441075
ENSG00000100813.14_3	ACIN1	chr14:23527773-23564823	-	protein_coding	0.267552	0	1.83792	10.6451	0	16.9133
ENSG00000100814.17_2	CCNB1IP1	chr14:20779527-20801471	-	protein_coding	0	0	0	29.8076	0	0
ENSG00000100815.12_4	TRIP11	chr14:92432335-92507240	-	protein_coding	0.325866	0	1.90049	7.09312	0	0
ENSG00000100823.11_3	APEX1	chr14:20923350-20925931	+	protein_coding	0	0	0	34.8308	0	5.10272
ENSG00000100836.10_3	PABPN1	chr14:23790498-23795394	+	protein_coding	0.832169	1.50293	86.7801	22.4128	0	17.3408
ENSG00000100852.12_3	ARHGAP5	chr14:32545320-32628934	+	protein_coding	0.184308	1.08207	1.01545	10.6907	6.66812	51.1331
ENSG00000100865.14_2	CINP	chr14:102807439-102829253	-	protein_coding	0	0	0	4.5528	0	0.615519
ENSG00000100883.11_3	SRP54	chr14:35451163-35498773	+	protein_coding	0	0	0	10.4191	2.98115	0
ENSG00000100888.12_3	CHD8	chr14:21853353-21924285	-	protein_coding	0.00498317	0.479584	16.1499	5.30762	0.198266	0.206541
ENSG00000100889.11_2	PCK2	chr14:24563262-24579807	+	protein_coding	0	0	0	7.55604	16.15	0
ENSG00000100890.15_3	KIAA0391	chr14:35591052-35746820	+	protein_coding	0.342115	0	0	3.78814	0	0
ENSG00000100897.17_3	DCAF11	chr14:24583404-24594451	+	protein_coding	0	0	0	4.08406	0	0
ENSG00000100902.10_3	PSMA6	chr14:35747839-35786699	+	protein_coding	0.453313	17.9257	0.0273295	23.6776	0.250739	9.58119
ENSG00000100906.10_2	NFKBIA	chr14:35870717-35873955	-	protein_coding	212.407	0	0	46.6995	0	1.58501
ENSG00000100908.13_2	EMC9	chr14:24608168-24610797	-	protein_coding	0	0	0	7.36491	0	0
ENSG00000100911.15_3	PSME2	chr14:24612571-24616779	-	protein_coding	0.665334	0.858827	12.3887	19.3015	2.32779	11.193
ENSG00000100926.14_3	TM9SF1	chr14:24658349-24664893	-	protein_coding	0	0	0.729981	8.0653	0	0
ENSG00000100934.14_3	SEC23A	chr14:39501123-39578850	-	protein_coding	0	0	0	6.42774	0.223086	3.47873
ENSG00000100938.17_2	GMPR2	chr14:24701628-24708448	+	protein_coding	0	44.3609	4.24293	16.1937	0	0.907221
ENSG00000100941.8_2	PNN	chr14:39644387-39652422	+	protein_coding	0.504771	106.892	39.1862	31.8691	0	14.3291
ENSG00000100949.14_2	RABGGTA	chr14:24734744-24740945	-	protein_coding	0	0	0	6.92892	0	0
ENSG00000100979.14_3	PLTP	chr20:44527260-44540794	-	protein_coding	4.8217	0	21.9639	11.0014	0	1.52894
ENSG00000100982.11_2	PCIF1	chr20:44563267-44576662	+	protein_coding	0	0	0	3.03235	0	0
ENSG00000100983.9_2	GSS	chr20:33516233-33543620	-	protein_coding	0	0	0	30.4577	0	0
ENSG00000100987.14_2	VSX1	chr20:25051521-25063001	-	protein_coding	1.8006	0	0	0	0	0
ENSG00000100991.11_2	TRPC4AP	chr20:33590207-33680674	-	protein_coding	2.4933	0.534286	1.0055	24.9702	0	3.44695
ENSG00000100994.11_3	PYGB	chr20:25228705-25278650	+	protein_coding	0	4.38649	84.8645	61.396	6.17851	2.15352
ENSG00000100997.18_3	ABHD12	chr20:25275379-25371619	-	protein_coding	0	0	0	5.99788	0	0.56272
ENSG00000101000.5_3	PROCR	chr20:33759876-33804043	+	protein_coding	38.3345	8.57404	0	65.7677	8.4427	2.26016
ENSG00000101003.9_2	GINS1	chr20:25388363-25433264	+	protein_coding	0	65.7914	0	3.70898	0	0
ENSG00000101019.21_3	UQCC1	chr20:33890369-33999944	-	protein_coding	0	0	0	6.38226	2.41794	0
ENSG00000101040.19_3	ZMYND8	chr20:45837859-45985633	-	protein_coding	0	0	0.0157977	9.93734	0	17.3245
ENSG00000101052.12_2	IFT52	chr20:42219571-42275936	+	protein_coding	0	0	0.859728	8.15177	0	0
ENSG00000101057.15_2	MYBL2	chr20:42295659-42345136	+	protein_coding	0	0	0	18.0161	0	0
ENSG00000101076.16_3	HNF4A	chr20:42984340-43063236	+	protein_coding	0	0	0	6.97398	0	1.5436
ENSG00000101079.20_2	NDRG3	chr20:35280169-35374481	-	protein_coding	0	0.718749	0	5.85783	1.46646	0
ENSG00000101084.17_3	C20orf24	chr20:35234137-35240960	+	protein_coding	34.0616	0	40.9706	47.0151	0	7.35706
ENSG00000101104.12_2	PABPC1L	chr20:43538703-43587676	+	protein_coding	0	0	0	2.0855	0	0
ENSG00000101109.11_2	STK4	chr20:43595115-43708600	+	protein_coding	0	0.179109	0.248404	3.16951	0.562346	0.428105
ENSG00000101126.15_3	ADNP	chr20:49505456-49547777	-	protein_coding	1.20476	0	2.62478	14.7762	0	1.60024
ENSG00000101132.9_2	PFDN4	chr20:52824386-52844591	+	protein_coding	0	0	0	24.0937	0	2.89164
ENSG00000101138.11_3	CSTF1	chr20:54967427-54981425	+	protein_coding	0	0	0	5.41768	0	0
ENSG00000101146.12_3	RAE1	chr20:55926066-55954267	+	protein_coding	0	0	0	4.14963	0	0
ENSG00000101150.17_3	TPD52L2	chr20:62496581-62522898	+	protein_coding	0	1.37117	6.04336	25.5159	0	1.64704
ENSG00000101152.10_2	DNAJC5	chr20:62526535-62567384	+	protein_coding	4.34431	0.251723	1.53807	8.64446	0	0.727484
ENSG00000101158.13_3	NELFCD	chr20:57556263-57570188	+	protein_coding	0	0	0.688543	25.0675	0	7.44147
ENSG00000101160.13_2	CTSZ	chr20:57570240-57582302	-	protein_coding	5.66891	0	4.29358	37.2961	0	0
ENSG00000101161.7_2	PRPF6	chr20:62612488-62664453	+	protein_coding	7.06769	0	0	23.6852	0	0
ENSG00000101162.3_2	TUBB1	chr20:57594309-57601709	+	protein_coding	49.7123	117.268	115.712	0	0	59.646
ENSG00000101166.15_2	PRELID3B	chr20:57608200-57617964	-	protein_coding	0	0	0	47.7256	1.70851	2.57523
ENSG00000101181.17_3	MTG2	chr20:60758085-60778624	+	protein_coding	0.232401	0	0	9.37981	0	0
ENSG00000101182.14_3	PSMA7	chr20:60711791-60718496	-	protein_coding	243.539	0	111.919	78.4494	0	7.17065
ENSG00000101187.15_2	SLCO4A1	chr20:61273797-61317137	+	protein_coding	4.45048	0	0	7.99497	1.88963	0.631919
ENSG00000101189.6_2	MRGBP	chr20:61427805-61433090	+	protein_coding	0	0	0	11.72	0	0
ENSG00000101190.12_2	TCFL5	chr20:61472467-61493115	-	protein_coding	8.85765	0	0	8.94724	0	0
ENSG00000101191.16_3	DIDO1	chr20:61509090-61569304	-	protein_coding	0	1.4629	0	3.65673	0	0
ENSG00000101193.7_2	GID8	chr20:61569471-61579827	+	protein_coding	0	0	0	9.36332	0	0.834941
ENSG00000101199.12_3	ARFGAP1	chr20:61904137-61921145	+	protein_coding	0	1.85417	0.309656	4.25314	0	0
ENSG00000101210.10_2	EEF1A2	chr20:62119366-62130668	-	protein_coding	1.17455	1.61513	0	7.2952	0	0
ENSG00000101213.6_2	PTK6	chr20:62159354-62168723	-	protein_coding	0	0	0	9.44663	0	0
ENSG00000101216.10_2	GMEB2	chr20:62218955-62258394	-	protein_coding	0	0	0	3.11988	0	0
ENSG00000101220.17_2	C20orf27	chr20:3734155-3749034	-	protein_coding	0	0	159.703	14.4972	0	4.49366
ENSG00000101224.17_3	CDC25B	chr20:3767419-3786768	+	protein_coding	4.54633	1.88389	0.532521	52.5115	0.879327	10.6627
ENSG00000101236.16_2	RNF24	chr20:3907956-3996229	-	protein_coding	0	0	0	2.99679	0	0
ENSG00000101246.19_2	ARFRP1	chr20:62329995-62339377	-	protein_coding	0	0	1.3618	2.68492	14.7044	0
ENSG00000101247.17_3	NDUFAF5	chr20:13765596-13802228	+	protein_coding	0	0	0	1.81682	0	0
ENSG00000101255.10_3	TRIB3	chr20:343479-378203	+	protein_coding	0	0	0	30.7578	0	1.67061
ENSG00000101266.17_3	CSNK2A1	chr20:454235-524465	-	protein_coding	0	0.660268	0.755543	38.7912	2.48256	1.28495
ENSG00000101276.14_2	SLC52A3	chr20:740724-756658	-	protein_coding	0	0	0.926551	0	9.20655	0
ENSG00000101290.13_3	CDS2	chr20:5107432-5178533	+	protein_coding	0	0	0.727073	3.51301	0	5.52218
ENSG00000101294.16_3	HM13	chr20:30102231-30165726	+	protein_coding	74.5566	1.19833	0.735647	6.46029	0.743372	0.679881
ENSG00000101298.13_3	SNPH	chr20:1246960-1289972	+	protein_coding	33.6734	0	1.82454	0	0	0
ENSG00000101310.14_3	SEC23B	chr20:18488137-18542059	+	protein_coding	0	0	0	13.6555	0	0
ENSG00000101311.15_2	FERMT1	chr20:6055492-6104191	-	protein_coding	0	0	0	11.8806	0	0
ENSG00000101335.9_2	MYL9	chr20:35169887-35179850	+	protein_coding	0	8.05504	0	1.58569	0	66.7657
ENSG00000101337.15_3	TM9SF4	chr20:30697309-30755061	+	protein_coding	0.183048	0	0.40041	7.48154	0	0
ENSG00000101343.14_2	CRNKL1	chr20:20015012-20036690	-	protein_coding	0	0	0	8.19773	0	0
ENSG00000101346.13_3	POFUT1	chr20:30795683-30826470	+	protein_coding	0	5.08947	0.235655	9.80134	0.794164	0.300271
ENSG00000101347.8_2	SAMHD1	chr20:35518632-35580246	-	protein_coding	0	0	24.0941	1.94645	0	0
ENSG00000101350.7_2	KIF3B	chr20:30865467-30922814	+	protein_coding	0	0.536238	1.47607	7.70785	0	0
ENSG00000101361.16_3	NOP56	chr20:2632791-2639039	+	protein_coding	0	0.468851	0	24.1695	0	1.94611
ENSG00000101363.12_2	MANBAL	chr20:35918041-35945663	+	protein_coding	0	0	0	12.7623	0	0
ENSG00000101365.20_3	IDH3B	chr20:2639041-2644865	-	protein_coding	0	0	0	18.3285	0	1.41255
ENSG00000101367.8_2	MAPRE1	chr20:31407699-31438211	+	protein_coding	0.950924	0	4.73009	39.6181	4.77316	2.9524
ENSG00000101384.11_2	JAG1	chr20:10618332-10654755	-	protein_coding	0.429365	0	3.07403	9.44497	0	1.13659
ENSG00000101391.20_3	CDK5RAP1	chr20:31946645-31989367	-	protein_coding	14.6796	0	0	4.47959	0	0.731581
ENSG00000101400.5_2	SNTA1	chr20:31995761-32031698	-	protein_coding	0	0	0	1.91642	0	0
ENSG00000101407.12_2	TTI1	chr20:36611409-36661870	-	protein_coding	0	0	0	6.39447	0	0.427916
ENSG00000101412.12_2	E2F1	chr20:32263489-32274210	-	protein_coding	0	0	0	5.0128	37.6373	0
ENSG00000101413.11_2	RPRD1B	chr20:36661948-36756182	+	protein_coding	0	0	0	7.49123	0	0
ENSG00000101417.11_2	PXMP4	chr20:32290560-32308125	-	protein_coding	0	0	8.17558	0.548395	0	0
ENSG00000101421.3_2	CHMP4B	chr20:32399110-32442172	+	protein_coding	5.00174	0	0	32.7924	0	3.52469
ENSG00000101439.8_3	CST3	chr20:23607343-23619110	-	protein_coding	0.241867	93.0756	3.81885	39.1836	0	4.87512
ENSG00000101441.4_2	CST4	chr20:23666277-23669677	-	protein_coding	0	3.0035	0	0	0	0
ENSG00000101442.9_2	ACTR5	chr20:37377085-37401163	+	protein_coding	0	0	0	58.1867	0	0
ENSG00000101443.17_2	WFDC2	chr20:44098346-44110172	+	protein_coding	0	0	0	41.1884	0	1.08698
ENSG00000101444.12_3	AHCY	chr20:32868074-32899608	-	protein_coding	0	0	0	92.0901	0	1.46329
ENSG00000101447.14_2	FAM83D	chr20:37554955-37581749	+	protein_coding	0	0	0	9.4838	0	0
ENSG00000101452.14_3	DHX35	chr20:37590942-37668366	+	protein_coding	5.60266	0	0	2.44582	4.08536	0
ENSG00000101457.12_3	DNTTIP1	chr20:44420576-44440066	+	protein_coding	0	0	0	10.928	0	0
ENSG00000101460.12_2	MAP1LC3A	chr20:33134658-33148149	+	protein_coding	0	0	0	4.13566	0	0
ENSG00000101464.10_3	PIGU	chr20:33148346-33286594	-	protein_coding	0	0	0	4.81659	0	0
ENSG00000101473.16_2	ACOT8	chr20:44470360-44486045	-	protein_coding	0	0	0	1.77448	0	0
ENSG00000101474.11_3	APMAP	chr20:24943561-24973615	-	protein_coding	0	0	2.46832	29.6801	0	6.24813
ENSG00000101489.19_3	CELF4	chr18:34823010-35146000	-	protein_coding	24.1192	1.33762	0.777156	0	0	0.154642
ENSG00000101493.10_3	ZNF516	chr18:74070145-74207146	-	protein_coding	0	0	0	10.7796	0	0
ENSG00000101544.8_2	ADNP2	chr18:77866915-77905406	+	protein_coding	0	0.483811	0	4.0396	0	0.655758
ENSG00000101546.12_3	RBFA	chr18:77794358-77806397	+	protein_coding	0	0	0	4.72253	0	1.03336
ENSG00000101557.14_3	USP14	chr18:158383-214629	+	protein_coding	0.4044	1.43442	0	8.44697	0	1.26753
ENSG00000101558.13_2	VAPA	chr18:9913999-9960018	+	protein_coding	0.444529	0	0.402809	10.4858	0.652943	0
ENSG00000101574.14_3	METTL4	chr18:2537524-2571508	-	protein_coding	0	57.8664	0	0.932042	0	0
ENSG00000101577.9_3	LPIN2	chr18:2916992-3013313	-	protein_coding	0.498232	7.37314	1.35893	2.10743	0	0
ENSG00000101596.14_3	SMCHD1	chr18:2655737-2805015	+	protein_coding	38.1359	1.68935	19.7425	2.97627	12.9943	0
ENSG00000101608.12_3	MYL12A	chr18:3247479-3256234	+	protein_coding	6.20677	1.92293	170.687	40.6117	1.33151	21.2988
ENSG00000101624.10_3	CEP76	chr18:12661832-12702776	-	protein_coding	0.046178	1.42399	0.419166	1.09401	0	0
ENSG00000101654.17_3	RNMT	chr18:13726659-13764557	+	protein_coding	0	0	0	3.57254	0	0
ENSG00000101670.11_3	LIPG	chr18:47087069-47125552	+	protein_coding	0.171638	0	0.33466	1.81239	0	0.145186
ENSG00000101745.16_3	ANKRD12	chr18:9136226-9285983	+	protein_coding	26.8215	0.394435	0.331463	6.40768	0	1.93744
ENSG00000101751.10_3	POLI	chr18:51795774-51847636	+	protein_coding	0	1.8959	0	1.75687	0	0
ENSG00000101752.11_2	MIB1	chr18:19284918-19450918	+	protein_coding	0.261561	0.977491	1.04967	7.16538	0.505249	0
ENSG00000101773.18_3	RBBP8	chr18:20378224-20606451	+	protein_coding	0	81.1301	0	14.3927	0	0.376472
ENSG00000101782.14_3	RIOK3	chr18:21032787-21066567	+	protein_coding	10.5636	0	5.45354	26.4572	0	10.7666
ENSG00000101811.13_2	CSTF2	chrX:100075348-100095921	+	protein_coding	0	0	0	7.63852	0	0
ENSG00000101843.18_2	PSMD10	chrX:107327437-107334848	-	protein_coding	0	0	3.02354	6.0646	0	3.9024
ENSG00000101844.17_3	ATG4A	chrX:107334898-107397901	+	protein_coding	0	0	0	3.57729	0	0
ENSG00000101849.15_4	TBL1X	chrX:9431335-9687783	+	protein_coding	0.382524	0	1.76033	0.44649	0	0
ENSG00000101856.9_2	PGRMC1	chrX:118370208-118378429	+	protein_coding	0	0	9.41558	29.227	0	5.57414
ENSG00000101868.10_2	POLA1	chrX:24712036-25015103	+	protein_coding	0	0.513076	0	4.13666	0	0
ENSG00000101888.11_2	NXT2	chrX:108779010-108787919	+	protein_coding	0	0	2.90078	2.72849	0	0
ENSG00000101901.11_3	ALG13	chrX:110909039-111003877	+	protein_coding	0	0	0	2.46139	0	0
ENSG00000101911.12_3	PRPS2	chrX:12809474-12842341	+	protein_coding	0	0	0	10.0924	0	0
ENSG00000101928.12_2	MOSPD1	chrX:134021656-134049297	-	protein_coding	0	0	0	1.57963	0	0
ENSG00000101935.9_3	AMMECR1	chrX:109437414-109683461	-	protein_coding	0.483786	0	2.75446	3.61242	0	0.48891
ENSG00000101940.17_2	WDR13	chrX:48448430-48467255	+	protein_coding	0	0	0	2.35813	0	0
ENSG00000101951.16_2	PAGE4	chrX:49593863-49598576	+	protein_coding	63.1573	7.09048	4.16965	0	0	0
ENSG00000101955.14_3	SRPX	chrX:38008589-38080177	-	protein_coding	0.601069	0	1.29905	7.31201	0	0
ENSG00000101958.13_2	GLRA2	chrX:14547420-14749934	+	protein_coding	0	2.09805	0	0	0	0
ENSG00000101966.12_3	XIAP	chrX:122993574-123047829	+	protein_coding	0	0	0	3.8516	0	0.215236
ENSG00000101972.18_3	STAG2	chrX:123094062-123556514	+	protein_coding	0	2.36647	0	11.6518	0	0
ENSG00000101974.14_2	ATP11C	chrX:138808505-139027435	-	protein_coding	0	0	0	17.8615	4.8806	0
ENSG00000101977.19_4	MCF2	chrX:138663929-138790386	-	protein_coding	0	0	40.3457	0	0	0
ENSG00000101981.10_3	F9	chrX:138612917-138645617	+	protein_coding	0	2.32943	0	0	0	0
ENSG00000102007.10_2	PLP2	chrX:49028273-49031588	+	protein_coding	1.61985	13.3568	0	102.895	0	7.26987
ENSG00000102024.17_3	PLS3	chrX:114795501-114885181	+	protein_coding	0	0	1.93534	36.8936	8.5103	1.8798
ENSG00000102030.15_3	NAA10	chrX:153194695-153200676	-	protein_coding	0	0	0.29031	12.2708	0	1.95535
ENSG00000102034.16_2	ELF4	chrX:129198849-129244691	-	protein_coding	0	1.44576	5.05159	5.53772	0	0
ENSG00000102038.15_3	SMARCA1	chrX:128580478-128657477	-	protein_coding	0	0	0	4.00996	0	0
ENSG00000102053.12_3	ZC3H12B	chrX:64586518-64727767	+	protein_coding	0	0	0	0	34.5939	0
ENSG00000102054.17_3	RBBP7	chrX:16857406-16888537	-	protein_coding	0	0	3.07886	8.71498	1.03096	0
ENSG00000102078.15_2	SLC25A14	chrX:129473862-129507335	+	protein_coding	11.4043	0	0	1.46291	0	0
ENSG00000102081.13_3	FMR1	chrX:146993469-147032645	+	protein_coding	0	0	13.9209	1.7098	0	0
ENSG00000102096.9_2	PIM2	chrX:48770459-48776301	-	protein_coding	0	0	0	2.98519	0	0
ENSG00000102100.15_3	SLC35A2	chrX:48760457-48769235	-	protein_coding	0	0	0	5.07963	0	0
ENSG00000102103.15_3	PQBP1	chrX:48755195-48760420	+	protein_coding	0	0	0	19.7541	0	0
ENSG00000102119.10_2	EMD	chrX:153607557-153609883	+	protein_coding	0	0	0	15.4322	1.14528	0
ENSG00000102125.15_3	TAZ	chrX:153639854-153650065	+	protein_coding	0	0	0	2.7146	0	0
ENSG00000102144.13_2	PGK1	chrX:77320685-77384793	+	protein_coding	0.634666	0.604368	42.658	45.4344	1.73722	16.2695
ENSG00000102158.19_2	MAGT1	chrX:77081861-77151090	-	protein_coding	0	0	1.59269	5.62967	0	0
ENSG00000102172.15_3	SMS	chrX:21958691-22012953	+	protein_coding	3.31756	0	0	58.2416	4.71736	2.67395
ENSG00000102178.12_2	UBL4A	chrX:153712056-153715009	-	protein_coding	0	1.81262	0	12.402	0	0
ENSG00000102181.20_3	CD99L2	chrX:149934810-150067289	-	protein_coding	0.420191	0	0	2.75031	0	0
ENSG00000102189.16_2	EEA1	chr12:93164413-93323107	-	protein_coding	0	0.317053	0.20225	4.42015	0.497757	0
ENSG00000102218.5_2	RP2	chrX:46696375-46741793	+	protein_coding	0	0	0	2.36354	0	0
ENSG00000102225.15_3	CDK16	chrX:47077259-47089396	+	protein_coding	0	0	0	9.66995	0	0.595498
ENSG00000102226.9_2	USP11	chrX:47092089-47107727	+	protein_coding	0	0	3.42758	6.73147	0	0
ENSG00000102241.11_2	HTATSF1	chrX:135579238-135594505	+	protein_coding	0	0	0.581652	11.1684	0	0
ENSG00000102243.12_2	VGLL1	chrX:135614311-135638966	+	protein_coding	3.89624	0.927363	3.99772	0	0	0
ENSG00000102265.11_2	TIMP1	chrX:47441712-47446188	+	protein_coding	1.98766	0	6.52143	38.1617	0	2.47909
ENSG00000102287.18_3	GABRE	chrX:151121596-151143152	-	protein_coding	0.1251	0.624182	3.26269	0.960038	58.5718	0
ENSG00000102302.7_2	FGD1	chrX:54471887-54522599	-	protein_coding	0	0	0	2.48862	0	0
ENSG00000102309.12_3	PIN4	chrX:71401203-71522776	+	protein_coding	0	0	0	2.79335	10.7686	0
ENSG00000102312.21_4	PORCN	chrX:48367350-48379202	+	protein_coding	0	0	0	4.10545	0	0
ENSG00000102316.16_2	MAGED2	chrX:54834032-54842445	+	protein_coding	0.646654	0	0.591166	5.54613	0	44.876
ENSG00000102317.17_2	RBM3	chrX:48432837-48437454	+	protein_coding	0	0	2.56899	23.7319	3.31919	0
ENSG00000102359.6_2	SRPX2	chrX:99899163-99930785	+	protein_coding	0	0	0	2.1738	0	0
ENSG00000102362.15_2	SYTL4	chrX:99929488-99987110	-	protein_coding	0	3.08263	0	0	0	0
ENSG00000102387.15_2	TAF7L	chrX:100523241-100548045	-	protein_coding	0	0	0	0	0	30.12
ENSG00000102390.10_3	PBDC1	chrX:75392771-75398039	+	protein_coding	0	0	0	11.1312	0	0
ENSG00000102393.9_2	GLA	chrX:100652791-100662913	-	protein_coding	0	0	0	7.32442	0	0
ENSG00000102401.19_3	ARMCX3	chrX:100877787-100882833	+	protein_coding	0	26.0434	0	8.37178	0	0
ENSG00000102452.15_2	NALCN	chr13:101706128-102068843	-	protein_coding	0.110738	2.9201	0	0.674887	0	0
ENSG00000102471.13_2	NDFIP2	chr13:80055259-80130210	+	protein_coding	0	0	0	20.5947	0	0
ENSG00000102531.16_3	FNDC3A	chr13:49550048-49783915	+	protein_coding	0	60.4298	1.57596	8.35153	0	0.985805
ENSG00000102547.18_2	CAB39L	chr13:49882786-50018262	-	protein_coding	0	0	0	1.7373	0	0
ENSG00000102554.13_2	KLF5	chr13:73629114-73651680	+	protein_coding	0.626097	0	1.75484	30.7527	0	1.9826
ENSG00000102572.14_3	STK24	chr13:99097439-99230194	-	protein_coding	0	0.219499	0.142485	14.9703	0.746524	0.25521
ENSG00000102580.14_3	DNAJC3	chr13:96329393-96447243	+	protein_coding	0.433043	0.581445	0.695586	8.10158	0	1.64917
ENSG00000102595.19_3	UGGT2	chr13:96453834-96705736	-	protein_coding	0	0.401091	0	2.91755	0.0671669	0.468149
ENSG00000102606.17_3	ARHGEF7	chr13:111766906-111958084	+	protein_coding	0	0	1.84467	3.35981	0	0.327932
ENSG00000102699.5_2	PARP4	chr13:24995064-25086948	-	protein_coding	0	0	0.42171	19.4263	0	5.61881
ENSG00000102710.19_4	SUPT20H	chr13:37583449-37633850	-	protein_coding	0	1.92176	2.05822	3.76013	0	0
ENSG00000102738.7_2	MRPS31	chr13:41303271-41345309	-	protein_coding	0	0	0	13.0141	3.56396	0
ENSG00000102743.14_3	SLC25A15	chr13:41363548-41384247	+	protein_coding	0	0	0	4.98226	0	0
ENSG00000102753.9_3	KPNA3	chr13:50273443-50367057	-	protein_coding	0	0	4.03471	16.4592	1.14065	57.3318
ENSG00000102755.11_2	FLT1	chr13:28874481-29069282	-	protein_coding	0.190718	1.62076	0.784612	0	0	0
ENSG00000102760.12_2	RGCC	chr13:42031695-42045018	+	protein_coding	0	0	0	2.04843	0	0
ENSG00000102763.17_3	VWA8	chr13:42140973-42535256	-	protein_coding	0.345936	12.0966	0	5.45701	0.0155936	2.05288
ENSG00000102780.16_3	DGKH	chr13:42614172-42830714	+	protein_coding	0	0.161105	0.393904	1.70908	0.259877	0
ENSG00000102786.14_3	INTS6	chr13:51928213-52028400	-	protein_coding	0	0.127013	8.61881	2.05572	0	0
ENSG00000102804.14_4	TSC22D1	chr13:45006279-45151283	-	protein_coding	1.00304	39.7088	38.8129	14.0316	0	1.10557
ENSG00000102805.14_3	CLN5	chr13:77564795-77593278	+	protein_coding	0	0	8.61084	2.15749	0	0
ENSG00000102854.15_3	MSLN	chr16:810762-818865	+	protein_coding	0	0	0	44.8004	0	2.26626
ENSG00000102858.12_3	MGRN1	chr16:4666494-4740975	+	protein_coding	0.119256	0	29.1362	2.11366	0	11.6474
ENSG00000102870.5_2	ZNF629	chr16:30789770-30798523	-	protein_coding	0	0	0	2.89705	0	0
ENSG00000102871.15_2	TRADD	chr16:67188083-67194201	-	protein_coding	0	0	1.71947	8.14494	0	0
ENSG00000102879.15_3	CORO1A	chr16:30194148-30200397	+	protein_coding	6.98959	4.03121	55.1768	4.79597	0	0
ENSG00000102882.11_3	MAPK3	chr16:30125426-30134827	-	protein_coding	0	0	1.04824	6.76538	0	0
ENSG00000102886.14_2	GDPD3	chr16:30116131-30125177	-	protein_coding	0	0	0	1.89338	0	0
ENSG00000102890.14_2	ELMO3	chr16:67233014-67237932	+	protein_coding	0	0	0	25.7027	0	0
ENSG00000102893.15_3	PHKB	chr16:47495034-47735434	+	protein_coding	0.58141	0	0.820958	3.97729	0	0.328628
ENSG00000102897.9_2	LYRM1	chr16:20911190-20936328	+	protein_coding	0	0	0	4.15968	0	0
ENSG00000102898.11_3	NUTF2	chr16:67880635-67906470	+	protein_coding	0	0.826224	0	9.12914	206.65	0.930945
ENSG00000102900.12_4	NUP93	chr16:56764017-56884198	+	protein_coding	0	0	0.226382	4.40474	0	0
ENSG00000102901.12_3	CENPT	chr16:67862060-67881714	-	protein_coding	0	0	0	5.13582	0	0
ENSG00000102904.14_4	TSNAXIP1	chr16:67840668-67866051	+	protein_coding	0	0	3.89763	0	0	0
ENSG00000102908.20_3	NFAT5	chr16:69598997-69738569	+	protein_coding	0.086194	0.569356	1.88886	0.622099	0	0.118435
ENSG00000102910.13_3	LONP2	chr16:48278207-48397033	+	protein_coding	0	0	0.695619	9.56729	0	0
ENSG00000102921.7_3	N4BP1	chr16:48572637-48654059	-	protein_coding	0	0	0.651969	4.43777	0.646663	0
ENSG00000102931.7_3	ARL2BP	chr16:57279010-57287547	+	protein_coding	0	0.590544	1.45331	27.7282	2.3681	1.79078
ENSG00000102962.4_2	CCL22	chr16:57392684-57400102	+	protein_coding	0	0	0	8.4931	0	0
ENSG00000102967.11_3	DHODH	chr16:72042487-72061563	+	protein_coding	0	0	0	5.28094	0	0
ENSG00000102974.14_2	CTCF	chr16:67596310-67673086	+	protein_coding	0	0	0	9.287	1.62158	0
ENSG00000102977.13_2	ACD	chr16:67691415-67694718	-	protein_coding	0	0	42.8467	5.56724	0	0
ENSG00000102978.12_3	POLR2C	chr16:57496299-57505922	+	protein_coding	0	0	1.0089	14.8915	0	0
ENSG00000102996.4_2	MMP15	chr16:58059470-58080805	+	protein_coding	0	0	1.16434	26.2116	0	0
ENSG00000103005.11_2	USB1	chr16:58033450-58055522	+	protein_coding	0	1.56143	0.535087	3.84968	40.1078	0.586004
ENSG00000103018.16_3	CYB5B	chr16:69458428-69500169	+	protein_coding	0	0	0	10.386	0	0
ENSG00000103021.9_2	CCDC113	chr16:58265061-58317740	+	protein_coding	0	0	0	2.00396	17.5418	0
ENSG00000103024.7_3	NME3	chr16:1820287-1821731	-	protein_coding	0	0	0	10.6524	22.5438	0
ENSG00000103034.14_3	NDRG4	chr16:58496750-58547532	+	protein_coding	0	0	0	0.839816	35.7216	0
ENSG00000103035.10_2	PSMD7	chr16:74330673-74340186	+	protein_coding	0.776882	0	0	28.042	0	1.39899
ENSG00000103037.11_2	SETD6	chr16:58549383-58555085	+	protein_coding	0	1.24814	0	2.2342	0	0
ENSG00000103042.8_3	SLC38A7	chr16:58699013-58719008	-	protein_coding	0	0	0	1.85635	0	0
ENSG00000103043.14_3	VAC14	chr16:70721342-70835064	-	protein_coding	0.316109	0	0.897207	3.70481	0	0
ENSG00000103044.10_2	HAS3	chr16:69139467-69152622	+	protein_coding	0	0	0	14.304	0	0
ENSG00000103047.7_3	TANGO6	chr16:68877507-69119083	+	protein_coding	0	0	0	3.2717	0	0
ENSG00000103051.18_3	COG4	chr16:70514471-70557468	-	protein_coding	0	0	0.539325	8.12914	0	0
ENSG00000103061.12_3	SLC7A6OS	chr16:68318406-68344849	-	protein_coding	0	0	0.45085	4.63072	0	1.10704
ENSG00000103064.13_3	SLC7A6	chr16:68298419-68335726	+	protein_coding	0.424003	0	1.28231	2.42957	0	0
ENSG00000103067.13_3	ESRP2	chr16:68263014-68272005	-	protein_coding	0	0	0	5.07584	0	0.346857
ENSG00000103091.14_3	WDR59	chr16:74905265-75034071	-	protein_coding	0	0	0	3.39271	0	0
ENSG00000103111.14_3	MON1B	chr16:77224732-77236302	+	protein_coding	0	0	0.799426	4.7151	0	0
ENSG00000103121.8_3	CMC2	chr16:81000345-81053875	-	protein_coding	1.81169	0.425057	0	1.40991	0	9.80097
ENSG00000103126.14_2	AXIN1	chr16:337440-402673	-	protein_coding	0	0	0	6.10435	2.70602	0
ENSG00000103145.10_2	HCFC1R1	chr16:3072621-3074287	-	protein_coding	0	0	0	2.78593	0	0
ENSG00000103148.15_3	NPRL3	chr16:134270-188859	-	protein_coding	0	0	0	4.11262	1.52913	0
ENSG00000103150.5_3	MLYCD	chr16:83932731-83960631	+	protein_coding	0.0744016	0	0	0.158892	45.5245	0.120197
ENSG00000103152.11_3	MPG	chr16:127006-135852	+	protein_coding	0	0	51.2876	19.3925	0	4.61556
ENSG00000103160.11_3	HSDL1	chr16:84155751-84178797	-	protein_coding	0	0	0.572711	1.93245	0.81525	0.42238
ENSG00000103168.16_4	TAF1C	chr16:84211453-84220676	-	protein_coding	0.434132	8.20369	0.459749	1.40742	0	0
ENSG00000103174.11_3	NAGPA	chr16:5074845-5084142	-	protein_coding	0	0	0	1.63138	0	0
ENSG00000103175.10_2	WFDC1	chr16:84328252-84363457	+	protein_coding	0	34.1262	0	9.09012	0	0
ENSG00000103187.7_2	COTL1	chr16:84599200-84651683	-	protein_coding	80.7754	0	5.57062	24.51	0	33.5339
ENSG00000103194.15_2	USP10	chr16:84733584-84813528	+	protein_coding	0	0.761884	23.246	14.7555	1.00399	0
ENSG00000103196.11_3	CRISPLD2	chr16:84853590-84954374	+	protein_coding	0.248888	1.23813	1.08347	0.400071	0	0
ENSG00000103197.16_3	TSC2	chr16:2097466-2138721	+	protein_coding	0	0	0.497474	4.02533	0	0
ENSG00000103199.13_3	ZNF500	chr16:4798240-4817625	-	protein_coding	0	32.3504	0	0.826762	8.04892	0
ENSG00000103202.12_3	NME4	chr16:446725-460367	+	protein_coding	0	0	0	15.838	0	0
ENSG00000103222.18_2	ABCC1	chr16:16043434-16236931	+	protein_coding	0	0	0	8.83345	1.00606	0
ENSG00000103226.17_3	NOMO3	chr16:16326352-16388671	+	protein_coding	0	0	0.11491	6.1717	0	0.0993851
ENSG00000103245.13_3	NARFL	chr16:779753-791329	-	protein_coding	0	0	0	3.00772	0	0
ENSG00000103248.18_4	MTHFSD	chr16:86563782-86588841	-	protein_coding	0.0935237	0	21.6769	6.45085	74.7779	0
ENSG00000103249.17_3	CLCN7	chr16:1494935-1525581	-	protein_coding	0	0	0	4.5226	0	0
ENSG00000103253.17_2	HAGHL	chr16:776936-785525	+	protein_coding	0	0	0	4.07358	0	0
ENSG00000103254.9_3	FAM173A	chr16:770581-772601	+	protein_coding	0	7.22155	0	8.01818	0	0
ENSG00000103257.8_2	SLC7A5	chr16:87863629-87903094	-	protein_coding	0	0	3.78977	145.475	5.42054	9.63957
ENSG00000103260.8_4	METRN	chr16:765115-769655	+	protein_coding	0	0	0	25.2308	0	0
ENSG00000103264.17_3	FBXO31	chr16:87360593-87425748	-	protein_coding	0	0	1.49451	4.83032	0	0
ENSG00000103266.10_2	STUB1	chr16:730224-732870	+	protein_coding	0	0	0	18.129	0	0
ENSG00000103274.10_3	NUBP1	chr16:10837643-10863208	+	protein_coding	0	6.41119	0	5.99395	0	0
ENSG00000103275.19_3	UBE2I	chr16:1358881-1377019	+	protein_coding	0	0.259483	17.4214	9.84615	0.481554	6.9547
ENSG00000103319.11_2	EEF2K	chr16:22217603-22300053	+	protein_coding	0.303911	1.51528	0	4.49899	0	0
ENSG00000103326.11_3	CAPN15	chr16:577717-604636	+	protein_coding	0	0	2.26116	5.63047	0	16.7814
ENSG00000103335.21_3	PIEZO1	chr16:88781751-88851619	-	protein_coding	0.335316	16.2141	0.370952	8.0172	0.466998	0.683597
ENSG00000103342.12_3	GSPT1	chr16:11961985-12009939	-	protein_coding	0.420522	0.389114	11.0893	23.3398	0	2.38716
ENSG00000103343.12_3	ZNF174	chr16:3451235-3459370	+	protein_coding	0	0	0	13.5883	0	0
ENSG00000103351.12_3	CLUAP1	chr16:3550924-3589048	+	protein_coding	0	0	0	2.14988	0	0
ENSG00000103353.15_3	UBFD1	chr16:23568683-23585710	+	protein_coding	0	2.06686	0.299477	0.849237	0.59209	0.447746
ENSG00000103356.15_2	EARS2	chr16:23533335-23569052	-	protein_coding	0	0	0.448972	5.12352	0	0.34127
ENSG00000103363.14_2	ELOB	chr16:2821415-2827298	-	protein_coding	0	4.31327	0	144.662	0	6.65873
ENSG00000103365.15_3	GGA2	chr16:23474863-23533316	-	protein_coding	2.42525	0	0	2.99765	0	0
ENSG00000103381.11_2	CPPED1	chr16:12753656-12897874	-	protein_coding	0.373401	1.98695	3.17676	0.923095	0	0
ENSG00000103404.14_3	USP31	chr16:23072727-23160591	-	protein_coding	2.1013	0	0	0.955523	0.42467	0
ENSG00000103415.11_2	HMOX2	chr16:4524691-4560348	+	protein_coding	0	0	0	12.7167	0	0.863795
ENSG00000103423.13_3	DNAJA3	chr16:4475806-4506776	+	protein_coding	5.66346	10.6553	0.856635	12.5423	0	1.15564
ENSG00000103426.12_3	CORO7-PAM16	chr16:4390252-4470495	-	protein_coding	0.95302	0.852128	0	0.124457	0	0
ENSG00000103429.10_2	BFAR	chr16:14726672-14763093	+	protein_coding	0.472597	0	0.635382	9.69235	0	0.441377
ENSG00000103472.10_3	RRN3P2	chr16:29086297-29128039	+	processed_transcript	0	0	0	0	7.53758	0
ENSG00000103479.15_3	RBL2	chr16:53467889-53525561	+	protein_coding	0	0	0	8.12624	0	0
ENSG00000103485.17_3	QPRT	chr16:29690329-29710020	+	protein_coding	1.05518	0	0.704008	0	0	0
ENSG00000103489.11_3	XYLT1	chr16:17195626-17564738	-	protein_coding	1.96988	4.40163	0.162634	0.153806	0	43.1528
ENSG00000103490.13_3	PYCARD	chr16:31212806-31214771	-	protein_coding	0	0	0	6.84132	0	20.9375
ENSG00000103494.12_3	RPGRIP1L	chr16:53631595-53737850	-	protein_coding	0.127647	0	0.200096	2.1219	2.36038	0.302172
ENSG00000103495.13_3	MAZ	chr16:29817427-29822485	+	protein_coding	142.935	0	7.86249	19.2236	0.718496	8.37099
ENSG00000103496.14_3	STX4	chr16:31044210-31054296	+	protein_coding	0.553862	0.398582	0	5.5986	0	0
ENSG00000103502.13_2	CDIPT	chr16:29869678-29875057	-	protein_coding	0	0	5.18572	11.4376	0	0
ENSG00000103507.13_3	BCKDK	chr16:31117428-31124112	+	protein_coding	0	0	0	6.39139	0.742274	0
ENSG00000103510.19_3	KAT8	chr16:31127075-31142714	+	protein_coding	0.230579	0	59.9901	5.40185	0	0
ENSG00000103512.14_3	NOMO1	chr16:14927538-14990017	+	protein_coding	0	0	0	13.0289	0	0
ENSG00000103522.15_2	IL21R	chr16:27413483-27463363	+	protein_coding	0	0	14.605	0	0	0
ENSG00000103540.16_3	CCP110	chr16:19535133-19564730	+	protein_coding	0	1.41766	0	1.22933	0	0.383065
ENSG00000103544.14_3	C16orf62	chr16:19566562-19718115	+	protein_coding	0	0	0	1.82679	0	0
ENSG00000103549.21_3	RNF40	chr16:30773066-30787628	+	protein_coding	0	0.498367	0.395708	10.5441	0	0
ENSG00000103550.13_4	KNOP1	chr16:19713256-19729557	-	protein_coding	0	0	0.239463	6.31122	17.9425	0
ENSG00000103591.12_2	AAGAB	chr15:67493371-67547533	-	protein_coding	0	0	0	9.01781	0	0
ENSG00000103642.11_3	LACTB	chr15:63413999-63434260	+	protein_coding	0	10.6398	0	5.68166	0	0
ENSG00000103653.16_3	CSK	chr15:75074398-75095539	+	protein_coding	0	0	48.3954	7.97763	0	0
ENSG00000103657.13_3	HERC1	chr15:63900817-64126141	-	protein_coding	0	0	0.155351	3.28741	0	0
ENSG00000103671.9_2	TRIP4	chr15:64679947-64747502	+	protein_coding	0	0	0	2.44201	0	0
ENSG00000103707.9_3	MTFMT	chr15:65293850-65321977	-	protein_coding	0	0	0	19.6612	0	0
ENSG00000103769.9_3	RAB11A	chr15:66018392-66184329	+	protein_coding	0.786441	95.4808	66.1643	6.69433	0	84.6701
ENSG00000103811.15_2	CTSH	chr15:79213400-79241916	-	protein_coding	0	0	0.226811	3.89916	0	0
ENSG00000103852.12_3	TTC23	chr15:99676528-99791428	-	protein_coding	0	0	0	1.62094	2.0226	0
ENSG00000103855.17_2	CD276	chr15:73976307-74006859	+	protein_coding	0	0	0	4.44855	0	5.59861
ENSG00000103876.11_3	FAH	chr15:80444832-80479288	+	protein_coding	0	0	0	2.36906	0	0
[truncated: 10,594 more rows]
