# Supplementary material for: Regulation of COL1A2, AKT3 genes, and related signaling pathway in the pathology of congenital talipes equinovarus
Source: Front Pediatr. 2022 Jul 22;10:890109. doi: 10.3389/fped.2022.890109 (PMC9355787; doi:10.3389/fped.2022.890109)
Supplement: Supplementary file 3 [file Data_Sheet_3.ZIP › Expression_miRNA.xlsx]

## Sheet: miRNA_exp
Column A: Mature_ID, The ID of mature miRNA. Column B: Arm, The arm of miRNA. Column C: Mature_Acc, The accession number of mature miRNA from miRBase. Column D: Mature_Seq, The mature sequence of miRNA. Column E: Seed, The seed sequence of miRNA. Column F: Length, The length of mature miRNA. Column G: High_Confidence, The high confidence microRNAs are robustly supported as authentic miRNA genes. …
miRNA Information																		Read Counts
Mature_ID	Arm	Mature_Acc	Mature_Seq	Seed	Length	High_Confidence	Type	Canonical	Pre_ID	Pre_Acc	Pre_Seq	Pre_Locus	Family_AC	Family_ID	Clustered_miRNAs	Promoter	Primary_microRNA	1	2	3	CK1	CK2	CK3-1
hsa-miR-1248	5p	MIMAT0005900	ACCUUCUUGUAUAAGCACUGUGCUAAA	CCUUCU	27	NO	-	non-canonical_miRNA	hsa-mir-1248	MI0006383	UUUACCUUCUUGUAUAAGCACUGUGCUAAAAUUGCAGACACUAGGACCAUGUCUUGGUUUUUGCAAUAAUGCUAGCAGAGUACACACAAGAAGAAAAGUAACAGCA	chr3:186786672-186786777(+)	MIPF0000622	mir-1248	1248	p1@EIF4A2	ENST00000429589.1	35	111	27	22	69	40
hsa-miR-1226-5p	5p	MIMAT0005576	GUGAGGGCAUGCAGGCCUGGAUGGGG	UGAGGG	26	Yes	-	non-canonical_miRNA	hsa-mir-1226	MI0006313	GUGAGGGCAUGCAGGCCUGGAUGGGGCAGCUGGGAUGGUCCAAAAGGGUGGCCUCACCAGCCCUGUGUUCCCUAG	chr3:47849555-47849629(+)	MIPF0000444	mir-1226	1226	p1@DHX30	ENST00000457607.1	0	21	2	0	0	3
hsa-miR-6855-5p	5p	MIMAT0027610	UUGGGGUUUGGGGUGCAGACAUUGC	UGGGGU	25	Yes	-	non-canonical_miRNA	hsa-mir-6855	MI0022701	GCUGCUUGGGGUUUGGGGUGCAGACAUUGCCAGAGGAUGGGCAGCAGACUGACCUUCAACCCCACAG	chr9:129869605-129869671(+)	-	-	6855	p1@USP20	ENST00000372429.3	50	9	9	18	1	95
hsa-miR-6765-5p	5p	MIMAT0027430	GUGAGGCGGGGCCAGGAGGGUGUGU	UGAGGC	25	Yes	-	non-canonical_miRNA	hsa-mir-6765	MI0022610	GUGAGGCGGGGCCAGGAGGGUGUGUGGCGUGGGUGCUGCGGGGCCGUCAGGGUGCCUGCGGGACGCUCACCUGGCUGGCCCGCCCAG	chr14:105150778-105150864(-)	-	-	6765	p1@JAG2	NM_145159	11	17	0	18	5	5
hsa-miR-3143	5p	MIMAT0015012	AUAACAUUGUAAAGCGCUUCUUUCG	UAACAU	25	NO	-	non-canonical_miRNA	hsa-mir-3143	MI0014167	UAGAUAACAUUGUAAAGCGCUUCUUUCGCGGUUGGGCUGGAGCAACUCUUUACAAUGUUUCUA	chr6:27147626-27147688(+)	-	-	3143	Unknown	Unknown	45	24	0	33	21	46
hsa-miR-1292-5p	5p	MIMAT0005943	UGGGAACGGGUUCCGGCAGACGCUG	GGGAAC	25	Yes	-	non-canonical_miRNA	hsa-mir-1292	MI0006433	CCUGGGAACGGGUUCCGGCAGACGCUGAGGUUGCGUUGACGCUCGCGCCCCGGCUCCCGUUCCAGG	chr20:2652777-2652842(+)	MIPF0000675	mir-1292	1292	p1@NOP56	ENST00000494697.1	266	88	411	190	176	672
hsa-miR-4706	5p	MIMAT0019806	AGCGGGGAGGAAGUGGGCGCUGCUU	GCGGGG	25	NO	-	non-canonical_miRNA	hsa-mir-4706	MI0017339	GCUACGGGGAGCGGGGAGGAAGUGGGCGCUGCUUCUGCGUUAUCUGGAAGGAGCAGCCCACUCCUGUCCUGGGCUCUGUGGU	chr14:65044688-65044769(+)	-	-	4706	p1@CHURC1-FNTB,p1@CHURC1	ENST00000542227.1	9	1	20	1	0	4
hsa-miR-6774-5p	5p	MIMAT0027448	ACUUGGGCAGGAGGGACCCUGUAUG	CUUGGG	25	NO	-	non-canonical_miRNA	hsa-mir-6774	MI0022619	UGUGCACUUGGGCAGGAGGGACCCUGUAUGUCUCCCCGCAGCACCGUCAUCGUGUCCCUCUUGUCCACAG	chr16:85918347-85918416(+)	-	-	6774	p1@IRF8	NM_002163	5	0	13	7	4	10
hsa-miR-378c	5p	MIMAT0016847	ACUGGACUUGGAGUCAGAAGAGUGG	CUGGAC	25	NO	-	non-canonical_miRNA	hsa-mir-378c	MI0015825	GGAGGCCAUCACUGGACUUGGAGUCAGAAGAGUGGAGUCGGGUCAGACUUCAACUCUGACUUUGAAGGUGGUGAGUGCCUC	chr10:130962588-130962668(-)	-	-	378c	Unknown	Unknown	6500	6251	10013	11735	9866	8087
hsa-miR-6735-5p	5p	MIMAT0027371	CAGGGCAGAGGGCACAGGAAUCUGA	AGGGCA	25	Yes	-	non-canonical_miRNA	hsa-mir-6735	MI0022580	GCAGCCAGGGCAGAGGGCACAGGAAUCUGAGGUGACUGGCACAGAAGACUCAGGCCUGUGGCUCCUCCCUCAG	chr1:43448539-43448611(+)	-	-	6735	p1@ENST00000357658	ENST00000562955.1	26	29	46	17	0	25
hsa-miR-548t-3p	3p	MIMAT0022730	AAAAACCACAAUUACUUUUGCACCA	AAAACC	25	Yes	-	non-canonical_miRNA	hsa-mir-548t	MI0014164	AGGGUGGUGCAAAAGUGAUCGUGGUUUUUGCAAUUUUUUAAUGACAAAAACCACAAUUACUUUUGCACCAACCU	chr4:173268160-173268233(+)	MIPF0000317	mir-548	548t	p1@GALNT7	ENST00000512285.1	23	0	8	4	0	0
hsa-miR-548aa	5p	MIMAT0018447	AAAAACCACAAUUACUUUUGCACCA	AAAACC	25	NO	-	non-canonical_miRNA	hsa-mir-548aa-1	MI0016689	CUUUAUUAGUCUGGUGCAAAAGAAACUGUGGUUUUUGCCAUUACUUUUACAGGCAAAAACCACAAUUACUUUUGCACCAACCUAAUAUAACUUGUUU	chr8:123348034-123348130(+)	MIPF0000317	mir-548	548aa-1	Unknown	Unknown	24	0	8	4	0	2
hsa-miR-548aa	5p	MIMAT0018447	AAAAACCACAAUUACUUUUGCACCA	AAAACC	25	NO	-	non-canonical_miRNA	hsa-mir-548aa-2	MI0016690	UUUUAUUAGGUUGGUGCAAAAGAAACUGUGGUUUUUGCCAUUACUUUCAAUGGCAAAAACCACAAUUACUUUUGCACCAACCUAAAUCUUCCCUCUC	chr17:67471489-67471585(+)	MIPF0000317	mir-548	548aa-2	p1@PITPNC1	NM_181671	24	0	8	4	0	2
hsa-miR-3180-5p	5p	MIMAT0015057	CUUCCAGACGCUCCGCCCCACGUCG	UUCCAG	25	Yes	Mature_miRNA	canonical_hsa-specific_miRNA	hsa-mir-3180-3	MI0014217	CAGUGCGACGGGCGGAGCUUCCAGACGCUCCGCCCCACGUCGCAUGCGCCCCGGGAAAGCGUGGGGCGGAGCUUCCGGAGGCCCCGCCCUGCUG	chr16:18402178-18402271(-)	MIPF0000894	mir-3180	3180-3,3179-3,3670-3	Unknown	Unknown	8	12	8	0	0	10
hsa-miR-3180-5p	5p	MIMAT0015057	CUUCCAGACGCUCCGCCCCACGUCG	UUCCAG	25	Yes	Mature_miRNA	canonical_hsa-specific_miRNA	hsa-mir-3180-2	MI0014215	GCGACGGGCGGAGCUUCCAGACGCUCCGCCCCACGUCGCAUGCGCCCCGGGAAAGCGUGGGGCGGAGCUUCCGGAGGCCCCGCCCUGC	chr16:16309879-16309966(+)	MIPF0000894	mir-3180	3180-2,3179-2,3670-2	Unknown	Unknown	8	12	8	0	0	10
hsa-miR-3180-5p	5p	MIMAT0015057	CUUCCAGACGCUCCGCCCCACGUCG	UUCCAG	25	Yes	Mature_miRNA	canonical_hsa-specific_miRNA	hsa-mir-3180-1	MI0014214	CAGUGCGACGGGCGGAGCUUCCAGACGCUCCGCCCCACGUCGCAUGCGCCCCGGGAAAGCGUGGGGCGGAGCUUCCGGAGGCCCCGCCCUGCUG	chr16:14911220-14911313(+)	MIPF0000894	mir-3180	3179-1,3180-1,3670-1	Unknown	Unknown	8	12	8	0	0	10
hsa-miR-224-5p	5p	MIMAT0000281	UCAAGUCACUAGUGGUUCCGUUUAG	CAAGUC	25	Yes	Mature_miRNA	canonical_conserved_miRNA	hsa-mir-224	MI0000301	GGGCUUUCAAGUCACUAGUGGUUCCGUUUAGUAGAUGAUUGUGCAUUGUUUCAAAAUGGUGCCCUAGUGACUACAAAGCCC	chrX:151958578-151958658(-)	MIPF0000088	mir-224	224,452	p1@GABRE	NM_004961	354	102	1274	1687	176	77
hsa-miR-548t-3p	3p	-	AAAAACCACAAUUACUUUUGCACCA	AAAACC	25	-	-	-	hsa-mir-548aa-1	-	-	-	-	-	-	-	-	24	0	8	4	0	2
hsa-miR-548t-3p	3p	-	AAAAACCACAAUUACUUUUGCACCA	AAAACC	25	-	-	-	hsa-mir-548aa-2	-	-	-	-	-	-	-	-	24	0	8	4	0	2
hsa-miR-548aa	5p	-	AAAAACCACAAUUACUUUUGCACCA	AAAACC	25	-	-	-	hsa-mir-548t	-	-	-	-	-	-	-	-	23	0	8	4	0	0
hsa-miR-6738-3p	3p	MIMAT0027378	CUUCUGCCUGCAUUCUACUCCCAG	UUCUGC	24	Yes	-	non-canonical_miRNA	hsa-mir-6738	MI0022583	GAAGGCGAGGGGUAGAAGAGCACAGGGGUUCUGAUAAACCCUUCUGCCUGCAUUCUACUCCCAG	chr1:155951273-155951336(-)	-	-	6738	p1@ARHGEF2	NM_001162384	0	0	0	6	15	0
hsa-miR-3059-5p	5p	MIMAT0048633	UUUCCUCUCUGCCCCAUAGGGUGU	UUCCUC	24	NO	-	non-canonical_miRNA	hsa-mir-3059	MI0039499	AGGUGGUACACCCUUUCCUCUCUGCCCCAUAGGGUGUAGCUCUAACUACCCUCUAGGGAAGAGAAGGUUGGGUGAACAGCCU	chr12:86745068-86745149(-)	-	-	3059	Unknown	Unknown	36	24	0	11	0	0
hsa-miR-5009-5p	5p	MIMAT0021041	UUGGACUUUUUCAGAUUUGGGGAU	UGGACU	24	Yes	-	non-canonical_miRNA	hsa-mir-5009	MI0017877	GACCAGAAGUGUUUUGGAUUUUGGACUUUUUCAGAUUUGGGGAUAUUUGCAUUAUACUUAUCCUAAAUCUGAAAGUCCAAAACCUGAAAUGACCAAUAAG	chr15:89883931-89884030(-)	-	-	5009	p1@AP3S2,p1@C15orf38-AP3S2	ENST00000558011.1	7	0	8	5	0	47
hsa-miR-6511b-5p	5p	MIMAT0025847	CUGCAGGCAGAAGUGGGGCUGACA	UGCAGG	24	Yes	-	non-canonical_miRNA	hsa-mir-6511b-1	MI0022552	GGGACGGGGCCUGCAGGCAGAAGUGGGGCUGACAGGGCAGAGGGUUGCGCCCCCUCACCACCCCUUCUGCCUGCAGCGGUGGGCU	chr16:2106669-2106753(-)	MIPF0001382	mir-6511	6511b-1	p2@PKD1	NM_000296	5	82	61	63	34	90
hsa-miR-6511b-5p	5p	MIMAT0025847	CUGCAGGCAGAAGUGGGGCUGACA	UGCAGG	24	Yes	-	non-canonical_miRNA	hsa-mir-6511b-2	MI0023431	GGGGCCUGCAGGCAGAAGUGGGGCUGACAGGGCAGAGGGUUGCGCCCCCUCACCACCCCUUCUGCCUGCAG	chr16:15134075-15134145(-)	MIPF0001382	mir-6511	6511b-2	p1@PKD1P6	ENST00000343738.6	5	82	61	63	34	90
hsa-miR-6864-5p	5p	MIMAT0027628	UUGAAGGGACAAGUCAGAUAUGCC	UGAAGG	24	NO	-	non-canonical_miRNA	hsa-mir-6864	MI0022711	GAAAGUUGAAGGGACAAGUCAGAUAUGCCAUUAUGUGGGUCAUGAGGUGGUGAGACUUCUCUCCCUUCAG	chr17:4969702-4969771(-)	-	-	6864,6865	p1@CAMTA2	ENST00000572543.1	13	19	0	2	0	0
hsa-miR-939-5p	5p	MIMAT0004982	UGGGGAGCUGAGGCUCUGGGGGUG	GGGGAG	24	Yes	-	non-canonical_miRNA	hsa-mir-939	MI0005761	UGUGGGCAGGGCCCUGGGGAGCUGAGGCUCUGGGGGUGGCCGGGGCUGACCCUGGGCCUCUGCUCCCCAGUGUCUGACCGCG	chr8:144394149-144394230(-)	MIPF0000490	mir-939	939,1234,6849	p1@CPSF1	NM_013291	365	207	279	333	492	470
hsa-miR-5001-5p	5p	MIMAT0021021	AGGGCUGGACUCAGCGGCGGAGCU	GGGCUG	24	Yes	-	non-canonical_miRNA	hsa-mir-5001	MI0017867	AGCUCAGGGCGGCUGCGCAGAGGGCUGGACUCAGCGGCGGAGCUGGCUGCUGGCCUCAGUUCUGCCUCUGUCCAGGUCCUUGUGACCCGCCCGCUCUCCU	chr2:232550474-232550573(-)	-	-	5001	p1@TIGD1	ENST00000408957.3	0	14	17	7	0	20
hsa-miR-664b-5p	5p	MIMAT0022271	UGGGCUAAGGGAGAUGAUUGGGUA	GGGCUA	24	Yes	-	non-canonical_miRNA	hsa-mir-664b	MI0019134	UGGGCUAAGGGAGAUGAUUGGGUAGAAAGUAUUAUUCUAUUCAUUUGCCUCCCAGCCUACA	chrX:154768596-154768656(+)	MIPF0000300	mir-664	664b	p1@DKC1	ENST00000413910.1	1	53	95	84	9	80
hsa-miR-7974	5p	MIMAT0031177	AGGCUGUGAUGCUCUCCUGAGCCC	GGCUGU	24	NO	-	non-canonical_miRNA	hsa-mir-7974	MI0025750	GCUCGGCCCCCACAGCGAAACGGCCGCCUAAACCACCCAGGCCUUAUGGCUUCAUAGGCUGUGAUGCUCUCCUGAGCCC	chr19:11495544-11495622(-)	-	-	7974	p1@ZNF653	ENST00000590548.1	0	22	8	0	0	0
hsa-miR-1291	5p	MIMAT0005881	UGGCCCUGACUGAAGACCAGCAGU	GGCCCU	24	NO	-	non-canonical_miRNA	hsa-mir-1291	MI0006353	GGUAGAAUUCCAGUGGCCCUGACUGAAGACCAGCAGUUGUACUGUGGCUGUUGGUUUCAAGCAGAGGCCUAAAGGACUGUCUUCCUG	chr12:48654444-48654530(-)	MIPF0000599	mir-1291	1291	p1@KANSL2	ENST00000550347.1	18	9	39	34	41	26
hsa-miR-6894-5p	5p	MIMAT0027688	AGGAGGAUGGAGAGCUGGGCCAGA	GGAGGA	24	Yes	-	non-canonical_miRNA	hsa-mir-6894	MI0022741	CAAGAAGGAGGAUGGAGAGCUGGGCCAGACAUGCUCUUGCCUGCCCUCUUCCUCCAG	chrX:53198889-53198945(-)	-	-	6894,6895	p1@KDM5C	ENST00000404049.3	29	31	15	21	64	29
hsa-miR-7706	5p	MIMAT0030021	UGAAGCGCCUGUGCUCUGCCGAGA	GAAGCG	24	NO	-	non-canonical_miRNA	hsa-mir-7706	MI0025242	UGGAGCUGUGUGCAGGGCCAGCGCGGAGCCCGAGCAGCCGCGGUGAAGCGCCUGUGCUCUGCCGAGA	chr15:85380596-85380662(+)	-	-	7706	p1@AKAP13	ENST00000559362.1	361	147	361	147	167	432
hsa-miR-3137	5p	MIMAT0015005	UCUGUAGCCUGGGAGCAAUGGGGU	CUGUAG	24	NO	-	non-canonical_miRNA	hsa-mir-3137	MI0014160	UACAGGUCUGUAGCCUGGGAGCAAUGGGGUGUAUGGUAUAGGGGUAGCCUCGUGCUCCUGGGCUACAAACCUGUA	chr3:195134506-195134580(-)	-	-	3137	p1@XXYLT1	NM_152531	0	12	10	0	0	6
hsa-miR-5189-5p	5p	MIMAT0021120	UCUGGGCACAGGCGGAUGGACAGG	CUGGGC	24	NO	-	non-canonical_miRNA	hsa-mir-5189	MI0018168	GGCCCGCCUUUUAGGGGCCUCGCUGUCUGGGCACAGGCGGAUGGACAGGCUGGCCUCUGGAUGACCUGCCAACCGUCAGAGCCCAGACCCACGUGGCCUCAGUUGGGGACCAGG	chr16:88468918-88469031(+)	-	-	5189	p1@ZFPM1	ENST00000319555.3	57	6	151	70	0	188
hsa-miR-664a-5p	5p	MIMAT0005948	ACUGGCUAGGGAAAAUGAUUGGAU	CUGGCU	24	Yes	-	non-canonical_miRNA	hsa-mir-664a	MI0006442	GAACAUUGAAACUGGCUAGGGAAAAUGAUUGGAUAGAAACUAUUAUUCUAUUCAUUUAUCCCCAGCCUACAAAAUGAAAAAA	chr1:220200538-220200619(-)	MIPF0000300	mir-664	664a	p1@RAB3GAP2	ENST00000478976.1	291	276	1490	507	211	951
hsa-miR-6862-3p	3p	MIMAT0027626	CCUCACCCAGCUCUCUGGCCCUCU	CUCACC	24	Yes	-	non-canonical_miRNA	hsa-mir-6862-2	MI0026415	CGAAGCGGGCAUGCUGGGAGAGACUUUGUGAUUUGUCUCCAAAGCCUCACCCAGCUCUCUGGCCCUCUAG	chr16:28724252-28724321(+)	MIPF0001855	mir-6862	6862-2	p1@EIF3CL,p1@EIF3C	ENST00000564243.1	0	19	0	0	0	0
hsa-miR-6862-3p	3p	MIMAT0027626	CCUCACCCAGCUCUCUGGCCCUCU	CUCACC	24	Yes	-	non-canonical_miRNA	hsa-mir-6862-1	MI0022709	CGAAGCGGGCAUGCUGGGAGAGACUUUGUGAUUUGUCUCCAAAGCCUCACCCAGCUCUCUGGCCCUCUAG	chr16:28390982-28391051(-)	MIPF0001855	mir-6862	6862-1	p1@EIF3CL	NM_001099661	0	19	0	0	0	0
hsa-miR-4787-3p	3p	MIMAT0019957	GAUGCGCCGCCCACUGCCCCGCGC	AUGCGC	24	Yes	-	non-canonical_miRNA	hsa-mir-4787	MI0017434	CGGUCCAGACGUGGCGGGGGUGGCGGCGGCAUCCCGGACGGCCUGUGAGGGAUGCGCCGCCCACUGCCCCGCGCCGCCUGACCG	chr3:50675080-50675163(+)	-	-	4787	p1@MIR4787	NM_004947	13	14	12	12	7	9
hsa-miR-6750-5p	5p	MIMAT0027400	CAGGGAACAGCUGGGUGAGCUGCU	AGGGAA	24	NO	-	non-canonical_miRNA	hsa-mir-6750	MI0022595	GCUGUCAGGGAACAGCUGGGUGAGCUGCUGCCCCAGAGGCCCAGCAGGUGUCCAGAACUCACCCUCUGCUCCCAG	chr11:64898363-64898437(-)	-	-	192,194-2,6749,6750	p1@ATG2A	ENST00000377264.3	212	133	272	146	106	399
hsa-miR-641	5p	MIMAT0003311	AAAGACAUAGGAUAGAGUCACCUC	AAGACA	24	NO	-	non-canonical_miRNA	hsa-mir-641	MI0003656	UGGGUGAAAGGAAGGAAAGACAUAGGAUAGAGUCACCUCUGUCCUCUGUCCUCUACCUAUAGAGGUGACUGUCCUAUGUCUUUCCUUCCUCUUACCCCU	chr19:40282543-40282641(-)	MIPF0000679	mir-641	641	p1@AKT2	ENST00000584288.1	4	21	109	159	26	10
hsa-miR-3609	5p	MIMAT0017986	CAAAGUGAUGAGUAAUACUGGCUG	AAAGUG	24	NO	-	non-canonical_miRNA	hsa-mir-3609	MI0015999	GUAACAGUAACUUUUAUUCUCAUUUUCCUUUUCUCUACCUUGUAGAGAAGCAAAGUGAUGAGUAAUACUGGCUGGAGCCC	chr7:98881650-98881729(+)	-	-	3609	p1@TRRAP	NM_001244580	25	21	20	19	51	7
hsa-miR-515-5p	5p	MIMAT0002826	UUCUCCAAAAGAAAGCACUUUCUG	UCUCCA	24	Yes	Mature_miRNA	canonical_hsa-specific_miRNA	hsa-mir-515-1	MI0003144	UCUCAUGCAGUCAUUCUCCAAAAGAAAGCACUUUCUGUUGUCUGAAAGCAGAGUGCCUUCUUUUGGAGCGUUACUGUUUGAGA	chr19:53679003-53679085(+)	MIPF0000020	mir-515	512-1,512-2,498,520e,515-1,519e,520f,515-2,519c,520a,526b,519b,525,523,518f,520b,518b,526a-1,520c,518c,524,517a,519d,521-2,520d,517b,520g,516b-2,526a-2,518e,518a-1,518d,516b-1,518a-2,517c,520h,521-1,522,519a-1,527,516a-1,516a-2,519a-2,1323,1283-1,1283-2	Unknown	Unknown	0	27	0	0	16	0
hsa-miR-515-5p	5p	MIMAT0002826	UUCUCCAAAAGAAAGCACUUUCUG	UCUCCA	24	Yes	Mature_miRNA	canonical_hsa-specific_miRNA	hsa-mir-515-2	MI0003147	UCUCAUGCAGUCAUUCUCCAAAAGAAAGCACUUUCUGUUGUCUGAAAGCAGAGUGCCUUCUUUUGGAGCGUUACUGUUUGAGA	chr19:53685009-53685091(+)	MIPF0000020	mir-515	512-1,512-2,498,520e,515-1,519e,520f,515-2,519c,520a,526b,519b,525,523,518f,520b,518b,526a-1,520c,518c,524,517a,519d,521-2,520d,517b,520g,516b-2,526a-2,518e,518a-1,518d,516b-1,518a-2,517c,520h,521-1,522,519a-1,527,516a-1,516a-2,519a-2,1323,1283-1,1283-2	Unknown	Unknown	0	27	0	0	16	0
hsa-miR-3138	5p	MIMAT0015006	UGUGGACAGUGAGGUAGAGGGAGU	GUGGAC	24	NO	Mature_miRNA	canonical_hsa-specific_miRNA	hsa-mir-3138	MI0014161	CCCUCCUCGGCACUUCCCCCACCUCACUGCCCGGGUGCCCACAAGACUGUGGACAGUGAGGUAGAGGGAGUGCCGAGGAGGG	chr4:10078611-10078692(-)	MIPF0001428	mir-3138	3138	p1@WDR1	ENST00000502702.1	6	42	110	92	18	28
hsa-miR-2277-5p	5p	MIMAT0017352	AGCGCGGGCUGAGCGCUGCCAGUC	GCGCGG	24	Yes	Mature_miRNA	canonical_hsa-specific_miRNA	hsa-mir-2277	MI0011284	GUGCUUCCUGCGGGCUGAGCGCGGGCUGAGCGCUGCCAGUCAGCGCUCACAUUAAGGCUGACAGCGCCCUGCCUGGCUCGGCCGGCGAAGCUC	chr5:93620696-93620788(-)	-	-	2277	p1@FAM172A	ENST00000395965.3	29	73	87	55	19	33
hsa-miR-182-5p	5p	MIMAT0000259	UUUGGCAAUGGUAGAACUCACACU	UUGGCA	24	Yes	Mature_miRNA	canonical_conserved_miRNA	hsa-mir-182	MI0000272	GAGCUGCUUGCCUCCCCCCGUUUUUGGCAAUGGUAGAACUCACACUGGUGAGGUAACAGGAUCCGGUGGUUCUAGACUUGCCAACUAUGGGGCGAGGACUCAGCCGGCAC	chr7:129770383-129770492(-)	MIPF0000116	mir-182	96,182,183	p@chr7:129420052..129420074,-	curation	7454	4424	11592	8183	3857	15971
hsa-miR-1301-3p	3p	MIMAT0005797	UUGCAGCUGCCUGGGAGUGACUUC	UGCAGC	24	Yes	Mature_miRNA	canonical_conserved_miRNA	hsa-mir-1301	MI0003815	GGAUUGUGGGGGGUCGCUCUAGGCACCGCAGCACUGUGCUGGGGAUGUUGCAGCUGCCUGGGAGUGACUUCACACAGUCCUC	chr2:25328640-25328721(-)	MIPF0000742	mir-1301	1301	p1@DNMT3A	NM_022552	591	957	2499	1197	782	731
hsa-miR-155-5p	5p	MIMAT0000646	UUAAUGCUAAUCGUGAUAGGGGUU	UAAUGC	24	Yes	Mature_miRNA	canonical_conserved_miRNA	hsa-mir-155	MI0000681	CUGUUAAUGCUAAUCGUGAUAGGGGUUUUUGCCUCCAACUGACUCCUACAUAUUAGCAUUAACAG	chr21:25573980-25574044(+)	MIPF0000157	mir-155	155	p1@MIR155HG	NR_001458	729	900	2969	2466	934	684
hsa-miR-7-5p	5p	MIMAT0000252	UGGAAGACUAGUGAUUUUGUUGUU	GGAAGA	24	Yes	Mature_miRNA	canonical_conserved_miRNA	hsa-mir-7-1	MI0000263	UUGGAUGUUGGCCUAGUUCUGUGUGGAAGACUAGUGAUUUUGUUGUUUUUAGAUAACUAAAUCGACAACAAAUCACAGUCUGCCAUAUGGCACAGGCCAUGCCUCUACAG	chr9:83969748-83969857(-)	MIPF0000022	mir-7	7-1	p1@HNRNPK	ENST00000360384.5	33419	62090	31366	25482	31321	16155
hsa-miR-7-5p	5p	MIMAT0000252	UGGAAGACUAGUGAUUUUGUUGUU	GGAAGA	24	Yes	Mature_miRNA	canonical_conserved_miRNA	hsa-mir-7-3	MI0000265	AGAUUAGAGUGGCUGUGGUCUAGUGCUGUGUGGAAGACUAGUGAUUUUGUUGUUCUGAUGUACUACGACAACAAGUCACAGCCGGCCUCAUAGCGCAGACUCCCUUCGAC	chr19:4770670-4770779(+)	MIPF0000022	mir-7	7-3	p1@MIR7-3HG	ENST00000317292.3	33263	61920	31287	25462	31226	16127
hsa-miR-7-5p	5p	MIMAT0000252	UGGAAGACUAGUGAUUUUGUUGUU	GGAAGA	24	Yes	Mature_miRNA	canonical_conserved_miRNA	hsa-mir-7-2	MI0000264	CUGGAUACAGAGUGGACCGGCUGGCCCCAUCUGGAAGACUAGUGAUUUUGUUGUUGUCUUACUGCGCUCAACAACAAAUCCCAGUCUACCUAAUGGUGCCAGCCAUCGCA	chr15:88611825-88611934(+)	MIPF0000022	mir-7	7-2,1179,3529	p@chr15:89147906..89147920,+	curation	33639	62791	31520	25725	31547	16287
hsa-miR-125a-5p	5p	MIMAT0000443	UCCCUGAGACCCUUUAACCUGUGA	CCCUGA	24	Yes	Mature_miRNA	canonical_conserved_miRNA	hsa-mir-125a	MI0000469	UGCCAGUCUCUAGGUCCCUGAGACCCUUUAACCUGUGAGGACAUCCAGGGUCACAGGUGAGGUUCUUGGGAGCCUGGCGUCUGGCC	chr19:51693254-51693339(+)	MIPF0000033	mir-10	let7e,125a,99b	p@chr19:52192629..52192640,+	curation	15951	28970	19829	14487	18544	6891
hsa-miR-1247-3p	3p	MIMAT0022721	CCCCGGGAACGUCGAGACUGGAGC	CCCGGG	24	Yes	Star_miRNA	canonical_conserved_miRNA	hsa-mir-1247	MI0006382	CCGCUUGCCUCGCCCAGCGCAGCCCCGGCCGCUGGGCGCACCCGUCCCGUUCGUCCCCGGACGUUGCUCUCUACCCCGGGAACGUCGAGACUGGAGCGCCCGAACUGAGCCACCUUCGCGGACCCCGAGAGCGGCG	chr14:101560287-101560422(-)	MIPF0000669	mir-1247	1247	p1@DIO3OS,p1@MIR1247	ENST00000553729.1	14	8	16	0	0	0
hsa-miR-3613-3p	3p	MIMAT0017991	ACAAAAAAAAAAGCCCAACCCUUC	CAAAAA	24	Yes	Star_miRNA	canonical_conserved_miRNA	hsa-mir-3613	MI0016003	UGGUUGGGUUUGGAUUGUUGUACUUUUUUUUUUGUUCGUUGCAUUUUUAGGAACAAAAAAAAAAGCCCAACCCUUCACACCACUUCA	chr13:49996415-49996501(-)	MIPF0001411	mir-3613	3613	p1@DLEU2	NR_002612	18	0	26	0	0	11
hsa-miR-362-5p	5p	MIMAT0000705	AAUCCUUGGAACCUAGGUGUGAGU	AUCCUU	24	Yes	Mature_miRNA	canonical_conserved_miRNA	hsa-mir-362	MI0000762	CUUGAAUCCUUGGAACCUAGGUGUGAGUGCUAUUUCAGUGCAACACACCUAUUCAAGGAUUCAAA	chrX:50008964-50009028(+)	MIPF0000209	mir-362	188,362,500a,501,502,532,660,500b	p1@CLCN5	ENST00000376091.3	199	146	158	122	98	526
hsa-miR-1277-5p	5p	MIMAT0022724	AAAUAUAUAUAUAUAUGUACGUAU	AAUAUA	24	Yes	Mature_miRNA	canonical_conserved_miRNA	hsa-mir-1277	MI0006419	ACCUCCCAAAUAUAUAUAUAUAUGUACGUAUGUGUAUAUAAAUGUAUACGUAGAUAUAUAUGUAUUUUUGGUGGGUUU	chrX:118386394-118386471(+)	MIPF0001937	mir-1277	1277	p1@WDR44	ENST00000371825.3	47	0	26	54	0	0
hsa-miR-6511b-5p	5p	-	CUGCAGGCAGAAGUGGGGCUGACA	UGCAGG	24	-	-	-	hsa-mir-6511a-2	-	-	-	-	-	-	-	-	5	82	61	63	34	90
hsa-miR-6511b-5p	5p	-	CUGCAGGCAGAAGUGGGGCUGACA	UGCAGG	24	-	-	-	hsa-mir-6511a-1	-	-	-	-	-	-	-	-	5	82	61	63	34	90
hsa-miR-6511b-5p	5p	-	CUGCAGGCAGAAGUGGGGCUGACA	UGCAGG	24	-	-	-	hsa-mir-6511a-4	-	-	-	-	-	-	-	-	5	82	61	63	34	90
hsa-miR-6511b-5p	5p	-	CUGCAGGCAGAAGUGGGGCUGACA	UGCAGG	24	-	-	-	hsa-mir-6511a-3	-	-	-	-	-	-	-	-	5	82	61	63	34	90
hsa-miR-6513-5p	5p	MIMAT0025482	UUUGGGAUUGACGCCACAUGUCU	UUGGGA	23	Yes	-	non-canonical_miRNA	hsa-mir-6513	MI0022225	GCUUUGGGAUUGACGCCACAUGUCUCAGGUCCCCAGCUGAGUCAAGUGUCAUCUGUCCCUAGGC	chr2:218280125-218280188(-)	-	-	6513	p1@TMBIM1	ENST00000437694.2	6	0	14	21	2	14
hsa-miR-4665-5p	5p	MIMAT0019739	CUGGGGGACGCGUGAGCGCGAGC	UGGGGG	23	NO	-	non-canonical_miRNA	hsa-mir-4665	MI0017295	CUCGAGGUGCUGGGGGACGCGUGAGCGCGAGCCGCUUCCUCACGGCUCGGCCGCGGCGCGUAGCCCCCGCCACAUCGGG	chr9:6007826-6007904(+)	-	-	4665	p1@MIR4665	curation	113	112	565	345	113	73
hsa-miR-6724-5p	5p	MIMAT0025856	CUGGGCCCGCGGCGGGCGUGGGG	UGGGCC	23	NO	-	non-canonical_miRNA	hsa-mir-6724-2	MI0031516	CGCUGCGCUUCUGGGCCCGCGGCGGGCGUGGGGCUGCCCGGGCCGGUCGACCAGCGCGCCGUAGCUCCCGAGGCCCGAGCCGCGACCCGCGG	chr21:8249505-8249596(+)	MIPF0001920	mir-6724	6724-2,10401	Unknown	Unknown	21	3	91	67	43	6
hsa-miR-6724-5p	5p	MIMAT0025856	CUGGGCCCGCGGCGGGCGUGGGG	UGGGCC	23	NO	-	non-canonical_miRNA	hsa-mir-6724-3	MI0031517	CGCUGCGCUUCUGGGCCCGCGGCGGGCGUGGGGCUGCCCGGGCCGGUCGACCAGCGCGCCGUAGCUCCCGAGGCCCGAGCCGCGACCCGCGG	chr21:8388362-8388453(+)	MIPF0001920	mir-6724	6724-3,10401	Unknown	Unknown	21	3	91	67	43	6
hsa-miR-6724-5p	5p	MIMAT0025856	CUGGGCCCGCGGCGGGCGUGGGG	UGGGCC	23	NO	-	non-canonical_miRNA	hsa-mir-6724-4	MI0031518	CGCUGCGCUUCUGGGCCCGCGGCGGGCGUGGGGCUGCCCGGGCCGGUCGACCAGCGCGCCGUAGCUCCCGAGGCCCGAGCCGCGACCCGCGG	chr21:8432530-8432621(+)	MIPF0001920	mir-6724	6724-4,10401,10396b	Unknown	Unknown	21	3	91	67	43	6
hsa-miR-6724-5p	5p	MIMAT0025856	CUGGGCCCGCGGCGGGCGUGGGG	UGGGCC	23	NO	-	non-canonical_miRNA	hsa-mir-6724-1	MI0022559	CGCUGCGCUUCUGGGCCCGCGGCGGGCGUGGGGCUGCCCGGGCCGGUCGACCAGCGCGCCGUAGCUCCCGAGGCCCGAGCCGCGACCCGCGG	chr21:8205315-8205406(+)	MIPF0001920	mir-6724	3648-1,6724-1,10401	Unknown	Unknown	21	3	91	67	43	6
hsa-miR-6780a-5p	5p	MIMAT0027460	UUGGGAGGGAAGACAGCUGGAGA	UGGGAG	23	Yes	-	non-canonical_miRNA	hsa-mir-6780a	MI0022625	GACACUUGGGAGGGAAGACAGCUGGAGAGUAUGGUCACAGCAGCAUCCUCCUCUGUUUUCUUUCCUAG	chr17:42708084-42708151(-)	-	-	6780a	p1@EZH1	ENST00000428826.2	56	48	88	52	79	158
hsa-miR-6772-3p	3p	MIMAT0027445	UUGCUCCUGACUCUGUGCCCACA	UGCUCC	23	NO	-	non-canonical_miRNA	hsa-mir-6772	MI0022617	AGGCCUGGGUGUAGGCUGGAGCUGAGGACUGAGGCUCACCUUGCUCCUGACUCUGUGCCCACAG	chr16:57772289-57772352(-)	-	-	6772	p1@KIFC3	ENST00000569112.1	5	0	32	0	0	0
hsa-miR-6821-5p	5p	MIMAT0027542	GUGCGUGGUGGCUCGAGGCGGGG	UGCGUG	23	NO	-	non-canonical_miRNA	hsa-mir-6821	MI0022666	GUGCGUGGUGGCUCGAGGCGGGGGUGGGGGCCUCGCCCUGCUUGGGCCCUCCCUGACCUCUCCGCUCCGCACAG	chr22:49962866-49962939(+)	-	-	6821	p1@PIM3	ENST00000360612.4	29	53	20	34	32	34
hsa-miR-4658	5p	MIMAT0019725	GUGAGUGUGGAUCCUGGAGGAAU	UGAGUG	23	NO	-	non-canonical_miRNA	hsa-mir-4658	MI0017286	GCUGCCCUUCACUCAGAGCAUCUACACCCACUACCGGUGAGUGUGGAUCCUGGAGGAAUCGUGGC	chr7:100156605-100156669(-)	-	-	4658	p1@C7orf43	ENST00000456769.1	0	13	19	8	1	12
hsa-miR-6734-5p	5p	MIMAT0027369	UUGAGGGGAGAAUGAGGUGGAGA	UGAGGG	23	Yes	-	non-canonical_miRNA	hsa-mir-6734	MI0022579	AGAACUUGAGGGGAGAAUGAGGUGGAGAAGCCCAGGUUCUGAAUCCCCUUCCCUCACUCUUCUCUCAG	chr1:43364648-43364715(-)	-	-	6734	p1@ELOVL1	ENST00000413844.2	552	253	333	396	611	574
hsa-miR-203b-3p	3p	MIMAT0019814	UUGAACUGUUAAGAACCACUGGA	UGAACU	23	Yes	-	non-canonical_miRNA	hsa-mir-203b	MI0017343	GCGCCCGCCGGGUCUAGUGGUCCUAAACAUUUCACAAUUGCGCUACAGAACUGUUGAACUGUUAAGAACCACUGGACCCAGCGCGC	chr14:104117418-104117503(-)	MIPF0000108	mir-203	203a,203b	Unknown	Unknown	35	22	0	0	1	4
hsa-miR-6873-3p	3p	MIMAT0027647	UUCUCUCUGUCUUUCUCUCUCAG	UCUCUC	23	NO	-	non-canonical_miRNA	hsa-mir-6873	MI0022720	CCCAGCAGAGGGAAUACAGAGGGCAAUCAGGACUGGGUCAUUCUCUCUGUCUUUCUCUCUCAG	chr6:33287227-33287289(-)	-	-	6834,6873	p1@WDR46	NM_001164267	0	26	5	0	27	4
hsa-miR-1229-3p	3p	MIMAT0005584	CUCUCACCACUGCCCUCCCACAG	UCUCAC	23	Yes	-	non-canonical_miRNA	hsa-mir-1229	MI0006319	GUGGGUAGGGUUUGGGGGAGAGCGUGGGCUGGGGUUCAGGGACACCCUCUCACCACUGCCCUCCCACAG	chr5:179798278-179798346(-)	-	-	1229	p1@MGAT4B	ENST00000292591.7	6	0	17	9	11	3
hsa-miR-6866-5p	5p	MIMAT0027632	UUAGAGGCUGGAAUAGAGAUUCU	UAGAGG	23	Yes	-	non-canonical_miRNA	hsa-mir-6866	MI0022713	CCAUUUUAGAGGCUGGAAUAGAGAUUCUUGAGGCUUGGAAGAGUAAGGAUCCCUUUAUCUGUCCUCUAG	chr17:40161933-40162001(+)	-	-	6866	p1@CASC3	ENST00000581849.1	10	10	8	29	18	20
hsa-miR-3691-5p	5p	MIMAT0018120	AGUGGAUGAUGGAGACUCGGUAC	GUGGAU	23	Yes	-	non-canonical_miRNA	hsa-mir-3691	MI0016092	UUGAGGCACUGGGUAGUGGAUGAUGGAGACUCGGUACCCACUGCUGAGGGUGGGGACCAAGUCUGCGUCAUCCUCUCCUCAGUGCCUCAA	chr6:5148233-5148322(-)	-	-	3691	p1@LYRM4	ENST00000468929.1	19	6	62	21	46	79
hsa-miR-3190-3p	3p	MIMAT0022839	UGUGGAAGGUAGACGGCCAGAGA	GUGGAA	23	Yes	-	non-canonical_miRNA	hsa-mir-3190	MI0014235	CUGGGGUCACCUGUCUGGCCAGCUACGUCCCCACGGCCCUUGUCAGUGUGGAAGGUAGACGGCCAGAGAGGUGACCCCGG	chr19:47226942-47227021(+)	MIPF0001251	mir-3190	3190,3191	Unknown	Unknown	8	0	39	6	0	19
hsa-miR-636	5p	MIMAT0003306	UGUGCUUGCUCGUCCCGCCCGCA	GUGCUU	23	NO	-	non-canonical_miRNA	hsa-mir-636	MI0003651	UGGCGGCCUGGGCGGGAGCGCGCGGGCGGGGCCGGCCCCGCUGCCUGGAAUUAACCCCGCUGUGCUUGCUCGUCCCGCCCGCAGCCCUAGGCGGCGUCG	chr17:76736450-76736548(-)	MIPF0000524	mir-636	636	p1@SRSF2	ENST00000452355.3	89	19	73	23	25	125
hsa-miR-668-3p	3p	MIMAT0003881	UGUCACUCGGCUCGGCCCACUAC	GUCACU	23	NO	-	non-canonical_miRNA	hsa-mir-668	MI0003761	GGUAAGUGCGCCUCGGGUGAGCAUGCACUUAAUGUGGGUGUAUGUCACUCGGCUCGGCCCACUACC	chr14:101055258-101055323(+)	MIPF0000357	mir-668	134,154,299,376c,369,376a-1,377,379,380,381,382,323a,329-1,329-2,409,412,410,376b,485,487a,494,495,496,539,544a,376a-2,487b,411,654,655,656,758,668,1185-2,1185-1,300,541,889,543,1197,1193,323b	p1@MEG3	Gtl2-Dio3	137	211	76	30	61	44
hsa-miR-4732-5p	5p	MIMAT0019855	UGUAGAGCAGGGAGCAGGAAGCU	GUAGAG	23	NO	-	non-canonical_miRNA	hsa-mir-4732	MI0017369	GAGGGAGCUGUAGAGCAGGGAGCAGGAAGCUGUGUGUGUCCAGCCCUGACCUGUCCUGUUCUGCCCCCAGCCCCUC	chr17:28861655-28861730(-)	-	-	144,451a,451b,4732	p1@MIR4732	ENST00000582320.2	553	191	248	534	428	1612
hsa-miR-6503-5p	5p	MIMAT0025462	AGGUCUGCAUUCAAAUCCCCAGA	GGUCUG	23	Yes	-	non-canonical_miRNA	hsa-mir-6503	MI0022215	AAUGGUCCCCCCAGGGAGGUCUGCAUUCAAAUCCCCAGAAGCUGAGGAUUAGGGGACUAGGAUGCAGACCUCCCUGGGGGACCAUU	chr11:60209071-60209156(-)	-	-	6503	p1@MS4A4E	ENST00000532442.1	0	0	5	1	12	18
hsa-miR-4741	5p	MIMAT0019871	CGGGCUGUCCGGAGGGGUCGGCU	GGGCUG	23	NO	-	non-canonical_miRNA	hsa-mir-4741	MI0017379	CGGGCGGGGCGGGUCCGGCCGCCUCCGAGCCCGGCCGGCAGCCCCCGGCCUUAAAGCGCGGGCUGUCCGGAGGGGUCGGCUUUCCCACCG	chr18:22933349-22933438(+)	-	-	4741	p1@MIR4741	NM_002894	16	34	20	52	12	20
hsa-miR-4726-5p	5p	MIMAT0019845	AGGGCCAGAGGAGCCUGGAGUGG	GGGCCA	23	NO	-	non-canonical_miRNA	hsa-mir-4726	MI0017363	AGGGCCAGAGGAGCCUGGAGUGGUCGGGUCGACUGAACCCAGGUUCCCUCUGGCCGCA	chr17:38719691-38719748(+)	-	-	4726	p1@MLLT6	ENST00000325718.7	1	8	21	39	22	14
hsa-miR-6721-5p	5p	MIMAT0025852	UGGGCAGGGGCUUAUUGUAGGAG	GGGCAG	23	NO	-	non-canonical_miRNA	hsa-mir-6721	MI0022556	CCCUCAUCUCUGGGCAGGGGCUUAUUGUAGGAGUCUCUGAAGAGAGCUGUGGACUGACCUGCUUUAACCCUUCCCCAGGUUCCCAUU	chr6:32170030-32170116(-)	-	-	6721,6833	p1@AGPAT1	ENST00000412465.2	5	12	49	21	4	8
hsa-miR-3199	5p	MIMAT0015084	AGGGACUGCCUUAGGAGAAAGUU	GGGACU	23	NO	-	non-canonical_miRNA	hsa-mir-3199-2	MI0014248	GUGACUCCCAGGGACUGCCUUAGGAGAAAGUUUCUGGAAUGUCAGAACUUCCAGAAACUUUCUCCUAAGGCAGUCCCUGGAGUCAC	chr22:27920526-27920611(+)	MIPF0001026	mir-3199	3199-1,3199-2	p1@TTC28-AS1	ENST00000452612.1	0	0	36	10	0	17
hsa-miR-3199	5p	MIMAT0015084	AGGGACUGCCUUAGGAGAAAGUU	GGGACU	23	NO	-	non-canonical_miRNA	hsa-mir-3199-1	MI0014247	GGUGACUCCAGGGACUGCCUUAGGAGAAAGUUUCUGGAAGUUCUGACAUUCCAGAAACUUUCUCCUAAGGCAGUCCCUGGGAGUCACU	chr22:27920525-27920612(-)	MIPF0001026	mir-3199	3199-1,3199-2	Unknown	Unknown	0	0	36	10	0	17
hsa-miR-4668-5p	5p	MIMAT0019745	AGGGAAAAAAAAAAGGAUUUGUC	GGGAAA	23	Yes	-	non-canonical_miRNA	hsa-mir-4668	MI0017298	AGGGAAAAAAAAAAGGAUUUGUCUUGUAGCCAGGAUAUUGUUUUAAAGAAAAUCCUUUUUGUUUUUCCAG	chr9:111932100-111932169(+)	-	-	4668	p1@UGCG	ENST00000374279.3	57	13	112	39	66	126
hsa-miR-6762-3p	3p	MIMAT0027425	UGGCUGCUUCCCUUGGUCUCCAG	GGCUGC	23	NO	-	non-canonical_miRNA	hsa-mir-6762	MI0022607	AGAGCCGGGGCCAUGGAGCAGCCUGUGUAGACGGGGACCUGCCCUGCAUGGGCACCCCCUCACUGGCUGCUUCCCUUGGUCUCCAG	chr12:113291523-113291608(+)	-	-	6762	p1@TPCN1	ENST00000552077.1	0	6	17	15	9	3
hsa-miR-4743-5p	5p	MIMAT0019874	UGGCCGGAUGGGACAGGAGGCAU	GGCCGG	23	NO	-	non-canonical_miRNA	hsa-mir-4743	MI0017381	GCUGGCCGGAUGGGACAGGAGGCAUGAAUGAGCCAUCUUUCCAAUGCCUUUCUGUCUUUUCUGGUCCAG	chr18:48670600-48670668(+)	MIPF0001384	mir-4743	4743	p1@CTIF	ENST00000256413.3	0	16	17	7	0	2
hsa-miR-1538	5p	MIMAT0007400	CGGCCCGGGCUGCUGCUGUUCCU	GGCCCG	23	NO	-	non-canonical_miRNA	hsa-mir-1538	MI0007259	GGGAACAGCAGCAACAUGGGCCUCGCUUCCUGCCGGCGCGGCCCGGGCUGCUGCUGUUCCU	chr16:69565808-69565868(-)	MIPF0000903	mir-1538	1538	Unknown	Unknown	2	15	26	13	0	22
hsa-miR-1255a	5p	MIMAT0005906	AGGAUGAGCAAAGAAAGUAGAUU	GGAUGA	23	NO	-	non-canonical_miRNA	hsa-mir-1255a	MI0006389	AUUGGAAAUCCUUUGAGUUGCUUCUCAAGGAUGAGCAAAGAAAGUAGAUUUUUUAGAUUCUAAAGAAACUAUCUUCUUUGCUCAUCCUUGAGAAGCAACUCCUUAUCCAUUAA	chr4:101330302-101330414(-)	MIPF0000506	mir-1255	1255a	p1@PPP3CA	ENST00000394854.3	0	31	80	5	21	7
hsa-miR-767-5p	5p	MIMAT0003882	UGCACCAUGGUUGUCUGAGCAUG	GCACCA	23	Yes	-	non-canonical_miRNA	hsa-mir-767	MI0003763	GCUUUUAUAUUGUAGGUUUUUGCUCAUGCACCAUGGUUGUCUGAGCAUGCAGCAUGCUUGUCUGCUCAUACCCCAUGGUUUCUGAGCAGGAACCUUCAUUGUCUACUGC	chrX:152393421-152393529(-)	MIPF0000552	mir-767	105-1,105-2,767	p1@GABRA3	ENST00000370314.4	10	0	16	0	8	7
hsa-miR-4745-5p	5p	MIMAT0019878	UGAGUGGGGCUCCCGGGACGGCG	GAGUGG	23	Yes	-	non-canonical_miRNA	hsa-mir-4745	MI0017384	GUGAGUGGGGCUCCCGGGACGGCGCCCGCCCUGGCCCUGGCCCGGCGACGUCUCACGGUCCC	chr19:804940-805001(+)	-	-	3187,4745	p1@PTBP1	ENST00000394601.4	16	12	36	3	1	40
hsa-miR-3679-5p	5p	MIMAT0018104	UGAGGAUAUGGCAGGGAAGGGGA	GAGGAU	23	Yes	-	non-canonical_miRNA	hsa-mir-3679	MI0016080	CGUGGUGAGGAUAUGGCAGGGAAGGGGAGUUUCCCUCUAUUCCCUUCCCCCCAGUAAUCUUCAUCAUG	chr2:134127125-134127192(+)	-	-	3679	p1@MGAT5	ENST00000481801.1	12	30	27	56	14	26
hsa-miR-6837-3p	3p	MIMAT0027577	CCUUCACUGUGACUCUGCUGCAG	CUUCAC	23	Yes	-	non-canonical_miRNA	hsa-mir-6837	MI0022683	GUGGGACCAGGGCCAGCAGGGAAUGUCAGGGCCACCCCUGACCUUCACUGUGACUCUGCUGCAG	chr7:44051766-44051829(+)	-	-	6837	p1@DBNL	ENST00000464762.1	0	0	43	0	0	2
hsa-miR-4742-3p	3p	MIMAT0019873	UCUGUAUUCUCCUUUGCCUGCAG	CUGUAU	23	Yes	-	non-canonical_miRNA	hsa-mir-4742	MI0017380	UCAGGCAAAGGGAUAUUUACAGAUACUUUUUAAAAUUUGUUUGAGUUGAGGCAGAUUAAAUAUCUGUAUUCUCCUUUGCCUGCAG	chr1:224398227-224398311(-)	MIPF0001552	mir-4742	4742	p1@WDR26	NM_001115113	19	17	23	15	27	29
hsa-miR-6511b-3p	3p	MIMAT0025848	CCUCACCACCCCUUCUGCCUGCA	CUCACC	23	Yes	-	non-canonical_miRNA	hsa-mir-6511b-2	MI0023431	GGGGCCUGCAGGCAGAAGUGGGGCUGACAGGGCAGAGGGUUGCGCCCCCUCACCACCCCUUCUGCCUGCAG	chr16:15134075-15134145(-)	MIPF0001382	mir-6511	6511b-2	p1@PKD1P6	ENST00000343738.6	71	162	29	36	53	28
hsa-miR-6511b-3p	3p	MIMAT0025848	CCUCACCACCCCUUCUGCCUGCA	CUCACC	23	Yes	-	non-canonical_miRNA	hsa-mir-6511b-1	MI0022552	GGGACGGGGCCUGCAGGCAGAAGUGGGGCUGACAGGGCAGAGGGUUGCGCCCCCUCACCACCCCUUCUGCCUGCAGCGGUGGGCU	chr16:2106669-2106753(-)	MIPF0001382	mir-6511	6511b-1	p2@PKD1	NM_000296	110	184	40	60	57	33
hsa-miR-4744	5p	MIMAT0019875	UCUAAAGACUAGACUUCGCUAUG	CUAAAG	23	NO	-	non-canonical_miRNA	hsa-mir-4744	MI0017382	GUAAUCACAUCUAAAGACUAGACUUCGCUAUGACCAGGCCAUAGUAAACAUCAUAGUAUGUCUAGUCUUUAGGUUUGAUUAC	chr18:49049687-49049768(-)	-	-	4744	p1@DYM	ENST00000442713.2	0	0	0	0	15	0
hsa-miR-4746-5p	5p	MIMAT0019880	CCGGUCCCAGGAGAACCUGCAGA	CGGUCC	23	Yes	-	non-canonical_miRNA	hsa-mir-4746	MI0017385	GUGUCUGUGCCGGUCCCAGGAGAACCUGCAGAGGCAUCGGGUCAGCGGUGCUCCUGCGGGCCGACACUCAC	chr19:4445978-4446048(+)	-	-	4746	Unknown	Unknown	27	14	178	20	42	82
hsa-miR-5090	5p	MIMAT0021082	CCGGGGCAGAUUGGUGUAGGGUG	CGGGGC	23	NO	-	non-canonical_miRNA	hsa-mir-5090	MI0017979	UCUGAGGUACCCGGGGCAGAUUGGUGUAGGGUGCAAAGCCUGCCCGCCCCCUAAGCCUUCUGCCCCCAACUCCAGCCUGUCAGGA	chr7:102465742-102465826(+)	-	-	4467,5090	p1@LRWD1	ENST00000473880.1	22	0	13	16	12	30
hsa-miR-6767-5p	5p	MIMAT0027434	UCGCAGACAGGGACACAUGGAGA	CGCAGA	23	Yes	-	non-canonical_miRNA	hsa-mir-6767	MI0022612	UGAAAUCGCAGACAGGGACACAUGGAGAACGCCCCCACCAGUUCCCACGUGCUUCUCUUUCCGCAG	chr16:2445392-2445457(+)	-	-	6767	p1@CCNF	NM_001761	13	7	6	7	0	26
hsa-miR-3131	5p	MIMAT0014996	UCGAGGACUGGUGGAAGGGCCUU	CGAGGA	23	NO	-	non-canonical_miRNA	hsa-mir-3131	MI0014151	GAGUCGAGGACUGGUGGAAGGGCCUUUCCCCUCAGACCAAGGCCCUGGCCCCAGCUUCUUCUC	chr2:219058688-219058750(-)	-	-	3131	p1@IHH	NM_002181	142	19	1013	45	36	525
hsa-miR-4742-5p	5p	MIMAT0019872	UCAGGCAAAGGGAUAUUUACAGA	CAGGCA	23	Yes	-	non-canonical_miRNA	hsa-mir-4742	MI0017380	UCAGGCAAAGGGAUAUUUACAGAUACUUUUUAAAAUUUGUUUGAGUUGAGGCAGAUUAAAUAUCUGUAUUCUCCUUUGCCUGCAG	chr1:224398227-224398311(-)	MIPF0001552	mir-4742	4742	p1@WDR26	NM_001115113	0	0	6	7	6	8
hsa-miR-6847-5p	5p	MIMAT0027594	ACAGAGGACAGUGGAGUGUGAGC	CAGAGG	23	NO	-	non-canonical_miRNA	hsa-mir-6847	MI0022693	GACCCACAGAGGACAGUGGAGUGUGAGCUGGAAGGAGUGGGCCUGGCUCAUGUGUCUGUCCUCUUCCAG	chr8:144079874-144079942(+)	-	-	6847	p1@EXOSC4	ENST00000525936.1	0	0	38	7	3	26
hsa-miR-3065-5p	5p	MIMAT0015066	UCAACAAAAUCACUGAUGCUGGA	CAACAA	23	Yes	-	non-canonical_miRNA	hsa-mir-3065	MI0014228	CUGCCCUCUUCAACAAAAUCACUGAUGCUGGAGUCGCCUGAGUCAUCACUCAGCACCAGGAUAUUGUUGGAGAGGACAG	chr17:81125877-81125955(+)	MIPF0001105	mir-3065	338,657,1250,3065	Unknown	Unknown	0	29	1	3	12	7
hsa-miR-664a-3p	3p	MIMAT0005949	UAUUCAUUUAUCCCCAGCCUACA	AUUCAU	23	Yes	-	non-canonical_miRNA	hsa-mir-664a	MI0006442	GAACAUUGAAACUGGCUAGGGAAAAUGAUUGGAUAGAAACUAUUAUUCUAUUCAUUUAUCCCCAGCCUACAAAAUGAAAAAA	chr1:220200538-220200619(-)	MIPF0000300	mir-664	664a	p1@RAB3GAP2	ENST00000478976.1	122	224	151	208	197	68
hsa-miR-4657	5p	MIMAT0019724	AAUGUGGAAGUGGUCUGAGGCAU	AUGUGG	23	NO	-	non-canonical_miRNA	hsa-mir-4657	MI0017285	AAUGUGGAAGUGGUCUGAGGCAUAUAGAGUAUAUGCCAAGAACACUACCAUAU	chr7:44881748-44881800(-)	MIPF0002009	mir-4657	4657	p1@PURB	NM_033224	7	11	47	31	0	34
hsa-miR-6514-5p	5p	MIMAT0025484	UAUGGAGUGGACUUUCAGCUGGC	AUGGAG	23	Yes	-	non-canonical_miRNA	hsa-mir-6514	MI0022226	UAUGGAGUGGACUUUCAGCUGGCAUUUACGAGUCAGAGUUCUUACAGAGCUGCCUGUUCUUCCACUCCAG	chr11:62792702-62792771(-)	-	-	6514,6748	p1@NXF1	ENST00000531709.2	6	30	96	33	1	68
hsa-miR-6815-5p	5p	MIMAT0027530	UAGGUGGCGCCGGAGGAGUCAUU	AGGUGG	23	NO	-	non-canonical_miRNA	hsa-mir-6815	MI0022660	CACUGUAGGUGGCGCCGGAGGAGUCAUUUCCCAUCACUAAUGGCUUCUCUUGCACACCCAG	chr21:45478266-45478326(+)	-	-	6815	p1@COL18A1	NM_130445	4	16	19	26	14	28
hsa-miR-6511a-5p	5p	MIMAT0025478	CAGGCAGAAGUGGGGCUGACAGG	AGGCAG	23	Yes	-	non-canonical_miRNA	hsa-mir-6511a-4	MI0023566	CCUGCAGGCAGAAGUGGGGCUGACAGGGCAGAGGGUUGCGCCCCCUCACCAUCCCUUCUGCCUGCAG	chr16:18344013-18344079(-)	MIPF0001382	mir-6511	6511a-4	Unknown	Unknown	2	32	2	37	9	20
hsa-miR-6511a-5p	5p	MIMAT0025478	CAGGCAGAAGUGGGGCUGACAGG	AGGCAG	23	Yes	-	non-canonical_miRNA	hsa-mir-6511a-3	MI0023565	CCUGCAGGCAGAAGUGGGGCUGACAGGGCAGAGGGUUGCGCCCCCUCACCAUCCCUUCUGCCUGCAG	chr16:16368876-16368942(+)	MIPF0001382	mir-6511	6511a-3	p@chr16:16460542..16460543,+	ENST00000532739.1	2	32	2	37	9	20
hsa-miR-6511a-5p	5p	MIMAT0025478	CAGGCAGAAGUGGGGCUGACAGG	AGGCAG	23	Yes	-	non-canonical_miRNA	hsa-mir-6511a-1	MI0022223	CCUGCAGGCAGAAGUGGGGCUGACAGGGCAGAGGGUUGCGCCCCCUCACCAUCCCUUCUGCCUGCAG	chr16:14925937-14926003(+)	MIPF0001382	mir-6511	6511a-1,6770-1	p1@PKD1P3	ENST00000534164.1	2	32	2	37	9	20
hsa-miR-6511a-5p	5p	MIMAT0025478	CAGGCAGAAGUGGGGCUGACAGG	AGGCAG	23	Yes	-	non-canonical_miRNA	hsa-mir-6511a-2	MI0023564	CCUGCAGGCAGAAGUGGGGCUGACAGGGCAGAGGGUUGCGCCCCCUCACCAUCCCUUCUGCCUGCAG	chr16:16324588-16324654(+)	MIPF0001382	mir-6511	6511a-2,6770-2	Unknown	Unknown	2	32	2	37	9	20
hsa-miR-2682-5p	5p	MIMAT0013517	CAGGCAGUGACUGUUCAGACGUC	AGGCAG	23	Yes	-	non-canonical_miRNA	hsa-mir-2682	MI0012063	ACCUUCCUGAAAGAGGUUGGGGCAGGCAGUGACUGUUCAGACGUCCAAUCUCUUUGGGACGCCUCUUCAGCGCUGUCUUCCCUGCCUCUGCCUUUAGGACGAGUCUCAAA	chr1:98045242-98045351(-)	-	-	137,2682	p1@MIR137HG	NR_046105.1	1	144	78	21	78	34
hsa-miR-6859-5p	5p	MIMAT0027618	GAGAGGAACAUGGGCUCAGGACA	AGAGGA	23	Yes	-	non-canonical_miRNA	hsa-mir-6859-2	MI0026420	UGUGGGAGAGGAACAUGGGCUCAGGACAGCGGGUGUCAGCUUGCCUGACCCCCAUGUCGCCUCUGUAG	chr1:187891-187958(-)	MIPF0001698	mir-6859	6859-2	Unknown	Unknown	10	7	50	31	7	107
hsa-miR-6859-5p	5p	MIMAT0027618	GAGAGGAACAUGGGCUCAGGACA	AGAGGA	23	Yes	-	non-canonical_miRNA	hsa-mir-6859-1	MI0022705	UGUGGGAGAGGAACAUGGGCUCAGGACAGCGGGUGUCAGCUUGCCUGACCCCCAUGUCGCCUCUGUAG	chr1:17369-17436(-)	MIPF0001698	mir-6859	6859-1	p1@WASH7P	NR_024540	10	7	50	31	7	107
hsa-miR-6859-5p	5p	MIMAT0027618	GAGAGGAACAUGGGCUCAGGACA	AGAGGA	23	Yes	-	non-canonical_miRNA	hsa-mir-6859-4	MI0031521	UGUGGGAGAGGAACAUGGGCUCAGGACAGCGGGUGUCAGCUUGCCUGACCCCCAUGUCGCCUCUGUAG	chr16:17052-17119(-)	MIPF0001698	mir-6859	6859-4	Unknown	Unknown	10	7	50	31	7	107
hsa-miR-6859-5p	5p	MIMAT0027618	GAGAGGAACAUGGGCUCAGGACA	AGAGGA	23	Yes	-	non-canonical_miRNA	hsa-mir-6859-3	MI0026421	UGUGGGAGAGGAACAUGGGCUCAGGACAGCGGGUGUCAGCUUGCCUGACCCCCAUGUCGCCUCUGUAG	chr15:101973524-101973591(+)	MIPF0001698	mir-6859	6859-3	p1@WASH3P	ENST00000398121.4	10	7	50	31	7	107
hsa-miR-4724-5p	5p	MIMAT0019841	AACUGAACCAGGAGUGAGCUUCG	ACUGAA	23	NO	-	non-canonical_miRNA	hsa-mir-4724	MI0017361	ACGCAAAAUGAACUGAACCAGGAGUGAGCUUCGUGUACAUUAUCUAUUAGAAAAUGAAGUACCUUCUGGUUCAGCUAGUCCCUGUGCGU	chr17:31534883-31534971(+)	-	-	4724	p1@RAB11FIP4	NM_032932	12	24	11	10	9	6
hsa-miR-941	5p	MIMAT0004984	CACCCGGCUGUGUGCACAUGUGC	ACCCGG	23	NO	-	non-canonical_miRNA	hsa-mir-941-2	MI0005764	UGUGCACAUGUGCCCAGGGCCCGGGACAGCGCCACGGAAGAGGACGCACCCGGCUGUGUGCACAUGUGCCCA	chr20:63919505-63919576(+)	MIPF0000387	mir-941	941-1,941-2,941-3,941-4,941-5	p1@DNAJC5	ENST00000369911.2	2751	2120	3304	1848	1378	3643
hsa-miR-941	5p	MIMAT0004984	CACCCGGCUGUGUGCACAUGUGC	ACCCGG	23	NO	-	non-canonical_miRNA	hsa-mir-941-5	MI0031520	UGUGCACAUGUGCCCAGGGCCCGGGACAGCGCCACGGAAGAGGACGCACCCGGCUGUGUGCACAUGUGCCCA	chr20:63919868-63919939(+)	MIPF0000387	mir-941	941-1,941-2,941-3,941-4,941-5	p1@DNAJC5	ENST00000369911.2	2751	2120	3304	1848	1378	3643
hsa-miR-941	5p	MIMAT0004984	CACCCGGCUGUGUGCACAUGUGC	ACCCGG	23	NO	-	non-canonical_miRNA	hsa-mir-941-3	MI0005765	UGUGCACAUGUGCCCAGGGCCCGGGACAGCGCCACGGAAGAGGACGCACCCGGCUGUGUGCACAUGUGCCCA	chr20:63919561-63919632(+)	MIPF0000387	mir-941	941-1,941-2,941-3,941-4,941-5	p1@DNAJC5	ENST00000369911.2	2751	2120	3304	1848	1378	3643
hsa-miR-941	5p	MIMAT0004984	CACCCGGCUGUGUGCACAUGUGC	ACCCGG	23	NO	-	non-canonical_miRNA	hsa-mir-941-4	MI0005766	UGUGCACAUGUGCCCAGGGCCCGGGACAGCGCCACGGAAGAGGACGCACCCGGCUGUGUGCACAUGUGCCCA	chr20:63919756-63919827(+)	MIPF0000387	mir-941	941-1,941-2,941-3,941-4,941-5	p1@DNAJC5	ENST00000369911.2	2751	2120	3304	1848	1378	3643
hsa-miR-941	5p	MIMAT0004984	CACCCGGCUGUGUGCACAUGUGC	ACCCGG	23	NO	-	non-canonical_miRNA	hsa-mir-941-1	MI0005763	UGUGGACAUGUGCCCAGGGCCCGGGACAGCGCCACGGAAGAGGACGCACCCGGCUGUGUGCACAUGUGCCCA	chr20:63919449-63919520(+)	MIPF0000387	mir-941	941-1,941-2,941-3,941-4,941-5	p1@DNAJC5	ENST00000369911.2	2751	2120	3304	1848	1378	3643
hsa-miR-10527-5p	5p	MIMAT0041997	AAAGCAAAUGUUGGGUGAACGGC	AAGCAA	23	NO	-	non-canonical_miRNA	hsa-mir-10527	MI0033674	AAAGCAAAUGUUGGGUGAACGGCUGUUUCCUCUUAUUCAAGCCAUGCACCUUACUCUUGCUGGUA	chr12:63823663-63823727(+)	-	-	10527	Unknown	Unknown	175	123	1099	614	143	458
hsa-miR-4647	5p	MIMAT0019709	GAAGAUGGUGCUGUGCUGAGGAA	AAGAUG	23	NO	-	non-canonical_miRNA	hsa-mir-4647	MI0017274	CCAGGAGGGUGAAGAUGGUGCUGUGCUGAGGAAAGGGGAUGCAGAGCCCUGCCCAGCACCACCACCUCCUAUGCUCCUGG	chr6:44254206-44254285(-)	-	-	4647	p1@SLC35B2	NM_178148	55	80	67	93	51	96
hsa-miR-618	5p	MIMAT0003287	AAACUCUACUUGUCCUUCUGAGU	AACUCU	23	NO	-	non-canonical_miRNA	hsa-mir-618	MI0003632	CUCUUGUUCACAGCCAAACUCUACUUGUCCUUCUGAGUGUAAUUACGUACAUGCAGUAGCUCAGGAGACAAGCAGGUUUACCCUGUGGAUGAGUCUGA	chr12:80935736-80935833(-)	MIPF0000553	mir-618	618	p1@LIN7A	ENST00000261203.3	0	23	0	0	0	14
hsa-miR-548u	5p	MIMAT0015013	CAAAGACUGCAAUUACUUUUGCG	AAAGAC	23	NO	-	non-canonical_miRNA	hsa-mir-548u	MI0014168	AUUAGGAUGGUGCAAAAGUAAUGUGGUUUUUUUCUUUACUUUUAAUGGCAAAGACUGCAAUUACUUUUGCGCCAACCUAAU	chr6:57390132-57390212(+)	MIPF0000317	mir-548	548u	p1@PRIM2	ENST00000389488.2	0	0	0	2	11	14
hsa-miR-1270	5p	MIMAT0005924	CUGGAGAUAUGGAAGAGCUGUGU	UGGAGA	23	NO	Mature_miRNA	canonical_hsa-specific_miRNA	hsa-mir-1270	MI0006407	CACAGAGUUAUACUGGAGAUAUGGAAGAGCUGUGUUGGGUAUAAGUAACAGGCUUUUCUUUAUCUUCUAUGUGGCUCUUUGCA	chr19:20399272-20399354(-)	MIPF0000877	mir-1270	1270	p1@ZNF826P	ENST00000600513.1	121	40	76	72	53	60
hsa-miR-516a-5p	5p	MIMAT0004770	UUCUCGAGGAAAGAAGCACUUUC	UCUCGA	23	Yes	Mature_miRNA	canonical_hsa-specific_miRNA	hsa-mir-516a-2	MI0003181	UCUCAGGUUGUGACCUUCUCGAGGAAAGAAGCACUUUCUGUUGUCUGAAAGAAAAGAAAGUGCUUCCUUUCAGAGGGUUACGGUUUGAGA	chr19:53761133-53761222(+)	MIPF0000020	mir-515	512-1,512-2,498,520e,515-1,519e,520f,515-2,519c,520a,526b,519b,525,523,518f,520b,518b,526a-1,520c,518c,524,517a,519d,521-2,520d,517b,520g,516b-2,526a-2,518e,518a-1,518d,516b-1,518a-2,517c,520h,521-1,522,519a-1,527,516a-1,516a-2,519a-2,1323,1283-1,1283-2	Unknown	Unknown	31	42	44	0	0	8
hsa-miR-516a-5p	5p	MIMAT0004770	UUCUCGAGGAAAGAAGCACUUUC	UCUCGA	23	Yes	Mature_miRNA	canonical_hsa-specific_miRNA	hsa-mir-516a-1	MI0003180	UCUCAGGCUGUGACCUUCUCGAGGAAAGAAGCACUUUCUGUUGUCUGAAAGAAAAGAAAGUGCUUCCUUUCAGAGGGUUACGGUUUGAGA	chr19:53756741-53756830(+)	MIPF0000020	mir-515	512-1,512-2,498,520e,515-1,519e,520f,515-2,519c,520a,526b,519b,525,523,518f,520b,518b,526a-1,520c,518c,524,517a,519d,521-2,520d,517b,520g,516b-2,526a-2,518e,518a-1,518d,516b-1,518a-2,517c,520h,521-1,522,519a-1,527,516a-1,516a-2,519a-2,1323,1283-1,1283-2	Unknown	Unknown	31	42	44	0	0	8
hsa-miR-3127-5p	5p	MIMAT0014990	AUCAGGGCUUGUGGAAUGGGAAG	UCAGGG	23	Yes	Mature_miRNA	canonical_hsa-specific_miRNA	hsa-mir-3127	MI0014144	GGCCAGGCCCAUCAGGGCUUGUGGAAUGGGAAGGAGAAGGGACGCUUCCCCUUCUGCAGGCCUGCUGGGUGUGGCU	chr2:96798278-96798353(+)	MIPF0001439	mir-3127	3127	p1@CNNM4	NM_020184	17	13	9	24	7	67
hsa-miR-550a-5p	5p	MIMAT0004800	AGUGCCUGAGGGAGUAAGAGCCC	GUGCCU	23	Yes	Star_miRNA	canonical_hsa-specific_miRNA	hsa-mir-550a-1	MI0003600	UGAUGCUUUGCUGGCUGGUGCAGUGCCUGAGGGAGUAAGAGCCCUGUUGUUGUAAGAUAGUGUCUUACUCCCUCAGGCACAUCUCCAACAAGUCUCU	chr7:30289794-30289890(+)	MIPF0000334	mir-550	550a-1	p1@ZNRF2	NM_147128	80	106	126	60	152	317
hsa-miR-550a-5p	5p	MIMAT0004800	AGUGCCUGAGGGAGUAAGAGCCC	GUGCCU	23	Yes	Star_miRNA	canonical_hsa-specific_miRNA	hsa-mir-550a-2	MI0003601	UGAUGCUUUGCUGGCUGGUGCAGUGCCUGAGGGAGUAAGAGCCCUGUUGUUGUCAGAUAGUGUCUUACUCCCUCAGGCACAUCUCCAGCGAGUCUCU	chr7:32732981-32733077(+)	MIPF0000334	mir-550	550a-2	p1@AVL9	ENST00000404479.1	80	106	126	60	152	317
hsa-miR-3605-5p	5p	MIMAT0017981	UGAGGAUGGAUAGCAAGGAAGCC	GAGGAU	23	Yes	Mature_miRNA	canonical_hsa-specific_miRNA	hsa-mir-3605	MI0015995	ACUUUAUACGUGUAAUUGUGAUGAGGAUGGAUAGCAAGGAAGCCGCUCCCACCUGACCCUCACGGCCUCCGUGUUACCUGUCCUCUAGGUGGGACGCUCG	chr1:33332393-33332492(-)	MIPF0001639	mir-3605	3605	p1@PHC2	NM_004427	99	44	95	35	57	216
hsa-miR-3187-5p	5p	MIMAT0019216	CCUGGGCAGCGUGUGGCUGAAGG	CUGGGC	23	Yes	Star_miRNA	canonical_hsa-specific_miRNA	hsa-mir-3187	MI0014231	GCUGGCCCUGGGCAGCGUGUGGCUGAAGGUCACCAUGUUCUCCUUGGCCAUGGGGCUGCGCGGGGCCAGC	chr19:813584-813653(+)	-	-	3187,4745	Unknown	Unknown	0	11	42	19	10	12
hsa-miR-3605-3p	3p	MIMAT0017982	CCUCCGUGUUACCUGUCCUCUAG	CUCCGU	23	Yes	Mature_miRNA	canonical_hsa-specific_miRNA	hsa-mir-3605	MI0015995	ACUUUAUACGUGUAAUUGUGAUGAGGAUGGAUAGCAAGGAAGCCGCUCCCACCUGACCCUCACGGCCUCCGUGUUACCUGUCCUCUAGGUGGGACGCUCG	chr1:33332393-33332492(-)	MIPF0001639	mir-3605	3605	p1@PHC2	NM_004427	69	88	73	45	68	57
hsa-miR-3614-5p	5p	MIMAT0017992	CCACUUGGAUCUGAAGGCUGCCC	CACUUG	23	Yes	Mature_miRNA	canonical_hsa-specific_miRNA	hsa-mir-3614	MI0016004	GGUUCUGUCUUGGGCCACUUGGAUCUGAAGGCUGCCCCUUUGCUCUCUGGGGUAGCCUUCAGAUCUUGGUGUUUUGAAUUCUUACU	chr17:56891270-56891355(-)	-	-	3614	p1@TRIM25	NM_005082	0	5	40	18	15	13
hsa-miR-96-5p	5p	MIMAT0000095	UUUGGCACUAGCACAUUUUUGCU	UUGGCA	23	Yes	Mature_miRNA	canonical_conserved_miRNA	hsa-mir-96	MI0000098	UGGCCGAUUUUGGCACUAGCACAUUUUUGCUUGUGUCUCUCCGCUCUGAGCAAUCAUGUGCAGUGCCAAUAUGGGAAA	chr7:129774692-129774769(-)	MIPF0000072	mir-96	96,182,183	p@chr7:129420052..129420074,-	curation	546	161	335	366	224	349
hsa-miR-769-3p	3p	MIMAT0003887	CUGGGAUCUCCGGGGUCUUGGUU	UGGGAU	23	Yes	Star_miRNA	canonical_conserved_miRNA	hsa-mir-769	MI0003834	GCCUUGGUGCUGAUUCCUGGGCUCUGACCUGAGACCUCUGGGUUCUGAGCUGUGAUGUUGCUCUCGAGCUGGGAUCUCCGGGGUCUUGGUUCAGGGCCGGGGCCUCUGGGUUCCAAGC	chr19:46018932-46019049(+)	MIPF0000727	mir-769	769	p1@CCDC61	curation	108	59	106	54	15	43
hsa-miR-526b-5p	5p	MIMAT0002835	CUCUUGAGGGAAGCACUUUCUGU	UCUUGA	23	Yes	Mature_miRNA	canonical_conserved_miRNA	hsa-mir-526b	MI0003150	UCAGGCUGUGACCCUCUUGAGGGAAGCACUUUCUGUUGUCUGAAAGAAGAGAAAGUGCUUCCUUUUAGAGGCUUACUGUCUGA	chr19:53694393-53694475(+)	MIPF0000020	mir-515	512-1,512-2,498,520e,515-1,519e,520f,515-2,519c,520a,526b,519b,525,523,518f,520b,518b,526a-1,520c,518c,524,517a,519d,521-2,520d,517b,520g,516b-2,526a-2,518e,518a-1,518d,516b-1,518a-2,517c,520h,521-1,522,519a-1,527,516a-1,516a-2,519a-2,1323,1283-1,1283-2	Unknown	Unknown	0	9	15	5	0	0
hsa-miR-145-5p	5p	MIMAT0000437	GUCCAGUUUUCCCAGGAAUCCCU	UCCAGU	23	Yes	Mature_miRNA	canonical_conserved_miRNA	hsa-mir-145	MI0000461	CACCUUGUCCUCACGGUCCAGUUUUCCCAGGAAUCCCUUAGAUGCUAAGAUGGGGAUUCCUGGAAAUACUGUUCUUGAGGUCAUGGUU	chr5:149430646-149430733(+)	MIPF0000079	mir-145	143,145	p1@MIR143HG	NR_027180	451	809	723	435	369	243
hsa-miR-23b-3p	3p	MIMAT0000418	AUCACAUUGCCAGGGAUUACCAC	UCACAU	23	Yes	Mature_miRNA	canonical_conserved_miRNA	hsa-mir-23b	MI0000439	CUCAGGUGCUCUGGCUGCUUGGGUUCCUGGCAUGCUGAUUUGUGACUUAAGAUUAAAAUCACAUUGCCAGGGAUUACCACGCAACCACGACCUUGGC	chr9:95085208-95085304(+)	MIPF0000027	mir-23	24-1,23b,27b,3074	p1@C9orf3	ENST00000471978.1	2644	4263	6162	3967	2417	2220
hsa-miR-421	5p	MIMAT0003339	AUCAACAGACAUUAAUUGGGCGC	UCAACA	23	NO	Mature_miRNA	canonical_conserved_miRNA	hsa-mir-421	MI0003685	GCACAUUGUAGGCCUCAUUAAAUGUUUGUUGAAUGAAAAAAUGAAUCAUCAACAGACAUUAAUUGGGCGCCUGCUCUGUGAUCUC	chrX:74218377-74218461(-)	MIPF0000098	mir-95	421,374b,374c	p1@FTX	NR_028379	232	210	234	292	106	147
hsa-miR-137-3p	3p	MIMAT0000429	UUAUUGCUUAAGAAUACGCGUAG	UAUUGC	23	Yes	Mature_miRNA	canonical_conserved_miRNA	hsa-mir-137	MI0000454	GGUCCUCUGACUCUCUUCGGUGACGGGUAUUCUUGGGUGGAUAAUACGGAUUACGUUGUUAUUGCUUAAGAAUACGCGUAGUCGAGGAGAGUACCAGCGGCA	chr1:98046070-98046171(-)	MIPF0000106	mir-137	137,2682	p1@MIR137HG	NR_046105.1	30	33	5	16	11	12
hsa-miR-582-5p	5p	MIMAT0003247	UUACAGUUGUUCAACCAGUUACU	UACAGU	23	Yes	Star_miRNA	canonical_conserved_miRNA	hsa-mir-582	MI0003589	AUCUGUGCUCUUUGAUUACAGUUGUUCAACCAGUUACUAAUCUAACUAAUUGUAACUGGUUGAACAACUGAACCCAAAGGGUGCAAAGUAGAAACAUU	chr5:59703606-59703703(-)	MIPF0000417	mir-582	582	p1@PDE4D	ENST00000507116.1	53	66	15	35	21	6
hsa-miR-19b-3p	3p	MIMAT0000074	UGUGCAAAUCCAUGCAAAACUGA	GUGCAA	23	Yes	Mature_miRNA	canonical_conserved_miRNA	hsa-mir-19b-1	MI0000074	CACUGUUCUAUGGUUAGUUUUGCAGGUUUGCAUCCAGCUGUGUGAUAUUCUGCUGUGCAAAUCCAUGCAAAACUGACUGUGGUAGUG	chr13:91351192-91351278(+)	MIPF0000011	mir-19	17,18a,19a,19b-1,20a,92a-1	p1@MIR17HG	NR_027349	1955	253	1354	667	254	2686
hsa-miR-19b-3p	3p	MIMAT0000074	UGUGCAAAUCCAUGCAAAACUGA	GUGCAA	23	Yes	Mature_miRNA	canonical_conserved_miRNA	hsa-mir-19b-2	MI0000075	ACAUUGCUACUUACAAUUAGUUUUGCAGGUUUGCAUUUCAGCGUAUAUAUGUAUAUGUGGCUGUGCAAAUCCAUGCAAAACUGAUUGUGAUAAUGU	chrX:134169671-134169766(-)	MIPF0000011	mir-19	19b-2,92a-2,106a,363,18b,20b	p@chrX:133308067..133308078,-	curation	1954	253	1360	666	252	2686
hsa-miR-19a-3p	3p	MIMAT0000073	UGUGCAAAUCUAUGCAAAACUGA	GUGCAA	23	Yes	Mature_miRNA	canonical_conserved_miRNA	hsa-mir-19a	MI0000073	GCAGUCCUCUGUUAGUUUUGCAUAGUUGCACUACAAGAAGAAUGUAGUUGUGCAAAUCUAUGCAAAACUGAUGGUGGCCUGC	chr13:91350891-91350972(+)	MIPF0000011	mir-19	17,18a,19a,19b-1,20a,92a-1	p1@MIR17HG	NR_027349	435	80	130	192	69	253
hsa-miR-346	5p	MIMAT0000773	UGUCUGCCCGCAUGCCUGCCUCU	GUCUGC	23	NO	Mature_miRNA	canonical_conserved_miRNA	hsa-mir-346	MI0000826	GGUCUCUGUGUUGGGCGUCUGUCUGCCCGCAUGCCUGCCUCUCUGUUGCUCUGAAGGAGGCAGGGGCUGGGCCUGCAGCUGCCUGGGCAGAGCGG	chr10:86264694-86264788(-)	MIPF0000188	mir-346	346	p1@GRID1	NM_017551	389	466	293	238	599	152
hsa-miR-142-3p	3p	MIMAT0000434	UGUAGUGUUUCCUACUUUAUGGA	GUAGUG	23	Yes	Mature_miRNA	canonical_conserved_miRNA	hsa-mir-142	MI0000458	GACAGUGCAGUCACCCAUAAAGUAGAAAGCACUACUAACAGCACUGGAGGGUGUAGUGUUUCCUACUUUAUGGAUGAGUGUACUGUG	chr17:58331232-58331318(-)	MIPF0000084	mir-142	142,4736	p1@AX721088	ENST00000579003.1	2657	610	7029	2702	360	2860
hsa-miR-30c-5p	5p	MIMAT0000244	UGUAAACAUCCUACACUCUCAGC	GUAAAC	23	Yes	Mature_miRNA	canonical_conserved_miRNA	hsa-mir-30c-2	MI0000254	AGAUACUGUAAACAUCCUACACUCUCAGCUGUGGAAAGUAAGAAAGCUGGGAGAAGGCUGUUUACUCUUUCU	chr6:71376960-71377031(-)	MIPF0000005	mir-30	30c-2	p1@LINC00472	ENST00000413945.1	8611	10803	11868	8734	7354	4666
hsa-miR-30c-5p	5p	MIMAT0000244	UGUAAACAUCCUACACUCUCAGC	GUAAAC	23	Yes	Mature_miRNA	canonical_conserved_miRNA	hsa-mir-30c-1	MI0000736	ACCAUGCUGUAGUGUGUGUAAACAUCCUACACUCUCAGCUGUGAGCUCAAGGUGGCUGGGAGAGGGUUGUUUACUCCUUCUGCCAUGGA	chr1:40757284-40757372(+)	MIPF0000005	mir-30	30c-1,30e	p1@NFYC	ENST00000447388.3	8599	10803	11866	8723	7354	4660
hsa-miR-92a-1-5p	5p	MIMAT0004507	AGGUUGGGAUCGGUUGCAAUGCU	GGUUGG	23	Yes	Star_miRNA	canonical_conserved_miRNA	hsa-mir-92a-1	MI0000093	CUUUCUACACAGGUUGGGAUCGGUUGCAAUGCUGUGUUUCUGUAUGGUAUUGCACUUGUCCCGGCCUGUUGAGUUUGG	chr13:91351314-91351391(+)	MIPF0000013	mir-25	17,18a,19a,19b-1,20a,92a-1	p1@MIR17HG	NR_027349	57	35	301	30	19	53
hsa-miR-597-3p	3p	MIMAT0026619	UGGUUCUCUUGUGGCUCAAGCGU	GGUUCU	23	Yes	Mature_miRNA	canonical_conserved_miRNA	hsa-mir-597	MI0003609	UACUUACUCUACGUGUGUGUCACUCGAUGACCACUGUGAAGACAGUAAAAUGUACAGUGGUUCUCUUGUGGCUCAAGCGUAAUGUAGAGUACUGGUC	chr8:9741672-9741768(+)	MIPF0000479	mir-597	597	p1@TNKS	ENST00000310430.6	22	41	56	12	30	70
hsa-miR-409-5p	5p	MIMAT0001638	AGGUUACCCGAGCAACUUUGCAU	GGUUAC	23	Yes	Star_miRNA	canonical_conserved_miRNA	hsa-mir-409	MI0001735	UGGUACUCGGGGAGAGGUUACCCGAGCAACUUUGCAUCUGGACGACGAAUGUUGCUCGGUGAACCCCUUUUCGGUAUCA	chr14:101065300-101065378(+)	MIPF0000018	mir-154	134,154,299,376c,369,376a-1,377,379,380,381,382,323a,329-1,329-2,409,412,410,376b,485,487a,494,495,496,539,544a,376a-2,487b,411,654,655,656,758,668,1185-2,1185-1,300,541,889,543,1197,1193,323b	p1@MEG3	Gtl2-Dio3	132	412	358	146	222	49
hsa-miR-675-5p	5p	MIMAT0004284	UGGUGCGGAGAGGGCCCACAGUG	GGUGCG	23	Yes	Star_miRNA	canonical_conserved_miRNA	hsa-mir-675	MI0005416	CCCAGGGUCUGGUGCGGAGAGGGCCCACAGUGGACUUGGUGACGCUGUAUGCCCUCACCGCUCAGCCCCUGGG	chr11:1996759-1996831(-)	MIPF0000365	mir-675	675	p1@H19	ENST00000422826.1	1	51	11	0	1	0
hsa-miR-412-5p	5p	MIMAT0026557	UGGUCGACCAGUUGGAAAGUAAU	GGUCGA	23	NO	Mature_miRNA	canonical_conserved_miRNA	hsa-mir-412	MI0002464	CUGGGGUACGGGGAUGGAUGGUCGACCAGUUGGAAAGUAAUUGUUUCUAAUGUACUUCACCUGGUCCACUAGCCGUCCGUAUCCGCUGCAG	chr14:101065447-101065537(+)	MIPF0000192	mir-412	134,154,299,376c,369,376a-1,377,379,380,381,382,323a,329-1,329-2,409,412,410,376b,485,487a,494,495,496,539,544a,376a-2,487b,411,654,655,656,758,668,1185-2,1185-1,300,541,889,543,1197,1193,323b	p1@MEG3	Gtl2-Dio3	22	0	94	27	30	4
hsa-miR-197-5p	5p	MIMAT0022691	CGGGUAGAGAGGGCAGUGGGAGG	GGGUAG	23	Yes	Star_miRNA	canonical_conserved_miRNA	hsa-mir-197	MI0000239	GGCUGUGCCGGGUAGAGAGGGCAGUGGGAGGUAAGAGCUCUUCACCCUUCACCACCUUCUCCACCCAGCAUGGCC	chr1:109598893-109598967(+)	MIPF0000123	mir-197	197	p@chr1:110140096..110140101,+	curation	10	39	98	43	52	73
hsa-miR-128-1-5p	5p	MIMAT0026477	CGGGGCCGUAGCACUGUCUGAGA	GGGGCC	23	Yes	Star_miRNA	canonical_conserved_miRNA	hsa-mir-128-1	MI0000447	UGAGCUGUUGGAUUCGGGGCCGUAGCACUGUCUGAGAGGUUUACAUUUCUCACAGUGAACCGGUCUCUUUUUCAGCUGCUUC	chr2:135665397-135665478(+)	MIPF0000048	mir-128	128-1	p1@R3HDM1	ENST00000409478.1	3	18	27	35	31	14
hsa-miR-365a-5p	5p	MIMAT0009199	AGGGACUUUUGGGGGCAGAUGUG	GGGACU	23	Yes	Star_miRNA	canonical_conserved_miRNA	hsa-mir-365a	MI0000767	ACCGCAGGGAAAAUGAGGGACUUUUGGGGGCAGAUGUGUUUCCAUUCCACUAUCAUAAUGCCCCUAAAAAUCCUUAUUGCUCUUGCA	chr16:14309285-14309371(+)	MIPF0000061	mir-365	365a,193b	p@chr16:14396121..14396145,+	XR_109259	31	61	45	11	56	13
hsa-miR-34c-5p	5p	MIMAT0000686	AGGCAGUGUAGUUAGCUGAUUGC	GGCAGU	23	Yes	Mature_miRNA	canonical_conserved_miRNA	hsa-mir-34c	MI0000743	AGUCUAGUUACUAGGCAGUGUAGUUAGCUGAUUGCUAAUAGUACCAAUCACUAACCACACGGCCAGGUAAAAAGAUU	chr11:111513439-111513515(+)	MIPF0000039	mir-34	34b,34c	p1@MIR34B	XR_040780	12	143	140	68	146	13
hsa-miR-139-3p	3p	MIMAT0004552	UGGAGACGCGGCCCUGUUGGAGU	GGAGAC	23	Yes	Mature_miRNA	canonical_conserved_miRNA	hsa-mir-139	MI0000261	GUGUAUUCUACAGUGCACGUGUCUCCAGUGUGGCUCGGAGGCUGGAGACGCGGCCCUGUUGGAGUAAC	chr11:72615063-72615130(-)	MIPF0000117	mir-139	139	p1@PDE2A	ENST00000543575.1	844	1575	2507	1366	1077	447
hsa-miR-671-5p	5p	MIMAT0003880	AGGAAGCCCUGGAGGGGCUGGAG	GGAAGC	23	Yes	Mature_miRNA	canonical_conserved_miRNA	hsa-mir-671	MI0003760	GCAGGUGAACUGGCAGGCCAGGAAGAGGAGGAAGCCCUGGAGGGGCUGGAGGUGAUGGAUGUUUUCCUCCGGUUCUCAGGGCUCCACCUCUUUCGGGCCGUAGAGCCAGGGCUGGUGC	chr7:151238421-151238538(+)	MIPF0000358	mir-671	671	p1@CHPF2	NM_019015	143	248	362	432	135	89
hsa-miR-138-5p	5p	MIMAT0000430	AGCUGGUGUUGUGAAUCAGGCCG	GCUGGU	23	Yes	Mature_miRNA	canonical_conserved_miRNA	hsa-mir-138-2	MI0000455	CGUUGCUGCAGCUGGUGUUGUGAAUCAGGCCGACGAGCAGCGCAUCCUCUUACCCGGCUAUUUCACGACACCAGGGUUGCAUCA	chr16:56858518-56858601(+)	MIPF0000075	mir-138	138-2	p@chr16:56891363..56891367,+	curation	113	147	114	97	141	35
hsa-miR-138-5p	5p	MIMAT0000430	AGCUGGUGUUGUGAAUCAGGCCG	GCUGGU	23	Yes	Mature_miRNA	canonical_conserved_miRNA	hsa-mir-138-1	MI0000476	CCCUGGCAUGGUGUGGUGGGGCAGCUGGUGUUGUGAAUCAGGCCGUUGCCAAUCAGAGAACGGCUACUUCACAACACCAGGGCCACACCACACUACAGG	chr3:44114212-44114310(+)	MIPF0000075	mir-138	138-1	p@chr3:44040816..44040834,+	curation	219	452	265	195	300	83
hsa-miR-423-3p	3p	MIMAT0001340	AGCUCGGUCUGAGGCCCCUCAGU	GCUCGG	23	Yes	Mature_miRNA	canonical_conserved_miRNA	hsa-mir-423	MI0001445	AUAAAGGAAGUUAGGCUGAGGGGCAGAGAGCGAGACUUUUCUAUUUUCCAAAAGCUCGGUCUGAGGCCCCUCAGUCUUGCUUCCUAACCCGCGC	chr17:30117079-30117172(+)	MIPF0000329	mir-423	423,3184	p1@NSRP1	ENST00000475652.1	27442	20133	85396	35850	17040	36021
hsa-miR-221-3p	3p	MIMAT0000278	AGCUACAUUGUCUGCUGGGUUUC	GCUACA	23	Yes	Mature_miRNA	canonical_conserved_miRNA	hsa-mir-221	MI0000298	UGAACAUCCAGGUCUGGGGCAUGAACCUGGCAUACAAUGUAGAUUUCUGUGUUCGUUAGGCAACAGCUACAUUGUCUGCUGGGUUUCAGGCUACCUGGAAACAUGUUCUC	chrX:45746157-45746266(-)	MIPF0000051	mir-221	221,222	p@chrX:45629661..45629677,-	ENST00000602461.1	10014	13948	44547	31511	10299	6937
hsa-miR-107	5p	MIMAT0000104	AGCAGCAUUGUACAGGGCUAUCA	GCAGCA	23	NO	Mature_miRNA	canonical_conserved_miRNA	hsa-mir-107	MI0000114	CUCUCUGCUUUCAGCUUCUUUACAGUGUUGCCUUGUGGCAUGGAGUUCAAGCAGCAUUGUACAGGGCUAUCAAAGCACAGA	chr10:89592747-89592827(-)	MIPF0000024	mir-103	107	p1@ENST00000507624	ENST00000307534.4	4225	1581	5038	4263	2637	8452
hsa-miR-103a-3p	3p	MIMAT0000101	AGCAGCAUUGUACAGGGCUAUGA	GCAGCA	23	Yes	Mature_miRNA	canonical_conserved_miRNA	hsa-mir-103a-2	MI0000108	UUGUGCUUUCAGCUUCUUUACAGUGCUGCCUUGUAGCAUUCAGGUCAAGCAGCAUUGUACAGGGCUAUGAAAGAACCA	chr20:3917494-3917571(+)	MIPF0000024	mir-103	103a-2,103b-2	p1@PANK2	ENST00000336066.3	13078	10324	33470	22179	8897	21336
hsa-miR-103a-3p	3p	MIMAT0000101	AGCAGCAUUGUACAGGGCUAUGA	GCAGCA	23	Yes	Mature_miRNA	canonical_conserved_miRNA	hsa-mir-103a-1	MI0000109	UACUGCCCUCGGCUUCUUUACAGUGCUGCCUUGUUGCAUAUGGAUCAAGCAGCAUUGUACAGGGCUAUGAAGGCAUUG	chr5:168560896-168560973(-)	MIPF0000024	mir-103	103a-1,103b-1	p1@PANK3	ENST00000239231.6	13051	10285	33429	22136	8886	21336
hsa-miR-574-5p	5p	MIMAT0004795	UGAGUGUGUGUGUGUGAGUGUGU	GAGUGU	23	Yes	Star_miRNA	canonical_conserved_miRNA	hsa-mir-574	MI0003581	GGGACCUGCGUGGGUGCGGGCGUGUGAGUGUGUGUGUGUGAGUGUGUGUCGCUCCGGGUCCACGCUCAUGCACACACCCACACGCCCACACUCAGG	chr4:38868032-38868127(+)	MIPF0000419	mir-574	574	p1@FAM114A1	ENST00000358869.2	447	540	1791	946	397	456
hsa-miR-423-5p	5p	MIMAT0004748	UGAGGGGCAGAGAGCGAGACUUU	GAGGGG	23	Yes	Mature_miRNA	canonical_conserved_miRNA	hsa-mir-423	MI0001445	AUAAAGGAAGUUAGGCUGAGGGGCAGAGAGCGAGACUUUUCUAUUUUCCAAAAGCUCGGUCUGAGGCCCCUCAGUCUUGCUUCCUAACCCGCGC	chr17:30117079-30117172(+)	MIPF0000329	mir-423	423,3184	p1@NSRP1	ENST00000475652.1	164363	78287	256839	100557	86418	451574
hsa-miR-339-3p	3p	MIMAT0004702	UGAGCGCCUCGACGACAGAGCCG	GAGCGC	23	NO	Mature_miRNA	canonical_conserved_miRNA	hsa-mir-339	MI0000815	CGGGGCGGCCGCUCUCCCUGUCCUCCAGGAGCUCACGUGUGCCUGCCUGUGAGCGCCUCGACGACAGAGCCGGCGCCUGCCCCAGUGUCUGCGC	chr7:1022933-1023026(-)	MIPF0000193	mir-339	339	p1@C7orf50	ENST00000412051.1	1458	526	4376	1308	591	2838
hsa-miR-146b-5p	5p	MIMAT0002809	UGAGAACUGAAUUCCAUAGGCUG	GAGAAC	23	Yes	Mature_miRNA	canonical_conserved_miRNA	hsa-mir-146b	MI0003129	CCUGGCACUGAGAACUGAAUUCCAUAGGCUGUGAGCUCUAGCAAUGCCCUGUGGACUCAGUUCUGGUGCCCGG	chr10:102436512-102436584(+)	MIPF0000103	mir-146	146b	p@chr10:104195519..104195534,+	curation	11588	20901	28330	15803	14987	7833
hsa-miR-9-5p	5p	MIMAT0000441	UCUUUGGUUAUCUAGCUGUAUGA	CUUUGG	23	Yes	Mature_miRNA	canonical_conserved_miRNA	hsa-mir-9-1	MI0000466	CGGGGUUGGUUGUUAUCUUUGGUUAUCUAGCUGUAUGAGUGGUGUGGAGUCUUCAUAAAGCUAGAUAACCGAAAGUAAAAAUAACCCCA	chr1:156420341-156420429(-)	MIPF0000014	mir-9	9-1	p1@C1orf61	ENST00000400991.2	16597	29612	17023	15086	18622	6534
hsa-miR-9-5p	5p	MIMAT0000441	UCUUUGGUUAUCUAGCUGUAUGA	CUUUGG	23	Yes	Mature_miRNA	canonical_conserved_miRNA	hsa-mir-9-3	MI0000468	GGAGGCCCGUUUCUCUCUUUGGUUAUCUAGCUGUAUGAGUGCCACAGAGCCGUCAUAAAGCUAGAUAACCGAAAGUAGAAAUGAUUCUCA	chr15:89368017-89368106(+)	MIPF0000014	mir-9	9-3	p1@ENST00000561327	ENST00000561327.1	16617	29612	17023	15087	18622	6538
hsa-miR-9-5p	5p	MIMAT0000441	UCUUUGGUUAUCUAGCUGUAUGA	CUUUGG	23	Yes	Mature_miRNA	canonical_conserved_miRNA	hsa-mir-9-2	MI0000467	GGAAGCGAGUUGUUAUCUUUGGUUAUCUAGCUGUAUGAGUGUAUUGGUCUUCAUAAAGCUAGAUAACCGAAAGUAAAAACUCCUUCA	chr5:88666853-88666939(-)	MIPF0000014	mir-9	9-2	p1@LINC00461	ENST00000505030.1	16597	29612	17023	15089	18622	6534
hsa-miR-432-5p	5p	MIMAT0002814	UCUUGGAGUAGGUCAUUGGGUGG	CUUGGA	23	Yes	Mature_miRNA	canonical_conserved_miRNA	hsa-mir-432	MI0003133	UGACUCCUCCAGGUCUUGGAGUAGGUCAUUGGGUGGAUCCUCUAUUUCCUUACGUGGGCCACUGGAUGGCUCCUCCAUGUCUUGGAGUAGAUCA	chr14:100884483-100884576(+)	MIPF0000211	mir-432	127,136,337,431,433,493,432,665	p1@MEG3	Gtl2-Dio3	894	1497	2810	1592	1080	780
hsa-miR-302a-5p	5p	MIMAT0000683	ACUUAAACGUGGAUGUACUUGCU	CUUAAA	23	Yes	Star_miRNA	canonical_conserved_miRNA	hsa-mir-302a	MI0000738	CCACCACUUAAACGUGGAUGUACUUGCUUUGAAACUAAAGAAGUAAGUGCUUCCAUGUUUUGGUGAUGG	chr4:112648183-112648251(-)	MIPF0000071	mir-302	302a,302b,302c,302d,367	p1@ENST00000505215,p1@ENST00000509938	ENST00000509938.1	20	42	0	0	0	4
hsa-miR-215-3p	3p	MIMAT0026476	UCUGUCAUUUCUUUAGGCCAAUA	CUGUCA	23	Yes	Star_miRNA	canonical_conserved_miRNA	hsa-mir-215	MI0000291	AUCAUUCAGAAAUGGUAUACAGGAAAAUGACCUAUGAAUUGACAGACAAUAUAGCUGAGUUUGUCUGUCAUUUCUUUAGGCCAAUAUUCUGUAUGACUGUGCUACUUCAA	chr1:220117853-220117962(-)	MIPF0000063	mir-192	215,194-1	p@chr1:220292448..220292466,-	curation	0	0	0	0	20	0
hsa-miR-149-5p	5p	MIMAT0000450	UCUGGCUCCGUGUCUUCACUCCC	CUGGCU	23	Yes	Mature_miRNA	canonical_conserved_miRNA	hsa-mir-149	MI0000478	GCCGGCGCCCGAGCUCUGGCUCCGUGUCUUCACUCCCGUGCUUGUCCGAGGAGGGAGGGAGGGACGGGGGCUGUGCUGGGGCAGCUGGA	chr2:240456001-240456089(+)	MIPF0000274	mir-149	149	p1@GPC1	NM_002081	2151	4181	2781	2212	2974	1028
hsa-miR-18a-3p	3p	MIMAT0002891	ACUGCCCUAAGUGCUCCUUCUGG	CUGCCC	23	Yes	Star_miRNA	canonical_conserved_miRNA	hsa-mir-18a	MI0000072	UGUUCUAAGGUGCAUCUAGUGCAGAUAGUGAAGUAGAUUAGCAUCUACUGCCCUAAGUGCUCCUUCUGGCA	chr13:91350751-91350821(+)	MIPF0000001	mir-17	17,18a,19a,19b-1,20a,92a-1	p1@MIR17HG	NR_027349	107	13	107	59	37	150
hsa-miR-136-5p	5p	MIMAT0000448	ACUCCAUUUGUUUUGAUGAUGGA	CUCCAU	23	Yes	Star_miRNA	canonical_conserved_miRNA	hsa-mir-136	MI0000475	UGAGCCCUCGGAGGACUCCAUUUGUUUUGAUGAUGGAUUCUUAUGCUCCAUCAUCGUCUCAAAUGAGUCUUCAGAGGGUUCU	chr14:100884702-100884783(+)	MIPF0000099	mir-136	127,136,337,431,433,493,432,665	p1@MEG3	Gtl2-Dio3	49	93	1066	229	43	201
hsa-miR-342-3p	3p	MIMAT0000753	UCUCACACAGAAAUCGCACCCGU	CUCACA	23	Yes	Mature_miRNA	canonical_conserved_miRNA	hsa-mir-342	MI0000805	GAAACUGGGCUCAAGGUGAGGGGUGCUAUCUGUGAUUGAGGGACAUGGUUAAUGGAAUUGUCUCACACAGAAAUCGCACCCGUCACCUUGGCCUACUUA	chr14:100109655-100109753(+)	MIPF0000190	mir-342	342,151b	p1@EVL	ENST00000555706.1	1623	2811	2653	1645	1424	841
hsa-miR-139-5p	5p	MIMAT0000250	UCUACAGUGCACGUGUCUCCAGU	CUACAG	23	Yes	Mature_miRNA	canonical_conserved_miRNA	hsa-mir-139	MI0000261	GUGUAUUCUACAGUGCACGUGUCUCCAGUGUGGCUCGGAGGCUGGAGACGCGGCCCUGUUGGAGUAAC	chr11:72615063-72615130(-)	MIPF0000117	mir-139	139	p1@PDE2A	ENST00000543575.1	5206	9348	9456	6334	6210	2019
hsa-miR-598-5p	5p	MIMAT0026620	GCGGUGAUCCCGAUGGUGUGAGC	CGGUGA	23	Yes	Star_miRNA	canonical_conserved_miRNA	hsa-mir-598	MI0003610	GCUUGAUGAUGCUGCUGAUGCUGGCGGUGAUCCCGAUGGUGUGAGCUGGAAAUGGGGUGCUACGUCAUCGUUGUCAUCGUCAUCAUCAUCAUCCGAG	chr8:11035206-11035302(-)	MIPF0000393	mir-598	598	p1@XKR6	NM_173683	0	0	56	17	13	10
hsa-miR-137-5p	5p	MIMAT0037310	ACGGGUAUUCUUGGGUGGAUAAU	CGGGUA	23	Yes	Star_miRNA	canonical_conserved_miRNA	hsa-mir-137	MI0000454	GGUCCUCUGACUCUCUUCGGUGACGGGUAUUCUUGGGUGGAUAAUACGGAUUACGUUGUUAUUGCUUAAGAAUACGCGUAGUCGAGGAGAGUACCAGCGGCA	chr1:98046070-98046171(-)	MIPF0000106	mir-137	137,2682	p1@MIR137HG	NR_046105.1	23	30	34	22	13	0
hsa-miR-212-5p	5p	MIMAT0022695	ACCUUGGCUCUAGACUGCUUACU	CCUUGG	23	Yes	Mature_miRNA	canonical_conserved_miRNA	hsa-mir-212	MI0000288	CGGGGCACCCCGCCCGGACAGCGCGCCGGCACCUUGGCUCUAGACUGCUUACUGCCCGGGCCGCCCUCAGUAACAGUCUCCAGUCACGGCCACCGACGCCUGGCCCCGCC	chr17:2050271-2050380(-)	MIPF0000065	mir-132	212,132	p@chr17:1954446..1954463,-	curation	121	145	149	182	142	73
hsa-miR-339-5p	5p	MIMAT0000764	UCCCUGUCCUCCAGGAGCUCACG	CCCUGU	23	NO	Mature_miRNA	canonical_conserved_miRNA	hsa-mir-339	MI0000815	CGGGGCGGCCGCUCUCCCUGUCCUCCAGGAGCUCACGUGUGCCUGCCUGUGAGCGCCUCGACGACAGAGCCGGCGCCUGCCCCAGUGUCUGCGC	chr7:1022933-1023026(-)	MIPF0000193	mir-339	339	p1@C7orf50	ENST00000412051.1	269	229	1234	436	132	266
hsa-miR-361-3p	3p	MIMAT0004682	UCCCCCAGGUGUGAUUCUGAUUU	CCCCCA	23	Yes	Mature_miRNA	canonical_conserved_miRNA	hsa-mir-361	MI0000760	GGAGCUUAUCAGAAUCUCCAGGGGUACUUUAUAAUUUCAAAAAGUCCCCCAGGUGUGAUUCUGAUUUGCUUC	chrX:85903636-85903707(-)	MIPF0000172	mir-361	361	p1@CHM	NM_000390	2190	2640	8291	2704	1742	5255
hsa-miR-199b-5p	5p	MIMAT0000263	CCCAGUGUUUAGACUAUCUGUUC	CCAGUG	23	Yes	Star_miRNA	canonical_conserved_miRNA	hsa-mir-199b	MI0000282	CCAGAGGACACCUCCACUCCGUCUACCCAGUGUUUAGACUAUCUGUUCAGGACUCCCAAAUUGUACAGUAGUCUGCACAUUGGUUAGGCUGGGCUGGGUUAGACCCUCGG	chr9:128244721-128244830(-)	MIPF0000040	mir-199	199b,3154	p1@MIR3154	curation	180	257	310	298	267	158
hsa-miR-199a-5p	5p	MIMAT0000231	CCCAGUGUUCAGACUACCUGUUC	CCAGUG	23	Yes	Star_miRNA	canonical_conserved_miRNA	hsa-mir-199a-1	MI0000242	GCCAACCCAGUGUUCAGACUACCUGUUCAGGAGGCUCUCAAUGUGUACAGUAGUCUGCACAUUGGUUAGGC	chr19:10817426-10817496(-)	MIPF0000040	mir-199	199a-1	p1@MIR199A1	curation	1455	1516	6643	4042	1057	718
hsa-miR-199a-5p	5p	MIMAT0000231	CCCAGUGUUCAGACUACCUGUUC	CCAGUG	23	Yes	Star_miRNA	canonical_conserved_miRNA	hsa-mir-199a-2	MI0000281	AGGAAGCUUCUGGAGAUCCUGCUCCGUCGCCCCAGUGUUCAGACUACCUGUUCAGGACAAUGCCGUUGUACAGUAGUCUGCACAUUGGUUAGACUGGGCAAGGGAGAGCA	chr1:172144535-172144644(-)	MIPF0000040	mir-199	199a-2,214,3120	p1@DNM3OS	NR_038397	1455	1516	6643	4047	1057	718
hsa-miR-770-5p	5p	MIMAT0003948	UCCAGUACCACGUGUCAGGGCCA	CCAGUA	23	NO	Mature_miRNA	canonical_conserved_miRNA	hsa-mir-770	MI0005118	AGGAGCCACCUUCCGAGCCUCCAGUACCACGUGUCAGGGCCACAUGAGCUGGGCCUCGUGGGCCUGAUGUGGUGCUGGGGCCUCAGGGGUCUGCUCUU	chr14:100852390-100852487(+)	MIPF0000355	mir-770	770	p1@MEG3	Gtl2-Dio3	1	0	5	4	14	0
hsa-miR-324-3p	3p	MIMAT0000762	CCCACUGCCCCAGGUGCUGCUGG	CCACUG	23	Yes	Star_miRNA	canonical_conserved_miRNA	hsa-mir-324	MI0000813	CUGACUAUGCCUCCCCGCAUCCCCUAGGGCAUUGGUGUAAAGCUGGAGACCCACUGCCCCAGGUGCUGCUGGGGGUUGUAGUC	chr17:7223297-7223379(-)	MIPF0000165	mir-324	324	p1@DVL2	curation	563	182	713	648	203	1442
hsa-miR-935	5p	MIMAT0004978	CCAGUUACCGCUUCCGCUACCGC	CAGUUA	23	NO	Mature_miRNA	canonical_conserved_miRNA	hsa-mir-935	MI0005757	GGCGGGGGCGCGGGCGGCAGUGGCGGGAGCGGCCCCUCGGCCAUCCUCCGUCUGCCCAGUUACCGCUUCCGCUACCGCCGCCGCUCCCGCU	chr19:53982307-53982397(+)	MIPF0000606	mir-935	935	p@chr19:54484698..54484721,+	ENST00000270458.2	480	1307	732	596	787	321
hsa-miR-335-5p	5p	MIMAT0000765	UCAAGAGCAAUAACGAAAAAUGU	CAAGAG	23	Yes	Mature_miRNA	canonical_conserved_miRNA	hsa-mir-335	MI0000816	UGUUUUGAGCGGGGGUCAAGAGCAAUAACGAAAAAUGUUUGUCAUAAACCGUUUUUCAUUAUUGCUCCUGACCUCCUCUCAUUUGCUAUAUUCA	chr7:130496111-130496204(+)	MIPF0000196	mir-335	335	p1@MEST	ENST00000223215.4	177	108	268	227	69	106
hsa-miR-105-5p	5p	MIMAT0000102	UCAAAUGCUCAGACUCCUGUGGU	CAAAUG	23	Yes	Mature_miRNA	canonical_conserved_miRNA	hsa-mir-105-2	MI0000112	UGUGCAUCGUGGUCAAAUGCUCAGACUCCUGUGGUGGCUGCUUAUGCACCACGGAUGUUUGAGCAUGUGCUAUGGUGUCUA	chrX:152394412-152394492(-)	MIPF0000074	mir-105	105-1,105-2,767	p1@GABRA3	ENST00000370314.4	23	69	0	55	52	20
hsa-miR-105-5p	5p	MIMAT0000102	UCAAAUGCUCAGACUCCUGUGGU	CAAAUG	23	Yes	Mature_miRNA	canonical_conserved_miRNA	hsa-mir-105-1	MI0000111	UGUGCAUCGUGGUCAAAUGCUCAGACUCCUGUGGUGGCUGCUCAUGCACCACGGAUGUUUGAGCAUGUGCUACGGUGUCUA	chrX:152392219-152392299(-)	MIPF0000074	mir-105	105-1,105-2,767	p1@GABRA3	ENST00000370314.4	23	69	0	55	52	20
hsa-miR-330-3p	3p	MIMAT0000751	GCAAAGCACACGGCCUGCAGAGA	CAAAGC	23	Yes	Mature_miRNA	canonical_conserved_miRNA	hsa-mir-330	MI0000803	CUUUGGCGAUCACUGCCUCUCUGGGCCUGUGUCUUAGGCUCUGCAAGAUCAACCGAGCAAAGCACACGGCCUGCAGAGAGGCAGCGCUCUGCCC	chr19:45638994-45639087(-)	MIPF0000200	mir-330	330	p1@EML2	ENST00000586195.1	1122	2486	2897	1575	1504	700
hsa-miR-135b-5p	5p	MIMAT0000758	UAUGGCUUUUCAUUCCUAUGUGA	AUGGCU	23	Yes	Mature_miRNA	canonical_conserved_miRNA	hsa-mir-135b	MI0000810	CACUCUGCUGUGGCCUAUGGCUUUUCAUUCCUAUGUGAUUGCUGUCCCAAACUCAUGUAGGGCUAAAAGCCAUGGGCUACAGUGAGGGGCGAGCUCC	chr1:205448302-205448398(-)	MIPF0000028	mir-135	135b	p1@LEMD1	ENST00000367154.1	51	203	22	59	44	34
hsa-miR-135a-5p	5p	MIMAT0000428	UAUGGCUUUUUAUUCCUAUGUGA	AUGGCU	23	Yes	Mature_miRNA	canonical_conserved_miRNA	hsa-mir-135a-1	MI0000452	AGGCCUCGCUGUUCUCUAUGGCUUUUUAUUCCUAUGUGAUUCUACUGCUCACUCAUAUAGGGAUUGGAGCCGUGGCGCACGGCGGGGACA	chr3:52294219-52294308(-)	MIPF0000028	mir-135	135a-1	p1@GLYCTK-AS1	ENST00000493616.1	123	162	267	124	155	43
hsa-miR-135a-5p	5p	MIMAT0000428	UAUGGCUUUUUAUUCCUAUGUGA	AUGGCU	23	Yes	Mature_miRNA	canonical_conserved_miRNA	hsa-mir-135a-2	MI0000453	AGAUAAAUUCACUCUAGUGCUUUAUGGCUUUUUAUUCCUAUGUGAUAGUAAUAAAGUCUCAUGUAGGGAUGGAAGCCAUGAAAUACAUUGUGAAAAAUCA	chr12:97563812-97563911(+)	MIPF0000028	mir-135	135a-2	p@chr12:97858908..97858920,+	curation	123	162	267	124	155	43
hsa-miR-425-5p	5p	MIMAT0003393	AAUGACACGAUCACUCCCGUUGA	AUGACA	23	Yes	Mature_miRNA	canonical_conserved_miRNA	hsa-mir-425	MI0001448	GAAAGCGCUUUGGAAUGACACGAUCACUCCCGUUGAGUGGGCACCCGAGAAGCCAUCGGGAAUGUCGUGUCCGCCCAGUGCUCUUUC	chr3:49020148-49020234(-)	MIPF0000242	mir-425	191,425	p2@DALRD3	ENST00000313778.5	5241	2566	17176	6796	2331	16268
hsa-miR-454-3p	3p	MIMAT0003885	UAGUGCAAUAUUGCUUAUAGGGU	AGUGCA	23	Yes	Mature_miRNA	canonical_conserved_miRNA	hsa-mir-454	MI0003820	UCUGUUUAUCACCAGAUCCUAGAACCCUAUCAAUAUUGUCUCUGCUGUGUAAAUAGUUCUGAGUAGUGCAAUAUUGCUUAUAGGGUUUUGGUGUUUGGAAAGAACAAUGGGCAGG	chr17:59137758-59137872(-)	MIPF0000174	mir-454	454	p1@SKA2	ENST00000580541.1	427	304	313	393	150	270
hsa-miR-301a-3p	3p	MIMAT0000688	CAGUGCAAUAGUAUUGUCAAAGC	AGUGCA	23	Yes	Mature_miRNA	canonical_conserved_miRNA	hsa-mir-301a	MI0000745	ACUGCUAACGAAUGCUCUGACUUUAUUGCACUACUGUACUUUACAGCUAGCAGUGCAAUAGUAUUGUCAAAGCAUCUGAAAGCAGG	chr17:59151136-59151221(-)	MIPF0000034	mir-130	301a	p1@SKA2	ENST00000580541.1	21	0	13	15	0	6
hsa-miR-329-5p	5p	MIMAT0026555	GAGGUUUUCUGGGUUUCUGUUUC	AGGUUU	23	Yes	Star_miRNA	canonical_conserved_miRNA	hsa-mir-329-2	MI0001726	GUGGUACCUGAAGAGAGGUUUUCUGGGUUUCUGUUUCUUUAUUGAGGACGAAACACACCUGGUUAACCUCUUUUCCAGUAUCAA	chr14:101027100-101027183(+)	MIPF0000110	mir-329	134,154,299,376c,369,376a-1,377,379,380,381,382,323a,329-1,329-2,409,412,410,376b,485,487a,494,495,496,539,544a,376a-2,487b,411,654,655,656,758,668,1185-2,1185-1,300,541,889,543,1197,1193,323b	p1@MEG3	Gtl2-Dio3	14	110	32	17	71	3
hsa-miR-329-5p	5p	MIMAT0026555	GAGGUUUUCUGGGUUUCUGUUUC	AGGUUU	23	Yes	Star_miRNA	canonical_conserved_miRNA	hsa-mir-329-1	MI0001725	GGUACCUGAAGAGAGGUUUUCUGGGUUUCUGUUUCUUUAAUGAGGACGAAACACACCUGGUUAACCUCUUUUCCAGUAUC	chr14:101026785-101026864(+)	MIPF0000110	mir-329	134,154,299,376c,369,376a-1,377,379,380,381,382,323a,329-1,329-2,409,412,410,376b,485,487a,494,495,496,539,544a,376a-2,487b,411,654,655,656,758,668,1185-2,1185-1,300,541,889,543,1197,1193,323b	p1@MEG3	Gtl2-Dio3	14	110	32	17	71	3
hsa-miR-708-5p	5p	MIMAT0004926	AAGGAGCUUACAAUCUAGCUGGG	AGGAGC	23	Yes	Mature_miRNA	canonical_conserved_miRNA	hsa-mir-708	MI0005543	AACUGCCCUCAAGGAGCUUACAAUCUAGCUGGGGGUAAAUGACUUGCACAUGAACACAACUAGACUGUGAGCUUCUAGAGGGCAGGGA	chr11:79402022-79402109(-)	MIPF0000397	mir-708	708	p1@ODZ4	NM_001098816	269	326	223	189	241	88
hsa-miR-503-5p	5p	MIMAT0002874	UAGCAGCGGGAACAGUUCUGCAG	AGCAGC	23	Yes	Mature_miRNA	canonical_conserved_miRNA	hsa-mir-503	MI0003188	UGCCCUAGCAGCGGGAACAGUUCUGCAGUGAGCGAUCGGUGCUCUGGGGUAUUGUUUCCGCUGCCAGGGUA	chrX:134546328-134546398(-)	MIPF0000183	mir-503	424,450a-1,450a-2,503,542,450b	p@chrX:133683665..133683681,-	curation	91	62	235	159	113	265
hsa-miR-29b-3p	3p	MIMAT0000100	UAGCACCAUUUGAAAUCAGUGUU	AGCACC	23	Yes	Mature_miRNA	canonical_conserved_miRNA	hsa-mir-29b-2	MI0000107	CUUCUGGAAGCUGGUUUCACAUGGUGGCUUAGAUUUUUCCAUCUUUGUAUCUAGCACCAUUUGAAAUCAGUGUUUUAGGAG	chr1:207802443-207802523(-)	MIPF0000009	mir-29	29b-2,29c	p1@C1orf132	ENST00000608023.1	554	703	586	420	504	408
hsa-miR-29b-3p	3p	MIMAT0000100	UAGCACCAUUUGAAAUCAGUGUU	AGCACC	23	Yes	Mature_miRNA	canonical_conserved_miRNA	hsa-mir-29b-1	MI0000105	CUUCAGGAAGCUGGUUUCAUAUGGUGGUUUAGAUUUAAAUAGUGAUUGUCUAGCACCAUUUGAAAUCAGUGUUCUUGGGGG	chr7:130877459-130877539(-)	MIPF0000009	mir-29	29a,29b-1	p@chr7:130597585..130597624,-	ENST00000432045.2	554	703	584	420	504	408
hsa-miR-217-5p	5p	MIMAT0000274	UACUGCAUCAGGAACUGAUUGGA	ACUGCA	23	Yes	Mature_miRNA	canonical_conserved_miRNA	hsa-mir-217	MI0000293	AGUAUAAUUAUUACAUAGUUUUUGAUGUCGCAGAUACUGCAUCAGGAACUGAUUGGAUAAGAAUCAGUCACCAUCAGUUCCUAAUGCAUUGCCUUCAGCAUCUAAACAAG	chr2:55982967-55983076(-)	MIPF0000077	mir-217	216a,217	p1@MIR216A	ENST00000446139.1	17	81	53	42	42	23
hsa-miR-508-5p	5p	MIMAT0004778	UACUCCAGAGGGCGUCACUCAUG	ACUCCA	23	Yes	Star_miRNA	canonical_conserved_miRNA	hsa-mir-508	MI0003195	CCACCUUCAGCUGAGUGUAGUGCCCUACUCCAGAGGGCGUCACUCAUGUAAACUAAAACAUGAUUGUAGCCUUUUGGAGUAGAGUAAUACACAUCACGUAACGCAUAUUUGGUGG	chrX:147236913-147237027(-)	MIPF0000130	mir-506	513a-2,506,507,508	p@chrX:146413659..146413673,-	curation	0	0	0	0	15	0
hsa-miR-10b-5p	5p	MIMAT0000254	UACCCUGUAGAACCGAAUUUGUG	ACCCUG	23	Yes	Mature_miRNA	canonical_conserved_miRNA	hsa-mir-10b	MI0000267	CCAGAGGUUGUAACGUUGUCUAUAUAUACCCUGUAGAACCGAAUUUGUGUGGUAUCCGUAUAGUCACAGAUUCGAUUCUAGGGGAAUAUAUGGUCGAUGCAAAAACUUCA	chr2:176150303-176150412(+)	MIPF0000033	mir-10	10b	p1@HOXD3	ENST00000432796.2	6030	7170	15547	6224	4947	2787
hsa-miR-10a-5p	5p	MIMAT0000253	UACCCUGUAGAUCCGAAUUUGUG	ACCCUG	23	Yes	Mature_miRNA	canonical_conserved_miRNA	hsa-mir-10a	MI0000266	GAUCUGUCUGUCUUCUGUAUAUACCCUGUAGAUCCGAAUUUGUGUAAGGAAUUUUGUGGUCACAAAUUCGUAUCUAGGGGAAUAUGUAGUUGACAUAAACACUCCGCUCU	chr17:48579838-48579947(-)	MIPF0000033	mir-10	10a	p1@HOXB6	ENST00000552000.2	4168	6195	8782	5436	4805	2408
hsa-miR-181d-5p	5p	MIMAT0002821	AACAUUCAUUGUUGUCGGUGGGU	ACAUUC	23	Yes	Mature_miRNA	canonical_conserved_miRNA	hsa-mir-181d	MI0003139	GUCCCCUCCCCUAGGCCACAGCCGAGGUCACAAUCAACAUUCAUUGUUGUCGGUGGGUUGUGAGGACUGAGGCCAGACCCACCGGGGGAUGAAUGUCACUGUGGCUGGGCCAGACACGGCUUAAGGGGAAUGGGGAC	chr19:13874875-13875011(+)	MIPF0000007	mir-181	181c,181d	p@chr19:13976011..13976059,+	ENST00000591161.1	594	1268	1669	715	623	466
hsa-miR-181b-5p	5p	MIMAT0000257	AACAUUCAUUGCUGUCGGUGGGU	ACAUUC	23	Yes	Mature_miRNA	canonical_conserved_miRNA	hsa-mir-181b-2	MI0000683	CUGAUGGCUGCACUCAACAUUCAUUGCUGUCGGUGGGUUUGAGUCUGAAUCAACUCACUGAUCAAUGAAUGCAAACUGCGGACCAAACA	chr9:124693710-124693798(+)	MIPF0000007	mir-181	181a-2,181b-2	p1@MIR181A2HG	NR_038975	4696	8240	7689	4818	5105	3073
hsa-miR-181b-5p	5p	MIMAT0000257	AACAUUCAUUGCUGUCGGUGGGU	ACAUUC	23	Yes	Mature_miRNA	canonical_conserved_miRNA	hsa-mir-181b-1	MI0000270	CCUGUGCAGAGAUUAUUUUUUAAAAGGUCACAAUCAACAUUCAUUGCUGUCGGUGGGUUGAACUGUGUGGACAAGCUCACUGAACAAUGAAUGCAACUGUGGCCCCGCUU	chr1:198858873-198858982(-)	MIPF0000007	mir-181	181b-1,181a-1	p1@LOC100131234	NR_040073	4502	8027	7465	4739	4957	3009
hsa-miR-181a-5p	5p	MIMAT0000256	AACAUUCAACGCUGUCGGUGAGU	ACAUUC	23	Yes	Mature_miRNA	canonical_conserved_miRNA	hsa-mir-181a-1	MI0000289	UGAGUUUUGAGGUUGCUUCAGUGAACAUUCAACGCUGUCGGUGAGUUUGGAAUUAAAAUCAAAACCAUCGACCGUUGAUUGUACCCUAUGGCUAACCAUCAUCUACUCCA	chr1:198859044-198859153(-)	MIPF0000007	mir-181	181b-1,181a-1	p1@LOC100131234	NR_040073	15102	12266	32804	13617	9530	19576
hsa-miR-181a-5p	5p	MIMAT0000256	AACAUUCAACGCUGUCGGUGAGU	ACAUUC	23	Yes	Mature_miRNA	canonical_conserved_miRNA	hsa-mir-181a-2	MI0000269	AGAAGGGCUAUCAGGCCAGCCUUCAGAGGACUCCAAGGAACAUUCAACGCUGUCGGUGAGUUUGGGAUUUGAAAAAACCACUGACCGUUGACUGUACCUUGGGGUCCUUA	chr9:124692442-124692551(+)	MIPF0000007	mir-181	181a-2,181b-2	p1@MIR181A2HG	NR_038975	15102	12266	32804	13617	9530	19576
hsa-miR-500a-5p	5p	MIMAT0004773	UAAUCCUUGCUACCUGGGUGAGA	AAUCCU	23	Yes	Star_miRNA	canonical_conserved_miRNA	hsa-mir-500a	MI0003184	GCUCCCCCUCUCUAAUCCUUGCUACCUGGGUGAGAGUGCUGUCUGAAUGCAAUGCACCUGGGCAAGGAUUCUGAGAGCGAGAGC	chrX:50008431-50008514(+)	MIPF0000139	mir-500	188,362,500a,501,502,532,660,500b	p1@CLCN5	ENST00000376091.3	21	0	2	15	0	6
hsa-miR-200c-3p	3p	MIMAT0000617	UAAUACUGCCGGGUAAUGAUGGA	AAUACU	23	Yes	Mature_miRNA	canonical_conserved_miRNA	hsa-mir-200c	MI0000650	CCCUCGUCUUACCCAGCAGUGUUUGGGUGCGGUUGGGAGUCUCUAAUACUGCCGGGUAAUGAUGGAGG	chr12:6963699-6963766(+)	MIPF0000019	mir-8	141,200c	p1@ENST00000537269	ENST00000607161.1	245	540	416	471	479	243
hsa-miR-372-3p	3p	MIMAT0000724	AAAGUGCUGCGACAUUUGAGCGU	AAGUGC	23	NO	Mature_miRNA	canonical_conserved_miRNA	hsa-mir-372	MI0000780	GUGGGCCUCAAAUGUGGAGCACUAUUCUGAUGUCCAAGUGGAAAGUGCUGCGACAUUUGAGCGUCAC	chr19:53787890-53787956(+)	MIPF0000068	mir-290	371a,372,373,371b	p@chr19:54290224..54290230,+	curation	0	1	0	66	61	67
hsa-miR-302b-3p	3p	MIMAT0000715	UAAGUGCUUCCAUGUUUUAGUAG	AAGUGC	23	Yes	Mature_miRNA	canonical_conserved_miRNA	hsa-mir-302b	MI0000772	GCUCCCUUCAACUUUAACAUGGAAGUGCUUUCUGUGACUUUAAAAGUAAGUGCUUCCAUGUUUUAGUAGGAGU	chr4:112648485-112648557(-)	MIPF0000071	mir-302	302a,302b,302c,302d,367	p1@ENST00000505215,p1@ENST00000509938	ENST00000509938.1	7	0	0	0	9	10
hsa-miR-1264	5p	MIMAT0005791	CAAGUCUUAUUUGAGCACCUGUU	AAGUCU	23	NO	Mature_miRNA	canonical_conserved_miRNA	hsa-mir-1264	MI0003758	AGGUCCUCAAUAAGUAUUUGUUGAAAGAAUAAAUAAACCAACAAGUCUUAUUUGAGCACCUGUUAUGUG	chrX:114652655-114652723(+)	MIPF0000098	mir-95	1264,1912	p1@HTR2C	ENST00000371950.3	7	33	0	0	0	0
hsa-miR-18b-5p	5p	MIMAT0001412	UAAGGUGCAUCUAGUGCAGUUAG	AAGGUG	23	Yes	Mature_miRNA	canonical_conserved_miRNA	hsa-mir-18b	MI0001518	UGUGUUAAGGUGCAUCUAGUGCAGUUAGUGAAGCAGCUUAGAAUCUACUGCCCUAAAUGCCCCUUCUGGCA	chrX:134170041-134170111(-)	MIPF0000001	mir-17	19b-2,92a-2,106a,363,18b,20b	p@chrX:133308067..133308078,-	curation	45	3	15	13	15	24
hsa-miR-18a-5p	5p	MIMAT0000072	UAAGGUGCAUCUAGUGCAGAUAG	AAGGUG	23	Yes	Mature_miRNA	canonical_conserved_miRNA	hsa-mir-18a	MI0000072	UGUUCUAAGGUGCAUCUAGUGCAGAUAGUGAAGUAGAUUAGCAUCUACUGCCCUAAGUGCUCCUUCUGGCA	chr13:91350751-91350821(+)	MIPF0000001	mir-17	17,18a,19a,19b-1,20a,92a-1	p1@MIR17HG	NR_027349	193	67	60	145	40	129
hsa-miR-191-5p	5p	MIMAT0000440	CAACGGAAUCCCAAAAGCAGCUG	AACGGA	23	Yes	Mature_miRNA	canonical_conserved_miRNA	hsa-mir-191	MI0000465	CGGCUGGACAGCGGGCAACGGAAUCCCAAAAGCAGCUGUUGUCUCCAGAGCAUUCCAGCUGCGCUUGGAUUUCGUCCCCUGCUCUCCUGCCU	chr3:49020618-49020709(-)	MIPF0000194	mir-191	191,425	p2@DALRD3	ENST00000313778.5	26549	22762	111130	43176	20504	59103
hsa-miR-93-5p	5p	MIMAT0000093	CAAAGUGCUGUUCGUGCAGGUAG	AAAGUG	23	Yes	Mature_miRNA	canonical_conserved_miRNA	hsa-mir-93	MI0000095	CUGGGGGCUCCAAAGUGCUGUUCGUGCAGGUAGUGUGAUUACCCAACCUACUGCUGAGCUAGCACUUCCCGAGCCCCCGG	chr7:100093768-100093847(-)	MIPF0000001	mir-17	25,93,106b	p1@MCM7	ENST00000489841.1	6327	1944	8395	8636	3545	11835
hsa-miR-20b-5p	5p	MIMAT0001413	CAAAGUGCUCAUAGUGCAGGUAG	AAAGUG	23	Yes	Mature_miRNA	canonical_conserved_miRNA	hsa-mir-20b	MI0001519	AGUACCAAAGUGCUCAUAGUGCAGGUAGUUUUGGCAUGACUCUACUGUAGUAUGGGCACUUCCAGUACU	chrX:134169809-134169877(-)	MIPF0000001	mir-17	19b-2,92a-2,106a,363,18b,20b	p@chrX:133308067..133308078,-	curation	533	152	487	788	282	899
hsa-miR-20a-5p	5p	MIMAT0000075	UAAAGUGCUUAUAGUGCAGGUAG	AAAGUG	23	Yes	Mature_miRNA	canonical_conserved_miRNA	hsa-mir-20a	MI0000076	GUAGCACUAAAGUGCUUAUAGUGCAGGUAGUGUUUAGUUAUCUACUGCAUUAUGAGCACUUAAAGUACUGC	chr13:91351065-91351135(+)	MIPF0000001	mir-17	17,18a,19a,19b-1,20a,92a-1	p1@MIR17HG	NR_027349	3271	1680	4018	5758	2084	4589
hsa-miR-17-5p	5p	MIMAT0000070	CAAAGUGCUUACAGUGCAGGUAG	AAAGUG	23	Yes	Mature_miRNA	canonical_conserved_miRNA	hsa-mir-17	MI0000071	GUCAGAAUAAUGUCAAAGUGCUUACAGUGCAGGUAGUGAUAUGUGCAUCUACUGCAGUGAAGGCACUUGUAGCAUUAUGGUGAC	chr13:91350605-91350688(+)	MIPF0000001	mir-17	17,18a,19a,19b-1,20a,92a-1	p1@MIR17HG	NR_027349	3698	989	3880	4108	1422	4055
hsa-miR-106a-5p	5p	MIMAT0000103	AAAAGUGCUUACAGUGCAGGUAG	AAAGUG	23	Yes	Mature_miRNA	canonical_conserved_miRNA	hsa-mir-106a	MI0000113	CCUUGGCCAUGUAAAAGUGCUUACAGUGCAGGUAGCUUUUUGAGAUCUACUGCAAUGUAAGCACUUCUUACAUUACCAUGG	chrX:134170198-134170278(-)	MIPF0000001	mir-17	19b-2,92a-2,106a,363,18b,20b	p@chrX:133308067..133308078,-	curation	526	65	320	447	169	447
hsa-miR-518c-3p	3p	MIMAT0002848	CAAAGCGCUUCUCUUUAGAGUGU	AAAGCG	23	Yes	Mature_miRNA	canonical_conserved_miRNA	hsa-mir-518c	MI0003159	GCGAGAAGAUCUCAUGCUGUGACUCUCUGGAGGGAAGCACUUUCUGUUGUCUGAAAGAAAACAAAGCGCUUCUCUUUAGAGUGUUACGGUUUGAGAAAAGC	chr19:53708735-53708835(+)	MIPF0000020	mir-515	512-1,512-2,498,520e,515-1,519e,520f,515-2,519c,520a,526b,519b,525,523,518f,520b,518b,526a-1,520c,518c,524,517a,519d,521-2,520d,517b,520g,516b-2,526a-2,518e,518a-1,518d,516b-1,518a-2,517c,520h,521-1,522,519a-1,527,516a-1,516a-2,519a-2,1323,1283-1,1283-2	Unknown	Unknown	34	0	0	8	23	1
hsa-miR-6511a-5p	5p	-	CAGGCAGAAGUGGGGCUGACAGG	AGGCAG	23	-	-	-	hsa-mir-6511b-2	-	-	-	-	-	-	-	-	2	32	2	37	9	20
hsa-miR-6511a-5p	5p	-	CAGGCAGAAGUGGGGCUGACAGG	AGGCAG	23	-	-	-	hsa-mir-6511b-1	-	-	-	-	-	-	-	-	2	32	2	37	9	20
hsa-miR-500a-5p	5p	-	UAAUCCUUGCUACCUGGGUGAGA	AAUCCU	23	-	-	-	hsa-mir-500b	-	-	-	-	-	-	-	-	21	0	2	15	0	6
hsa-miR-3913-5p	5p	MIMAT0018187	UUUGGGACUGAUCUUGAUGUCU	UUGGGA	22	Yes	-	non-canonical_miRNA	hsa-mir-3913-1	MI0016417	UUGUUUAUAAUAAACUGAAAUAUUUGGGACUGAUCUUGAUGUCUGCCAAAACCUUGGCAGACAUCAAGAUCAGUCCCAAAUAUUUCAGUUUAUUAUAGACAG	chr12:69584722-69584823(-)	MIPF0001134	mir-3913	3913-1,3913-2	Unknown	Unknown	58	8	112	25	61	287
hsa-miR-3913-5p	5p	MIMAT0018187	UUUGGGACUGAUCUUGAUGUCU	UUGGGA	22	Yes	-	non-canonical_miRNA	hsa-mir-3913-2	MI0016418	UGUCUAUAAUAAACUGAAAUAUUUGGGACUGAUCUUGAUGUCUGCCAAGGUUUUGGCAGACAUCAAGAUCAGUCCCAAAUAUUUCAGUUUAUUAUAAACA	chr12:69584723-69584822(+)	MIPF0001134	mir-3913	3913-1,3913-2	Unknown	Unknown	58	8	112	25	61	287
hsa-miR-3122	5p	MIMAT0014984	GUUGGGACAAGAGGACGGUCUU	UUGGGA	22	NO	-	non-canonical_miRNA	hsa-mir-3122	MI0014138	ACCAGCUCUGUUGGGACAAGAGGACGGUCUUCUUUUGGAAGGAAGACCAUCAUCUUGUCCGAAGAGAGCUGGU	chr1:212077613-212077685(+)	MIPF0001549	mir-3122	3122	p1@DTL	ENST00000542077.1	3	14	22	15	0	22
hsa-miR-5004-3p	3p	MIMAT0021028	CUUGGAUUUUCCUGGGCCUCAG	UUGGAU	22	NO	-	non-canonical_miRNA	hsa-mir-5004	MI0017870	GGCACUUGCUUGGGGGUUAGUGAGGACAGGGCAAAUUCACGAGAUUGGGUUGUGCAGAGGCUGACACUUGGAUUUUCCUGGGCCUCAGGACUUCCUUUCAGACAUGG	chr6:33438331-33438437(+)	-	-	5004	p1@SYNGAP1	ENST00000418600.2	0	11	0	0	20	0
hsa-miR-6516-5p	5p	MIMAT0030417	UUUGCAGUAACAGGUGUGAGCA	UUGCAG	22	Yes	-	non-canonical_miRNA	hsa-mir-6516	MI0025513	UGGGUUUUGAAUUUGCAGUAACAGGUGUGAGCAUUCUAGCAGCAGUUUGAUGAUCAUGUAUGAUACUGCAAACAGGACCUA	chr17:77089417-77089497(+)	MIPF0001672	mir-6516	6516	p1@LINC00338,p2@SEC14L1	ENST00000561721.2	31	0	47	42	1	15
hsa-miR-1304-5p	5p	MIMAT0005892	UUUGAGGCUACAGUGAGAUGUG	UUGAGG	22	Yes	-	non-canonical_miRNA	hsa-mir-1304	MI0006371	AAACACUUGAGCCCAGCGGUUUGAGGCUACAGUGAGAUGUGAUCCUGCCACAUCUCACUGUAGCCUCGAACCCCUGGGCUCAAGUGAUUCA	chr11:93733674-93733764(-)	MIPF0001064	mir-1304	1304	p1@TAF1D	ENST00000526015.1	61	57	153	54	21	459
hsa-miR-4659b-3p	3p	MIMAT0019734	UUUCUUCUUAGACAUGGCAGCU	UUCUUC	22	Yes	-	non-canonical_miRNA	hsa-mir-4659b	MI0017291	CUGUUGACGUUGCCAUGUCUAAGAAGAAAAUUUUUCUCCAAAGUUUUCUUCUUAGACAUGGCAGCUUCAGCAG	chr8:6745168-6745240(-)	MIPF0001256	mir-4659	4659a,4659b	Unknown	Unknown	14	25	20	15	0	25
hsa-miR-4659a-3p	3p	MIMAT0019727	UUUCUUCUUAGACAUGGCAACG	UUCUUC	22	Yes	-	non-canonical_miRNA	hsa-mir-4659a	MI0017287	GAAACUGCUGAAGCUGCCAUGUCUAAGAAGAAAACUUUGGAGAAAAAUUUUCUUCUUAGACAUGGCAACGUCAACAGUUUC	chr8:6745164-6745244(+)	MIPF0001256	mir-4659	4659a,4659b	p1@AGPAT5	ENST00000523234.1	20	4	22	6	23	37
hsa-miR-4762-3p	3p	MIMAT0019911	CUUCUGAUCAAGAUUUGUGGUG	UUCUGA	22	Yes	-	non-canonical_miRNA	hsa-mir-4762	MI0017403	CUGAUACCCCAAAUCUUGAUCAGAAGCCUUGAUCAGAAGCUAGGAAGGCUUCUGAUCAAGAUUUGUGGUGUCAAG	chr22:45760524-45760598(+)	-	-	4762	p1@ATXN10	ENST00000252934.5	0	17	0	3	0	18
hsa-miR-1303	5p	MIMAT0005891	UUUAGAGACGGGGUCUUGCUCU	UUAGAG	22	NO	-	non-canonical_miRNA	hsa-mir-1303	MI0006370	GGCUGGGCAACAUAGCGAGACCUCAACUCUACAAUUUUUUUUUUUUUAAAUUUUAGAGACGGGGUCUUGCUCUGUUGCCAGGCUUU	chr5:154685776-154685861(+)	MIPF0000608	mir-1303	1303	p@chr5:154062217..154062315,+	curation	32	16	38	7	66	71
hsa-miR-6818-5p	5p	MIMAT0027536	UUGUGUGAGUACAGAGAGCAUC	UGUGUG	22	Yes	-	non-canonical_miRNA	hsa-mir-6818	MI0022663	CUAUUUUGUGUGAGUACAGAGAGCAUCUGAAUGGGUACAGUUGUUGUCUCUUGUUCCUCACACAG	chr22:30007049-30007113(+)	-	-	6818	p1@MTMR3	NM_021090	17	0	16	3	0	8
hsa-miR-7855-5p	5p	MIMAT0030430	UUGGUGAGGACCCCAAGCUCGG	UGGUGA	22	NO	-	non-canonical_miRNA	hsa-mir-7855	MI0025525	GCUUGGUGAGGACCCCAAGCUCGGCACUAUUGUGACUGUGCUUUUGGCUUCCUUUCCAGGC	chr14:64785626-64785686(-)	-	-	7855	p1@SPTB	ENST00000556626.1	8	0	8	11	0	21
hsa-miR-6741-5p	5p	MIMAT0027383	GUGGGUGCUGGUGGGAGCCGUG	UGGGUG	22	Yes	-	non-canonical_miRNA	hsa-mir-6741	MI0022586	AAUGGGUGGGUGCUGGUGGGAGCCGUGCCCUGGCCACUCAUUCGGCUCUCUCCCUCACCCUAG	chr1:225922080-225922142(-)	-	-	6741	p1@LEFTY1,p1@PYCR2	ENST00000343818.6	162	114	378	240	123	320
hsa-miR-6819-5p	5p	MIMAT0027538	UUGGGGUGGAGGGCCAAGGAGC	UGGGGU	22	Yes	-	non-canonical_miRNA	hsa-mir-6819	MI0022664	GAGGGUUGGGGUGGAGGGCCAAGGAGCUGGGUGGGGUGCCAAGCCUCUGUCCCCACCCCAG	chr22:36286847-36286907(-)	-	-	6819	p1@MYH9	NM_002473	4	4	17	6	0	1
hsa-miR-2110	5p	MIMAT0010133	UUGGGGAAACGGCCGCUGAGUG	UGGGGA	22	NO	-	non-canonical_miRNA	hsa-mir-2110	MI0010629	CAGGGGUUUGGGGAAACGGCCGCUGAGUGAGGCGUCGGCUGUGUUUCUCACCGCGGUCUUUUCCUCCCACUCUUG	chr10:114174105-114174179(-)	MIPF0001399	mir-2110	2110	p1@C10orf118	ENST00000369285.3	2373	1576	4059	2488	1542	4869
hsa-miR-3620-5p	5p	MIMAT0022967	GUGGGCUGGGCUGGGCUGGGCC	UGGGCU	22	Yes	-	non-canonical_miRNA	hsa-mir-3620	MI0016011	GUGAGGUGGGGGCCAGCAGGGAGUGGGCUGGGCUGGGCUGGGCCAAGGUACAAGGCCUCACCCUGCAUCCCGCACCCAG	chr1:228097263-228097341(+)	-	-	3620	p1@ARF1	ENST00000477821.1	42	36	127	96	53	22
hsa-miR-6842-3p	3p	MIMAT0027587	UUGGCUGGUCUCUGCUCCGCAG	UGGCUG	22	Yes	-	non-canonical_miRNA	hsa-mir-6842	MI0022688	AGCCCUGGGGGUGGUCUCUAGCCAAGGCUCUGGGGUCUCACCCUUGGCUGGUCUCUGCUCCGCAG	chr8:27433370-27433434(+)	-	-	6842	p1@PTK2B	NM_173175	130	102	490	158	97	151
hsa-miR-4435	5p	MIMAT0018951	AUGGCCAGAGCUCACACAGAGG	UGGCCA	22	NO	-	non-canonical_miRNA	hsa-mir-4435-2	MI0016777	GCAAAUGGCCAGAGCUCACACAGAGGGAUGAGUGCACUUCACCUGCAGUGUGACUCAGCAGGCCAACAGAUGCU	chr2:111321013-111321086(-)	MIPF0001220	mir-4435	4435-2	p1@ENST00000432818	ENST00000432818.1	4	8	36	5	11	15
hsa-miR-4435	5p	MIMAT0018951	AUGGCCAGAGCUCACACAGAGG	UGGCCA	22	NO	-	non-canonical_miRNA	hsa-mir-4435-1	MI0016775	AGGCAGCAAAUGGCCAGAGCUCACACAGAGGGAUGAGUGCACUUCACCUGCAGUGUGACUCAGCAGGCCAACAGAUGCUA	chr2:87629755-87629834(+)	MIPF0001220	mir-4435	4435-1	p1@LINC00152	curation	4	8	36	5	11	15
hsa-miR-3198	5p	MIMAT0015083	GUGGAGUCCUGGGGAAUGGAGA	UGGAGU	22	NO	-	non-canonical_miRNA	hsa-mir-3198-1	MI0014246	GACUGUGCUCUCACUGUUCACCCAGCACUAGCAGUACCAGACGGUUCUGUGGAGUCCUGGGGAAUGGAGAGAGCACAGUC	chr22:17764180-17764259(-)	MIPF0001216	mir-3198	3198-1	p1@BID	ENST00000399765.1	107	78	203	255	143	114
hsa-miR-3198	5p	MIMAT0015083	GUGGAGUCCUGGGGAAUGGAGA	UGGAGU	22	NO	-	non-canonical_miRNA	hsa-mir-3198-2	MI0017335	GACUCUGCUCUCACUGUUCACCCAGCACUAGCAGUACCAGAUGGUUCUGUGGAGUCCUGGGGAAUGGAGAGAGCACAGUC	chr12:54231397-54231476(-)	MIPF0001216	mir-3198	3198-2	p1@CBX5	NM_012117	107	78	203	255	143	114
hsa-miR-6505-5p	5p	MIMAT0025466	UUGGAAUAGGGGAUAUCUCAGC	UGGAAU	22	Yes	-	non-canonical_miRNA	hsa-mir-6505	MI0022217	GCAUUGGAAUAGGGGAUAUCUCAGCAUGUUGAGCCCUGUCUCUGGGGAGCUGACUUCUACCUCUUCCAAAG	chr12:48132797-48132867(+)	MIPF0001805	mir-6505	6505	p1@PFKM	ENST00000551339.1	0	0	8	1	22	9
hsa-miR-6850-5p	5p	MIMAT0027600	GUGCGGAACGCUGGCCGGGGCG	UGCGGA	22	Yes	-	non-canonical_miRNA	hsa-mir-6850	MI0022696	GUGCGGAACGCUGGCCGGGGCGGGAGGGGAAGGGACGCCCGGCCGGAACGCCGCACUCACG	chr8:144791931-144791991(-)	-	-	6850	p1@RPL8	ENST00000394920.2	79	49	61	80	100	111
hsa-miR-3157-3p	3p	MIMAT0019210	CUGCCCUAGUCUAGCUGAAGCU	UGCCCU	22	Yes	-	non-canonical_miRNA	hsa-mir-3157	MI0014185	GGGAAGGGCUUCAGCCAGGCUAGUGCAGUCUGCUUUGUGCCAACACUGGGGUGAUGACUGCCCUAGUCUAGCUGAAGCUUUUCCC	chr10:96064315-96064399(-)	-	-	3157	p1@ENST00000416301,p1@ENST00000444375,p1@ENST00000452728,p1@ENST00000454638,p1@ENST00000458228	ENST00000416301.1	0	36	23	10	15	41
hsa-miR-1273h-3p	3p	MIMAT0030416	CUGCAGACUCGACCUCCCAGGC	UGCAGA	22	Yes	-	non-canonical_miRNA	hsa-mir-1273h	MI0025512	UACUUGGGUGACUAAGGCAGGAUUGCUUGAGCCUGGGAGGUCAAGGCUGCAGUGUCGUGGUCACAGCUUGCUGCAGACUCGACCUCCCAGGCUUAAGCAAUCCUCCUGCUCGAGUG	chr16:24203116-24203231(+)	-	-	1273h	p1@PRKCB	NM_002738	159	60	1052	310	91	156
hsa-miR-627-5p	5p	MIMAT0003296	GUGAGUCUCUAAGAAAAGAGGA	UGAGUC	22	Yes	-	non-canonical_miRNA	hsa-mir-627	MI0003641	UACUUAUUACUGGUAGUGAGUCUCUAAGAAAAGAGGAGGUGGUUGUUUUCCUCCUCUUUUCUUUGAGACUCACUACCAAUAAUAAGAAAUACUACUA	chr15:42199570-42199666(-)	MIPF0000550	mir-627	627	p1@VPS39	NM_015289	34	23	95	225	26	82
hsa-miR-6807-5p	5p	MIMAT0027514	GUGAGCCAGUGGAAUGGAGAGG	UGAGCC	22	Yes	-	non-canonical_miRNA	hsa-mir-6807	MI0022652	GUGAGCCAGUGGAAUGGAGAGGCUGUGGGCAGGGGGAGAUGUGAAGGAAAGAACUAGGACCCAUUCAUCCACUGCAUUCCUGCUUGGCCCAG	chr19:58550285-58550376(+)	-	-	6807	p1@TRIM28	NM_005762	26	47	105	62	54	66
hsa-miR-1299	5p	MIMAT0005887	UUCUGGAAUUCUGUGUGAGGGA	UCUGGA	22	NO	-	non-canonical_miRNA	hsa-mir-1299	MI0006359	CCUCAUGGCAGUGUUCUGGAAUCCUACGUGAGGGACAAUCAUUCAGACCCACGUAGCAGUGUUCUGGAAUUCUGUGUGAGGGA	chr9:40929010-40929092(-)	MIPF0000625	mir-1299	1299	Unknown	Unknown	51	120	6	104	9	356
hsa-miR-5001-3p	3p	MIMAT0021022	UUCUGCCUCUGUCCAGGUCCUU	UCUGCC	22	Yes	-	non-canonical_miRNA	hsa-mir-5001	MI0017867	AGCUCAGGGCGGCUGCGCAGAGGGCUGGACUCAGCGGCGGAGCUGGCUGCUGGCCUCAGUUCUGCCUCUGUCCAGGUCCUUGUGACCCGCCCGCUCUCCU	chr2:232550474-232550573(-)	-	-	5001	p1@TIGD1	ENST00000408957.3	22	0	1	13	12	22
hsa-miR-4750-5p	5p	MIMAT0019887	CUCGGGCGGAGGUGGUUGAGUG	UCGGGC	22	NO	-	non-canonical_miRNA	hsa-mir-4750	MI0017389	CGCUCGGGCGGAGGUGGUUGAGUGCCGACUGGCGCCUGACCCACCCCCUCCCGCAG	chr19:49888175-49888230(+)	-	-	4750	p2@TBC1D17	ENST00000535102.2	6	7	81	79	33	25
hsa-miR-1469	5p	MIMAT0007347	CUCGGCGCGGGGCGCGGGCUCC	UCGGCG	22	NO	-	non-canonical_miRNA	hsa-mir-1469	MI0007074	CUCGGCGCGGGGCGCGGGCUCCGGGUUGGGGCGAGCCAACGCCGGGG	chr15:96333261-96333307(+)	MIPF0000979	mir-1469	1469	p1@NR2F2	ENST00000394166.3	9	14	23	0	0	3
hsa-miR-6881-3p	3p	MIMAT0027663	AUCCUCUUUCGUCCUUCCCACU	UCCUCU	22	Yes	-	non-canonical_miRNA	hsa-mir-6881	MI0022728	UGCACUGGGGUAAGGAUAGGAGGGUCAGGUCUGCAGCCUUGUAUCUGCUGAUCCUCUUUCGUCCUUCCCACUCCAG	chr15:74411357-74411432(-)	-	-	6881	p1@SEMA7A	NM_001146029	0	0	0	36	0	0
hsa-miR-937-3p	3p	MIMAT0004980	AUCCGCGCUCUGACUCUCUGCC	UCCGCG	22	Yes	-	non-canonical_miRNA	hsa-mir-937	MI0005759	AGCACUGCCCCCGGUGAGUCAGGGUGGGGCUGGCCCCCUGCUUCGUGCCCAUCCGCGCUCUGACUCUCUGCCCACCUGCAGGAGCU	chr8:143812957-143813042(-)	MIPF0000560	mir-937	937	p1@SCRIB	NM_015356	8	0	27	0	0	2
hsa-miR-664b-3p	3p	MIMAT0022272	UUCAUUUGCCUCCCAGCCUACA	UCAUUU	22	Yes	-	non-canonical_miRNA	hsa-mir-664b	MI0019134	UGGGCUAAGGGAGAUGAUUGGGUAGAAAGUAUUAUUCUAUUCAUUUGCCUCCCAGCCUACA	chrX:154768596-154768656(+)	MIPF0000300	mir-664	664b	p1@DKC1	ENST00000413910.1	2	11	13	14	15	22
hsa-miR-5100	5p	MIMAT0022259	UUCAGAUCCCAGCGGUGCCUCU	UCAGAU	22	NO	-	non-canonical_miRNA	hsa-mir-5100	MI0019116	CCAUGAGGAGCUGGCAGUGGGAUGGCCUGGGGGUAGGAGCGUGGCUUCUGGAGCUAGACCACAUGGGUUCAGAUCCCAGCGGUGCCUCUAACUGGCCACAGGACCUUGGGCAGUCAGCU	chr10:42997563-42997681(+)	-	-	5100	Unknown	Unknown	67	76	68	31	121	47
hsa-miR-23c	5p	MIMAT0018000	AUCACAUUGCCAGUGAUUACCC	UCACAU	22	NO	-	non-canonical_miRNA	hsa-mir-23c	MI0016010	AGUGACUUUCCAGGUGUCACACAGUGAGUGGCAUAAUCAGAGUACAAUUUGAGUCAUGCCCAUACAUCACAUUGCCAGUGAUUACCCAAGGAAAGUGACG	chrX:20017088-20017187(-)	MIPF0001429	mir-23c	23c	p1@MAP7D2	ENST00000443379.3	19	10	42	38	62	10
hsa-miR-9903	5p	MIMAT0039323	UUAUCCUCCAGUAGACUAGGGA	UAUCCU	22	NO	-	non-canonical_miRNA	hsa-mir-9903	MI0031831	CCAGCUCUGGUUCCCCAGCCUACUGGAGGAUAAGAGGAUAUAAAGGUCUCUUAUCCUCCAGUAGACUAGGGAGCCAGAGCUGGUAAUAAAAGUC	chr8:98393645-98393738(-)	-	-	9903	Unknown	Unknown	0	27	0	8	0	5
hsa-miR-4473	5p	MIMAT0019000	CUAGUGCUCUCCGUUACAAGUA	UAGUGC	22	NO	-	non-canonical_miRNA	hsa-mir-4473	MI0016825	AAGGAACAGGGGACACUUGUAAUGGAGAACACUAAGCUAUGGACUGCUAUGGACUGCUAGUGCUCUCCGUUACAAGUAUCCCCUGUUACCU	chr9:20411148-20411238(-)	-	-	4473	p1@MLLT3	NM_004529	19	0	11	15	8	33
hsa-miR-5682	5p	MIMAT0022470	GUAGCACCUUGCAGGAUAAGGU	UAGCAC	22	NO	-	non-canonical_miRNA	hsa-mir-5682	MI0019282	GGCCCAUGGGUCUUAUCCUGCAAGGUGCUGCAGAGACGAGGCCUGUAGCACCUUGCAGGAUAAGGUCUACUGGGCC	chr3:121049640-121049715(+)	-	-	5682	p1@STXBP5L	ENST00000461772.1	0	0	0	0	14	0
hsa-miR-374c-5p	5p	MIMAT0018443	AUAAUACAACCUGCUAAGUGCU	UAAUAC	22	Yes	-	non-canonical_miRNA	hsa-mir-374c	MI0016684	ACACGGACAAUGAUAAUACAACCUGCUAAGUGCUAGGACACUUAGCAGGUUGUAUUAUAUCCAUCCGAGU	chrX:74218549-74218618(+)	MIPF0000288	mir-374	421,374b,374c	Unknown	Unknown	2	24	3	3	2	11
hsa-miR-6740-5p	5p	MIMAT0027381	AGUUUGGGAUGGAGAGAGGAGA	GUUUGG	22	Yes	-	non-canonical_miRNA	hsa-mir-6740	MI0022585	GAAAGAGUUUGGGAUGGAGAGAGGAGAAACUUGAGGUCUCUGGGAGUUGCUUAAACCAGUUGACCGUAACCUGGCCAGAGAAUUCUGAUAGUGUCUUCUCUCCUCCCAAACAG	chr1:202003124-202003236(+)	-	-	6740	p1@RNPEP	ENST00000367286.3	6	12	9	26	13	9
hsa-miR-4425	5p	MIMAT0018940	UGUUGGGAUUCAGCAGGACCAU	GUUGGG	22	NO	-	non-canonical_miRNA	hsa-mir-4425	MI0016764	GUGCUUUACAUGAAUGGUCCCAUUGAAUCCCAACAGCUUUGCGAAGUGUUGUUGGGAUUCAGCAGGACCAUUCGUGUAAAGUAA	chr1:25023503-25023586(+)	-	-	4425	Unknown	Unknown	0	13	4	1	0	0
hsa-miR-6501-5p	5p	MIMAT0025458	AGUUGCCAGGGCUGCCUUUGGU	GUUGCC	22	Yes	-	non-canonical_miRNA	hsa-mir-6501	MI0022213	GGAGUUGCCAGGGCUGCCUUUGGUGACAGCAGCAGUAGAGUUGCCAGAGCAGCCUGCGGUAACAGUA	chr21:33550662-33550728(+)	-	-	6501	p1@SON	ENST00000381679.4	142	120	497	180	173	145
hsa-miR-3911	5p	MIMAT0018185	UGUGUGGAUCCUGGAGGAGGCA	GUGUGG	22	NO	-	non-canonical_miRNA	hsa-mir-3911	MI0016415	GGGUGAGGAUGUGUGUGGAUCCUGGAGGAGGCAGAGAAGACAGUGAGCUUGCCAGUUCUGGUUUCCAACACUUCCUUUCCUGCGCUUCUCGAUUCCCAGAUCUGCACCC	chr9:127690687-127690795(-)	-	-	3911	p1@MIR3911	NR_037473	21	0	43	37	13	20
hsa-miR-4669	5p	MIMAT0019749	UGUGUCCGGGAAGUGGAGGAGG	GUGUCC	22	NO	-	non-canonical_miRNA	hsa-mir-4669	MI0017300	GCCUCCCUUCACUUCCUGGCCAUCCAGGCAUCUGUGUCUGUGUCCGGGAAGUGGAGGAGGGC	chr9:134379411-134379472(+)	-	-	4669	p1@RXRA	NM_002957	8	95	173	152	149	6
hsa-miR-6793-5p	5p	MIMAT0027486	UGUGGGUUCUGGGUUGGGGUGA	GUGGGU	22	Yes	-	non-canonical_miRNA	hsa-mir-6793	MI0022638	GUCACUGUGGGUUCUGGGUUGGGGUGAUACACAAGCCUGACCCUCCCCAACCCCUGCCCGCAG	chr19:10828973-10829035(+)	-	-	6793	p1@DNM2	ENST00000585892.1	0	10	17	5	0	15
hsa-miR-4654	5p	MIMAT0019720	UGUGGGAUCUGGAGGCAUCUGG	GUGGGA	22	NO	-	non-canonical_miRNA	hsa-mir-4654	MI0017282	CUGGCUGGUUGUGGGAUCUGGAGGCAUCUGGGGUUGGAAUGUGACCCCAGUCUCCUUUUCCCUCAUCAUCUGCCAG	chr1:162157107-162157182(+)	MIPF0001507	mir-4654	4654	p1@NOS1AP	ENST00000530878.1	7	21	17	3	24	4
hsa-miR-4504	5p	MIMAT0019040	UGUGACAAUAGAGAUGAACAUG	GUGACA	22	NO	-	non-canonical_miRNA	hsa-mir-4504	MI0016867	CUAAGAUAAUGUCCUCCAGGUUCAUCUCUGUUGUCAUUUGUGGCAUGGACCAUUUGUGACAAUAGAGAUGAACAUGGAGGAUAUUAUCUUAA	chr14:50299855-50299946(-)	MIPF0001508	mir-4504	4504	p1@L2HGDH	ENST00000555423.1	14	12	38	8	19	38
hsa-miR-4440	5p	MIMAT0018958	UGUCGUGGGGCUUGCUGGCUUG	GUCGUG	22	NO	-	non-canonical_miRNA	hsa-mir-4440	MI0016783	CUCUCACCAAGCAAGUGCAGUGGGGCUUGCUGGCUUGCACCGUGACUCCCUCUCACCAAGCAAGUGUCGUGGGGCUUGCUGGCUUGCACUGUGAAGAU	chr2:239068817-239068914(-)	-	-	4440	p1@HDAC4	NM_006037	0	0	21	21	0	15
hsa-miR-4449	5p	MIMAT0018968	CGUCCCGGGGCUGCGCGAGGCA	GUCCCG	22	NO	-	non-canonical_miRNA	hsa-mir-4449	MI0016792	AGCAGCCCUCGGCGGCCCGGGGGGCGGGCGGCGGUGCCCGUCCCGGGGCUGCGCGAGGCACAGGCG	chr4:52712682-52712747(+)	MIPF0002103	mir-4449	4449	p1@SNHG13	ENST00000441504.1	16	11	5	8	9	6
hsa-miR-6772-5p	5p	MIMAT0027444	UGGGUGUAGGCUGGAGCUGAGG	GGGUGU	22	NO	-	non-canonical_miRNA	hsa-mir-6772	MI0022617	AGGCCUGGGUGUAGGCUGGAGCUGAGGACUGAGGCUCACCUUGCUCCUGACUCUGUGCCCACAG	chr16:57772289-57772352(-)	-	-	6772	p1@KIFC3	ENST00000569112.1	0	0	34	6	0	0
hsa-miR-6881-5p	5p	MIMAT0027662	UGGGGUAAGGAUAGGAGGGUCA	GGGGUA	22	Yes	-	non-canonical_miRNA	hsa-mir-6881	MI0022728	UGCACUGGGGUAAGGAUAGGAGGGUCAGGUCUGCAGCCUUGUAUCUGCUGAUCCUCUUUCGUCCUUCCCACUCCAG	chr15:74411357-74411432(-)	-	-	6881	p1@SEMA7A	NM_001146029	8	0	1	11	6	15
hsa-miR-4498	5p	MIMAT0019033	UGGGCUGGCAGGGCAAGUGCUG	GGGCUG	22	NO	-	non-canonical_miRNA	hsa-mir-4498	MI0016860	AGGGCUGGGCUGGCAGGGCAAGUGCUGCAGAUCUUUGUCUAAGCAGCCCCUGCCUUGGAUCUCCCA	chr12:120155434-120155499(-)	-	-	4498	p1@GCN1L1	NM_006836	18	12	34	23	4	17
hsa-miR-6729-5p	5p	MIMAT0027359	UGGGCGAGGGCGGCUGAGCGGC	GGGCGA	22	NO	-	non-canonical_miRNA	hsa-mir-6729	MI0022574	GAGGGUGGGCGAGGGCGGCUGAGCGGCUCCAUCCCCCGGCCUGCUCAUCCCCCUCGCCCUCUCAG	chr1:12029158-12029222(+)	-	-	6729	p1@MIIP	ENST00000436478.2	21	8	17	29	18	36
hsa-miR-6877-5p	5p	MIMAT0027654	AGGGCCGAAGGGUGGAAGCUGC	GGGCCG	22	NO	-	non-canonical_miRNA	hsa-mir-6877	MI0022724	AGUUCAGGGCCGAAGGGUGGAAGCUGCUGGUGCUCAUCUCAGCCUCUGCCCUUGGCCUCCCCAG	chr9:133051996-133052059(+)	-	-	6877	p1@GTF3C5	ENST00000372099.6	50	108	218	90	66	180
hsa-miR-6862-5p	5p	MIMAT0027625	CGGGCAUGCUGGGAGAGACUUU	GGGCAU	22	Yes	-	non-canonical_miRNA	hsa-mir-6862-2	MI0026415	CGAAGCGGGCAUGCUGGGAGAGACUUUGUGAUUUGUCUCCAAAGCCUCACCCAGCUCUCUGGCCCUCUAG	chr16:28724252-28724321(+)	MIPF0001855	mir-6862	6862-2	p1@EIF3CL,p1@EIF3C	ENST00000564243.1	9	8	33	0	0	20
hsa-miR-6862-5p	5p	MIMAT0027625	CGGGCAUGCUGGGAGAGACUUU	GGGCAU	22	Yes	-	non-canonical_miRNA	hsa-mir-6862-1	MI0022709	CGAAGCGGGCAUGCUGGGAGAGACUUUGUGAUUUGUCUCCAAAGCCUCACCCAGCUCUCUGGCCCUCUAG	chr16:28390982-28391051(-)	MIPF0001855	mir-6862	6862-1	p1@EIF3CL	NM_001099661	9	8	33	0	0	20
hsa-miR-5187-5p	5p	MIMAT0021117	UGGGAUGAGGGAUUGAAGUGGA	GGGAUG	22	Yes	-	non-canonical_miRNA	hsa-mir-5187	MI0018166	GACUAAGGGUGGGAUGAGGGAUUGAAGUGGAGCAGGAAUGCGCUUUUCUCCACUGAAUCCUCUUUUCCUCAGGUGG	chr1:161227186-161227261(+)	-	-	5187	p1@TOMM40L	ENST00000474486.1	65	92	371	408	63	51
hsa-miR-6785-5p	5p	MIMAT0027470	UGGGAGGGCGUGGAUGAUGGUG	GGGAGG	22	NO	-	non-canonical_miRNA	hsa-mir-6785	MI0022630	CUCCCUGGGAGGGCGUGGAUGAUGGUGGGAGAGGAGCCCCACUGUGGAAGUCUGACCCCCACAUCGCCCCACCUUCCCCAG	chr17:75498548-75498628(+)	-	-	6785	p1@KIAA0195	ENST00000579208.1	9	0	4	13	9	17
hsa-miR-4747-5p	5p	MIMAT0019882	AGGGAAGGAGGCUUGGUCUUAG	GGGAAG	22	NO	-	non-canonical_miRNA	hsa-mir-4747	MI0017386	AGGGAAGGAGGCUUGGUCUUAGCACGGGGUCUAAGGCCCGGGCUUUCCUCCCAG	chr19:4932687-4932740(+)	-	-	4747	p1@UHRF1	NM_001048201	28	9	15	8	22	37
hsa-miR-6735-3p	3p	MIMAT0027372	AGGCCUGUGGCUCCUCCCUCAG	GGCCUG	22	Yes	-	non-canonical_miRNA	hsa-mir-6735	MI0022580	GCAGCCAGGGCAGAGGGCACAGGAAUCUGAGGUGACUGGCACAGAAGACUCAGGCCUGUGGCUCCUCCCUCAG	chr1:43448539-43448611(+)	-	-	6735	p1@ENST00000357658	ENST00000562955.1	0	5	29	10	0	7
hsa-miR-6809-5p	5p	MIMAT0027518	UGGCAAGGAAAGAAGAGGAUCA	GGCAAG	22	NO	-	non-canonical_miRNA	hsa-mir-6809	MI0022654	AAUGUUGGCAAGGAAAGAAGAGGAUCAUGUUUGCCCCCGUGGACAGCUCUCUGGUGUGCUCCUCCUGCCAUCCUGCCCACCCCUGCAUAAUGCUGCUUCUCUUCUCUCCUUCCCAG	chr2:217900513-217900628(-)	-	-	6809	p1@TNS1	NM_022648	0	0	18	12	9	18
hsa-miR-3167	5p	MIMAT0015042	AGGAUUUCAGAAAUACUGGUGU	GGAUUU	22	NO	-	non-canonical_miRNA	hsa-mir-3167	MI0014198	GGCUGUGGAGGCACCAGUAUUUCUGAAAUUCUUUUUUCUGAAAUUCUUCAGGAAGGAUUUCAGAAAUACUGGUGUCCCGACAGCC	chr11:126988458-126988542(-)	MIPF0001823	mir-3167	3167	p1@KIRREL3	ENST00000549874.1	0	26	0	0	0	0
hsa-miR-1255b-5p	5p	MIMAT0005945	CGGAUGAGCAAAGAAAGUGGUU	GGAUGA	22	Yes	-	non-canonical_miRNA	hsa-mir-1255b-1	MI0006435	UACGGAUGAGCAAAGAAAGUGGUUUCUUAAAAUGGAAUCUACUCUUUGUGAAGAUGCUGUGAA	chr4:36426366-36426428(-)	MIPF0000506	mir-1255	1255b-1	Unknown	Unknown	114	35	164	132	76	652
hsa-miR-1255b-5p	5p	MIMAT0005945	CGGAUGAGCAAAGAAAGUGGUU	GGAUGA	22	Yes	-	non-canonical_miRNA	hsa-mir-1255b-2	MI0006436	UCUUACGGAUGAGCAAAGAAAGUGGUUUGCGCCUCAAGAAACCACUUUCUUUGCUCAUCCAUAAGGA	chr1:167998660-167998726(+)	MIPF0000506	mir-1255	1255b-2	p1@DCAF6	ENST00000432587.2	114	35	164	132	76	652
hsa-miR-5192	5p	MIMAT0021123	AGGAGAGUGGAUUCCAGGUGGU	GGAGAG	22	NO	-	non-canonical_miRNA	hsa-mir-5192	MI0018171	UUAGUUCCAGCCUCCUGGCUCACCUGGAACCAUUUCUCCUGGGAAGCAUGGUAGCCAGGAGAGUGGAUUCCAGGUGGUGAGGGCUUGGUACU	chr2:62205826-62205917(+)	-	-	5192	p1@B3GNT2	ENST00000301998.4	3	0	3	11	0	20
hsa-miR-4515	5p	MIMAT0019052	AGGACUGGACUCCCGGCAGCCC	GGACUG	22	NO	-	non-canonical_miRNA	hsa-mir-4515	MI0016881	GCGGGAGGUGUAACAGGACUGGACUCCCGGCAGCCCCAGGGCAGGGGCGUGGGGAGCUGGUCCUAGCUCAGCGCUCCCGGA	chr15:83067335-83067415(+)	MIPF0001512	mir-4515	4515	p1@FAM103A1	ENST00000566841.1	0	0	0	0	16	0
hsa-miR-659-5p	5p	MIMAT0022710	AGGACCUUCCCUGAACCAAGGA	GGACCU	22	Yes	-	non-canonical_miRNA	hsa-mir-659	MI0003683	UACCGACCCUCGAUUUGGUUCAGGACCUUCCCUGAACCAAGGAAGAGUCACAGUCUCUUCCUUGGUUCAGGGAGGGUCCCCAACAAUGUCCUCAUGG	chr22:37847678-37847774(-)	-	-	658,659	p1@BC023989	ENST00000609454.1	50	31	247	27	21	268
hsa-miR-4533	5p	MIMAT0019072	UGGAAGGAGGUUGCCGGACGCU	GGAAGG	22	NO	-	non-canonical_miRNA	hsa-mir-4533	MI0016900	UGAGAAUGUGGAAGGAGGUUGCCGGACGCUGCUGGCUGCCUUCCAGCGUCCACUUCCCUUUCUCUCUCUCC	chr20:60478111-60478181(+)	-	-	4533	p2@uc002ybl.2,p2@uc010gjw.1	curation	0	7	32	11	0	3
hsa-miR-4479	5p	MIMAT0019011	CGCGCGGCCGUGCUCGGAGCAG	GCGCGG	22	NO	-	non-canonical_miRNA	hsa-mir-4479	MI0016838	GAAACCAAGUCCGAGCGUGGCUGGCGCGGGAAAGUUCGGGAACGCGCGCGGCCGUGCUCGGAGCAGCGCCA	chr9:136886733-136886803(+)	-	-	4479	p1@TRAF2	ENST00000247668.2	13	24	12	20	0	18
hsa-miR-1273c	5p	MIMAT0015017	GGCGACAAAACGAGACCCUGUC	GCGACA	22	NO	-	non-canonical_miRNA	hsa-mir-1273c	MI0014171	UGCAGCCUGGGCGACAAAACGAGACCCUGUCUUUUUUUUUUUCUGAGACAGAGUCUCGUUCUGUUGCCCAAGCUGGA	chr6:154853360-154853436(+)	MIPF0001481	mir-1273c	1273c	p1@SCAF8	curation	2	4	32	3	0	59
hsa-miR-3135a	5p	MIMAT0015001	UGCCUAGGCUGAGACUGCAGUG	GCCUAG	22	NO	-	non-canonical_miRNA	hsa-mir-3135a	MI0014156	UCACUUUGGUGCCUAGGCUGAGACUGCAGUGGUGCAAUCUCAGUUCACUGCAGCCUUGACCUCCUGGGCUCAGGUGA	chr3:20137565-20137641(+)	MIPF0001219	mir-3135	3135a	p1@KAT2B	NM_003884	0	0	17	0	0	63
hsa-miR-4707-3p	3p	MIMAT0019808	AGCCCGCCCCAGCCGAGGUUCU	GCCCGC	22	Yes	-	non-canonical_miRNA	hsa-mir-4707	MI0017340	GGUUCCGGAGCCCCGGCGCGGGCGGGUUCUGGGGUGUAGACGCUGCUGGCCAGCCCGCCCCAGCCGAGGUUCUCGGCACC	chr14:22956950-22957029(-)	-	-	4707	p1@HAUS4	ENST00000397409.4	0	3	0	11	0	24
hsa-miR-4755-3p	3p	MIMAT0019896	AGCCAGGCUCUGAAGGGAAAGU	GCCAGG	22	Yes	-	non-canonical_miRNA	hsa-mir-4755	MI0017395	AGAUUCAGCUUUCCCUUCAGAGCCUGGCUUUGGCAUCUAUGAAAGCCAGGCUCUGAAGGGAAAGUUGAAUCU	chr20:34049119-34049190(+)	-	-	4755	p1@RALY	ENST00000333552.5	1	0	14	2	14	18
hsa-miR-4772-5p	5p	MIMAT0019926	UGAUCAGGCAAAAUUGCAGACU	GAUCAG	22	Yes	-	non-canonical_miRNA	hsa-mir-4772	MI0017414	GUGAUUGCCUCUGAUCAGGCAAAAUUGCAGACUGUCUUCCCAAAUAGCCUGCAACUUUGCCUGAUCAGAGGCAGUCAC	chr2:102432289-102432366(+)	-	-	4772	p1@IL18RAP	ENST00000409369.1	0	23	13	6	0	22
hsa-miR-4510	5p	MIMAT0019047	UGAGGGAGUAGGAUGUAUGGUU	GAGGGA	22	NO	-	non-canonical_miRNA	hsa-mir-4510	MI0016876	GUGUAUGUGAGGGAGUAGGAUGUAUGGUUGUUAGAUAGACAACUACAAUCUUUUCUCACAACAGACAG	chr15:35926856-35926923(+)	MIPF0001467	mir-4510	4510	Unknown	Unknown	38	30	47	30	26	23
hsa-miR-6884-5p	5p	MIMAT0027668	AGAGGCUGAGAAGGUGAUGUUG	GAGGCU	22	NO	-	non-canonical_miRNA	hsa-mir-6884	MI0022731	CCCGCAGAGGCUGAGAAGGUGAUGUUGGCUCAAGAAAGGGAGAUAGAUGGUAGCCCAUCACCUUUCCGUCUCCCCUAG	chr17:40026332-40026409(-)	-	-	6884	p1@MED24	ENST00000356271.3	107	144	93	78	33	238
hsa-miR-3928-3p	3p	MIMAT0018205	GGAGGAACCUUGGAGCUUCGGC	GAGGAA	22	Yes	-	non-canonical_miRNA	hsa-mir-3928	MI0016438	GCUGAAGCUCUAAGGUUCCGCCUGCGGGCAGGAAGCGGAGGAACCUUGGAGCUUCGGC	chr22:31160062-31160119(-)	-	-	3928	Unknown	Unknown	114	167	386	151	95	206
hsa-miR-4786-5p	5p	MIMAT0019954	UGAGACCAGGACUGGAUGCACC	GAGACC	22	Yes	-	non-canonical_miRNA	hsa-mir-4786	MI0017433	GGGCAUGGCCUGAGACCAGGACUGGAUGCACCACUCUCCCUGUGAUGAGGUGAAGCCAGCUCUGGUCUGGGCCAUUUCAC	chr2:239943015-239943094(-)	-	-	4786	p1@NDUFA10	curation	11	0	16	3	7	0
hsa-miR-4513	5p	MIMAT0019050	AGACUGACGGCUGGAGGCCCAU	GACUGA	22	NO	-	non-canonical_miRNA	hsa-mir-4513	MI0016879	AUUCUAGGUGGGGAGACUGACGGCUGGAGGCCCAUAAGCUGUCUAAAACUUCGGCCCCCAGAUUUCUGGUCUCCCCACUUCAGAAC	chr15:74788672-74788757(-)	-	-	4513	Unknown	Unknown	10	0	12	0	0	0
hsa-miR-4645-3p	3p	MIMAT0019706	AGACAGUAGUUCUUGCCUGGUU	GACAGU	22	NO	-	non-canonical_miRNA	hsa-mir-4645	MI0017272	UGAUAGGGAAACCAGGCAAGAAAUAUUGUCUCCUCAAGUUGCGACGAGACAGUAGUUCUUGCCUGGUUUCUCUAUCA	chr6:2854031-2854107(-)	-	-	4645	Unknown	Unknown	15	0	22	15	0	4
hsa-miR-6806-3p	3p	MIMAT0027513	UGAAGCUCUGACAUUCCUGCAG	GAAGCU	22	NO	-	non-canonical_miRNA	hsa-mir-6806	MI0022651	UGCUCUGUAGGCAUGAGGCAGGGCCCAGGUUCCAUGUGAUGCUGAAGCUCUGACAUUCCUGCAG	chr19:58334688-58334751(+)	-	-	6806	p1@ZSCAN22	NM_181846	8	0	13	3	10	28
hsa-miR-4738-3p	3p	MIMAT0019867	UGAAACUGGAGCGCCUGGAGGA	GAAACU	22	NO	-	non-canonical_miRNA	hsa-mir-4738	MI0017376	GGUCGCAUUUCUCCUUCUUACCAGCGCGUUUUCAGUUUCAUAGGGAAGCCUUUCCAUGAAACUGGAGCGCCUGGAGGAGAAGGGGCC	chr17:75784521-75784607(-)	MIPF0001521	mir-4738	4738	p1@MIR4738	ENST00000586607.1	114	71	122	104	55	150
hsa-miR-548q	5p	MIMAT0011163	GCUGGUGCAAAAGUAAUGGCGG	CUGGUG	22	NO	-	non-canonical_miRNA	hsa-mir-548q	MI0010637	AUAUUAGGCUGGUGCAAAAGUAAUGGCGGUUUUUGCCAUUACUUUUCAUUUUUACCAUUAAAAGUAAUGGCAAAAAGCAUGAUUACUUUUUCACCAACCU	chr10:12725254-12725353(-)	MIPF0000317	mir-548	548q	Unknown	Unknown	31	0	17	29	10	52
hsa-miR-6861-5p	5p	MIMAT0027623	ACUGGGUAGGUGGGGCUCCAGG	CUGGGU	22	NO	-	non-canonical_miRNA	hsa-mir-6861	MI0022708	GAGGCACUGGGUAGGUGGGGCUCCAGGGCUCCUGACACCUGGACCUCUCCUCCCCAGGCCCACA	chr12:112163258-112163321(-)	-	-	6861	p1@C12orf51	NM_001109662	6	14	11	18	0	1
hsa-miR-4700-5p	5p	MIMAT0019796	UCUGGGGAUGAGGACAGUGUGU	CUGGGG	22	NO	-	non-canonical_miRNA	hsa-mir-4700	MI0017333	UCAGUGAGGUCUGGGGAUGAGGACAGUGUGUCCUGAAAUUCACAGGACUGACUCCUCACCCCAGUGCACGAGGA	chr12:120723193-120723266(+)	-	-	4700	p1@UNC119B	ENST00000344651.4	0	15	1	0	0	3
hsa-miR-4667-5p	5p	MIMAT0019743	ACUGGGGAGCAGAAGGAGAACC	CUGGGG	22	Yes	-	non-canonical_miRNA	hsa-mir-4667	MI0017297	UGACUGGGGAGCAGAAGGAGAACCCAAGAAAAGCUGACUUGGAGGUCCCUCCUUCUGUCCCCACAG	chr9:35608094-35608159(+)	MIPF0001390	mir-4667	4667	p1@TESK1	NM_006285	22	28	95	45	19	33
hsa-miR-1285-3p	3p	MIMAT0005876	UCUGGGCAACAAAGUGAGACCU	CUGGGC	22	Yes	-	non-canonical_miRNA	hsa-mir-1285-1	MI0006346	UGUAGAGAUAGGAUCUCACUUUGUUGCCCAGGCUGGUCUCAAACUCCUGGUCUGGGCAACAAAGUGAGACCUUAUCUCUACAAG	chr7:92204015-92204098(-)	MIPF0000559	mir-1285	1285-1	p1@KRIT1	NM_001013406	317	79	611	134	107	1156
hsa-miR-619-5p	5p	MIMAT0026622	GCUGGGAUUACAGGCAUGAGCC	CUGGGA	22	NO	-	non-canonical_miRNA	hsa-mir-619	MI0003633	CGCCCACCUCAGCCUCCCAAAAUGCUGGGAUUACAGGCAUGAGCCACUGCGGUCGACCAUGACCUGGACAUGUUUGUGCCCAGUACUGUCAGUUUGCAG	chr12:108836908-108837006(-)	MIPF0000557	mir-619	619	p1@SSH1	NM_018984	16	29	25	14	3	13
hsa-miR-4646-5p	5p	MIMAT0019707	ACUGGGAAGAGGAGCUGAGGGA	CUGGGA	22	NO	-	non-canonical_miRNA	hsa-mir-4646	MI0017273	ACUGGGAAGAGGAGCUGAGGGACAUUGCGGAGAGGGUCUCACAUUGUCCCUCUCCCUUCCCAG	chr6:31701029-31701091(-)	-	-	4646	p1@ABHD16A	ENST00000482224.1	85	93	32	60	94	138
hsa-miR-6839-5p	5p	MIMAT0027580	UCUGGAUUGAAGAGACGACCCA	CUGGAU	22	Yes	-	non-canonical_miRNA	hsa-mir-6839	MI0022685	UGUAGUCUGGAUUGAAGAGACGACCCAAGCAGGCUUUGUGUGAGCAGUGAGGCUAUUUAUUCACUUGGGUGCGAGCUCACACGAAGCCUGCUUGGGUUUUCUCUUCAAUCCAG	chr7:64679064-64679176(+)	-	-	6839	p1@ZNF107	NM_016220	2	15	28	11	0	4
hsa-miR-422a	5p	MIMAT0001339	ACUGGACUUAGGGUCAGAAGGC	CUGGAC	22	NO	-	non-canonical_miRNA	hsa-mir-422a	MI0001444	GAGAGAAGCACUGGACUUAGGGUCAGAAGGCCUGAGUCUCUCUGCUGCAGAUGGGCUCUCUGUCCCUGAGCCAAGCUUUGUCCUCCCUGG	chr15:63870930-63871019(-)	MIPF0000548	mir-422	422a	p@chr15:64163505..64163506,-	NR_029944	90	82	178	153	147	153
hsa-miR-4734	5p	MIMAT0019859	GCUGCGGGCUGCGGUCAGGGCG	CUGCGG	22	NO	-	non-canonical_miRNA	hsa-mir-4734	MI0017371	CUCGGGCCCGACCGCGCCGGCCCGCACCUCCCGGCCCGGAGCUGCGGGCUGCGGUCAGGGCGAUCCCGGG	chr17:38702262-38702331(-)	-	-	4734	Unknown	Unknown	15	2	32	18	28	23
hsa-miR-4526	5p	MIMAT0019065	GCUGACAGCAGGGCUGGCCGCU	CUGACA	22	NO	-	non-canonical_miRNA	hsa-mir-4526	MI0016893	UGCGGUGACAUCAGGGCCCAGUCCCUGCUGUCAUGCCCCAGGUGACGUGCUGGGCUGACAGCAGGGCUGGCCGCUAACGUCACUGUC	chr18:13611114-13611200(+)	MIPF0001545	mir-4526	4526	p@chr18:13217674..13217760,+	ENST00000587905.1	26	0	0	18	0	14
hsa-miR-4685-3p	3p	MIMAT0019772	UCUCCCUUCCUGCCCUGGCUAG	CUCCCU	22	NO	-	non-canonical_miRNA	hsa-mir-4685	MI0017317	UAGCCCAGGGCUUGGAGUGGGGCAAGGUUGUUGGUGAUAUGGCUUCCUCUCCCUUCCUGCCCUGGCUAG	chr10:98431292-98431360(-)	-	-	4685	p1@HPS1	ENST00000338546.5	24	9	13	10	48	47
hsa-miR-5695	5p	MIMAT0022488	ACUCCAAGAAGAAUCUAGACAG	CUCCAA	22	NO	-	non-canonical_miRNA	hsa-mir-5695	MI0019302	CAAGGCCUAUCUAUCUAGAUUCUUCUUGGCCUCUCUGAGCAUGCAUUCCUGAGACUCCAAGAAGAAUCUAGACAGAUAGGCCUUG	chr19:12920320-12920404(+)	-	-	5695	p@chr19:13030250..13030260,+	curation	20	27	0	12	29	59
hsa-miR-1304-3p	3p	MIMAT0022720	UCUCACUGUAGCCUCGAACCCC	CUCACU	22	Yes	-	non-canonical_miRNA	hsa-mir-1304	MI0006371	AAACACUUGAGCCCAGCGGUUUGAGGCUACAGUGAGAUGUGAUCCUGCCACAUCUCACUGUAGCCUCGAACCCCUGGGCUCAAGUGAUUCA	chr11:93733674-93733764(-)	MIPF0001064	mir-1304	1304	p1@TAF1D	ENST00000526015.1	16	3	84	34	7	5
hsa-miR-6511a-3p	3p	MIMAT0025479	CCUCACCAUCCCUUCUGCCUGC	CUCACC	22	Yes	-	non-canonical_miRNA	hsa-mir-6511a-1	MI0022223	CCUGCAGGCAGAAGUGGGGCUGACAGGGCAGAGGGUUGCGCCCCCUCACCAUCCCUUCUGCCUGCAG	chr16:14925937-14926003(+)	MIPF0001382	mir-6511	6511a-1,6770-1	p1@PKD1P3	ENST00000534164.1	44	96	95	75	51	37
hsa-miR-6511a-3p	3p	MIMAT0025479	CCUCACCAUCCCUUCUGCCUGC	CUCACC	22	Yes	-	non-canonical_miRNA	hsa-mir-6511a-2	MI0023564	CCUGCAGGCAGAAGUGGGGCUGACAGGGCAGAGGGUUGCGCCCCCUCACCAUCCCUUCUGCCUGCAG	chr16:16324588-16324654(+)	MIPF0001382	mir-6511	6511a-2,6770-2	Unknown	Unknown	44	96	95	75	51	37
hsa-miR-6511a-3p	3p	MIMAT0025479	CCUCACCAUCCCUUCUGCCUGC	CUCACC	22	Yes	-	non-canonical_miRNA	hsa-mir-6511a-4	MI0023566	CCUGCAGGCAGAAGUGGGGCUGACAGGGCAGAGGGUUGCGCCCCCUCACCAUCCCUUCUGCCUGCAG	chr16:18344013-18344079(-)	MIPF0001382	mir-6511	6511a-4	Unknown	Unknown	44	96	95	75	51	37
hsa-miR-6511a-3p	3p	MIMAT0025479	CCUCACCAUCCCUUCUGCCUGC	CUCACC	22	Yes	-	non-canonical_miRNA	hsa-mir-6511a-3	MI0023565	CCUGCAGGCAGAAGUGGGGCUGACAGGGCAGAGGGUUGCGCCCCCUCACCAUCCCUUCUGCCUGCAG	chr16:16368876-16368942(+)	MIPF0001382	mir-6511	6511a-3	p@chr16:16460542..16460543,+	ENST00000532739.1	44	96	95	75	51	37
hsa-miR-1284	5p	MIMAT0005941	UCUAUACAGACCCUGGCUUUUC	CUAUAC	22	NO	-	non-canonical_miRNA	hsa-mir-1284	MI0006431	AUUUUGAUAUAUAAGCCAGUUUAAUGUUUUCUAUACAGACCCUGGCUUUUCUUAAAUUUUAUAUAUUGGAAAGCCCAUGUUUGUAUUGGAAACUGCUGGUUUCUUUCAUACUGAAAAUCU	chr3:71541970-71542089(-)	MIPF0000604	mir-1284	1284	p4@FOXP1	ENST00000471386.2	11	0	8	21	28	13
hsa-miR-4521	5p	MIMAT0019058	GCUAAGGAAGUCCUGUGCUCAG	CUAAGG	22	NO	-	non-canonical_miRNA	hsa-mir-4521	MI0016887	UCGGCUAAGGAAGUCCUGUGCUCAGUUUUGUAGCAUCAAAACUAGGAUUUCUCUUGUUAC	chr17:8186945-8187004(+)	-	-	4521	Unknown	Unknown	8	39	20	20	23	3
hsa-miR-6741-3p	3p	MIMAT0027384	UCGGCUCUCUCCCUCACCCUAG	CGGCUC	22	Yes	-	non-canonical_miRNA	hsa-mir-6741	MI0022586	AAUGGGUGGGUGCUGGUGGGAGCCGUGCCCUGGCCACUCAUUCGGCUCUCUCCCUCACCCUAG	chr1:225922080-225922142(-)	-	-	6741	p1@LEFTY1,p1@PYCR2	ENST00000343818.6	11	0	7	13	10	6
hsa-miR-6716-3p	3p	MIMAT0025845	UCCGAACUCUCCAUUCCUCUGC	CCGAAC	22	NO	-	non-canonical_miRNA	hsa-mir-6716	MI0022550	GAGAGGCCAAGACCUUGGGAAUGGGGGUAAGGGCCUUCUGAGCCCAGGUCCGAACUCUCCAUUCCUCUGCAGAGCGCUCU	chr11:118644000-118644079(+)	-	-	6716	p1@PHLDB1	ENST00000530994.1	12	28	34	22	5	3
hsa-miR-484	5p	MIMAT0002174	UCAGGCUCAGUCCCCUCCCGAU	CAGGCU	22	NO	-	non-canonical_miRNA	hsa-mir-484	MI0002468	AGCCUCGUCAGGCUCAGUCCCCUCCCGAUAAACCCCUAAAUAGGGACUUUCCCGGGGGGUGACCCUGGCUUUUUUGGCG	chr16:15643294-15643372(+)	MIPF0000219	mir-484	484	p5@NDE1	NM_001143979	1501	555	2044	1506	706	2376
hsa-miR-1306-5p	5p	MIMAT0022726	CCACCUCCCCUGCAAACGUCCA	CACCUC	22	Yes	-	non-canonical_miRNA	hsa-mir-1306	MI0006443	GUGAGCAGUCUCCACCACCUCCCCUGCAAACGUCCAGUGGUGCAGAGGUAAUGGACGUUGGCUCUGGUGGUGAUGGACAGUCCGA	chr22:20086058-20086142(+)	MIPF0000531	mir-1306	1306,3618	p1@DGCR8	NM_022720	16	16	45	28	1	13
hsa-miR-1226-3p	3p	MIMAT0005577	UCACCAGCCCUGUGUUCCCUAG	CACCAG	22	Yes	-	non-canonical_miRNA	hsa-mir-1226	MI0006313	GUGAGGGCAUGCAGGCCUGGAUGGGGCAGCUGGGAUGGUCCAAAAGGGUGGCCUCACCAGCCCUGUGUUCCCUAG	chr3:47849555-47849629(+)	MIPF0000444	mir-1226	1226	p1@DHX30	ENST00000457607.1	11	46	7	5	28	6
hsa-miR-4709-5p	5p	MIMAT0019811	ACAACAGUGACUUGCUCUCCAA	CAACAG	22	NO	-	non-canonical_miRNA	hsa-mir-4709	MI0017342	CUGCUUCAACAACAGUGACUUGCUCUCCAAUGGUAUCCAGUGAUUCGUUGAAGAGGAGGUGCUCUGUAGCAG	chr14:74480133-74480204(-)	-	-	4709	p1@NPC2	ENST00000434013.2	0	16	0	0	1	0
hsa-miR-548o-3p	3p	MIMAT0005919	CCAAAACUGCAGUUACUUUUGC	CAAAAC	22	Yes	-	non-canonical_miRNA	hsa-mir-548o-2	MI0016746	UGGUGCAAAAGUAAUUGCGGUUUUUGCCAUUAAAAGUAAUGCGGCCAAAACUGCAGUUACUUUUGCACCC	chr20:38516563-38516632(+)	MIPF0000317	mir-548	548o-2	p1@RALGAPB	ENST00000537204.1	25	35	106	130	129	75
hsa-miR-4781-3p	3p	MIMAT0019943	AAUGUUGGAAUCCUCGCUAGAG	AUGUUG	22	NO	-	non-canonical_miRNA	hsa-mir-4781	MI0017426	AGGUGCACGCUCUAGCGGGGAUUCCAAUAUUGGGCCAAUUCCCCCAAUGUUGGAAUCCUCGCUAGAGCGUGCACUU	chr1:54054079-54054154(+)	-	-	4781	p1@TCEANC2	NM_153035	8	0	11	0	10	18
hsa-miR-4491	5p	MIMAT0019026	AAUGUGGACUGGUGUGACCAAA	AUGUGG	22	NO	-	non-canonical_miRNA	hsa-mir-4491	MI0016853	ACAUUUGGUCACACCAGUCCACAUUAACGUGGACCAGACAAUAUUAAUGUGGACUGGUGUGACCAAAA	chr11:111347757-111347824(+)	-	-	4491	Unknown	Unknown	20	20	61	19	15	0
hsa-miR-3688-3p	3p	MIMAT0018116	UAUGGAAAGACUUUGCCACUCU	AUGGAA	22	Yes	-	non-canonical_miRNA	hsa-mir-3688-2	MI0017447	UCACUUUAAAGAGUGGCAAAGUCUUUCCAUAUGUGUAACAGACAUACAUACAUACAUAUGGAAAGACUUUGCCACUCUUGAAAGUGA	chr4:159128805-159128891(+)	MIPF0001263	mir-3688	3688-1,3688-2	p1@RAPGEF2	ENST00000505478.1	34	5	79	47	14	71
hsa-miR-3688-3p	3p	MIMAT0018116	UAUGGAAAGACUUUGCCACUCU	AUGGAA	22	Yes	-	non-canonical_miRNA	hsa-mir-3688-1	MI0016089	UCUUCACUUUCAAGAGUGGCAAAGUCUUUCCAUAUGUAUGUAUGUAUGUCUGUUACACAUAUGGAAAGACUUUGCCACUCUUUAAAGUGAAGA	chr4:159128802-159128894(-)	MIPF0001263	mir-3688	3688-1,3688-2	Unknown	Unknown	34	21	86	44	13	68
hsa-miR-6805-5p	5p	MIMAT0027510	UAGGGGGCGGCUUGUGGAGUGU	AGGGGG	22	NO	-	non-canonical_miRNA	hsa-mir-6805	MI0022650	UGGCCUAGGGGGCGGCUUGUGGAGUGUAUGGGCUGAGCCUUGCUCUGCUCCCCCGCCCCCAG	chr19:55388181-55388242(+)	-	-	6805	p1@RPL28	NM_001136134	23	12	13	12	14	27
hsa-miR-4446-3p	3p	MIMAT0018965	CAGGGCUGGCAGUGACAUGGGU	AGGGCU	22	Yes	-	non-canonical_miRNA	hsa-mir-4446	MI0016789	CUGGUCCAUUUCCCUGCCAUUCCCUUGGCUUCAAUUUACUCCCAGGGCUGGCAGUGACAUGGGUCAA	chr3:113594876-113594942(+)	MIPF0001385	mir-4446	4446	p1@SIDT1	NM_017699	113	100	1343	522	164	127
hsa-miR-3158-3p	3p	MIMAT0015032	AAGGGCUUCCUCUCUGCAGGAC	AGGGCU	22	Yes	-	non-canonical_miRNA	hsa-mir-3158-2	MI0014187	AUUCAGGCCGGUCCUGCAGAGAGGAAGCCCUUCCAAUACCUGUAAGCAGAAGGGCUUCCUCUCUGCAGGACCGGCCUGAAU	chr10:101601417-101601497(-)	MIPF0001065	mir-3158	3158-2	Unknown	Unknown	2011	522	3350	906	912	11736
hsa-miR-3158-3p	3p	MIMAT0015032	AAGGGCUUCCUCUCUGCAGGAC	AGGGCU	22	Yes	-	non-canonical_miRNA	hsa-mir-3158-1	MI0014186	AUUCAGGCCGGUCCUGCAGAGAGGAAGCCCUUCUGCUUACAGGUAUUGGAAGGGCUUCCUCUCUGCAGGACCGGCCUGAAU	chr10:101601417-101601497(+)	MIPF0001065	mir-3158	3158-1	p1@DPCD	ENST00000370147.1	2011	522	3350	906	912	11736
hsa-miR-5584-5p	5p	MIMAT0022283	CAGGGAAAUGGGAAGAACUAGA	AGGGAA	22	NO	-	non-canonical_miRNA	hsa-mir-5584	MI0019141	CAGGGAAAUGGGAAGAACUAGAUUUGAAUCCAGACCUUUAGUUCUUCCCUUUGCCCAAUU	chr1:44545493-44545552(+)	-	-	5584	p2@RNF220	NM_018150	17	0	3	11	7	19
hsa-miR-6746-3p	3p	MIMAT0027393	CAGCCGCCGCCUGUCUCCACAG	AGCCGC	22	Yes	-	non-canonical_miRNA	hsa-mir-6746	MI0022591	CUUGCCCGGGAGAAGGAGGUGGCCUGGAGAGCUGCUGUCUCCAGCCGCCGCCUGUCUCCACAG	chr11:61878216-61878278(-)	-	-	6746	p1@FADS3	NM_021727	0	23	4	0	0	3
hsa-miR-451b	5p	MIMAT0019840	UAGCAAGAGAACCAUUACCAUU	AGCAAG	22	NO	-	non-canonical_miRNA	hsa-mir-451b	MI0017360	UGGGUAUAGCAAGAGAACCAUUACCAUUACUAAACUCAGUAAUGGUAACGGUUUCCUUGCCAUUCCCA	chr17:28861371-28861438(+)	MIPF0000148	mir-451	144,451a,451b,4732	Unknown	Unknown	66	30	47	70	65	119
hsa-miR-548p	5p	MIMAT0005934	UAGCAAAAACUGCAGUUACUUU	AGCAAA	22	NO	-	non-canonical_miRNA	hsa-mir-548p	MI0006420	AUUAGGUUGGUAUAAAAUUAAUUGCAGUUUUUGUCAUUACUUUCAAUAGCAAAAACUGCAGUUACUUUUGCACCAAUGUAAUAC	chr5:100816482-100816565(-)	MIPF0000317	mir-548	548p	p1@ST8SIA4	ENST00000231461.5	23	10	0	10	17	36
hsa-miR-3154	5p	MIMAT0015028	CAGAAGGGGAGUUGGGAGCAGA	AGAAGG	22	NO	-	non-canonical_miRNA	hsa-mir-3154	MI0014182	GGCCCCUCCUUCUCAGCCCCAGCUCCCGCUCACCCCUGCCACGUCAAAGGAGGCAGAAGGGGAGUUGGGAGCAGAGAGGGGACC	chr9:128244947-128245030(-)	MIPF0001387	mir-3154	199b,3154	p1@MIR3154	curation	0	0	5	15	11	3
hsa-miR-4640-3p	3p	MIMAT0019700	CACCCCCUGUUUCCUGGCCCAC	ACCCCC	22	Yes	-	non-canonical_miRNA	hsa-mir-4640	MI0017267	CUGUGGGCUGGGCCAGGGAGCAGCUGGUGGGUGGGAAGUAAGAUCUGACCUGGACUCCAUCCCACCCACCCCCUGUUUCCUGGCCCACAG	chr6:30890883-30890972(+)	-	-	4640	p1@DDR1	ENST00000482873.2	0	12	12	0	6	0
hsa-miR-6882-5p	5p	MIMAT0027664	UACAAGUCAGGAGCUGAAGCAG	ACAAGU	22	Yes	-	non-canonical_miRNA	hsa-mir-6882	MI0022729	GGCUUUACAAGUCAGGAGCUGAAGCAGCUGGAAUUCAAGCCCUGCUGCCUCUCCUCUUGCCUGCAG	chr15:74840642-74840707(-)	-	-	6882	p1@ULK3	ENST00000566631.1	4	0	30	19	0	11
hsa-miR-548ba	5p	MIMAT0031175	AAAGGUAACUGUGAUUUUUGCU	AAGGUA	22	NO	-	non-canonical_miRNA	hsa-mir-548ba	MI0025747	AAAGGUAACUGUGAUUUUUGCUAUUAGAAAGUAAUGGCAAAAACUGCAAUUACUUU	chr2:49059603-49059658(+)	MIPF0000317	mir-548	548ba	Unknown	Unknown	0	11	21	0	0	0
hsa-miR-7109-3p	3p	MIMAT0028116	CAAGCCUCUCCUGCCCUUCCAG	AAGCCU	22	NO	-	non-canonical_miRNA	hsa-mir-7109	MI0022960	GUCUCCUGGGGGGAGGAGACCCUGCUCUCCCUGGCAGCAAGCCUCUCCUGCCCUUCCAGAUUAGC	chr22:31621467-31621531(-)	-	-	7109	p1@PISD	ENST00000460723.1	0	0	0	0	19	0
hsa-miR-4511	5p	MIMAT0019048	GAAGAACUGUUGCAUUUGCCCU	AAGAAC	22	NO	-	non-canonical_miRNA	hsa-mir-4511	MI0016877	AAAAAAAAGGGAAAGAAGAACUGUUGCAUUUGCCCUGCACUCAGUUUGCACAGGGUAAAUGCAAUAGUUCUUCUUUCCCUUUUUUUA	chr15:65719246-65719332(-)	-	-	4511	p1@DENND4A	ENST00000443035.3	0	0	9	0	5	41
hsa-miR-3150a-5p	5p	MIMAT0019206	CAACCUCGACGAUCUCCUCAGC	AACCUC	22	Yes	-	non-canonical_miRNA	hsa-mir-3150a	MI0014177	GGGAAGCAGGCCAACCUCGACGAUCUCCUCAGCACCUGAACGCCAAGGCUGGGGAGAUCCUCGAGGUUGGCCUGCUUUCC	chr8:95072914-95072993(+)	MIPF0001102	mir-3150	3150a,3150b	p1@C8orf38	ENST00000520757.1	0	0	5	20	0	8
hsa-miR-548o-5p	5p	MIMAT0022738	AAAAGUAAUUGCGGUUUUUGCC	AAAGUA	22	Yes	-	non-canonical_miRNA	hsa-mir-548o-2	MI0016746	UGGUGCAAAAGUAAUUGCGGUUUUUGCCAUUAAAAGUAAUGCGGCCAAAACUGCAGUUACUUUUGCACCC	chr20:38516563-38516632(+)	MIPF0000317	mir-548	548o-2	p1@RALGAPB	ENST00000537204.1	0	0	10	10	0	17
hsa-miR-548l	5p	MIMAT0005889	AAAAGUAUUUGCGGGUUUUGUC	AAAGUA	22	NO	-	non-canonical_miRNA	hsa-mir-548l	MI0006361	UAUUAGGUUGGUGCAAAAGUAUUUGCGGGUUUUGUCGUAGAAAGUAAUGGCAAAAACUGCAGUUACUUGUGCACCAACCAAAUGCU	chr11:94466495-94466580(-)	MIPF0000317	mir-548	548l	p1@MRE11A	ENST00000407439.3	0	0	30	26	0	12
hsa-miR-548k	5p	MIMAT0005882	AAAAGUACUUGCGGAUUUUGCU	AAAGUA	22	NO	-	non-canonical_miRNA	hsa-mir-548k	MI0006354	CUUUUCUCAAGUAUUGCUGUUAGGUUGGUGCAAAAGUACUUGCGGAUUUUGCUUUACUUUUAAUGGCAAAAACCGCAAUUAUUUUUGCUUCAACCUAAUAUGAUGCAAAAUUGGCU	chr11:70283955-70284070(+)	MIPF0000317	mir-548	548k	p1@PPFIA1	ENST00000389547.3	33	19	45	44	0	50
hsa-miR-548j-5p	5p	MIMAT0005875	AAAAGUAAUUGCGGUCUUUGGU	AAAGUA	22	Yes	-	non-canonical_miRNA	hsa-mir-548j	MI0006345	GGGCAGCCAGUGAAUAGUUAGCUGGUGCAAAAGUAAUUGCGGUCUUUGGUAUUACUUUCAGUGGCAAAAACUGCAUUACUUUUGCACCAGCCUACUAGAACGCUGAGUUCAG	chr22:26555212-26555323(-)	MIPF0000317	mir-548	548j	p1@TPST2	NM_003595	20	42	99	118	4	21
hsa-miR-548d-5p	5p	MIMAT0004812	AAAAGUAAUUGUGGUUUUUGCC	AAAGUA	22	Yes	-	non-canonical_miRNA	hsa-mir-548d-1	MI0003668	AAACAAGUUAUAUUAGGUUGGUGCAAAAGUAAUUGUGGUUUUUGCCUGUAAAAGUAAUGGCAAAAACCACAGUUUCUUUUGCACCAGACUAAUAAAG	chr8:123348034-123348130(-)	MIPF0000317	mir-548	548d-1	p1@ATAD2	ENST00000517666.1	132	40	156	145	76	153
hsa-miR-548d-5p	5p	MIMAT0004812	AAAAGUAAUUGUGGUUUUUGCC	AAAGUA	22	Yes	-	non-canonical_miRNA	hsa-mir-548d-2	MI0003671	GAGAGGGAAGAUUUAGGUUGGUGCAAAAGUAAUUGUGGUUUUUGCCAUUGAAAGUAAUGGCAAAAACCACAGUUUCUUUUGCACCAACCUAAUAAAA	chr17:67471489-67471585(-)	MIPF0000317	mir-548	548d-2	Unknown	Unknown	143	40	168	145	76	158
hsa-miR-548c-5p	5p	MIMAT0004806	AAAAGUAAUUGCGGUUUUUGCC	AAAGUA	22	Yes	-	non-canonical_miRNA	hsa-mir-548c	MI0003630	CAUUGGCAUCUAUUAGGUUGGUGCAAAAGUAAUUGCGGUUUUUGCCAUUACUUUCAGUAGCAAAAAUCUCAAUUACUUUUGCACCAACUUAAUACUU	chr12:64622509-64622605(+)	MIPF0000317	mir-548	548c	p1@RASSF3	NM_178169	0	0	10	10	0	17
hsa-miR-548am-5p	5p	MIMAT0022740	AAAAGUAAUUGCGGUUUUUGCC	AAAGUA	22	Yes	-	non-canonical_miRNA	hsa-mir-548am	MI0016904	AGUUGGUGCAAAAGUAAUUGCGGUUUUUGCCGUCGAAAAUAAUGGCAAAAACUGCAGUUACUUUUGUACCAAUG	chrX:16627012-16627085(-)	MIPF0000317	mir-548	548am	p1@CTPS2	NM_175859	0	0	10	10	0	17
hsa-miR-548ab	5p	MIMAT0018928	AAAAGUAAUUGUGGAUUUUGCU	AAAGUA	22	NO	-	non-canonical_miRNA	hsa-mir-548ab	MI0016752	AUGUUGGUGCAAAAGUAAUUGUGGAUUUUGCUAUUACUUGUAUUUAUUUGUAAUGCAAAACCCGCAAUUAGUUUUGCACCAACC	chr3:103524033-103524116(-)	MIPF0000317	mir-548	548ab	Unknown	Unknown	7	0	1	3	3	23
hsa-miR-320b	5p	MIMAT0005792	AAAAGCUGGGUUGAGAGGGCAA	AAAGCU	22	NO	-	non-canonical_miRNA	hsa-mir-320b-1	MI0003776	AUAAAUUAAUCCCUCUCUUUCUAGUUCUUCCUAGAGUGAGGAAAAGCUGGGUUGAGAGGGCAAACAAAUUAA	chr1:116671746-116671817(+)	MIPF0000163	mir-320	320b-1	Unknown	Unknown	98176	111766	109115	134542	114911	122580
hsa-miR-320b	5p	MIMAT0005792	AAAAGCUGGGUUGAGAGGGCAA	AAAGCU	22	NO	-	non-canonical_miRNA	hsa-mir-320b-2	MI0003839	GUCUCUUAGGCUUUCUCUUCCCAGAUUUCCCAAAGUUGGGAAAAGCUGGGUUGAGAGGGCAAAAGGAAAAA	chr1:224257040-224257110(-)	MIPF0000163	mir-320	320b-2	p1@NVL	ENST00000482491.1	98032	111730	105895	133756	115009	122074
hsa-miR-320a-3p	3p	MIMAT0000510	AAAAGCUGGGUUGAGAGGGCGA	AAAGCU	22	Yes	-	non-canonical_miRNA	hsa-mir-320a	MI0000542	CUCCCCUCCGCCUUCUCUUCCCGGUUCUUCCCGGAGUCGGGAAAAGCUGGGUUGAGAGGGCGAAAAAGGAUG	chr8:22244966-22245037(-)	MIPF0000163	mir-320	320a	p1@MIR320A	curation	847235	932168	901150	996061	769911	975054
hsa-miR-548az-5p	5p	MIMAT0025456	CAAAAGUGAUUGUGGUUUUUGC	AAAAGU	22	Yes	-	non-canonical_miRNA	hsa-mir-548az	MI0022212	AGAUUGUAUUAGGUUGGUGCAAAAGUGAUUGUGGUUUUUGCUGUUACUUUUAAUGGCAAAAACUGCAAUCACUUUUGCACCAACCUAAUAAAUUU	chr8:119325171-119325265(+)	MIPF0000317	mir-548	548az	Unknown	Unknown	11	11	5	10	29	22
hsa-miR-5582-3p	3p	MIMAT0022280	UAAAACUUUAAGUGUGCCUAGG	AAAACU	22	Yes	-	non-canonical_miRNA	hsa-mir-5582	MI0019138	UAGGCACACUUAAAGUUAUAGCUACAUCAGUUAUAACUAUAUCAGUUAAAACUUUAAGUGUGCCUAGG	chr11:46753125-46753192(-)	-	-	5582	p1@CKAP5	ENST00000415402.1	1	0	0	14	0	13
hsa-miR-548e-3p	3p	MIMAT0005874	AAAAACUGAGACUACUUUUGCA	AAAACU	22	Yes	-	non-canonical_miRNA	hsa-mir-548e	MI0006344	UUAUUAGGUUGGUACAAAAGCAAUCGCGGUUUUUGCUAUUACUUUUAAAGGCAAAAACUGAGACUACUUUUGCACCAACCUGAUAGAA	chr10:110988926-110989013(+)	MIPF0000317	mir-548	548e	p1@SHOC2	ENST00000489390.1	48	20	91	60	0	34
hsa-miR-548aq-3p	3p	MIMAT0022264	CAAAAACUGCAAUUACUUUUGC	AAAAAC	22	Yes	-	non-canonical_miRNA	hsa-mir-548aq	MI0019130	GAAAGUAAUUGCUGUUUUUGCCAUUACUUUCAGUGGCAAAAACUGCAAUUACUUUUGC	chr3:185767847-185767904(-)	MIPF0000317	mir-548	548aq	p1@IGF2BP2	ENST00000457616.2	21	0	8	34	0	20
hsa-miR-548am-3p	3p	MIMAT0019076	CAAAAACUGCAGUUACUUUUGU	AAAAAC	22	Yes	-	non-canonical_miRNA	hsa-mir-548am	MI0016904	AGUUGGUGCAAAAGUAAUUGCGGUUUUUGCCGUCGAAAAUAAUGGCAAAAACUGCAGUUACUUUUGUACCAAUG	chrX:16627012-16627085(-)	MIPF0000317	mir-548	548am	p1@CTPS2	NM_175859	24	38	15	26	21	39
hsa-miR-548ah-3p	3p	MIMAT0020957	CAAAAACUGCAGUUACUUUUGC	AAAAAC	22	Yes	-	non-canonical_miRNA	hsa-mir-548ah	MI0016796	AGGUUGGUGCAAAAGUGAUUGCAGUGUUUGCCAAUAAAAGUAAUGACAAAAACUGCAGUUACUUUUGCACCAGCCC	chr4:76575551-76575626(+)	MIPF0000317	mir-548	4450,548ah	p4@SHROOM3	NM_020859	23	10	0	10	17	36
hsa-miR-5010-3p	3p	MIMAT0021044	UUUUGUGUCUCCCAUUCCCCAG	UUUGUG	22	Yes	Star_miRNA	canonical_hsa-specific_miRNA	hsa-mir-5010	MI0017878	GAUCCAGGGAACCCUAGAGCAGGGGGAUGGCAGAGCAAAAUUCAUGGCCUACAGCUGCCUCUUGCCAAACUGCACUGGAUUUUGUGUCUCCCAUUCCCCAGAGCUGUCUGAGGUGCUUUG	chr17:42514188-42514307(+)	-	-	5010	p1@ATP6V0A1	ENST00000537728.1	162	344	117	167	130	119
hsa-miR-4664-3p	3p	MIMAT0019738	CUUCCGGUCUGUGAGCCCCGUC	UUCCGG	22	Yes	Star_miRNA	canonical_hsa-specific_miRNA	hsa-mir-4664	MI0017294	GUUGGGGGCUGGGGUGCCCACUCCGCAAGUUAUCACUGAGCGACUUCCGGUCUGUGAGCCCCGUCCUCCGC	chr8:143733083-143733153(-)	-	-	4664	p1@FAM83H	ENST00000388913.3	6	10	58	11	7	23
hsa-miR-1269a	5p	MIMAT0005923	CUGGACUGAGCCGUGCUACUGG	UGGACU	22	NO	Mature_miRNA	canonical_hsa-specific_miRNA	hsa-mir-1269a	MI0006406	UGGAUUGCCUAGACCAGGGAAGCCAGUUGGCAUGGCUCAGUCCAAGUCUGACCACCUGAGGAAUGCCUGGACUGAGCCGUGCUACUGGCUUCCCUGGUCUCCAGC	chr4:66276824-66276928(+)	MIPF0000984	mir-1269	1269a	p1@ENST00000443143	curation	21	0	1	0	9	1
hsa-miR-580-3p	3p	MIMAT0003245	UUGAGAAUGAUGAAUCAUUAGG	UGAGAA	22	Yes	Mature_miRNA	canonical_hsa-specific_miRNA	hsa-mir-580	MI0003587	AUAAAAUUUCCAAUUGGAACCUAAUGAUUCAUCAGACUCAGAUAUUUAAGUUAACAGUAUUUGAGAAUGAUGAAUCAUUAGGUUCCGGUCAGAAAUU	chr5:36147892-36147988(-)	MIPF0000515	mir-580	580	p1@LMBRD2	NM_001007527	50	0	69	13	5	41
hsa-miR-516b-5p	5p	MIMAT0002859	AUCUGGAGGUAAGAAGCACUUU	UCUGGA	22	Yes	Mature_miRNA	canonical_hsa-specific_miRNA	hsa-mir-516b-2	MI0003167	UCUCAUGAUGUGACCAUCUGGAGGUAAGAAGCACUUUGUGUUUUGUGAAAGAAAGUGCUUCCUUUCAGAGGGUUACUCUUUGAGA	chr19:53725442-53725526(+)	MIPF0000020	mir-515	512-1,512-2,498,520e,515-1,519e,520f,515-2,519c,520a,526b,519b,525,523,518f,520b,518b,526a-1,520c,518c,524,517a,519d,521-2,520d,517b,520g,516b-2,526a-2,518e,518a-1,518d,516b-1,518a-2,517c,520h,521-1,522,519a-1,527,516a-1,516a-2,519a-2,1323,1283-1,1283-2	Unknown	Unknown	78	73	68	1	17	22
hsa-miR-516b-5p	5p	MIMAT0002859	AUCUGGAGGUAAGAAGCACUUU	UCUGGA	22	Yes	Mature_miRNA	canonical_hsa-specific_miRNA	hsa-mir-516b-1	MI0003172	UCUCAGGCUGUGACCAUCUGGAGGUAAGAAGCACUUUCUGUUUUGUGAAAGAAAAGAAAGUGCUUCCUUUCAGAGGGUUACUCUUUGAGA	chr19:53736845-53736934(+)	MIPF0000020	mir-515	512-1,512-2,498,520e,515-1,519e,520f,515-2,519c,520a,526b,519b,525,523,518f,520b,518b,526a-1,520c,518c,524,517a,519d,521-2,520d,517b,520g,516b-2,526a-2,518e,518a-1,518d,516b-1,518a-2,517c,520h,521-1,522,519a-1,527,516a-1,516a-2,519a-2,1323,1283-1,1283-2	Unknown	Unknown	125	155	93	8	18	23
hsa-miR-519b-5p	5p	MIMAT0005454	CUCUAGAGGGAAGCGCUUUCUG	UCUAGA	22	Yes	Mature_miRNA	canonical_hsa-specific_miRNA	hsa-mir-519b	MI0003151	CAUGCUGUGACCCUCUAGAGGGAAGCGCUUUCUGUUGUCUGAAAGAAAAGAAAGUGCAUCCUUUUAGAGGUUUACUGUUUG	chr19:53695213-53695293(+)	MIPF0000020	mir-515	512-1,512-2,498,520e,515-1,519e,520f,515-2,519c,520a,526b,519b,525,523,518f,520b,518b,526a-1,520c,518c,524,517a,519d,521-2,520d,517b,520g,516b-2,526a-2,518e,518a-1,518d,516b-1,518a-2,517c,520h,521-1,522,519a-1,527,516a-1,516a-2,519a-2,1323,1283-1,1283-2	Unknown	Unknown	0	7	21	0	0	0
hsa-miR-519a-5p	5p	MIMAT0005452	CUCUAGAGGGAAGCGCUUUCUG	UCUAGA	22	Yes	Mature_miRNA	canonical_hsa-specific_miRNA	hsa-mir-519a-1	MI0003178	CUCAGGCUGUGACACUCUAGAGGGAAGCGCUUUCUGUUGUCUGAAAGAAAGGAAAGUGCAUCCUUUUAGAGUGUUACUGUUUGAG	chr19:53752397-53752481(+)	MIPF0000020	mir-515	512-1,512-2,498,520e,515-1,519e,520f,515-2,519c,520a,526b,519b,525,523,518f,520b,518b,526a-1,520c,518c,524,517a,519d,521-2,520d,517b,520g,516b-2,526a-2,518e,518a-1,518d,516b-1,518a-2,517c,520h,521-1,522,519a-1,527,516a-1,516a-2,519a-2,1323,1283-1,1283-2	Unknown	Unknown	0	25	32	4	0	6
hsa-miR-517b-3p	3p	MIMAT0002857	AUCGUGCAUCCCUUUAGAGUGU	UCGUGC	22	Yes	Mature_miRNA	canonical_hsa-specific_miRNA	hsa-mir-517b	MI0003165	GUGACCCUCUAGAUGGAAGCACUGUCUGUUGUCUAAGAAAAGAUCGUGCAUCCCUUUAGAGUGUUAC	chr19:53721076-53721142(+)	MIPF0000020	mir-515	512-1,512-2,498,520e,515-1,519e,520f,515-2,519c,520a,526b,519b,525,523,518f,520b,518b,526a-1,520c,518c,524,517a,519d,521-2,520d,517b,520g,516b-2,526a-2,518e,518a-1,518d,516b-1,518a-2,517c,520h,521-1,522,519a-1,527,516a-1,516a-2,519a-2,1323,1283-1,1283-2	Unknown	Unknown	23	66	75	0	13	9
hsa-miR-517a-3p	3p	MIMAT0002852	AUCGUGCAUCCCUUUAGAGUGU	UCGUGC	22	Yes	Mature_miRNA	canonical_hsa-specific_miRNA	hsa-mir-517a	MI0003161	UCUCAGGCAGUGACCCUCUAGAUGGAAGCACUGUCUGUUGUAUAAAAGAAAAGAUCGUGCAUCCCUUUAGAGUGUUACUGUUUGAGA	chr19:53712268-53712354(+)	MIPF0000020	mir-515	512-1,512-2,498,520e,515-1,519e,520f,515-2,519c,520a,526b,519b,525,523,518f,520b,518b,526a-1,520c,518c,524,517a,519d,521-2,520d,517b,520g,516b-2,526a-2,518e,518a-1,518d,516b-1,518a-2,517c,520h,521-1,522,519a-1,527,516a-1,516a-2,519a-2,1323,1283-1,1283-2	Unknown	Unknown	23	66	75	0	13	9
hsa-miR-4662a-5p	5p	MIMAT0019731	UUAGCCAAUUGUCCAUCUUUAG	UAGCCA	22	Yes	Mature_miRNA	canonical_hsa-specific_miRNA	hsa-mir-4662a	MI0017290	UCUAUUUAGCCAAUUGUCCAUCUUUAGCUAUUCUGAAUGCCUAAAGAUAGACAAUUGGCUAAAUAGA	chr8:124821985-124822051(+)	MIPF0001245	mir-4662	4662a,4662b	Unknown	Unknown	0	2	32	6	2	0
hsa-miR-1294	5p	MIMAT0005884	UGUGAGGUUGGCAUUGUUGUCU	GUGAGG	22	NO	Mature_miRNA	canonical_hsa-specific_miRNA	hsa-mir-1294	MI0006356	CACCUAAUGUGUGCCAAGAUCUGUUCAUUUAUGAUCUCACCGAGUCCUGUGAGGUUGGCAUUGUUGUCUGGCAUUGUCUGAUAUACAACAGUGCCAACCUCACAGGACUCAGUGAGGUGAAACUGAGGAUUAGGAAGGUGUA	chr5:154347106-154347247(+)	MIPF0000603	mir-1294	1294	p1@GALNT10	NM_198321	210	75	274	154	110	450
hsa-miR-3164	5p	MIMAT0015038	UGUGACUUUAAGGGAAAUGGCG	GUGACU	22	NO	Star_miRNA	canonical_hsa-specific_miRNA	hsa-mir-3164	MI0014194	CUUGGAAACUGUGACUUUAAGGGAAAUGGCGCACAGCAGACCCUGCAAUCAUGCCGUUUUGCUUGAAGUCGCAGUUUCCCAGG	chr11:69083176-69083258(+)	-	-	3164	p1@TPCN2	ENST00000542467.1	5	10	14	0	17	21
hsa-miR-550a-3p	3p	MIMAT0003257	UGUCUUACUCCCUCAGGCACAU	GUCUUA	22	Yes	Mature_miRNA	canonical_hsa-specific_miRNA	hsa-mir-550a-3	MI0003762	GAUGCUUUGCUGGCUGGUGCAGUGCCUGAGGGAGUAAGAGUCCUGUUGUUGUAAGAUAGUGUCUUACUCCCUCAGGCACAUCUCCAACAAGUCUC	chr7:29680734-29680828(-)	MIPF0000334	mir-550	550a-3	p1@LOC646762	NR_024278	4	0	6	0	21	5
hsa-miR-550a-3p	3p	MIMAT0003257	UGUCUUACUCCCUCAGGCACAU	GUCUUA	22	Yes	Mature_miRNA	canonical_hsa-specific_miRNA	hsa-mir-550a-2	MI0003601	UGAUGCUUUGCUGGCUGGUGCAGUGCCUGAGGGAGUAAGAGCCCUGUUGUUGUCAGAUAGUGUCUUACUCCCUCAGGCACAUCUCCAGCGAGUCUCU	chr7:32732981-32733077(+)	MIPF0000334	mir-550	550a-2	p1@AVL9	ENST00000404479.1	4	0	6	0	21	5
hsa-miR-550a-3p	3p	MIMAT0003257	UGUCUUACUCCCUCAGGCACAU	GUCUUA	22	Yes	Mature_miRNA	canonical_hsa-specific_miRNA	hsa-mir-550a-1	MI0003600	UGAUGCUUUGCUGGCUGGUGCAGUGCCUGAGGGAGUAAGAGCCCUGUUGUUGUAAGAUAGUGUCUUACUCCCUCAGGCACAUCUCCAACAAGUCUCU	chr7:30289794-30289890(+)	MIPF0000334	mir-550	550a-1	p1@ZNRF2	NM_147128	4	0	6	0	21	5
hsa-miR-3909	5p	MIMAT0018183	UGUCCUCUAGGGCCUGCAGUCU	GUCCUC	22	NO	Mature_miRNA	canonical_hsa-specific_miRNA	hsa-mir-3909	MI0016413	GGUAUGCUGUUGCGCUGUCCUUCCUCUGGGGAGCAGGCUCCGGGGGACAGGGAAAAGCACACAAGGAACUUGUCCUCUAGGGCCUGCAGUCUCAUGGGAGAGUGACAUGCACCAGGACC	chr22:35335640-35335758(+)	-	-	3909,6069	p1@TOM1	ENST00000436462.2	61	72	11	39	38	16
hsa-miR-616-3p	3p	MIMAT0004805	AGUCAUUGGAGGGUUUGAGCAG	GUCAUU	22	Yes	Star_miRNA	canonical_hsa-specific_miRNA	hsa-mir-616	MI0003629	UUAGGUAAUUCCUCCACUCAAAACCCUUCAGUGACUUCCAUGACAUGAAAUAGGAAGUCAUUGGAGGGUUUGAGCAGAGGAAUGACCUGUUUUAAAA	chr12:57519163-57519259(-)	MIPF0000507	mir-616	616,6758	p1@DDIT3	ENST00000552740.1	0	0	24	0	0	30
hsa-miR-5010-5p	5p	MIMAT0021043	AGGGGGAUGGCAGAGCAAAAUU	GGGGGA	22	Yes	Mature_miRNA	canonical_hsa-specific_miRNA	hsa-mir-5010	MI0017878	GAUCCAGGGAACCCUAGAGCAGGGGGAUGGCAGAGCAAAAUUCAUGGCCUACAGCUGCCUCUUGCCAAACUGCACUGGAUUUUGUGUCUCCCAUUCCCCAGAGCUGUCUGAGGUGCUUUG	chr17:42514188-42514307(+)	-	-	5010	p1@ATP6V0A1	ENST00000537728.1	139	18	119	79	57	274
hsa-miR-3180-3p	3p	MIMAT0015058	UGGGGCGGAGCUUCCGGAGGCC	GGGGCG	22	Yes	Mature_miRNA	canonical_hsa-specific_miRNA	hsa-mir-3180-3	MI0014217	CAGUGCGACGGGCGGAGCUUCCAGACGCUCCGCCCCACGUCGCAUGCGCCCCGGGAAAGCGUGGGGCGGAGCUUCCGGAGGCCCCGCCCUGCUG	chr16:18402178-18402271(-)	MIPF0000894	mir-3180	3180-3,3179-3,3670-3	Unknown	Unknown	79	57	58	44	52	60
hsa-miR-3180-3p	3p	MIMAT0015058	UGGGGCGGAGCUUCCGGAGGCC	GGGGCG	22	Yes	Mature_miRNA	canonical_hsa-specific_miRNA	hsa-mir-3180-2	MI0014215	GCGACGGGCGGAGCUUCCAGACGCUCCGCCCCACGUCGCAUGCGCCCCGGGAAAGCGUGGGGCGGAGCUUCCGGAGGCCCCGCCCUGC	chr16:16309879-16309966(+)	MIPF0000894	mir-3180	3180-2,3179-2,3670-2	Unknown	Unknown	79	57	58	44	52	60
hsa-miR-3180-3p	3p	MIMAT0015058	UGGGGCGGAGCUUCCGGAGGCC	GGGGCG	22	Yes	Mature_miRNA	canonical_hsa-specific_miRNA	hsa-mir-3180-1	MI0014214	CAGUGCGACGGGCGGAGCUUCCAGACGCUCCGCCCCACGUCGCAUGCGCCCCGGGAAAGCGUGGGGCGGAGCUUCCGGAGGCCCCGCCCUGCUG	chr16:14911220-14911313(+)	MIPF0000894	mir-3180	3179-1,3180-1,3670-1	Unknown	Unknown	79	57	58	44	52	60
hsa-miR-365b-5p	5p	MIMAT0022833	AGGGACUUUCAGGGGCAGCUGU	GGGACU	22	Yes	Mature_miRNA	canonical_hsa-specific_miRNA	hsa-mir-365b	MI0000769	AGAGUGUUCAAGGACAGCAAGAAAAAUGAGGGACUUUCAGGGGCAGCUGUGUUUUCUGACUCAGUCAUAAUGCCCCUAAAAAUCCUUAUUGUUCUUGCAGUGUGCAUCGGG	chr17:31575411-31575521(+)	MIPF0000061	mir-365	365b,4725	p@chr17:29886228..29886248,+	curation	11	0	7	20	29	38
hsa-miR-3612	5p	MIMAT0017989	AGGAGGCAUCUUGAGAAAUGGA	GGAGGC	22	NO	Mature_miRNA	canonical_hsa-specific_miRNA	hsa-mir-3612	MI0016002	GGGACUGGGGAUGAGGAGGCAUCUUGAGAAAUGGAAGGAAUGGGAUCUACUUCCAGUUCACUAGAGGCGUCCUGACACCCCUAGCUC	chr12:128294092-128294178(+)	MIPF0001519	mir-3612	3612	p1@TMEM132C	NM_001136103	28	0	0	0	7	0
hsa-miR-766-5p	5p	MIMAT0022714	AGGAGGAAUUGGUGCUGGUCUU	GGAGGA	22	Yes	Mature_miRNA	canonical_hsa-specific_miRNA	hsa-mir-766	MI0003836	GCAUCCUCAGGACCUGGGCUUGGGUGGUAGGAGGAAUUGGUGCUGGUCUUUCAUUUUGGAUUUGACUCCAGCCCCACAGCCUCAGCCACCCCAGCCAAUUGUCAUAGGAGC	chrX:119646738-119646848(-)	MIPF0000677	mir-766	766	p1@SEPT6	ENST00000394617.2	125	63	703	370	93	207
hsa-miR-2115-5p	5p	MIMAT0011158	AGCUUCCAUGACUCCUGAUGGA	GCUUCC	22	Yes	Star_miRNA	canonical_hsa-specific_miRNA	hsa-mir-2115	MI0010634	ACUGUCAUCCCACUGCUUCCAGCUUCCAUGACUCCUGAUGGAGGAAUCACAUGAAUUCAUCAGAAUUCAUGGAGGCUAGAAGCAGUAUGAGGAUCAUUUA	chr3:48316360-48316459(-)	-	-	2115	p@chr3:48370674..48370679,-	curation	11	0	12	0	0	23
hsa-miR-1287-5p	5p	MIMAT0005878	UGCUGGAUCAGUGGUUCGAGUC	GCUGGA	22	Yes	Mature_miRNA	canonical_hsa-specific_miRNA	hsa-mir-1287	MI0006349	GUUGUGCUGUCCAGGUGCUGGAUCAGUGGUUCGAGUCUGAGCCUUUAAAAGCCACUCUAGCCACAGAUGCAGUGAUUGGAGCCAUGACAA	chr10:98395218-98395307(-)	MIPF0000725	mir-1287	1287	p1@PYROXD2	ENST00000370575.4	110	68	696	135	64	233
hsa-miR-509-3p	3p	MIMAT0002881	UGAUUGGUACGUCUGUGGGUAG	GAUUGG	22	Yes	Mature_miRNA	canonical_hsa-specific_miRNA	hsa-mir-509-2	MI0005530	CAUGCUGUGUGUGGUACCCUACUGCAGACAGUGGCAAUCAUGUAUAAUUAAAAAUGAUUGGUACGUCUGUGGGUAGAGUACUGCAUGACAC	chrX:147258760-147258850(-)	MIPF0000130	mir-506	509-1,509-2,509-3,514b	p@chrX:146413659..146413673,-	curation	12	7	31	27	13	0
hsa-miR-509-3p	3p	MIMAT0002881	UGAUUGGUACGUCUGUGGGUAG	GAUUGG	22	Yes	Mature_miRNA	canonical_hsa-specific_miRNA	hsa-mir-509-1	MI0003196	CAUGCUGUGUGUGGUACCCUACUGCAGACAGUGGCAAUCAUGUAUAAUUAAAAAUGAUUGGUACGUCUGUGGGUAGAGUACUGCAUGACACAUG	chrX:147260532-147260625(-)	MIPF0000130	mir-506	509-1,509-2,509-3,514b	p@chrX:146413659..146413673,-	curation	12	7	31	27	13	0
hsa-miR-509-3p	3p	MIMAT0002881	UGAUUGGUACGUCUGUGGGUAG	GAUUGG	22	Yes	Mature_miRNA	canonical_hsa-specific_miRNA	hsa-mir-509-3	MI0005717	GUGGUACCCUACUGCAGACGUGGCAAUCAUGUAUAAUUAAAAAUGAUUGGUACGUCUGUGGGUAGAGUACUGCAU	chrX:147259652-147259726(-)	MIPF0000130	mir-506	509-1,509-2,509-3,514b	p@chrX:146413659..146413673,-	curation	12	7	31	27	13	0
hsa-miR-3179	5p	MIMAT0015056	AGAAGGGGUGAAAUUUAAACGU	GAAGGG	22	NO	Mature_miRNA	canonical_hsa-specific_miRNA	hsa-mir-3179-2	MI0014216	CAGGAUCACAGACGUUUAAAUUACACUCCUUCUGCUGUGCCUUACAGCAGUAGAAGGGGUGAAAUUUAAACGUCUGUGAUCCUG	chr16:16300159-16300242(+)	MIPF0000900	mir-3179	3180-2,3179-2,3670-2	Unknown	Unknown	10	11	16	13	9	26
hsa-miR-3179	5p	MIMAT0015056	AGAAGGGGUGAAAUUUAAACGU	GAAGGG	22	NO	Mature_miRNA	canonical_hsa-specific_miRNA	hsa-mir-3179-3	MI0014221	CAGGAUCACAGACGUUUAAAUUACACUCCUUCUGCUGUGCCUUACAGCAGUAGAAGGGGUGAAAUUUAAACGUCUGUGAUCCUG	chr16:18411894-18411977(-)	MIPF0000900	mir-3179	3180-3,3179-3,3670-3	Unknown	Unknown	10	11	16	13	9	26
hsa-miR-3179	5p	MIMAT0015056	AGAAGGGGUGAAAUUUAAACGU	GAAGGG	22	NO	Mature_miRNA	canonical_hsa-specific_miRNA	hsa-mir-3179-4	MI0031510	CAGGAUCACAGACGUUUAAAUUACACUCCUUCUGCUGUGCCUUACAGCAGUAGAAGGGGUGAAAUUUAAACGUCUGUGAUCCUG	chr16:18494493-18494576(-)	MIPF0000900	mir-3179	3179-4,3670-4	p1@NOMO1	curation	10	11	16	13	9	26
hsa-miR-3179	5p	MIMAT0015056	AGAAGGGGUGAAAUUUAAACGU	GAAGGG	22	NO	Mature_miRNA	canonical_hsa-specific_miRNA	hsa-mir-3179-1	MI0014213	CAGGAUCACAGACGUUUAAAUUACACUCCUUCUGCUGUGCCUUACAGCAGUAGAAGGGGUGAAAUUUAAACGUCUGUGAUCCUG	chr16:14901508-14901591(+)	MIPF0000900	mir-3179	3179-1,3180-1,3670-1	p1@NOMO1	curation	10	11	16	13	9	26
hsa-miR-942-5p	5p	MIMAT0004985	UCUUCUCUGUUUUGGCCAUGUG	CUUCUC	22	Yes	Mature_miRNA	canonical_hsa-specific_miRNA	hsa-mir-942	MI0005767	AUUAGGAGAGUAUCUUCUCUGUUUUGGCCAUGUGUGUACUCACAGCCCCUCACACAUGGCCGAAACAGAGAAGUUACUUUCCUAAU	chr1:117094643-117094728(+)	MIPF0000511	mir-942	942	p1@TTF2	NM_003594	324	125	324	287	148	481
hsa-miR-1913	5p	MIMAT0007888	UCUGCCCCCUCCGCUGCUGCCA	CUGCCC	22	NO	Star_miRNA	canonical_hsa-specific_miRNA	hsa-mir-1913	MI0008334	ACCUCUACCUCCCGGCAGAGGAGGCUGCAGAGGCUGGCUUUCCAAAACUCUGCCCCCUCCGCUGCUGCCAAGUGGCUGGU	chr6:166509354-166509433(-)	MIPF0001015	mir-1913	1913	p1@RPS6KA2	ENST00000366863.2	0	24	0	0	0	0
hsa-miR-2276-3p	3p	MIMAT0011775	UCUGCAAGUGUCAGAGGCGAGG	CUGCAA	22	Yes	Mature_miRNA	canonical_hsa-specific_miRNA	hsa-mir-2276	MI0011282	GUGUUCUUCCAGUCCGCCCUCUGUCACCUUGCAGACGGCUUUCUCUCCGAAUGUCUGCAAGUGUCAGAGGCGAGGAGUGGCAGCUGCAU	chr13:24162416-24162504(+)	-	-	2276	p2@SPATA13	ENST00000382095.4	0	0	8	23	0	15
hsa-miR-766-3p	3p	MIMAT0003888	ACUCCAGCCCCACAGCCUCAGC	CUCCAG	22	Yes	Mature_miRNA	canonical_hsa-specific_miRNA	hsa-mir-766	MI0003836	GCAUCCUCAGGACCUGGGCUUGGGUGGUAGGAGGAAUUGGUGCUGGUCUUUCAUUUUGGAUUUGACUCCAGCCCCACAGCCUCAGCCACCCCAGCCAAUUGUCAUAGGAGC	chrX:119646738-119646848(-)	MIPF0000677	mir-766	766	p1@SEPT6	ENST00000394617.2	36	32	411	104	81	47
hsa-miR-1283	5p	MIMAT0005799	UCUACAAAGGAAAGCGCUUUCU	CUACAA	22	NO	Mature_miRNA	canonical_hsa-specific_miRNA	hsa-mir-1283-2	MI0006430	CUCAAGCUGUGAGUCUACAAAGGAAAGCGCUUUCUGUUGUCUGAAAGAAAAGAAAUCGCUUCCCUUUGGAGUGUUACGGUUUGAGAA	chr19:53758232-53758318(+)	MIPF0000020	mir-515	512-1,512-2,498,520e,515-1,519e,520f,515-2,519c,520a,526b,519b,525,523,518f,520b,518b,526a-1,520c,518c,524,517a,519d,521-2,520d,517b,520g,516b-2,526a-2,518e,518a-1,518d,516b-1,518a-2,517c,520h,521-1,522,519a-1,527,516a-1,516a-2,519a-2,1323,1283-1,1283-2	Unknown	Unknown	27	0	0	0	0	0
hsa-miR-1283	5p	MIMAT0005799	UCUACAAAGGAAAGCGCUUUCU	CUACAA	22	NO	Mature_miRNA	canonical_hsa-specific_miRNA	hsa-mir-1283-1	MI0003832	CUCAAGCUAUGAGUCUACAAAGGAAAGCGCUUUCUGUUGUCAGAAAGAAGAGAAAGCGCUUCCCUUUUGAGGGUUACGGUUUGAGAA	chr19:53688481-53688567(+)	MIPF0000020	mir-515	512-1,512-2,498,520e,515-1,519e,520f,515-2,519c,520a,526b,519b,525,523,518f,520b,518b,526a-1,520c,518c,524,517a,519d,521-2,520d,517b,520g,516b-2,526a-2,518e,518a-1,518d,516b-1,518a-2,517c,520h,521-1,522,519a-1,527,516a-1,516a-2,519a-2,1323,1283-1,1283-2	Unknown	Unknown	27	0	0	0	0	0
hsa-miR-556-5p	5p	MIMAT0003220	GAUGAGCUCAUUGUAAUAUGAG	AUGAGC	22	Yes	Mature_miRNA	canonical_hsa-specific_miRNA	hsa-mir-556	MI0003562	GAUAGUAAUAAGAAAGAUGAGCUCAUUGUAAUAUGAGCUUCAUUUAUACAUUUCAUAUUACCAUUAGCUCAUCUUUUUUAUUACUACCUUCAACA	chr1:162342546-162342640(+)	MIPF0000475	mir-556	556	p1@NOS1AP	ENST00000530878.1	1	0	61	13	5	9
hsa-miR-2115-3p	3p	MIMAT0011159	CAUCAGAAUUCAUGGAGGCUAG	AUCAGA	22	Yes	Mature_miRNA	canonical_hsa-specific_miRNA	hsa-mir-2115	MI0010634	ACUGUCAUCCCACUGCUUCCAGCUUCCAUGACUCCUGAUGGAGGAAUCACAUGAAUUCAUCAGAAUUCAUGGAGGCUAGAAGCAGUAUGAGGAUCAUUUA	chr3:48316360-48316459(-)	-	-	2115	p@chr3:48370674..48370679,-	curation	8	0	10	3	20	1
hsa-miR-3163	5p	MIMAT0015037	UAUAAAAUGAGGGCAGUAAGAC	AUAAAA	22	NO	Mature_miRNA	canonical_hsa-specific_miRNA	hsa-mir-3163	MI0014193	UUCCUCAUCUAUAAAAUGAGGGCAGUAAGACCUUCCUUCCUUGUCUUACUACCCCCAUUUUAUAGAUGAGGAA	chr11:66934434-66934506(-)	-	-	3163	p1@PC	NM_000920	7	0	7	20	2	26
hsa-miR-512-3p	3p	MIMAT0002823	AAGUGCUGUCAUAGCUGAGGUC	AGUGCU	22	Yes	Mature_miRNA	canonical_hsa-specific_miRNA	hsa-mir-512-1	MI0003140	UCUCAGUCUGUGGCACUCAGCCUUGAGGGCACUUUCUGGUGCCAGAAUGAAAGUGCUGUCAUAGCUGAGGUCCAAUGACUGAGG	chr19:53666679-53666762(+)	MIPF0000130	mir-506	512-1,512-2,498,520e,515-1,519e,520f,515-2,519c,520a,526b,519b,525,523,518f,520b,518b,526a-1,520c,518c,524,517a,519d,521-2,520d,517b,520g,516b-2,526a-2,518e,518a-1,518d,516b-1,518a-2,517c,520h,521-1,522,519a-1,527,516a-1,516a-2,519a-2,1323,1283-1,1283-2	Unknown	Unknown	10	12	0	0	0	0
hsa-miR-512-3p	3p	MIMAT0002823	AAGUGCUGUCAUAGCUGAGGUC	AGUGCU	22	Yes	Mature_miRNA	canonical_hsa-specific_miRNA	hsa-mir-512-2	MI0003141	GGUACUUCUCAGUCUGUGGCACUCAGCCUUGAGGGCACUUUCUGGUGCCAGAAUGAAAGUGCUGUCAUAGCUGAGGUCCAAUGACUGAGGCGAGCACC	chr19:53669157-53669254(+)	MIPF0000130	mir-506	512-1,512-2,498,520e,515-1,519e,520f,515-2,519c,520a,526b,519b,525,523,518f,520b,518b,526a-1,520c,518c,524,517a,519d,521-2,520d,517b,520g,516b-2,526a-2,518e,518a-1,518d,516b-1,518a-2,517c,520h,521-1,522,519a-1,527,516a-1,516a-2,519a-2,1323,1283-1,1283-2	Unknown	Unknown	10	12	0	0	0	0
hsa-miR-1278	5p	MIMAT0005936	UAGUACUGUGCAUAUCAUCUAU	AGUACU	22	NO	Mature_miRNA	canonical_hsa-specific_miRNA	hsa-mir-1278	MI0006425	AUUUGCUCAUAGAUGAUAUGCAUAGUACUCCCAGAACUCAUUAAGUUGGUAGUACUGUGCAUAUCAUCUAUGAGCGAAUAG	chr1:193136503-193136583(+)	MIPF0000591	mir-1278	1278	p1@CDC73	ENST00000367435.3	21	0	39	9	6	43
hsa-miR-3622a-5p	5p	MIMAT0018003	CAGGCACGGGAGCUCAGGUGAG	AGGCAC	22	Yes	Mature_miRNA	canonical_hsa-specific_miRNA	hsa-mir-3622a	MI0016013	AAUAGAGGGUGCACAGGCACGGGAGCUCAGGUGAGGCAGGGAGCUGAGCUCACCUGACCUCCCAUGCCUGUGCACCCUCUAUU	chr8:27701677-27701759(+)	MIPF0001179	mir-3622	3622a,3622b	Unknown	Unknown	12	23	24	8	0	15
hsa-miR-3940-3p	3p	MIMAT0018356	CAGCCCGGAUCCCAGCCCACUU	AGCCCG	22	Yes	Mature_miRNA	canonical_hsa-specific_miRNA	hsa-mir-3940	MI0016597	GCUUAUCGAGGAAAAGAUCGAGGUGGGUUGGGGCGGGCUCUGGGGAUUUGGUCUCACAGCCCGGAUCCCAGCCCACUUACCUUGGUUACUCUCCUUCCUUCU	chr19:6416410-6416511(-)	MIPF0001599	mir-3940	3940	p1@KHSRP	NM_003685	10	21	18	11	0	14
hsa-miR-3942-5p	5p	MIMAT0018358	AAGCAAUACUGUUACCUGAAAU	AGCAAU	22	Yes	Mature_miRNA	canonical_hsa-specific_miRNA	hsa-mir-3942	MI0016599	UCUUCAGUAUGACACCUCAAAGAAGCAAUACUGUUACCUGAAAUAGGCUGCGAAGAUAACAGUAUUUCAGAUAACAGUAUUACAUCUUUGAAGUGUCAUAUUCACUGAC	chr15:35372256-35372364(-)	-	-	3942	p1@ATPBD4	ENST00000256538.4	13	0	9	0	0	0
hsa-miR-2278	5p	MIMAT0011778	GAGAGCAGUGUGUGUUGCCUGG	AGAGCA	22	NO	Mature_miRNA	canonical_hsa-specific_miRNA	hsa-mir-2278	MI0011285	GUGCUGCAGGUGUUGGAGAGCAGUGUGUGUUGCCUGGGGACUGUGUGGACUGGUAUCACCCAGACAGCUUGCACUGACUCCAGACCCUGCCGUCAU	chr9:94809962-94810057(+)	MIPF0001522	mir-2278	2278	p2@C9orf3	ENST00000297979.5	9	0	76	47	0	11
hsa-miR-509-3-5p	5p	MIMAT0004975	UACUGCAGACGUGGCAAUCAUG	ACUGCA	22	Yes	Star_miRNA	canonical_hsa-specific_miRNA	hsa-mir-509-3	MI0005717	GUGGUACCCUACUGCAGACGUGGCAAUCAUGUAUAAUUAAAAAUGAUUGGUACGUCUGUGGGUAGAGUACUGCAU	chrX:147259652-147259726(-)	MIPF0000130	mir-506	509-1,509-2,509-3,514b	p@chrX:146413659..146413673,-	curation	0	15	35	10	43	13
hsa-miR-625-3p	3p	MIMAT0004808	GACUAUAGAACUUUCCCCCUCA	ACUAUA	22	Yes	Mature_miRNA	canonical_hsa-specific_miRNA	hsa-mir-625	MI0003639	AGGGUAGAGGGAUGAGGGGGAAAGUUCUAUAGUCCUGUAAUUAGAUCUCAGGACUAUAGAACUUUCCCCCUCAUCCCUCUGCCCU	chr14:65471102-65471186(+)	MIPF0000534	mir-625	625	p1@FUT8	NR_038170	486	370	3343	1343	270	207
hsa-miR-4661-5p	5p	MIMAT0019729	AACUAGCUCUGUGGAUCCUGAC	ACUAGC	22	Yes	Mature_miRNA	canonical_hsa-specific_miRNA	hsa-mir-4661	MI0017289	UUUACUCUGAACUAGCUCUGUGGAUCCUGACAGACAGCCUGAUAGACAGGAUCCACAGAGCUAGUCCAGAGUAAA	chr8:91205485-91205559(+)	-	-	4661	p@chr8:92129810..92129814,+	ENST00000448384.2	4	29	50	4	2	9
hsa-miR-942-3p	3p	MIMAT0026734	CACAUGGCCGAAACAGAGAAGU	ACAUGG	22	Yes	Star_miRNA	canonical_hsa-specific_miRNA	hsa-mir-942	MI0005767	AUUAGGAGAGUAUCUUCUCUGUUUUGGCCAUGUGUGUACUCACAGCCCCUCACACAUGGCCGAAACAGAGAAGUUACUUUCCUAAU	chr1:117094643-117094728(+)	MIPF0000511	mir-942	942	p1@TTF2	NM_003594	0	10	11	0	0	9
hsa-miR-365b-3p	3p	MIMAT0022834	UAAUGCCCCUAAAAAUCCUUAU	AAUGCC	22	Yes	Mature_miRNA	canonical_hsa-specific_miRNA	hsa-mir-365b	MI0000769	AGAGUGUUCAAGGACAGCAAGAAAAAUGAGGGACUUUCAGGGGCAGCUGUGUUUUCUGACUCAGUCAUAAUGCCCCUAAAAAUCCUUAUUGUUCUUGCAGUGUGCAUCGGG	chr17:31575411-31575521(+)	MIPF0000061	mir-365	365b,4725	p@chr17:29886228..29886248,+	curation	231	641	248	175	178	74
hsa-miR-3667-5p	5p	MIMAT0018089	AAAGACCCAUUGAGGAGAAGGU	AAGACC	22	Yes	Mature_miRNA	canonical_hsa-specific_miRNA	hsa-mir-3667	MI0016068	UGAGGAUGAAAGACCCAUUGAGGAGAAGGUUCUGCUGGCUGAGAACCUUCCUCUCCAUGGGUCUUUCAUCCUCA	chr22:49543393-49543466(-)	-	-	3667	p1@C22orf34	ENST00000414287.1	0	9	20	8	0	24
hsa-miR-519d-3p	3p	MIMAT0002853	CAAAGUGCCUCCCUUUAGAGUG	AAAGUG	22	NO	Mature_miRNA	canonical_hsa-specific_miRNA	hsa-mir-519d	MI0003162	UCCCAUGCUGUGACCCUCCAAAGGGAAGCGCUUUCUGUUUGUUUUCUCUUAAACAAAGUGCCUCCCUUUAGAGUGUUACCGUUUGGGA	chr19:53713347-53713434(+)	MIPF0000020	mir-515	512-1,512-2,498,520e,515-1,519e,520f,515-2,519c,520a,526b,519b,525,523,518f,520b,518b,526a-1,520c,518c,524,517a,519d,521-2,520d,517b,520g,516b-2,526a-2,518e,518a-1,518d,516b-1,518a-2,517c,520h,521-1,522,519a-1,527,516a-1,516a-2,519a-2,1323,1283-1,1283-2	Unknown	Unknown	4	15	0	0	0	2
hsa-miR-335-3p	3p	MIMAT0004703	UUUUUCAUUAUUGCUCCUGACC	UUUUCA	22	Yes	Star_miRNA	canonical_conserved_miRNA	hsa-mir-335	MI0000816	UGUUUUGAGCGGGGGUCAAGAGCAAUAACGAAAAAUGUUUGUCAUAAACCGUUUUUCAUUAUUGCUCCUGACCUCCUCUCAUUUGCUAUAUUCA	chr7:130496111-130496204(+)	MIPF0000196	mir-335	335	p1@MEST	ENST00000223215.4	980	1332	1294	1252	881	355
hsa-miR-450a-5p	5p	MIMAT0001545	UUUUGCGAUGUGUUCCUAAUAU	UUUGCG	22	Yes	Mature_miRNA	canonical_conserved_miRNA	hsa-mir-450a-1	MI0001652	AAACGAUACUAAACUGUUUUUGCGAUGUGUUCCUAAUAUGCACUAUAAAUAUAUUGGGAACAUUUUGCAUGUAUAGUUUUGUAUCAAUAUA	chrX:134540341-134540431(-)	MIPF0000128	mir-450	424,450a-1,450a-2,503,542,450b	p@chrX:133683665..133683681,-	curation	110	121	113	174	35	69
hsa-miR-450a-5p	5p	MIMAT0001545	UUUUGCGAUGUGUUCCUAAUAU	UUUGCG	22	Yes	Mature_miRNA	canonical_conserved_miRNA	hsa-mir-450a-2	MI0003187	CCAAAGAAAGAUGCUAAACUAUUUUUGCGAUGUGUUCCUAAUAUGUAAUAUAAAUGUAUUGGGGACAUUUUGCAUUCAUAGUUUUGUAUCAAUAAUAUGG	chrX:134540508-134540607(-)	MIPF0000128	mir-450	424,450a-1,450a-2,503,542,450b	p@chrX:133683665..133683681,-	curation	110	121	113	174	35	69
hsa-miR-450b-5p	5p	MIMAT0004909	UUUUGCAAUAUGUUCCUGAAUA	UUUGCA	22	Yes	Mature_miRNA	canonical_conserved_miRNA	hsa-mir-450b	MI0005531	GCAGAAUUAUUUUUGCAAUAUGUUCCUGAAUAUGUAAUAUAAGUGUAUUGGGAUCAUUUUGCAUCCAUAGUUUUGUAU	chrX:134540185-134540262(-)	MIPF0000128	mir-450	424,450a-1,450a-2,503,542,450b	p@chrX:133683665..133683681,-	curation	31	44	111	87	62	56
hsa-miR-30e-3p	3p	MIMAT0000693	CUUUCAGUCGGAUGUUUACAGC	UUUCAG	22	Yes	Star_miRNA	canonical_conserved_miRNA	hsa-mir-30e	MI0000749	GGGCAGUCUUUGCUACUGUAAACAUCCUUGACUGGAAGCUGUAAGGUGUUCAGAGGAGCUUUCAGUCGGAUGUUUACAGCGGCAGGCUGCCA	chr1:40754355-40754446(+)	MIPF0000005	mir-30	30c-1,30e	p1@NFYC	ENST00000447388.3	1824	1962	6189	3181	1661	997
hsa-miR-30d-3p	3p	MIMAT0004551	CUUUCAGUCAGAUGUUUGCUGC	UUUCAG	22	Yes	Star_miRNA	canonical_conserved_miRNA	hsa-mir-30d	MI0000255	GUUGUUGUAAACAUCCCCGACUGGAAGCUGUAAGACACAGCUAAGCUUUCAGUCAGAUGUUUGCUGCUAC	chr8:134804876-134804945(-)	MIPF0000005	mir-30	30d,30b	p@chr8:135844510..135844527,-	curation	59	14	145	42	42	88
hsa-miR-30a-3p	3p	MIMAT0000088	CUUUCAGUCGGAUGUUUGCAGC	UUUCAG	22	Yes	Star_miRNA	canonical_conserved_miRNA	hsa-mir-30a	MI0000088	GCGACUGUAAACAUCCUCGACUGGAAGCUGUGAAGCCACAGAUGGGCUUUCAGUCGGAUGUUUGCAGCUGC	chr6:71403551-71403621(-)	MIPF0000005	mir-30	30a	p1@LINC00472	ENST00000413945.1	1281	2060	1951	1377	1666	566
hsa-miR-375-3p	3p	MIMAT0000728	UUUGUUCGUUCGGCUCGCGUGA	UUGUUC	22	Yes	Mature_miRNA	canonical_conserved_miRNA	hsa-mir-375	MI0000783	CCCCGCGACGAGCCCCUCGCACAAACCGGACCUGAGCGUUUUGUUCGUUCGGCUCGCGUGAGGC	chr2:219001645-219001708(-)	MIPF0000114	mir-375	375	p@chr2:219866695..219866701,-	curation	427	568	2059	1624	678	2493
hsa-miR-758-3p	3p	MIMAT0003879	UUUGUGACCUGGUCCACUAACC	UUGUGA	22	Yes	Mature_miRNA	canonical_conserved_miRNA	hsa-mir-758	MI0003757	GCCUGGAUACAUGAGAUGGUUGACCAGAGAGCACACGCUUUAUUUGUGCCGUUUGUGACCUGGUCCACUAACCCUCAGUAUCUAAUGC	chr14:101026020-101026107(+)	MIPF0000126	mir-379	134,154,299,376c,369,376a-1,377,379,380,381,382,323a,329-1,329-2,409,412,410,376b,485,487a,494,495,496,539,544a,376a-2,487b,411,654,655,656,758,668,1185-2,1185-1,300,541,889,543,1197,1193,323b	p1@MEG3	Gtl2-Dio3	76	66	133	45	122	24
hsa-miR-2355-3p	3p	MIMAT0017950	AUUGUCCUUGCUGUUUGGAGAU	UUGUCC	22	Yes	Mature_miRNA	canonical_conserved_miRNA	hsa-mir-2355	MI0015873	CAGACGUGUCAUCCCCAGAUACAAUGGACAAUAUGCUAUUAUAAUCGUAUGGCAUUGUCCUUGCUGUUUGGAGAUAAUACUGCUGAC	chr2:207109987-207110073(-)	MIPF0000938	mir-2355	2355	p1@KLF7	ENST00000309446.6	149	35	547	284	15	135
hsa-miR-133b	5p	MIMAT0000770	UUUGGUCCCCUUCAACCAGCUA	UUGGUC	22	NO	Mature_miRNA	canonical_conserved_miRNA	hsa-mir-133b	MI0000822	CCUCAGAAGAAAGAUGCCCCCUGCUCUGGCUGGUCAAACGGAACCAAGUCCGUCUUCCUGAGAGGUUUGGUCCCCUUCAACCAGCUACAGCAGGGCUGGCAAUGCCCAGUCCUUGGAGA	chr6:52148923-52149041(+)	MIPF0000029	mir-133	206,133b	p@chr6:52001069..52001073,+	curation	54	81	43	28	24	13
hsa-miR-133a-3p	3p	MIMAT0000427	UUUGGUCCCCUUCAACCAGCUG	UUGGUC	22	Yes	Mature_miRNA	canonical_conserved_miRNA	hsa-mir-133a-2	MI0000451	GGGAGCCAAAUGCUUUGCUAGAGCUGGUAAAAUGGAACCAAAUCGACUGUCCAAUGGAUUUGGUCCCCUUCAACCAGCUGUAGCUGUGCAUUGAUGGCGCCG	chr20:62564912-62565013(+)	MIPF0000029	mir-133	133a-2	p1@C20orf166	NM_178463	113	464	314	211	115	70
hsa-miR-133a-3p	3p	MIMAT0000427	UUUGGUCCCCUUCAACCAGCUG	UUGGUC	22	Yes	Mature_miRNA	canonical_conserved_miRNA	hsa-mir-133a-1	MI0000450	ACAAUGCUUUGCUAGAGCUGGUAAAAUGGAACCAAAUCGCCUCUUCAAUGGAUUUGGUCCCCUUCAACCAGCUGUAGCUAUGCAUUGA	chr18:21825698-21825785(-)	MIPF0000029	mir-133	1-2,133a-1	p1@uc002ktr.2,p1@uc002kts.2	ENST00000581072.1	113	464	314	211	115	70
hsa-miR-450a-2-3p	3p	MIMAT0031074	AUUGGGGACAUUUUGCAUUCAU	UUGGGG	22	Yes	Star_miRNA	canonical_conserved_miRNA	hsa-mir-450a-2	MI0003187	CCAAAGAAAGAUGCUAAACUAUUUUUGCGAUGUGUUCCUAAUAUGUAAUAUAAAUGUAUUGGGGACAUUUUGCAUUCAUAGUUUUGUAUCAAUAAUAUGG	chrX:134540508-134540607(-)	MIPF0000128	mir-450	424,450a-1,450a-2,503,542,450b	p@chrX:133683665..133683681,-	curation	5	11	24	6	10	2
hsa-miR-1271-5p	5p	MIMAT0005796	CUUGGCACCUAGCAAGCACUCA	UUGGCA	22	Yes	Mature_miRNA	canonical_conserved_miRNA	hsa-mir-1271	MI0003814	CACCCAGAUCAGUGCUUGGCACCUAGCAAGCACUCAGUAAAUAUUUGUUGAGUGCCUGCUAUGUGCCAGGCAUUGUGCUGAGGGCU	chr5:176367946-176368031(+)	MIPF0000483	mir-1271	1271	p1@ARL10	NM_173664	67	116	147	124	54	33
hsa-miR-576-5p	5p	MIMAT0003241	AUUCUAAUUUCUCCACGUCUUU	UUCUAA	22	Yes	Mature_miRNA	canonical_conserved_miRNA	hsa-mir-576	MI0003583	UACAAUCCAACGAGGAUUCUAAUUUCUCCACGUCUUUGGUAAUAAGGUUUGGCAAAGAUGUGGAAAAAUUGGAAUCCUCAUUCGAUUGGUUAUAACCA	chr4:109488698-109488795(+)	MIPF0000493	mir-576	576	p1@SEC24B	NM_006323	69	13	75	54	62	82
hsa-miR-1180-3p	3p	MIMAT0005825	UUUCCGGCUCGCGUGGGUGUGU	UUCCGG	22	Yes	Mature_miRNA	canonical_conserved_miRNA	hsa-mir-1180	MI0006273	GCUGCUGGACCCACCCGGCCGGGAAUAGUGCUCCUGGUUGUUUCCGGCUCGCGUGGGUGUGUCGGCGGC	chr17:19344506-19344574(-)	MIPF0000789	mir-1180	1180	p2@B9D1	ENST00000261499.4	2263	3106	2706	2225	2445	7570
hsa-miR-374a-3p	3p	MIMAT0004688	CUUAUCAGAUUGUAUUGUAAUU	UUAUCA	22	Yes	Mature_miRNA	canonical_conserved_miRNA	hsa-mir-374a	MI0000782	UACAUCGGCCAUUAUAAUACAACCUGAUAAGUGUUAUAGCACUUAUCAGAUUGUAUUGUAAUUGUCUGUGUA	chrX:74287286-74287357(-)	MIPF0000288	mir-374	374a,545	p1@FTX	NR_028379	127	66	214	200	70	94
hsa-miR-651-5p	5p	MIMAT0003321	UUUAGGAUAAGCUUGACUUUUG	UUAGGA	22	Yes	Mature_miRNA	canonical_conserved_miRNA	hsa-mir-651	MI0003666	AAUCUAUCACUGCUUUUUAGGAUAAGCUUGACUUUUGUUCAAAUAAAAAUGCAAAAGGAAAGUGUAUCCUAAAAGGCAAUGACAGUUUAAUGUGUUU	chrX:8126965-8127061(+)	MIPF0000478	mir-651	651	Unknown	Unknown	44	0	54	48	28	46
hsa-miR-374b-3p	3p	MIMAT0004956	CUUAGCAGGUUGUAUUAUCAUU	UUAGCA	22	Yes	Star_miRNA	canonical_conserved_miRNA	hsa-mir-374b	MI0005566	ACUCGGAUGGAUAUAAUACAACCUGCUAAGUGUCCUAGCACUUAGCAGGUUGUAUUAUCAUUGUCCGUGUCU	chrX:74218547-74218618(-)	MIPF0000288	mir-374	421,374b,374c	p1@FTX	NR_028379	25	0	99	105	3	8
hsa-miR-744-3p	3p	MIMAT0004946	CUGUUGCCACUAACCUCAACCU	UGUUGC	22	Yes	Star_miRNA	canonical_conserved_miRNA	hsa-mir-744	MI0005559	UUGGGCAAGGUGCGGGGCUAGGGCUAACAGCAGUCUUACUGAAGGUUUCCUGGAAACCACGCACAUGCUGUUGCCACUAACCUCAACCUUACUCGGUC	chr17:12081899-12081996(+)	MIPF0000431	mir-744	744	p1@MAP2K4	ENST00000602811.1	21	7	26	29	16	9
hsa-miR-592	5p	MIMAT0003260	UUGUGUCAAUAUGCGAUGAUGU	UGUGUC	22	NO	Mature_miRNA	canonical_conserved_miRNA	hsa-mir-592	MI0003604	UAUUAUGCCAUGACAUUGUGUCAAUAUGCGAUGAUGUGUUGUGAUGGCACAGCGUCAUCACGUGGUGACGCAACAUCAUGACGUAAGACGUCACAAC	chr7:127058088-127058184(-)	MIPF0000340	mir-592	592	p1@GRM8	ENST00000472701.1	11	26	30	35	46	2
hsa-miR-210-3p	3p	MIMAT0000267	CUGUGCGUGUGACAGCGGCUGA	UGUGCG	22	Yes	Mature_miRNA	canonical_conserved_miRNA	hsa-mir-210	MI0000286	ACCCGGCAGUGCCUCCAGGCGCAGGGCAGCCCCUGCCCACCGCACACUGCGCUGCCCCAGACCCACUGUGCGUGUGACAGCGGCUGAUCUGUGCCUGGGCAGCGCGACCC	chr11:568089-568198(-)	MIPF0000086	mir-210	210	p1@MIR210HG	ENST00000500447.1	1018	832	2248	1552	839	2100
hsa-miR-135a-2-3p	3p	MIMAT0037309	AUGUAGGGAUGGAAGCCAUGAA	UGUAGG	22	Yes	Star_miRNA	canonical_conserved_miRNA	hsa-mir-135a-2	MI0000453	AGAUAAAUUCACUCUAGUGCUUUAUGGCUUUUUAUUCCUAUGUGAUAGUAAUAAAGUCUCAUGUAGGGAUGGAAGCCAUGAAAUACAUUGUGAAAAAUCA	chr12:97563812-97563911(+)	MIPF0000028	mir-135	135a-2	p@chr12:97858908..97858920,+	curation	28	47	7	5	11	15
hsa-miR-493-5p	5p	MIMAT0002813	UUGUACAUGGUAGGCUUUCAUU	UGUACA	22	Yes	Mature_miRNA	canonical_conserved_miRNA	hsa-mir-493	MI0003132	CUGGCCUCCAGGGCUUUGUACAUGGUAGGCUUUCAUUCAUUCGUUUGCACAUUCGGUGAAGGUCUACUGUGUGCCAGGCCCUGUGCCAG	chr14:100869060-100869148(+)	MIPF0000230	mir-493	127,136,337,431,433,493,432,665	p1@MEG3	Gtl2-Dio3	235	390	3133	1260	285	188
hsa-let-7c-3p	3p	MIMAT0026472	CUGUACAACCUUCUAGCUUUCC	UGUACA	22	Yes	Star_miRNA	canonical_conserved_miRNA	hsa-let-7c	MI0000064	GCAUCCGGGUUGAGGUAGUAGGUUGUAUGGUUUAGAGUUACACCCUGGGAGUUAACUGUACAACCUUCUAGCUUUCCUUGGAGC	chr21:16539828-16539911(+)	MIPF0000002	let-7	let7c,99a	p1@LINC00478	ENST00000418813.2	30	39	15	47	20	14
hsa-miR-29b-2-5p	5p	MIMAT0004515	CUGGUUUCACAUGGUGGCUUAG	UGGUUU	22	Yes	Star_miRNA	canonical_conserved_miRNA	hsa-mir-29b-2	MI0000107	CUUCUGGAAGCUGGUUUCACAUGGUGGCUUAGAUUUUUCCAUCUUUGUAUCUAGCACCAUUUGAAAUCAGUGUUUUAGGAG	chr1:207802443-207802523(-)	MIPF0000009	mir-29	29b-2,29c	p1@C1orf132	ENST00000608023.1	22	77	77	65	91	42
hsa-miR-487b-5p	5p	MIMAT0026614	GUGGUUAUCCCUGUCCUGUUCG	UGGUUA	22	NO	Star_miRNA	canonical_conserved_miRNA	hsa-mir-487b	MI0003530	UUGGUACUUGGAGAGUGGUUAUCCCUGUCCUGUUCGUUUUGCUCAUGUCGAAUCGUACAGGGUCAUCCACUUUUUCAGUAUCAA	chr14:101046455-101046538(+)	MIPF0000018	mir-154	134,154,299,376c,369,376a-1,377,379,380,381,382,323a,329-1,329-2,409,412,410,376b,485,487a,494,495,496,539,544a,376a-2,487b,411,654,655,656,758,668,1185-2,1185-1,300,541,889,543,1197,1193,323b	p1@MEG3	Gtl2-Dio3	29	24	9	26	32	3
hsa-miR-487a-5p	5p	MIMAT0026559	GUGGUUAUCCCUGCUGUGUUCG	UGGUUA	22	Yes	Mature_miRNA	canonical_conserved_miRNA	hsa-mir-487a	MI0002471	GGUACUUGAAGAGUGGUUAUCCCUGCUGUGUUCGCUUAAUUUAUGACGAAUCAUACAGGGACAUCCAGUUUUUCAGUAUC	chr14:101052446-101052525(+)	MIPF0000018	mir-154	134,154,299,376c,369,376a-1,377,379,380,381,382,323a,329-1,329-2,409,412,410,376b,485,487a,494,495,496,539,544a,376a-2,487b,411,654,655,656,758,668,1185-2,1185-1,300,541,889,543,1197,1193,323b	p1@MEG3	Gtl2-Dio3	55	216	114	118	95	25
hsa-miR-150-3p	3p	MIMAT0004610	CUGGUACAGGCCUGGGGGACAG	UGGUAC	22	Yes	Star_miRNA	canonical_conserved_miRNA	hsa-mir-150	MI0000479	CUCCCCAUGGCCCUGUCUCCCAACCCUUGUACCAGUGCUGGGCUCAGACCCUGGUACAGGCCUGGGGGACAGGGACCUGGGGAC	chr19:49500785-49500868(-)	MIPF0000197	mir-150	150	p1@MIR150	curation	65	97	414	149	90	151
hsa-miR-30c-2-3p	3p	MIMAT0004550	CUGGGAGAAGGCUGUUUACUCU	UGGGAG	22	Yes	Star_miRNA	canonical_conserved_miRNA	hsa-mir-30c-2	MI0000254	AGAUACUGUAAACAUCCUACACUCUCAGCUGUGGAAAGUAAGAAAGCUGGGAGAAGGCUGUUUACUCUUUCU	chr6:71376960-71377031(-)	MIPF0000005	mir-30	30c-2	p1@LINC00472	ENST00000413945.1	108	345	166	125	191	55
hsa-miR-30c-1-3p	3p	MIMAT0004674	CUGGGAGAGGGUUGUUUACUCC	UGGGAG	22	Yes	Star_miRNA	canonical_conserved_miRNA	hsa-mir-30c-1	MI0000736	ACCAUGCUGUAGUGUGUGUAAACAUCCUACACUCUCAGCUGUGAGCUCAAGGUGGCUGGGAGAGGGUUGUUUACUCCUUCUGCCAUGGA	chr1:40757284-40757372(+)	MIPF0000005	mir-30	30c-1,30e	p1@NFYC	ENST00000447388.3	30	47	166	107	100	33
hsa-miR-30b-3p	3p	MIMAT0004589	CUGGGAGGUGGAUGUUUACUUC	UGGGAG	22	Yes	Star_miRNA	canonical_conserved_miRNA	hsa-mir-30b	MI0000441	ACCAAGUUUCAGUUCAUGUAAACAUCCUACACUCAGCUGUAAUACAUGGAUUGGCUGGGAGGUGGAUGUUUACUUCAGCUGACUUGGA	chr8:134800520-134800607(-)	MIPF0000005	mir-30	30d,30b	p@chr8:135844510..135844527,-	curation	63	14	239	67	70	28
hsa-miR-328-3p	3p	MIMAT0000752	CUGGCCCUCUCUGCCCUUCCGU	UGGCCC	22	Yes	Mature_miRNA	canonical_conserved_miRNA	hsa-mir-328	MI0000804	UGGAGUGGGGGGGCAGGAGGGGCUCAGGGAGAAAGUGCAUACAGCCCCUGGCCCUCUCUGCCCUUCCGUCCCCUG	chr16:67202321-67202395(-)	MIPF0000203	mir-328	328	Unknown	Unknown	9352	17198	13681	9092	12232	4329
hsa-miR-628-5p	5p	MIMAT0004809	AUGCUGACAUAUUUACUAGAGG	UGCUGA	22	Yes	Mature_miRNA	canonical_conserved_miRNA	hsa-mir-628	MI0003642	AUAGCUGUUGUGUCACUUCCUCAUGCUGACAUAUUUACUAGAGGGUAAAAUUAAUAACCUUCUAGUAAGAGUGGCAGUCGAAGGGAAGGGCUCAU	chr15:55372940-55373034(-)	MIPF0000529	mir-628	628	p1@CCPG1,p1@DYX1C1-CCPG1,p1@DYX1C1	ENST00000425574.3	117	199	171	166	113	35
hsa-let-7i-3p	3p	MIMAT0004585	CUGCGCAAGCUACUGCCUUGCU	UGCGCA	22	Yes	Star_miRNA	canonical_conserved_miRNA	hsa-let-7i	MI0000434	CUGGCUGAGGUAGUAGUUUGUGCUGUUGGUCGGGUUGUGACAUUGCCCGCUGUGGAGAUAACUGCGCAAGCUACUGCCUUGCUA	chr12:62603686-62603769(+)	MIPF0000002	let-7	let7i	p1@ENST00000550290	ENST00000550290.1	91	53	77	69	61	129
hsa-miR-874-3p	3p	MIMAT0004911	CUGCCCUGGCCCGAGGGACCGA	UGCCCU	22	Yes	Mature_miRNA	canonical_conserved_miRNA	hsa-mir-874	MI0005532	UUAGCCCUGCGGCCCCACGCACCAGGGUAAGAGAGACUCUCGCUUCCUGCCCUGGCCCGAGGGACCGACUGGCUGGGC	chr5:137647572-137647649(-)	MIPF0000401	mir-874	874	p1@KLHL3	NM_017415	506	633	1032	472	318	441
hsa-miR-153-3p	3p	MIMAT0000439	UUGCAUAGUCACAAAAGUGAUC	UGCAUA	22	Yes	Mature_miRNA	canonical_conserved_miRNA	hsa-mir-153-2	MI0000464	AGCGGUGGCCAGUGUCAUUUUUGUGAUGUUGCAGCUAGUAAUAUGAGCCCAGUUGCAUAGUCACAAAAGUGAUCAUUGGAAACUGUG	chr7:157574336-157574422(-)	MIPF0000050	mir-153	153-2	p2@PTPRN2	NM_130842	8	36	21	20	8	4
hsa-miR-500a-3p	3p	MIMAT0002871	AUGCACCUGGGCAAGGAUUCUG	UGCACC	22	Yes	Mature_miRNA	canonical_conserved_miRNA	hsa-mir-500a	MI0003184	GCUCCCCCUCUCUAAUCCUUGCUACCUGGGUGAGAGUGCUGUCUGAAUGCAAUGCACCUGGGCAAGGAUUCUGAGAGCGAGAGC	chrX:50008431-50008514(+)	MIPF0000139	mir-500	188,362,500a,501,502,532,660,500b	p1@CLCN5	ENST00000376091.3	517	307	1254	614	285	1455
hsa-miR-106a-3p	3p	MIMAT0004517	CUGCAAUGUAAGCACUUCUUAC	UGCAAU	22	Yes	Star_miRNA	canonical_conserved_miRNA	hsa-mir-106a	MI0000113	CCUUGGCCAUGUAAAAGUGCUUACAGUGCAGGUAGCUUUUUGAGAUCUACUGCAAUGUAAGCACUUCUUACAUUACCAUGG	chrX:134170198-134170278(-)	MIPF0000001	mir-17	19b-2,92a-2,106a,363,18b,20b	p@chrX:133308067..133308078,-	curation	26	36	9	13	0	10
hsa-miR-127-5p	5p	MIMAT0004604	CUGAAGCUCAGAGGGCUCUGAU	UGAAGC	22	Yes	Star_miRNA	canonical_conserved_miRNA	hsa-mir-127	MI0000472	UGUGAUCACUGUCUCCAGCCUGCUGAAGCUCAGAGGGCUCUGAUUCAGAAAGAUCAUCGGAUCCGUCUGAGCUUGGCUGGUCGGAAGUCUCAUCAUC	chr14:100882979-100883075(+)	MIPF0000080	mir-127	127,136,337,431,433,493,432,665	p1@MEG3	Gtl2-Dio3	185	84	383	306	174	73
hsa-miR-887-3p	3p	MIMAT0004951	GUGAACGGGCGCCAUCCCGAGG	UGAACG	22	Yes	Mature_miRNA	canonical_conserved_miRNA	hsa-mir-887	MI0005562	GUGCAGAUCCUUGGGAGCCCUGUUAGACUCUGGAUUUUACACUUGGAGUGAACGGGCGCCAUCCCGAGGCUUUGCACAG	chr5:15935182-15935260(+)	MIPF0000554	mir-887	887	p1@FBXL7	NM_012304	24	52	36	25	14	10
hsa-miR-203a-3p	3p	MIMAT0000264	GUGAAAUGUUUAGGACCACUAG	UGAAAU	22	Yes	Mature_miRNA	canonical_conserved_miRNA	hsa-mir-203a	MI0000283	GUGUUGGGGACUCGCGCGCUGGGUCCAGUGGUUCUUAACAGUUCAACAGUUCUGUAGCGCAAUUGUGAAAUGUUUAGGACCACUAGACCCGGCGGGCGCGGCGACAGCGA	chr14:104117405-104117514(+)	MIPF0000108	mir-203	203a,203b	p1@MIR203	curation	139	222	319	188	275	67
hsa-miR-523-5p	5p	MIMAT0005449	CUCUAGAGGGAAGCGCUUUCUG	UCUAGA	22	Yes	Star_miRNA	canonical_conserved_miRNA	hsa-mir-523	MI0003153	UCUCAUGCUGUGACCCUCUAGAGGGAAGCGCUUUCUGUUGUCUGAAAGAAAAGAACGCGCUUCCCUAUAGAGGGUUACCCUUUGAGA	chr19:53698385-53698471(+)	MIPF0000020	mir-515	512-1,512-2,498,520e,515-1,519e,520f,515-2,519c,520a,526b,519b,525,523,518f,520b,518b,526a-1,520c,518c,524,517a,519d,521-2,520d,517b,520g,516b-2,526a-2,518e,518a-1,518d,516b-1,518a-2,517c,520h,521-1,522,519a-1,527,516a-1,516a-2,519a-2,1323,1283-1,1283-2	Unknown	Unknown	0	7	21	0	0	0
hsa-miR-522-5p	5p	MIMAT0005451	CUCUAGAGGGAAGCGCUUUCUG	UCUAGA	22	Yes	Star_miRNA	canonical_conserved_miRNA	hsa-mir-522	MI0003177	UCUCAGGCUGUGUCCCUCUAGAGGGAAGCGCUUUCUGUUGUCUGAAAGAAAAGAAAAUGGUUCCCUUUAGAGUGUUACGCUUUGAGA	chr19:53751211-53751297(+)	MIPF0000020	mir-515	512-1,512-2,498,520e,515-1,519e,520f,515-2,519c,520a,526b,519b,525,523,518f,520b,518b,526a-1,520c,518c,524,517a,519d,521-2,520d,517b,520g,516b-2,526a-2,518e,518a-1,518d,516b-1,518a-2,517c,520h,521-1,522,519a-1,527,516a-1,516a-2,519a-2,1323,1283-1,1283-2	Unknown	Unknown	0	7	21	0	0	0
hsa-miR-519c-5p	5p	MIMAT0002831	CUCUAGAGGGAAGCGCUUUCUG	UCUAGA	22	Yes	Star_miRNA	canonical_conserved_miRNA	hsa-mir-519c	MI0003148	UCUCAGCCUGUGACCCUCUAGAGGGAAGCGCUUUCUGUUGUCUGAAAGAAAAGAAAGUGCAUCUUUUUAGAGGAUUACAGUUUGAGA	chr19:53686469-53686555(+)	MIPF0000020	mir-515	512-1,512-2,498,520e,515-1,519e,520f,515-2,519c,520a,526b,519b,525,523,518f,520b,518b,526a-1,520c,518c,524,517a,519d,521-2,520d,517b,520g,516b-2,526a-2,518e,518a-1,518d,516b-1,518a-2,517c,520h,521-1,522,519a-1,527,516a-1,516a-2,519a-2,1323,1283-1,1283-2	Unknown	Unknown	0	7	21	0	0	0
hsa-miR-518e-5p	5p	MIMAT0005450	CUCUAGAGGGAAGCGCUUUCUG	UCUAGA	22	Yes	Mature_miRNA	canonical_conserved_miRNA	hsa-mir-518e	MI0003169	UCUCAGGCUGUGACCCUCUAGAGGGAAGCGCUUUCUGUUGGCUAAAAGAAAAGAAAGCGCUUCCCUUCAGAGUGUUAACGCUUUGAGA	chr19:53729838-53729925(+)	MIPF0000020	mir-515	512-1,512-2,498,520e,515-1,519e,520f,515-2,519c,520a,526b,519b,525,523,518f,520b,518b,526a-1,520c,518c,524,517a,519d,521-2,520d,517b,520g,516b-2,526a-2,518e,518a-1,518d,516b-1,518a-2,517c,520h,521-1,522,519a-1,527,516a-1,516a-2,519a-2,1323,1283-1,1283-2	Unknown	Unknown	0	7	21	0	0	0
hsa-miR-425-3p	3p	MIMAT0001343	AUCGGGAAUGUCGUGUCCGCCC	UCGGGA	22	Yes	Star_miRNA	canonical_conserved_miRNA	hsa-mir-425	MI0001448	GAAAGCGCUUUGGAAUGACACGAUCACUCCCGUUGAGUGGGCACCCGAGAAGCCAUCGGGAAUGUCGUGUCCGCCCAGUGCUCUUUC	chr3:49020148-49020234(-)	MIPF0000242	mir-425	191,425	p2@DALRD3	ENST00000313778.5	834	376	3123	1219	531	1663
hsa-miR-1343-3p	3p	MIMAT0019776	CUCCUGGGGCCCGCACUCUCGC	UCCUGG	22	Yes	Mature_miRNA	canonical_conserved_miRNA	hsa-mir-1343	MI0017320	GCUGGCGUCGGUGCUGGGGAGCGGCCCCCGGGUGGGCCUCUGCUCUGGCCCCUCCUGGGGCCCGCACUCUCGCUCUGGGCCCGC	chr11:34941837-34941920(+)	MIPF0001206	mir-1343	1343	p1@PDHX	ENST00000533262.1	49	124	67	71	79	36
hsa-miR-378a-5p	5p	MIMAT0000731	CUCCUGACUCCAGGUCCUGUGU	UCCUGA	22	Yes	Star_miRNA	canonical_conserved_miRNA	hsa-mir-378a	MI0000786	AGGGCUCCUGACUCCAGGUCCUGUGUGUUACCUAGAAAUAGCACUGGACUUGGAGUCAGAAGGCCU	chr5:149732825-149732890(+)	MIPF0000168	mir-378	378a	p1@PPARGC1B	ENST00000309241.5	75	15	123	60	1	73
hsa-miR-337-3p	3p	MIMAT0000754	CUCCUAUAUGAUGCCUUUCUUC	UCCUAU	22	Yes	Mature_miRNA	canonical_conserved_miRNA	hsa-mir-337	MI0000806	GUAGUCAGUAGUUGGGGGGUGGGAACGGCUUCAUACAGGAGUUGAUGCACAGUUAUCCAGCUCCUAUAUGAUGCCUUUCUUCAUCCCCUUCAA	chr14:100874493-100874585(+)	MIPF0000195	mir-337	127,136,337,431,433,493,432,665	p1@MEG3	Gtl2-Dio3	30	39	82	79	64	14
hsa-miR-202-5p	5p	MIMAT0002810	UUCCUAUGCAUAUACUUCUUUG	UCCUAU	22	Yes	Mature_miRNA	canonical_conserved_miRNA	hsa-mir-202	MI0003130	CGCCUCAGAGCCGCCCGCCGUUCCUUUUUCCUAUGCAUAUACUUCUUUGAGGAUCUGGCCUAAAGAGGUAUAGGGCAUGGGAAAACGGGGCGGUCGGGUCCUCCCCAGCG	chr10:133247511-133247620(-)	MIPF0000121	mir-202	202	p1@ENST00000300167,p1@ENST00000553459	ENST00000300167.6	16	15	75	59	63	4
hsa-miR-211-5p	5p	MIMAT0000268	UUCCCUUUGUCAUCCUUCGCCU	UCCCUU	22	Yes	Mature_miRNA	canonical_conserved_miRNA	hsa-mir-211	MI0000287	UCACCUGGCCAUGUGACUUGUGGGCUUCCCUUUGUCAUCCUUCGCCUAGGGCUCUGAGCAGGGCAGGGACAGCAAAGGGGUGCUCAGUUGUCACUUCCCACAGCACGGAG	chr15:31065032-31065141(-)	MIPF0000042	mir-204	211	p1@TRPM1	ENST00000256552.6	12	11	4	5	11	19
hsa-miR-204-5p	5p	MIMAT0000265	UUCCCUUUGUCAUCCUAUGCCU	UCCCUU	22	Yes	Mature_miRNA	canonical_conserved_miRNA	hsa-mir-204	MI0000284	GGCUACAGUCUUUCUUCAUGUGACUCGUGGACUUCCCUUUGUCAUCCUAUGCCUGAGAAUAUAUGAAGGAGGCUGGGAAGGCAAAGGGACGUUCAAUUGUCAUCACUGGC	chr9:70809975-70810084(-)	MIPF0000042	mir-204	204	p1@TRPM3	ENST00000377101.1	1359	3631	1758	1351	2003	638
hsa-miR-642a-5p	5p	MIMAT0003312	GUCCCUCUCCAAAUGUGUCUUG	UCCCUC	22	Yes	Mature_miRNA	canonical_conserved_miRNA	hsa-mir-642a	MI0003657	AUCUGAGUUGGGAGGGUCCCUCUCCAAAUGUGUCUUGGGGUGGGGGAUCAAGACACAUUUGGAGAGGGAACCUCCCAACUCGGCCUCUGCCAUCAUU	chr19:45674928-45675024(+)	MIPF0000468	mir-642	642a,642b	p1@GIPR	NM_000164	23	32	8	0	10	0
hsa-miR-1298-5p	5p	MIMAT0005800	UUCAUUCGGCUGUCCAGAUGUA	UCAUUC	22	NO	Mature_miRNA	canonical_conserved_miRNA	hsa-mir-1298	MI0003938	AGACGAGGAGUUAAGAGUUCAUUCGGCUGUCCAGAUGUAUCCAAGUACCCUGUGUUAUUUGGCAAUAAAUACAUCUGGGCAACUGACUGAACUUUUCACUUUUCAUGACUCA	chrX:114715233-114715344(+)	MIPF0000598	mir-1298	1298	p1@HTR2C	ENST00000371950.3	51	22	48	13	32	15
hsa-miR-433-3p	3p	MIMAT0001627	AUCAUGAUGGGCUCCUCGGUGU	UCAUGA	22	Yes	Mature_miRNA	canonical_conserved_miRNA	hsa-mir-433	MI0001723	CCGGGGAGAAGUACGGUGAGCCUGUCAUUAUUCAGAGAGGCUAGAUCCUCUGUGUUGAGAAGGAUCAUGAUGGGCUCCUCGGUGUUCUCCAGG	chr14:100881886-100881978(+)	MIPF0000177	mir-433	127,136,337,431,433,493,432,665	p1@MEG3	Gtl2-Dio3	4386	8384	5734	3801	4637	1882
hsa-miR-376b-3p	3p	MIMAT0002172	AUCAUAGAGGAAAAUCCAUGUU	UCAUAG	22	Yes	Mature_miRNA	canonical_conserved_miRNA	hsa-mir-376b	MI0002466	CAGUCCUUCUUUGGUAUUUAAAACGUGGAUAUUCCUUCUAUGUUUACGUGAUUCCUGGUUAAUCAUAGAGGAAAAUCCAUGUUUUCAGUAUCAAAUGCUG	chr14:101040436-101040535(+)	MIPF0000091	mir-368	134,154,299,376c,369,376a-1,377,379,380,381,382,323a,329-1,329-2,409,412,410,376b,485,487a,494,495,496,539,544a,376a-2,487b,411,654,655,656,758,668,1185-2,1185-1,300,541,889,543,1197,1193,323b	p1@MEG3	Gtl2-Dio3	13	0	12	11	0	1
hsa-miR-539-3p	3p	MIMAT0022705	AUCAUACAAGGACAAUUUCUUU	UCAUAC	22	Yes	Mature_miRNA	canonical_conserved_miRNA	hsa-mir-539	MI0003514	AUACUUGAGGAGAAAUUAUCCUUGGUGUGUUCGCUUUAUUUAUGAUGAAUCAUACAAGGACAAUUUCUUUUUGAGUAU	chr14:101047321-101047398(+)	MIPF0000018	mir-154	134,154,299,376c,369,376a-1,377,379,380,381,382,323a,329-1,329-2,409,412,410,376b,485,487a,494,495,496,539,544a,376a-2,487b,411,654,655,656,758,668,1185-2,1185-1,300,541,889,543,1197,1193,323b	p1@MEG3	Gtl2-Dio3	0	84	9	23	38	0
hsa-miR-485-3p	3p	MIMAT0002176	GUCAUACACGGCUCUCCUCUCU	UCAUAC	22	Yes	Star_miRNA	canonical_conserved_miRNA	hsa-mir-485	MI0002469	ACUUGGAGAGAGGCUGGCCGUGAUGAAUUCGAUUCAUCAAAGCGAGUCAUACACGGCUCUCCUCUCUUUUAGU	chr14:101055419-101055491(+)	MIPF0000201	mir-485	134,154,299,376c,369,376a-1,377,379,380,381,382,323a,329-1,329-2,409,412,410,376b,485,487a,494,495,496,539,544a,376a-2,487b,411,654,655,656,758,668,1185-2,1185-1,300,541,889,543,1197,1193,323b	p1@MEG3	Gtl2-Dio3	1152	1800	1271	955	1341	517
hsa-miR-222-5p	5p	MIMAT0004569	CUCAGUAGCCAGUGUAGAUCCU	UCAGUA	22	Yes	Star_miRNA	canonical_conserved_miRNA	hsa-mir-222	MI0000299	GCUGCUGGAAGGUGUAGGUACCCUCAAUGGCUCAGUAGCCAGUGUAGAUCCUGUCUUUCGUAAUCAGCAGCUACAUCUGGCUACUGGGUCUCUGAUGGCAUCUUCUAGCU	chrX:45747015-45747124(-)	MIPF0000051	mir-221	221,222	p@chrX:45629661..45629677,-	ENST00000602461.1	0	0	0	25	0	0
hsa-miR-197-3p	3p	MIMAT0000227	UUCACCACCUUCUCCACCCAGC	UCACCA	22	Yes	Mature_miRNA	canonical_conserved_miRNA	hsa-mir-197	MI0000239	GGCUGUGCCGGGUAGAGAGGGCAGUGGGAGGUAAGAGCUCUUCACCCUUCACCACCUUCUCCACCCAGCAUGGCC	chr1:109598893-109598967(+)	MIPF0000123	mir-197	197	p@chr1:110140096..110140101,+	curation	843	1392	1295	958	994	512
hsa-miR-377-3p	3p	MIMAT0000730	AUCACACAAAGGCAACUUUUGU	UCACAC	22	Yes	Mature_miRNA	canonical_conserved_miRNA	hsa-mir-377	MI0000785	UUGAGCAGAGGUUGCCCUUGGUGAAUUCGCUUUAUUUAUGUUGAAUCACACAAAGGCAACUUUUGUUUG	chr14:101062050-101062118(+)	MIPF0000018	mir-154	134,154,299,376c,369,376a-1,377,379,380,381,382,323a,329-1,329-2,409,412,410,376b,485,487a,494,495,496,539,544a,376a-2,487b,411,654,655,656,758,668,1185-2,1185-1,300,541,889,543,1197,1193,323b	p1@MEG3	Gtl2-Dio3	1	6	30	30	15	1
hsa-miR-26a-5p	5p	MIMAT0000082	UUCAAGUAAUCCAGGAUAGGCU	UCAAGU	22	Yes	Mature_miRNA	canonical_conserved_miRNA	hsa-mir-26a-2	MI0000750	GGCUGUGGCUGGAUUCAAGUAAUCCAGGAUAGGCUGUUUCCAUCUGUGAGGCCUAUUCUUGAUUACUUGUUUCUGGAGGCAGCU	chr12:57824609-57824692(-)	MIPF0000043	mir-26	26a-2	p1@CTDSP2	ENST00000548823.1	93886	109401	287843	256904	84843	73468
hsa-miR-26a-5p	5p	MIMAT0000082	UUCAAGUAAUCCAGGAUAGGCU	UCAAGU	22	Yes	Mature_miRNA	canonical_conserved_miRNA	hsa-mir-26a-1	MI0000083	GUGGCCUCGUUCAAGUAAUCCAGGAUAGGCUGUGCAGGUCCCAAUGGGCCUAUUCUUGGUUACUUGCACGGGGACGC	chr3:37969404-37969480(+)	MIPF0000043	mir-26	26a-1	p1@CTDSPL	ENST00000443503.2	93777	109331	287364	256519	84808	73438
hsa-miR-95-3p	3p	MIMAT0000094	UUCAACGGGUAUUUAUUGAGCA	UCAACG	22	Yes	Mature_miRNA	canonical_conserved_miRNA	hsa-mir-95	MI0000097	AACACAGUGGGCACUCAAUAAAUGUCUGUUGAAUUGAAAUGCGUUACAUUCAACGGGUAUUUAUUGAGCACCCACUCUGUG	chr4:8005301-8005381(-)	MIPF0000098	mir-95	95	p1@ABLIM2	ENST00000361737.5	648	1206	630	506	912	237
hsa-miR-584-5p	5p	MIMAT0003249	UUAUGGUUUGCCUGGGACUGAG	UAUGGU	22	Yes	Mature_miRNA	canonical_conserved_miRNA	hsa-mir-584	MI0003591	UAGGGUGACCAGCCAUUAUGGUUUGCCUGGGACUGAGGAAUUUGCUGGGAUAUGUCAGUUCCAGGCCAACCAGGCUGGUUGGUCUCCCUGAAGCAAC	chr5:149062313-149062409(-)	MIPF0000533	mir-584	584	p1@SH3TC2	ENST00000511307.1	820	964	5123	2825	667	879
hsa-miR-361-5p	5p	MIMAT0000703	UUAUCAGAAUCUCCAGGGGUAC	UAUCAG	22	Yes	Star_miRNA	canonical_conserved_miRNA	hsa-mir-361	MI0000760	GGAGCUUAUCAGAAUCUCCAGGGGUACUUUAUAAUUUCAAAAAGUCCCCCAGGUGUGAUUCUGAUUUGCUUC	chrX:85903636-85903707(-)	MIPF0000172	mir-361	361	p1@CHM	NM_000390	568	803	846	684	577	350
hsa-let-7e-3p	3p	MIMAT0004485	CUAUACGGCCUCCUAGCUUUCC	UAUACG	22	Yes	Star_miRNA	canonical_conserved_miRNA	hsa-let-7e	MI0000066	CCCGGGCUGAGGUAGGAGGUUGUAUAGUUGAGGAGGACACCCAAGGAGAUCACUAUACGGCCUCCUAGCUUUCCCCAGG	chr19:51692786-51692864(+)	MIPF0000002	let-7	let7e,125a,99b	p@chr19:52192629..52192640,+	curation	58	171	25	73	76	58
hsa-let-7d-3p	3p	MIMAT0004484	CUAUACGACCUGCUGCCUUUCU	UAUACG	22	Yes	Star_miRNA	canonical_conserved_miRNA	hsa-let-7d	MI0000065	CCUAGGAAGAGGUAGUAGGUUGCAUAGUUUUAGGGCAGGGAUUUUGCCCACAAGGAGGUAACUAUACGACCUGCUGCCUUUCUUAGG	chr9:94178834-94178920(+)	MIPF0000002	let-7	let7a-1,let7d,let7f-1	p@chr9:96928516..96928603,+	ENST00000602703.1	1847	2117	3980	2678	1450	1972
hsa-miR-98-3p	3p	MIMAT0022842	CUAUACAACUUACUACUUUCCC	UAUACA	22	Yes	Star_miRNA	canonical_conserved_miRNA	hsa-mir-98	MI0000100	AGGAUUCUGCUCAUGCCAGGGUGAGGUAGUAAGUUGUAUUGUUGUGGGGUAGGGAUAUUAGGCCCCAAUUAGAAGAUAACUAUACAACUUACUACUUUCCCUGGUGUGUGGCAUAUUCA	chrX:53556223-53556341(-)	MIPF0000002	let-7	let7f-2,98	p1@HUWE1	ENST00000342160.3	41	39	109	58	47	21
hsa-miR-1185-2-3p	3p	MIMAT0022713	AUAUACAGGGGGAGACUCUCAU	UAUACA	22	Yes	Mature_miRNA	canonical_conserved_miRNA	hsa-mir-1185-2	MI0003821	UUUGGUACUUAAAGAGAGGAUACCCUUUGUAUGUUCACUUGAUUAAUGGCGAAUAUACAGGGGGAGACUCUCAUUUGCGUAUCAAA	chr14:101044198-101044283(+)	MIPF0000018	mir-154	134,154,299,376c,369,376a-1,377,379,380,381,382,323a,329-1,329-2,409,412,410,376b,485,487a,494,495,496,539,544a,376a-2,487b,411,654,655,656,758,668,1185-2,1185-1,300,541,889,543,1197,1193,323b	p1@MEG3	Gtl2-Dio3	19	0	6	2	0	2
hsa-miR-1185-1-3p	3p	MIMAT0022838	AUAUACAGGGGGAGACUCUUAU	UAUACA	22	Yes	Mature_miRNA	canonical_conserved_miRNA	hsa-mir-1185-1	MI0003844	UUUGGUACUUGAAGAGAGGAUACCCUUUGUAUGUUCACUUGAUUAAUGGCGAAUAUACAGGGGGAGACUCUUAUUUGCGUAUCAAA	chr14:101042977-101043062(+)	MIPF0000018	mir-154	134,154,299,376c,369,376a-1,377,379,380,381,382,323a,329-1,329-2,409,412,410,376b,485,487a,494,495,496,539,544a,376a-2,487b,411,654,655,656,758,668,1185-2,1185-1,300,541,889,543,1197,1193,323b	p1@MEG3	Gtl2-Dio3	12	0	96	31	14	35
hsa-let-7f-2-3p	3p	MIMAT0004487	CUAUACAGUCUACUGUCUUUCC	UAUACA	22	Yes	Star_miRNA	canonical_conserved_miRNA	hsa-let-7f-2	MI0000068	UGUGGGAUGAGGUAGUAGAUUGUAUAGUUUUAGGGUCAUACCCCAUCUUGGAGAUAACUAUACAGUCUACUGUCUUUCCCACG	chrX:53557192-53557274(-)	MIPF0000002	let-7	let7f-2,98	p1@HUWE1	ENST00000342160.3	23	47	52	34	26	25
hsa-let-7f-1-3p	3p	MIMAT0004486	CUAUACAAUCUAUUGCCUUCCC	UAUACA	22	Yes	Star_miRNA	canonical_conserved_miRNA	hsa-let-7f-1	MI0000067	UCAGAGUGAGGUAGUAGAUUGUAUAGUUGUGGGGUAGUGAUUUUACCCUGUUCAGGAGAUAACUAUACAAUCUAUUGCCUUCCCUGA	chr9:94176347-94176433(+)	MIPF0000002	let-7	let7a-1,let7d,let7f-1	p@chr9:96928516..96928603,+	ENST00000602703.1	113	205	134	134	73	127
hsa-let-7b-3p	3p	MIMAT0004482	CUAUACAACCUACUGCCUUCCC	UAUACA	22	Yes	Star_miRNA	canonical_conserved_miRNA	hsa-let-7b	MI0000063	CGGGGUGAGGUAGUAGGUUGUGUGGUUUCAGGGCAGUGAUGUUGCCCCUCGGAAGAUAACUAUACAACCUACUGCCUUCCCUG	chr22:46113686-46113768(+)	MIPF0000002	let-7	let7a-3,let7b,4763	p2@MIRLET7BHG,p4@MIR4763	NR_027033	450	658	619	393	544	351
hsa-miR-374b-5p	5p	MIMAT0004955	AUAUAAUACAACCUGCUAAGUG	UAUAAU	22	Yes	Mature_miRNA	canonical_conserved_miRNA	hsa-mir-374b	MI0005566	ACUCGGAUGGAUAUAAUACAACCUGCUAAGUGUCCUAGCACUUAGCAGGUUGUAUUAUCAUUGUCCGUGUCU	chrX:74218547-74218618(-)	MIPF0000288	mir-374	421,374b,374c	p1@FTX	NR_028379	2310	2141	3133	3169	1742	1645
hsa-miR-374a-5p	5p	MIMAT0000727	UUAUAAUACAACCUGAUAAGUG	UAUAAU	22	Yes	Mature_miRNA	canonical_conserved_miRNA	hsa-mir-374a	MI0000782	UACAUCGGCCAUUAUAAUACAACCUGAUAAGUGUUAUAGCACUUAUCAGAUUGUAUUGUAAUUGUCUGUGUA	chrX:74287286-74287357(-)	MIPF0000288	mir-374	374a,545	p1@FTX	NR_028379	1923	435	953	1521	509	1424
hsa-miR-340-5p	5p	MIMAT0004692	UUAUAAAGCAAUGAGACUGAUU	UAUAAA	22	Yes	Mature_miRNA	canonical_conserved_miRNA	hsa-mir-340	MI0000802	UUGUACCUGGUGUGAUUAUAAAGCAAUGAGACUGAUUGUCAUAUGUCGUUUGUGGGAUCCGUCUCAGUUACUUUAUAGCCAUACCUGGUAUCUUA	chr5:180015303-180015397(-)	MIPF0000191	mir-340	340	p1@RNF130	ENST00000522208.2	852	1266	2973	2660	873	884
hsa-miR-331-5p	5p	MIMAT0004700	CUAGGUAUGGUCCCAGGGAUCC	UAGGUA	22	Yes	Star_miRNA	canonical_conserved_miRNA	hsa-mir-331	MI0000812	GAGUUUGGUUUUGUUUGGGUUUGUUCUAGGUAUGGUCCCAGGGAUCCCAGAUCAAACCAGGCCCCUGGGCCUAUCCUAGAACCAACCUAAGCUC	chr12:95308420-95308513(+)	MIPF0000199	mir-331	331,3685	p@chr12:95699725..95699730,+	curation	38	87	68	65	26	78
hsa-miR-1296-5p	5p	MIMAT0005794	UUAGGGCCCUGGCUCCAUCUCC	UAGGGC	22	Yes	Mature_miRNA	canonical_conserved_miRNA	hsa-mir-1296	MI0003780	ACCUACCUAACUGGGUUAGGGCCCUGGCUCCAUCUCCUUUAGGAAAACCUUCUGUGGGGAGUGGGGCUUCGACCCUAACCCAGGUGGGCUGU	chr10:63372957-63373048(-)	MIPF0000649	mir-1296	1296	p4@JMJD1C	NM_032776	282	404	233	216	254	113
hsa-miR-376a-5p	5p	MIMAT0003386	GUAGAUUCUCCUUCUAUGAGUA	UAGAUU	22	Yes	Star_miRNA	canonical_conserved_miRNA	hsa-mir-376a-1	MI0000784	UAAAAGGUAGAUUCUCCUUCUAUGAGUACAUUAUUUAUGAUUAAUCAUAGAGGAAAAUCCACGUUUUC	chr14:101040782-101040849(+)	MIPF0000091	mir-368	134,154,299,376c,369,376a-1,377,379,380,381,382,323a,329-1,329-2,409,412,410,376b,485,487a,494,495,496,539,544a,376a-2,487b,411,654,655,656,758,668,1185-2,1185-1,300,541,889,543,1197,1193,323b	p1@MEG3	Gtl2-Dio3	0	17	0	0	14	0
hsa-miR-655-3p	3p	MIMAT0003331	AUAAUACAUGGUUAACCUCUUU	UAAUAC	22	NO	Mature_miRNA	canonical_conserved_miRNA	hsa-mir-655	MI0003677	AACUAUGCAAGGAUAUUUGAGGAGAGGUUAUCCGUGUUAUGUUCGCUUCAUUCAUCAUGAAUAAUACAUGGUUAACCUCUUUUUGAAUAUCAGACUC	chr14:101049550-101049646(+)	MIPF0000018	mir-154	134,154,299,376c,369,376a-1,377,379,380,381,382,323a,329-1,329-2,409,412,410,376b,485,487a,494,495,496,539,544a,376a-2,487b,411,654,655,656,758,668,1185-2,1185-1,300,541,889,543,1197,1193,323b	p1@MEG3	Gtl2-Dio3	22	20	61	42	26	17
hsa-miR-9-3p	3p	MIMAT0000442	AUAAAGCUAGAUAACCGAAAGU	UAAAGC	22	Yes	Star_miRNA	canonical_conserved_miRNA	hsa-mir-9-1	MI0000466	CGGGGUUGGUUGUUAUCUUUGGUUAUCUAGCUGUAUGAGUGGUGUGGAGUCUUCAUAAAGCUAGAUAACCGAAAGUAAAAAUAACCCCA	chr1:156420341-156420429(-)	MIPF0000014	mir-9	9-1	p1@C1orf61	ENST00000400991.2	969	1267	1047	739	1297	341
hsa-miR-9-3p	3p	MIMAT0000442	AUAAAGCUAGAUAACCGAAAGU	UAAAGC	22	Yes	Star_miRNA	canonical_conserved_miRNA	hsa-mir-9-3	MI0000468	GGAGGCCCGUUUCUCUCUUUGGUUAUCUAGCUGUAUGAGUGCCACAGAGCCGUCAUAAAGCUAGAUAACCGAAAGUAGAAAUGAUUCUCA	chr15:89368017-89368106(+)	MIPF0000014	mir-9	9-3	p1@ENST00000561327	ENST00000561327.1	966	1253	1046	733	1297	349
hsa-miR-9-3p	3p	MIMAT0000442	AUAAAGCUAGAUAACCGAAAGU	UAAAGC	22	Yes	Star_miRNA	canonical_conserved_miRNA	hsa-mir-9-2	MI0000467	GGAAGCGAGUUGUUAUCUUUGGUUAUCUAGCUGUAUGAGUGUAUUGGUCUUCAUAAAGCUAGAUAACCGAAAGUAAAAACUCCUUCA	chr5:88666853-88666939(-)	MIPF0000014	mir-9	9-2	p1@LINC00461	ENST00000505030.1	969	1267	1047	739	1297	341
hsa-miR-3613-5p	5p	MIMAT0017990	UGUUGUACUUUUUUUUUUGUUC	GUUGUA	22	Yes	Mature_miRNA	canonical_conserved_miRNA	hsa-mir-3613	MI0016003	UGGUUGGGUUUGGAUUGUUGUACUUUUUUUUUUGUUCGUUGCAUUUUUAGGAACAAAAAAAAAAGCCCAACCCUUCACACCACUUCA	chr13:49996415-49996501(-)	MIPF0001411	mir-3613	3613	p1@DLEU2	NR_002612	298	68	473	290	58	306
hsa-miR-22-5p	5p	MIMAT0004495	AGUUCUUCAGUGGCAAGCUUUA	GUUCUU	22	Yes	Star_miRNA	canonical_conserved_miRNA	hsa-mir-22	MI0000078	GGCUGAGCCGCAGUAGUUCUUCAGUGGCAAGCUUUAUGUCCUGACCCAGCUAAAGCUGCCAGUUGAAGAACUGUUGCCCUCUGCC	chr17:1713903-1713987(-)	MIPF0000053	mir-22	22	p1@MIR22HG	ENST00000609442.1	502	283	1003	724	223	892
hsa-miR-124-5p	5p	MIMAT0004591	CGUGUUCACAGCGGACCUUGAU	GUGUUC	22	Yes	Star_miRNA	canonical_conserved_miRNA	hsa-mir-124-1	MI0000443	AGGCCUCUCUCUCCGUGUUCACAGCGGACCUUGAUUUAAAUGUCCAUACAAUUAAGGCACGCGGUGAAUGCCAAGAAUGGGGCUG	chr8:9903388-9903472(-)	MIPF0000021	mir-124	124-1	p1@ENST00000521863	ENST00000521863.1	18	56	64	72	75	14
hsa-miR-124-5p	5p	MIMAT0004591	CGUGUUCACAGCGGACCUUGAU	GUGUUC	22	Yes	Star_miRNA	canonical_conserved_miRNA	hsa-mir-124-3	MI0000445	UGAGGGCCCCUCUGCGUGUUCACAGCGGACCUUGAUUUAAUGUCUAUACAAUUAAGGCACGCGGUGAAUGCCAAGAGAGGCGCCUCC	chr20:63178500-63178586(+)	MIPF0000021	mir-124	124-3	p@chr20:61808928..61808938,+	curation	18	56	64	72	75	14
hsa-miR-124-5p	5p	MIMAT0004591	CGUGUUCACAGCGGACCUUGAU	GUGUUC	22	Yes	Star_miRNA	canonical_conserved_miRNA	hsa-mir-124-2	MI0000444	AUCAAGAUUAGAGGCUCUGCUCUCCGUGUUCACAGCGGACCUUGAUUUAAUGUCAUACAAUUAAGGCACGCGGUGAAUGCCAAGAGCGGAGCCUACGGCUGCACUUGAA	chr8:64379149-64379257(+)	MIPF0000021	mir-124	124-2	p1@ENST00000520799,p1@ENST00000521441,p1@uc003xvd.2	ENST00000521441.1	18	56	64	72	75	14
hsa-miR-223-5p	5p	MIMAT0004570	CGUGUAUUUGACAAGCUGAGUU	GUGUAU	22	Yes	Star_miRNA	canonical_conserved_miRNA	hsa-mir-223	MI0000300	CCUGGCCUCCUGCAGUGCCACGCUCCGUGUAUUUGACAAGCUGAGUUGGACACUCCAUGUGGUAGAGUGUCAGUUUGUCAAAUACCCCAAGUGCGGCACAUGCUUACCAG	chrX:66018870-66018979(+)	MIPF0000067	mir-223	223	p1@ENST00000538676,p1@ENST00000540516,p1@uc004dwg.1,p1@uc011mox.1	curation	757	875	1963	2137	572	549
hsa-miR-491-5p	5p	MIMAT0002807	AGUGGGGAACCCUUCCAUGAGG	GUGGGG	22	Yes	Mature_miRNA	canonical_conserved_miRNA	hsa-mir-491	MI0003126	UUGACUUAGCUGGGUAGUGGGGAACCCUUCCAUGAGGAGUAGAACACUCCUUAUGCAAGAUUCCCUUCUACCUGGCUGGGUUGG	chr9:20716105-20716188(+)	MIPF0000319	mir-491	491	p@chr9:20684247..20684272,+	ENST00000604036.1	96	129	331	175	81	76
hsa-miR-143-5p	5p	MIMAT0004599	GGUGCAGUGCUGCAUCUCUGGU	GUGCAG	22	Yes	Star_miRNA	canonical_conserved_miRNA	hsa-mir-143	MI0000459	GCGCAGCGCCCUGUCUCCCAGCCUGAGGUGCAGUGCUGCAUCUCUGGUCAGUUGGGAGUCUGAGAUGAAGCACUGUAGCUCAGGAAGAGAGAAGUUGUUCUGCAGC	chr5:149428918-149429023(+)	MIPF0000094	mir-143	143,145	p1@MIR143HG	NR_027180	10	186	196	35	168	63
hsa-miR-134-5p	5p	MIMAT0000447	UGUGACUGGUUGACCAGAGGGG	GUGACU	22	Yes	Mature_miRNA	canonical_conserved_miRNA	hsa-mir-134	MI0000474	CAGGGUGUGUGACUGGUUGACCAGAGGGGCAUGCACUGUGUUCACCCUGUGGGCCACCUAGUCACCAACCCUC	chr14:101054687-101054759(+)	MIPF0000112	mir-134	134,154,299,376c,369,376a-1,377,379,380,381,382,323a,329-1,329-2,409,412,410,376b,485,487a,494,495,496,539,544a,376a-2,487b,411,654,655,656,758,668,1185-2,1185-1,300,541,889,543,1197,1193,323b	p1@MEG3	Gtl2-Dio3	2683	8340	36603	22576	6360	4022
hsa-miR-542-3p	3p	MIMAT0003389	UGUGACAGAUUGAUAACUGAAA	GUGACA	22	Yes	Mature_miRNA	canonical_conserved_miRNA	hsa-mir-542	MI0003686	CAGAUCUCAGACAUCUCGGGGAUCAUCAUGUCACGAGAUACCAGUGUGCACUUGUGACAGAUUGAUAACUGAAAGGUCUGGGAGCCACUCAUCUUCA	chrX:134541341-134541437(-)	MIPF0000185	mir-542	424,450a-1,450a-2,503,542,450b	p@chrX:133683665..133683681,-	curation	77	44	88	67	70	49
hsa-miR-223-3p	3p	MIMAT0000280	UGUCAGUUUGUCAAAUACCCCA	GUCAGU	22	Yes	Mature_miRNA	canonical_conserved_miRNA	hsa-mir-223	MI0000300	CCUGGCCUCCUGCAGUGCCACGCUCCGUGUAUUUGACAAGCUGAGUUGGACACUCCAUGUGGUAGAGUGUCAGUUUGUCAAAUACCCCAAGUGCGGCACAUGCUUACCAG	chrX:66018870-66018979(+)	MIPF0000067	mir-223	223	p1@ENST00000538676,p1@ENST00000540516,p1@uc004dwg.1,p1@uc011mox.1	curation	4740	1018	13923	6893	1762	2098
hsa-miR-505-3p	3p	MIMAT0002876	CGUCAACACUUGCUGGUUUCCU	GUCAAC	22	Yes	Star_miRNA	canonical_conserved_miRNA	hsa-mir-505	MI0003190	GAUGCACCCAGUGGGGGAGCCAGGAAGUAUUGAUGUUUCUGCCAGUUUAGCGUCAACACUUGCUGGUUUCCUCUCUGGAGCAUC	chrX:139924148-139924231(-)	MIPF0000217	mir-505	505	p1@ATP11C	ENST00000370557.1	214	208	436	255	103	77
hsa-miR-194-5p	5p	MIMAT0000460	UGUAACAGCAACUCCAUGUGGA	GUAACA	22	Yes	Mature_miRNA	canonical_conserved_miRNA	hsa-mir-194-2	MI0000732	UGGUUCCCGCCCCCUGUAACAGCAACUCCAUGUGGAAGUGCCCACUGGUUCCAGUGGGGCUGCUGUUAUCUGGGGCGAGGGCCAG	chr11:64891355-64891439(-)	MIPF0000055	mir-194	192,194-2,6749,6750	p1@ENST00000413053,p1@uc009ypx.2	ENST00000413053.1	1720	762	1513	1778	804	2461
hsa-miR-194-5p	5p	MIMAT0000460	UGUAACAGCAACUCCAUGUGGA	GUAACA	22	Yes	Mature_miRNA	canonical_conserved_miRNA	hsa-mir-194-1	MI0000488	AUGGUGUUAUCAAGUGUAACAGCAACUCCAUGUGGACUGUGUACCAAUUUCCAGUGGAGAUGCUGUUACUUUUGAUGGUUACCAA	chr1:220118157-220118241(-)	MIPF0000055	mir-194	215,194-1	p@chr1:220292448..220292466,-	curation	1642	701	1336	1728	752	2273
hsa-miR-30e-5p	5p	MIMAT0000692	UGUAAACAUCCUUGACUGGAAG	GUAAAC	22	Yes	Mature_miRNA	canonical_conserved_miRNA	hsa-mir-30e	MI0000749	GGGCAGUCUUUGCUACUGUAAACAUCCUUGACUGGAAGCUGUAAGGUGUUCAGAGGAGCUUUCAGUCGGAUGUUUACAGCGGCAGGCUGCCA	chr1:40754355-40754446(+)	MIPF0000005	mir-30	30c-1,30e	p1@NFYC	ENST00000447388.3	6095	1954	7856	7759	3866	10033
hsa-miR-30d-5p	5p	MIMAT0000245	UGUAAACAUCCCCGACUGGAAG	GUAAAC	22	Yes	Mature_miRNA	canonical_conserved_miRNA	hsa-mir-30d	MI0000255	GUUGUUGUAAACAUCCCCGACUGGAAGCUGUAAGACACAGCUAAGCUUUCAGUCAGAUGUUUGCUGCUAC	chr8:134804876-134804945(-)	MIPF0000005	mir-30	30d,30b	p@chr8:135844510..135844527,-	curation	23997	18608	48071	42876	19439	31924
hsa-miR-30b-5p	5p	MIMAT0000420	UGUAAACAUCCUACACUCAGCU	GUAAAC	22	Yes	Mature_miRNA	canonical_conserved_miRNA	hsa-mir-30b	MI0000441	ACCAAGUUUCAGUUCAUGUAAACAUCCUACACUCAGCUGUAAUACAUGGAUUGGCUGGGAGGUGGAUGUUUACUUCAGCUGACUUGGA	chr8:134800520-134800607(-)	MIPF0000005	mir-30	30d,30b	p@chr8:135844510..135844527,-	curation	1914	1906	2406	1859	1588	1178
hsa-miR-30a-5p	5p	MIMAT0000087	UGUAAACAUCCUCGACUGGAAG	GUAAAC	22	Yes	Mature_miRNA	canonical_conserved_miRNA	hsa-mir-30a	MI0000088	GCGACUGUAAACAUCCUCGACUGGAAGCUGUGAAGCCACAGAUGGGCUUUCAGUCGGAUGUUUGCAGCUGC	chr6:71403551-71403621(-)	MIPF0000005	mir-30	30a	p1@LINC00472	ENST00000413945.1	4366	8430	6108	4947	5601	2555
hsa-miR-299-5p	5p	MIMAT0002890	UGGUUUACCGUCCCACAUACAU	GGUUUA	22	Yes	Mature_miRNA	canonical_conserved_miRNA	hsa-mir-299	MI0000744	AAGAAAUGGUUUACCGUCCCACAUACAUUUUGAAUAUGUAUGUGGGAUGGUAAACCGCUUCUU	chr14:101023794-101023856(+)	MIPF0000186	mir-299	134,154,299,376c,369,376a-1,377,379,380,381,382,323a,329-1,329-2,409,412,410,376b,485,487a,494,495,496,539,544a,376a-2,487b,411,654,655,656,758,668,1185-2,1185-1,300,541,889,543,1197,1193,323b	p1@MEG3	Gtl2-Dio3	17	16	23	25	24	13
hsa-miR-323a-5p	5p	MIMAT0004696	AGGUGGUCCGUGGCGCGUUCGC	GGUGGU	22	Yes	Star_miRNA	canonical_conserved_miRNA	hsa-mir-323a	MI0000807	UUGGUACUUGGAGAGAGGUGGUCCGUGGCGCGUUCGCUUUAUUUAUGGCGCACAUUACACGGUCGACCUCUUUGCAGUAUCUAAUC	chr14:101025732-101025817(+)	MIPF0000018	mir-154	134,154,299,376c,369,376a-1,377,379,380,381,382,323a,329-1,329-2,409,412,410,376b,485,487a,494,495,496,539,544a,376a-2,487b,411,654,655,656,758,668,1185-2,1185-1,300,541,889,543,1197,1193,323b	p1@MEG3	Gtl2-Dio3	78	76	44	43	43	20
hsa-miR-654-5p	5p	MIMAT0003330	UGGUGGGCCGCAGAACAUGUGC	GGUGGG	22	Yes	Star_miRNA	canonical_conserved_miRNA	hsa-mir-654	MI0003676	GGGUAAGUGGAAAGAUGGUGGGCCGCAGAACAUGUGCUGAGUUCGUGCCAUAUGUCUGCUGACCAUCACCUUUAGAAGCCC	chr14:101040219-101040299(+)	MIPF0000409	mir-654	134,154,299,376c,369,376a-1,377,379,380,381,382,323a,329-1,329-2,409,412,410,376b,485,487a,494,495,496,539,544a,376a-2,487b,411,654,655,656,758,668,1185-2,1185-1,300,541,889,543,1197,1193,323b	p1@MEG3	Gtl2-Dio3	54	144	750	192	87	118
hsa-miR-541-3p	3p	MIMAT0004920	UGGUGGGCACAGAAUCUGGACU	GGUGGG	22	NO	Star_miRNA	canonical_conserved_miRNA	hsa-mir-541	MI0005539	ACGUCAGGGAAAGGAUUCUGCUGUCGGUCCCACUCCAAAGUUCACAGAAUGGGUGGUGGGCACAGAAUCUGGACUCUGCUUGUG	chr14:101064495-101064578(+)	MIPF0000213	mir-541	134,154,299,376c,369,376a-1,377,379,380,381,382,323a,329-1,329-2,409,412,410,376b,485,487a,494,495,496,539,544a,376a-2,487b,411,654,655,656,758,668,1185-2,1185-1,300,541,889,543,1197,1193,323b	p1@MEG3	Gtl2-Dio3	0	0	2	21	19	9
hsa-miR-23b-5p	5p	MIMAT0004587	UGGGUUCCUGGCAUGCUGAUUU	GGGUUC	22	Yes	Star_miRNA	canonical_conserved_miRNA	hsa-mir-23b	MI0000439	CUCAGGUGCUCUGGCUGCUUGGGUUCCUGGCAUGCUGAUUUGUGACUUAAGAUUAAAAUCACAUUGCCAGGGAUUACCACGCAACCACGACCUUGGC	chr9:95085208-95085304(+)	MIPF0000027	mir-23	24-1,23b,27b,3074	p1@C9orf3	ENST00000471978.1	68	103	98	111	31	42
hsa-miR-23a-5p	5p	MIMAT0004496	GGGGUUCCUGGGGAUGGGAUUU	GGGUUC	22	Yes	Star_miRNA	canonical_conserved_miRNA	hsa-mir-23a	MI0000079	GGCCGGCUGGGGUUCCUGGGGAUGGGAUUUGCUUCCUGUCACAAAUCACAUUGCCAGGGAUUUCCAACCGACC	chr19:13836587-13836659(-)	MIPF0000027	mir-23	23a,24-2,27a	p@chr19:13953708..13953767,-	curation	294	279	866	818	420	267
hsa-miR-363-5p	5p	MIMAT0003385	CGGGUGGAUCACGAUGCAAUUU	GGGUGG	22	Yes	Star_miRNA	canonical_conserved_miRNA	hsa-mir-363	MI0000764	UGUUGUCGGGUGGAUCACGAUGCAAUUUUGAUGAGUAUCAUAGGAGAAAAAUUGCACGGUAUCCAUCUGUAAACC	chrX:134169378-134169452(-)	MIPF0000138	mir-363	19b-2,92a-2,106a,363,18b,20b	p@chrX:133308067..133308078,-	curation	7	1	27	4	35	39
hsa-miR-193a-5p	5p	MIMAT0004614	UGGGUCUUUGCGGGCGAGAUGA	GGGUCU	22	Yes	Mature_miRNA	canonical_conserved_miRNA	hsa-mir-193a	MI0000487	CGAGGAUGGGAGCUGAGGGCUGGGUCUUUGCGGGCGAGAUGAGGGUGUCGGAUCAACUGGCCUACAAAGUCCCAGUUCUCGGCCCCCG	chr17:31559996-31560083(+)	MIPF0000082	mir-193	193a	p@chr17:29886228..29886248,+	curation	1573	3328	3955	4443	2707	4804
hsa-miR-193b-5p	5p	MIMAT0004767	CGGGGUUUUGAGGGCGAGAUGA	GGGGUU	22	Yes	Mature_miRNA	canonical_conserved_miRNA	hsa-mir-193b	MI0003137	GUGGUCUCAGAAUCGGGGUUUUGAGGGCGAGAUGAGUUUAUGUUUUAUCCAACUGGCCCUCAAAGUCCCGCUUUUGGGGUCAU	chr16:14303967-14304049(+)	MIPF0000082	mir-193	365a,193b	p@chr16:14396121..14396145,+	XR_109259	137	232	334	191	206	188
hsa-miR-185-3p	3p	MIMAT0004611	AGGGGCUGGCUUUCCUCUGGUC	GGGGCU	22	Yes	Star_miRNA	canonical_conserved_miRNA	hsa-mir-185	MI0000482	AGGGGGCGAGGGAUUGGAGAGAAAGGCAGUUCCUGAUGGUCCCCUCCCCAGGGGCUGGCUUUCCUCUGGUCCUUCCCUCCCA	chr22:20033139-20033220(+)	MIPF0000202	mir-185	185	p1@C22orf25	NM_152906	531	285	1738	801	369	792
hsa-miR-27a-5p	5p	MIMAT0004501	AGGGCUUAGCUGCUUGUGAGCA	GGGCUU	22	Yes	Star_miRNA	canonical_conserved_miRNA	hsa-mir-27a	MI0000085	CUGAGGAGCAGGGCUUAGCUGCUUGUGAGCAGGGUCCACACCAAGUCGUGUUCACAGUGGCUAAGUUCCGCCCCCCAG	chr19:13836440-13836517(-)	MIPF0000036	mir-27	23a,24-2,27a	p@chr19:13953708..13953767,-	curation	26	72	141	31	8	47
hsa-miR-92b-5p	5p	MIMAT0004792	AGGGACGGGACGCGGUGCAGUG	GGGACG	22	Yes	Star_miRNA	canonical_conserved_miRNA	hsa-mir-92b	MI0003560	CGGGCCCCGGGCGGGCGGGAGGGACGGGACGCGGUGCAGUGUUGUUUUUUCCCCCGCCAAUAUUGCACUCGUCCCGGCCUCCGGCCCCCCCGGCCC	chr1:155195177-155195272(+)	MIPF0000013	mir-25	92b	p1@MIR92B	DB477162	243	308	349	334	347	463
hsa-miR-24-3p	3p	MIMAT0000080	UGGCUCAGUUCAGCAGGAACAG	GGCUCA	22	Yes	Mature_miRNA	canonical_conserved_miRNA	hsa-mir-24-2	MI0000081	CUCUGCCUCCCGUGCCUACUGAGCUGAAACACAGUUGGUUUGUGUACACUGGCUCAGUUCAGCAGGAACAGGG	chr19:13836287-13836359(-)	MIPF0000041	mir-24	23a,24-2,27a	p@chr19:13953708..13953767,-	curation	6612	5613	23570	12978	3973	7196
hsa-miR-24-3p	3p	MIMAT0000080	UGGCUCAGUUCAGCAGGAACAG	GGCUCA	22	Yes	Mature_miRNA	canonical_conserved_miRNA	hsa-mir-24-1	MI0000080	CUCCGGUGCCUACUGAGCUGAUAUCAGUUCUCAUUUUACACACUGGCUCAGUUCAGCAGGAACAGGAG	chr9:95086021-95086088(+)	MIPF0000041	mir-24	24-1,23b,27b,3074	p1@C9orf3	ENST00000471978.1	6613	5611	23591	12990	3985	7200
hsa-miR-449a	5p	MIMAT0001541	UGGCAGUGUAUUGUUAGCUGGU	GGCAGU	22	NO	Mature_miRNA	canonical_conserved_miRNA	hsa-mir-449a	MI0001648	CUGUGUGUGAUGAGCUGGCAGUGUAUUGUUAGCUGGUUGAAUAUGUGAAUGGCAUCGGCUAACAUGCAACUGCUGUCUUAUUGCAUAUACA	chr5:55170532-55170622(-)	MIPF0000133	mir-449	449a,449b,449c	p@chr5:54472341..54472349,-	curation	6	28	0	0	0	0
hsa-miR-34a-5p	5p	MIMAT0000255	UGGCAGUGUCUUAGCUGGUUGU	GGCAGU	22	Yes	Mature_miRNA	canonical_conserved_miRNA	hsa-mir-34a	MI0000268	GGCCAGCUGUGAGUGUUUCUUUGGCAGUGUCUUAGCUGGUUGUUGUGAGCAAUAGUAAGGAAGCAAUCAGCAAGUAUACUGCCCUAGAAGUGCUGCACGUUGUGGGGCCC	chr1:9151668-9151777(-)	MIPF0000039	mir-34	34a	p@chr1:9222986..9223005,-	curation	138	140	171	96	127	84
hsa-miR-885-3p	3p	MIMAT0004948	AGGCAGCGGGGUGUAGUGGAUA	GGCAGC	22	Yes	Star_miRNA	canonical_conserved_miRNA	hsa-mir-885	MI0005560	CCGCACUCUCUCCAUUACACUACCCUGCCUCUUCUCCAUGAGAGGCAGCGGGGUGUAGUGGAUAGAGCACGGGU	chr3:10394489-10394562(-)	MIPF0000532	mir-885	885	p1@ATP2B2	NM_001683	34	185	53	125	48	46
hsa-miR-122-5p	5p	MIMAT0000421	UGGAGUGUGACAAUGGUGUUUG	GGAGUG	22	Yes	Mature_miRNA	canonical_conserved_miRNA	hsa-mir-122	MI0000442	CCUUAGCAGAGCUGUGGAGUGUGACAAUGGUGUUUGUGUCUAAACUAUCAAACGCCAUUAUCACACUAAAUAGCUACUGCUAGGC	chr18:58451074-58451158(+)	MIPF0000095	mir-122	122,122b	p@chr18:56113488..56113503,+	curation	22734	71973	94034	39537	11771	46443
hsa-miR-505-5p	5p	MIMAT0004776	GGGAGCCAGGAAGUAUUGAUGU	GGAGCC	22	Yes	Mature_miRNA	canonical_conserved_miRNA	hsa-mir-505	MI0003190	GAUGCACCCAGUGGGGGAGCCAGGAAGUAUUGAUGUUUCUGCCAGUUUAGCGUCAACACUUGCUGGUUUCCUCUCUGGAGCAUC	chrX:139924148-139924231(-)	MIPF0000217	mir-505	505	p1@ATP11C	ENST00000370557.1	181	128	262	290	114	221
hsa-miR-185-5p	5p	MIMAT0000455	UGGAGAGAAAGGCAGUUCCUGA	GGAGAG	22	Yes	Mature_miRNA	canonical_conserved_miRNA	hsa-mir-185	MI0000482	AGGGGGCGAGGGAUUGGAGAGAAAGGCAGUUCCUGAUGGUCCCCUCCCCAGGGGCUGGCUUUCCUCUGGUCCUUCCCUCCCA	chr22:20033139-20033220(+)	MIPF0000202	mir-185	185	p1@C22orf25	NM_152906	48195	19906	108190	30309	21847	195596
hsa-miR-184	5p	MIMAT0000454	UGGACGGAGAACUGAUAAGGGU	GGACGG	22	NO	Mature_miRNA	canonical_conserved_miRNA	hsa-mir-184	MI0000481	CCAGUCACGUCCCCUUAUCACUUUUCCAGCCCAGCUUUGUGACUGUAAGUGUUGGACGGAGAACUGAUAAGGGUAGGUGAUUGA	chr15:79209788-79209871(+)	MIPF0000059	mir-184	184	p1@MIR184	curation	181	127	154	99	118	96
hsa-miR-206	5p	MIMAT0000462	UGGAAUGUAAGGAAGUGUGUGG	GGAAUG	22	NO	Mature_miRNA	canonical_conserved_miRNA	hsa-mir-206	MI0000490	UGCUUCCCGAGGCCACAUGCUUCUUUAUAUCCCCAUAUGGAUUACUUUGCUAUGGAAUGUAAGGAAGUGUGUGGUUUCGGCAAGUG	chr6:52144349-52144434(+)	MIPF0000038	mir-1	206,133b	p@chr6:52001069..52001073,+	curation	94	431	337	205	273	980
hsa-miR-1-3p	3p	MIMAT0000416	UGGAAUGUAAAGAAGUAUGUAU	GGAAUG	22	Yes	Mature_miRNA	canonical_conserved_miRNA	hsa-mir-1-1	MI0000651	UGGGAAACAUACUUCUUUAUAUGCCCAUAUGGACCUGCUAAGCUAUGGAAUGUAAAGAAGUAUGUAUCUCA	chr20:62554306-62554376(+)	MIPF0000038	mir-1	1-1	p1@C20orf166	NM_178463	1767	3995	5129	3366	2092	1680
hsa-miR-3140-3p	3p	MIMAT0015008	AGCUUUUGGGAAUUCAGGUAGU	GCUUUU	22	Yes	Mature_miRNA	canonical_conserved_miRNA	hsa-mir-3140	MI0014163	CCUCUUGAGGUACCUGAAUUACCAAAAGCUUUAUGUAUUCUGAAGUUAUUGAAAAUAAGAGCUUUUGGGAAUUCAGGUAGUUCAGGAGUG	chr4:152489327-152489416(-)	MIPF0001615	mir-3140	3140	p@chr4:153457197..153457268,-	ENST00000281708.4	13	14	38	21	0	30
hsa-miR-133a-5p	5p	MIMAT0026478	AGCUGGUAAAAUGGAACCAAAU	GCUGGU	22	Yes	Star_miRNA	canonical_conserved_miRNA	hsa-mir-133a-2	MI0000451	GGGAGCCAAAUGCUUUGCUAGAGCUGGUAAAAUGGAACCAAAUCGACUGUCCAAUGGAUUUGGUCCCCUUCAACCAGCUGUAGCUGUGCAUUGAUGGCGCCG	chr20:62564912-62565013(+)	MIPF0000029	mir-133	133a-2	p1@C20orf166	NM_178463	0	0	8	13	7	28
hsa-miR-133a-5p	5p	MIMAT0026478	AGCUGGUAAAAUGGAACCAAAU	GCUGGU	22	Yes	Star_miRNA	canonical_conserved_miRNA	hsa-mir-133a-1	MI0000450	ACAAUGCUUUGCUAGAGCUGGUAAAAUGGAACCAAAUCGCCUCUUCAAUGGAUUUGGUCCCCUUCAACCAGCUGUAGCUAUGCAUUGA	chr18:21825698-21825785(-)	MIPF0000029	mir-133	1-2,133a-1	p1@uc002ktr.2,p1@uc002kts.2	ENST00000581072.1	0	0	8	13	8	28
hsa-miR-31-3p	3p	MIMAT0004504	UGCUAUGCCAACAUAUUGCCAU	GCUAUG	22	Yes	Star_miRNA	canonical_conserved_miRNA	hsa-mir-31	MI0000089	GGAGAGGAGGCAAGAUGCUGGCAUAGCUGUUGAACUGGGAACCUGCUAUGCCAACAUAUUGCCAUCUUUCC	chr9:21512115-21512185(-)	MIPF0000064	mir-31	31	p1@MIR31HG	NR_027054	18	38	11	32	82	4
hsa-miR-744-5p	5p	MIMAT0004945	UGCGGGGCUAGGGCUAACAGCA	GCGGGG	22	Yes	Mature_miRNA	canonical_conserved_miRNA	hsa-mir-744	MI0005559	UUGGGCAAGGUGCGGGGCUAGGGCUAACAGCAGUCUUACUGAAGGUUUCCUGGAAACCACGCACAUGCUGUUGCCACUAACCUCAACCUUACUCGGUC	chr17:12081899-12081996(+)	MIPF0000431	mir-744	744	p1@MAP2K4	ENST00000602811.1	4151	5293	18998	6299	3741	4108
hsa-miR-214-5p	5p	MIMAT0004564	UGCCUGUCUACACUUGCUGUGC	GCCUGU	22	Yes	Star_miRNA	canonical_conserved_miRNA	hsa-mir-214	MI0000290	GGCCUGGCUGGACAGAGUUGUCAUGUGUCUGCCUGUCUACACUUGCUGUGCAGAACAUCCGCUCACCUGUACAGCAGGCACAGACAGGCAGUCACAUGACAACCCAGCCU	chr1:172138798-172138907(-)	MIPF0000062	mir-214	199a-2,214,3120	p1@DNM3OS	NR_038397	23	55	95	20	44	97
hsa-miR-24-2-5p	5p	MIMAT0004497	UGCCUACUGAGCUGAAACACAG	GCCUAC	22	Yes	Star_miRNA	canonical_conserved_miRNA	hsa-mir-24-2	MI0000081	CUCUGCCUCCCGUGCCUACUGAGCUGAAACACAGUUGGUUUGUGUACACUGGCUCAGUUCAGCAGGAACAGGG	chr19:13836287-13836359(-)	MIPF0000041	mir-24	23a,24-2,27a	p@chr19:13953708..13953767,-	curation	152	300	1177	504	54	268
hsa-miR-24-1-5p	5p	MIMAT0000079	UGCCUACUGAGCUGAUAUCAGU	GCCUAC	22	Yes	Star_miRNA	canonical_conserved_miRNA	hsa-mir-24-1	MI0000080	CUCCGGUGCCUACUGAGCUGAUAUCAGUUCUCAUUUUACACACUGGCUCAGUUCAGCAGGAACAGGAG	chr9:95086021-95086088(+)	MIPF0000041	mir-24	24-1,23b,27b,3074	p1@C9orf3	ENST00000471978.1	9	50	63	41	9	16
hsa-miR-3173-5p	5p	MIMAT0019214	UGCCCUGCCUGUUUUCUCCUUU	GCCCUG	22	Yes	Mature_miRNA	canonical_conserved_miRNA	hsa-mir-3173	MI0014204	UCCCUGCCCUGCCUGUUUUCUCCUUUGUGAUUUUAUGAGAACAAAGGAGGAAAUAGGCAGGCCAGGGA	chr14:95137919-95137986(-)	MIPF0001383	mir-3173	3173	p1@DICER1	NM_177438	9	40	31	8	33	22
hsa-miR-324-5p	5p	MIMAT0000761	CGCAUCCCCUAGGGCAUUGGUG	GCAUCC	22	Yes	Mature_miRNA	canonical_conserved_miRNA	hsa-mir-324	MI0000813	CUGACUAUGCCUCCCCGCAUCCCCUAGGGCAUUGGUGUAAAGCUGGAGACCCACUGCCCCAGGUGCUGCUGGGGGUUGUAGUC	chr17:7223297-7223379(-)	MIPF0000165	mir-324	324	p1@DVL2	curation	293	157	346	230	146	657
hsa-miR-145-3p	3p	MIMAT0004601	GGAUUCCUGGAAAUACUGUUCU	GAUUCC	22	Yes	Star_miRNA	canonical_conserved_miRNA	hsa-mir-145	MI0000461	CACCUUGUCCUCACGGUCCAGUUUUCCCAGGAAUCCCUUAGAUGCUAAGAUGGGGAUUCCUGGAAAUACUGUUCUUGAGGUCAUGGUU	chr5:149430646-149430733(+)	MIPF0000079	mir-145	143,145	p1@MIR143HG	NR_027180	341	235	539	321	394	208
hsa-miR-369-5p	5p	MIMAT0001621	AGAUCGACCGUGUUAUAUUCGC	GAUCGA	22	Yes	Mature_miRNA	canonical_conserved_miRNA	hsa-mir-369	MI0000777	UUGAAGGGAGAUCGACCGUGUUAUAUUCGCUUUAUUGACUUCGAAUAAUACAUGGUUGAUCUUUUCUCAG	chr14:101065598-101065667(+)	MIPF0000018	mir-154	134,154,299,376c,369,376a-1,377,379,380,381,382,323a,329-1,329-2,409,412,410,376b,485,487a,494,495,496,539,544a,376a-2,487b,411,654,655,656,758,668,1185-2,1185-1,300,541,889,543,1197,1193,323b	p1@MEG3	Gtl2-Dio3	20	104	120	116	46	52
hsa-miR-383-5p	5p	MIMAT0000738	AGAUCAGAAGGUGAUUGUGGCU	GAUCAG	22	NO	Mature_miRNA	canonical_conserved_miRNA	hsa-mir-383	MI0000791	CUCCUCAGAUCAGAAGGUGAUUGUGGCUUUGGGUGGAUAUUAAUCAGCCACAGCACUGCCUGGUCAGAAAGAG	chr8:14853438-14853510(-)	MIPF0000137	mir-383	383	p1@SGCZ	ENST00000382080.1	394	424	369	272	410	153
hsa-miR-190b-5p	5p	MIMAT0004929	UGAUAUGUUUGAUAUUGGGUUG	GAUAUG	22	Yes	Mature_miRNA	canonical_conserved_miRNA	hsa-mir-190b	MI0005545	UGCUUCUGUGUGAUAUGUUUGAUAUUGGGUUGUUUAAUUAGGAACCAACUAAAUGUCAAACAUAUUCUUACAGCAGCAG	chr1:154193665-154193743(-)	MIPF0000076	mir-190	190b	p15@TPM3	ENST00000515609.1	5	36	38	48	53	35
hsa-miR-190a-5p	5p	MIMAT0000458	UGAUAUGUUUGAUAUAUUAGGU	GAUAUG	22	Yes	Mature_miRNA	canonical_conserved_miRNA	hsa-mir-190a	MI0000486	UGCAGGCCUCUGUGUGAUAUGUUUGAUAUAUUAGGUUGUUAUUUAAUCCAACUAUAUAUCAAACAUAUUCCUACAGUGUCUUGCC	chr15:62823957-62824041(+)	MIPF0000076	mir-190	190a	p3@TLN2	ENST00000561311.1	63	0	39	44	8	23
hsa-miR-144-5p	5p	MIMAT0004600	GGAUAUCAUCAUAUACUGUAAG	GAUAUC	22	Yes	Mature_miRNA	canonical_conserved_miRNA	hsa-mir-144	MI0000460	UGGGGCCCUGGCUGGGAUAUCAUCAUAUACUGUAAGUUUGCGAUGAGACACUACAGUAUAGAUGAUGUACUAGUCCGGGCACCCCC	chr17:28861533-28861618(-)	MIPF0000093	mir-144	144,451a,451b,4732	p1@MIR4732	ENST00000582320.2	1952	415	1201	1152	384	2586
hsa-miR-219a-1-3p	3p	MIMAT0004567	AGAGUUGAGUCUGGACGUCCCG	GAGUUG	22	Yes	Star_miRNA	canonical_conserved_miRNA	hsa-mir-219a-1	MI0000296	CCGCCCCGGGCCGCGGCUCCUGAUUGUCCAAACGCAAUUCUCGAGUCUAUGGCUCCGGCCGAGAGUUGAGUCUGGACGUCCCGAGCCGCCGCCCCCAAACCUCGAGCGGG	chr6:33207835-33207944(+)	MIPF0000044	mir-219	219a-1	Unknown	Unknown	23	14	63	24	28	58
hsa-miR-496	5p	MIMAT0002818	UGAGUAUUACAUGGCCAAUCUC	GAGUAU	22	NO	Mature_miRNA	canonical_conserved_miRNA	hsa-mir-496	MI0003136	CCCAAGUCAGGUACUCGAAUGGAGGUUGUCCAUGGUGUGUUCAUUUUAUUUAUGAUGAGUAUUACAUGGCCAAUCUCCUUUCGGUACUCAAUUCUUCUUGGG	chr14:101060573-101060674(+)	MIPF0000018	mir-154	134,154,299,376c,369,376a-1,377,379,380,381,382,323a,329-1,329-2,409,412,410,376b,485,487a,494,495,496,539,544a,376a-2,487b,411,654,655,656,758,668,1185-2,1185-1,300,541,889,543,1197,1193,323b	p1@MEG3	Gtl2-Dio3	15	0	16	3	29	0
hsa-miR-377-5p	5p	MIMAT0004689	AGAGGUUGCCCUUGGUGAAUUC	GAGGUU	22	Yes	Mature_miRNA	canonical_conserved_miRNA	hsa-mir-377	MI0000785	UUGAGCAGAGGUUGCCCUUGGUGAAUUCGCUUUAUUUAUGUUGAAUCACACAAAGGCAACUUUUGUUUG	chr14:101062050-101062118(+)	MIPF0000018	mir-154	134,154,299,376c,369,376a-1,377,379,380,381,382,323a,329-1,329-2,409,412,410,376b,485,487a,494,495,496,539,544a,376a-2,487b,411,654,655,656,758,668,1185-2,1185-1,300,541,889,543,1197,1193,323b	p1@MEG3	Gtl2-Dio3	20	57	244	75	2	45
hsa-miR-98-5p	5p	MIMAT0000096	UGAGGUAGUAAGUUGUAUUGUU	GAGGUA	22	Yes	Mature_miRNA	canonical_conserved_miRNA	hsa-mir-98	MI0000100	AGGAUUCUGCUCAUGCCAGGGUGAGGUAGUAAGUUGUAUUGUUGUGGGGUAGGGAUAUUAGGCCCCAAUUAGAAGAUAACUAUACAACUUACUACUUUCCCUGGUGUGUGGCAUAUUCA	chrX:53556223-53556341(-)	MIPF0000002	let-7	let7f-2,98	p1@HUWE1	ENST00000342160.3	2925	3209	8063	8266	3449	2879
hsa-let-7i-5p	5p	MIMAT0000415	UGAGGUAGUAGUUUGUGCUGUU	GAGGUA	22	Yes	Mature_miRNA	canonical_conserved_miRNA	hsa-let-7i	MI0000434	CUGGCUGAGGUAGUAGUUUGUGCUGUUGGUCGGGUUGUGACAUUGCCCGCUGUGGAGAUAACUGCGCAAGCUACUGCCUUGCUA	chr12:62603686-62603769(+)	MIPF0000002	let-7	let7i	p1@ENST00000550290	ENST00000550290.1	79683	63535	201886	146725	56745	158174
hsa-let-7g-5p	5p	MIMAT0000414	UGAGGUAGUAGUUUGUACAGUU	GAGGUA	22	Yes	Mature_miRNA	canonical_conserved_miRNA	hsa-let-7g	MI0000433	AGGCUGAGGUAGUAGUUUGUACAGUUUGAGGGUCUAUGAUACCACCCGGUACAGGAGAUAACUGUACAGGCCACUGCCUUGCCA	chr3:52268278-52268361(-)	MIPF0000002	let-7	let7g	p1@WDR82	NM_025222	83794	78460	197944	160801	74428	119049
hsa-let-7f-5p	5p	MIMAT0000067	UGAGGUAGUAGAUUGUAUAGUU	GAGGUA	22	Yes	Mature_miRNA	canonical_conserved_miRNA	hsa-let-7f-1	MI0000067	UCAGAGUGAGGUAGUAGAUUGUAUAGUUGUGGGGUAGUGAUUUUACCCUGUUCAGGAGAUAACUAUACAAUCUAUUGCCUUCCCUGA	chr9:94176347-94176433(+)	MIPF0000002	let-7	let7a-1,let7d,let7f-1	p@chr9:96928516..96928603,+	ENST00000602703.1	101127	103273	283209	223166	80739	141080
hsa-let-7f-5p	5p	MIMAT0000067	UGAGGUAGUAGAUUGUAUAGUU	GAGGUA	22	Yes	Mature_miRNA	canonical_conserved_miRNA	hsa-let-7f-2	MI0000068	UGUGGGAUGAGGUAGUAGAUUGUAUAGUUUUAGGGUCAUACCCCAUCUUGGAGAUAACUAUACAGUCUACUGUCUUUCCCACG	chrX:53557192-53557274(-)	MIPF0000002	let-7	let7f-2,98	p1@HUWE1	ENST00000342160.3	102548	105279	289270	228826	81912	141621
hsa-let-7e-5p	5p	MIMAT0000066	UGAGGUAGGAGGUUGUAUAGUU	GAGGUA	22	Yes	Mature_miRNA	canonical_conserved_miRNA	hsa-let-7e	MI0000066	CCCGGGCUGAGGUAGGAGGUUGUAUAGUUGAGGAGGACACCCAAGGAGAUCACUAUACGGCCUCCUAGCUUUCCCCAGG	chr19:51692786-51692864(+)	MIPF0000002	let-7	let7e,125a,99b	p@chr19:52192629..52192640,+	curation	5567	9730	9765	9763	5901	3032
hsa-let-7d-5p	5p	MIMAT0000065	AGAGGUAGUAGGUUGCAUAGUU	GAGGUA	22	Yes	Mature_miRNA	canonical_conserved_miRNA	hsa-let-7d	MI0000065	CCUAGGAAGAGGUAGUAGGUUGCAUAGUUUUAGGGCAGGGAUUUUGCCCACAAGGAGGUAACUAUACGACCUGCUGCCUUUCUUAGG	chr9:94178834-94178920(+)	MIPF0000002	let-7	let7a-1,let7d,let7f-1	p@chr9:96928516..96928603,+	ENST00000602703.1	23257	18407	55694	53078	16089	36211
hsa-let-7c-5p	5p	MIMAT0000064	UGAGGUAGUAGGUUGUAUGGUU	GAGGUA	22	Yes	Mature_miRNA	canonical_conserved_miRNA	hsa-let-7c	MI0000064	GCAUCCGGGUUGAGGUAGUAGGUUGUAUGGUUUAGAGUUACACCCUGGGAGUUAACUGUACAACCUUCUAGCUUUCCUUGGAGC	chr21:16539828-16539911(+)	MIPF0000002	let-7	let7c,99a	p1@LINC00478	ENST00000418813.2	29496	40399	43032	34256	31170	29809
hsa-let-7b-5p	5p	MIMAT0000063	UGAGGUAGUAGGUUGUGUGGUU	GAGGUA	22	Yes	Mature_miRNA	canonical_conserved_miRNA	hsa-let-7b	MI0000063	CGGGGUGAGGUAGUAGGUUGUGUGGUUUCAGGGCAGUGAUGUUGCCCCUCGGAAGAUAACUAUACAACCUACUGCCUUCCCUG	chr22:46113686-46113768(+)	MIPF0000002	let-7	let7a-3,let7b,4763	p2@MIRLET7BHG,p4@MIR4763	NR_027033	223450	180277	240081	231039	179236	379875
hsa-let-7a-5p	5p	MIMAT0000062	UGAGGUAGUAGGUUGUAUAGUU	GAGGUA	22	Yes	Mature_miRNA	canonical_conserved_miRNA	hsa-let-7a-1	MI0000060	UGGGAUGAGGUAGUAGGUUGUAUAGUUUUAGGGUCACACCCACCACUGGGAGAUAACUAUACAAUCUACUGUCUUUCCUA	chr9:94175957-94176036(+)	MIPF0000002	let-7	let7a-1,let7d,let7f-1	p@chr9:96928516..96928603,+	ENST00000602703.1	151889	142285	305159	254989	114249	181459
hsa-let-7a-5p	5p	MIMAT0000062	UGAGGUAGUAGGUUGUAUAGUU	GAGGUA	22	Yes	Mature_miRNA	canonical_conserved_miRNA	hsa-let-7a-3	MI0000062	GGGUGAGGUAGUAGGUUGUAUAGUUUGGGGCUCUGCCCUGCUAUGGGAUAACUAUACAAUCUACUGUCUUUCCU	chr22:46112749-46112822(+)	MIPF0000002	let-7	let7a-3,let7b,4763	p2@MIRLET7BHG,p4@MIR4763	NR_027033	151972	142378	304968	254917	114340	181533
hsa-let-7a-5p	5p	MIMAT0000062	UGAGGUAGUAGGUUGUAUAGUU	GAGGUA	22	Yes	Mature_miRNA	canonical_conserved_miRNA	hsa-let-7a-2	MI0000061	AGGUUGAGGUAGUAGGUUGUAUAGUUUAGAAUUACAUCAAGGGAGAUAACUGUACAGCCUCCUAGCUUUCCU	chr11:122146522-122146593(-)	MIPF0000002	let-7	let7a-2,100,10526	p2@ENST00000533109	NR_024430	151717	141998	304642	254527	114113	181420
hsa-miR-485-5p	5p	MIMAT0002175	AGAGGCUGGCCGUGAUGAAUUC	GAGGCU	22	Yes	Mature_miRNA	canonical_conserved_miRNA	hsa-mir-485	MI0002469	ACUUGGAGAGAGGCUGGCCGUGAUGAAUUCGAUUCAUCAAAGCGAGUCAUACACGGCUCUCCUCUCUUUUAGU	chr14:101055419-101055491(+)	MIPF0000201	mir-485	134,154,299,376c,369,376a-1,377,379,380,381,382,323a,329-1,329-2,409,412,410,376b,485,487a,494,495,496,539,544a,376a-2,487b,411,654,655,656,758,668,1185-2,1185-1,300,541,889,543,1197,1193,323b	p1@MEG3	Gtl2-Dio3	501	1177	1111	662	582	298
hsa-miR-27b-5p	5p	MIMAT0004588	AGAGCUUAGCUGAUUGGUGAAC	GAGCUU	22	Yes	Star_miRNA	canonical_conserved_miRNA	hsa-mir-27b	MI0000440	ACCUCUCUAACAAGGUGCAGAGCUUAGCUGAUUGGUGAACAGUGAUUGGUUUCCGCUUUGUUCACAGUGGCUAAGUUCUGCACCUGAAGAGAAGGUG	chr9:95085445-95085541(+)	MIPF0000036	mir-27	24-1,23b,27b,3074	p1@C9orf3	ENST00000471978.1	14	109	202	111	35	31
hsa-miR-873-3p	3p	MIMAT0022717	GGAGACUGAUGAGUUCCCGGGA	GAGACU	22	Yes	Star_miRNA	canonical_conserved_miRNA	hsa-mir-873	MI0005564	GUGUGCAUUUGCAGGAACUUGUGAGUCUCCUAUUGAAAAUGAACAGGAGACUGAUGAGUUCCCGGGAACACCCACAA	chr9:28888879-28888955(-)	MIPF0000390	mir-873	873	p@chr9:29212195..29212234,-	NM_001258282	26	10	131	93	44	25
hsa-miR-769-5p	5p	MIMAT0003886	UGAGACCUCUGGGUUCUGAGCU	GAGACC	22	Yes	Mature_miRNA	canonical_conserved_miRNA	hsa-mir-769	MI0003834	GCCUUGGUGCUGAUUCCUGGGCUCUGACCUGAGACCUCUGGGUUCUGAGCUGUGAUGUUGCUCUCGAGCUGGGAUCUCCGGGGUCUUGGUUCAGGGCCGGGGCCUCUGGGUUCCAAGC	chr19:46018932-46019049(+)	MIPF0000727	mir-769	769	p1@CCDC61	curation	1046	1494	1930	1189	1124	665
hsa-miR-589-5p	5p	MIMAT0004799	UGAGAACCACGUCUGCUCUGAG	GAGAAC	22	Yes	Mature_miRNA	canonical_conserved_miRNA	hsa-mir-589	MI0003599	UCCAGCCUGUGCCCAGCAGCCCCUGAGAACCACGUCUGCUCUGAGCUGGGUACUGCCUGUUCAGAACAAAUGCCGGUUCCCAGACGCUGCCAGCUGGCC	chr7:5495819-5495917(-)	MIPF0000496	mir-589	589	p1@FBXL18	ENST00000382368.3	282	161	1139	272	78	511
hsa-miR-146a-5p	5p	MIMAT0000449	UGAGAACUGAAUUCCAUGGGUU	GAGAAC	22	Yes	Mature_miRNA	canonical_conserved_miRNA	hsa-mir-146a	MI0000477	CCGAUGUGUAUCCUCAGCUUUGAGAACUGAAUUCCAUGGGUUGUGUCAGUGUCAGACCUCUGAAAUUCAGUUCUUCAGCUGGGAUAUCUCUGUCAUCGU	chr5:160485352-160485450(+)	MIPF0000103	mir-146	146a	p1@uc003lyl.3	ENST00000517927.1	12044	10791	86848	36640	7748	14623
hsa-miR-539-5p	5p	MIMAT0003163	GGAGAAAUUAUCCUUGGUGUGU	GAGAAA	22	Yes	Star_miRNA	canonical_conserved_miRNA	hsa-mir-539	MI0003514	AUACUUGAGGAGAAAUUAUCCUUGGUGUGUUCGCUUUAUUUAUGAUGAAUCAUACAAGGACAAUUUCUUUUUGAGUAU	chr14:101047321-101047398(+)	MIPF0000018	mir-154	134,154,299,376c,369,376a-1,377,379,380,381,382,323a,329-1,329-2,409,412,410,376b,485,487a,494,495,496,539,544a,376a-2,487b,411,654,655,656,758,668,1185-2,1185-1,300,541,889,543,1197,1193,323b	p1@MEG3	Gtl2-Dio3	116	251	165	140	149	44
hsa-miR-29c-5p	5p	MIMAT0004673	UGACCGAUUUCUCCUGGUGUUC	GACCGA	22	Yes	Star_miRNA	canonical_conserved_miRNA	hsa-mir-29c	MI0000735	AUCUCUUACACAGGCUGACCGAUUUCUCCUGGUGUUCAGAGUCUGUUUUUGUCUAGCACCAUUUGAAAUCGGUUAUGAUGUAGGGGGA	chr1:207801852-207801939(-)	MIPF0000009	mir-29	29b-2,29c	p1@C1orf132	ENST00000608023.1	184	67	167	134	54	206
hsa-miR-504-5p	5p	MIMAT0002875	AGACCCUGGUCUGCACUCUAUC	GACCCU	22	Yes	Mature_miRNA	canonical_conserved_miRNA	hsa-mir-504	MI0003189	GCUGCUGUUGGGAGACCCUGGUCUGCACUCUAUCUGUAUUCUUACUGAAGGGAGUGCAGGGCAGGGUUUCCCAUACAGAGGGC	chrX:138667711-138667793(-)	MIPF0000437	mir-504	504	p1@FGF13	NM_001139498	917	1635	1262	1116	1338	452
hsa-miR-642a-3p	3p	MIMAT0020924	AGACACAUUUGGAGAGGGAACC	GACACA	22	Yes	Mature_miRNA	canonical_conserved_miRNA	hsa-mir-642a	MI0003657	AUCUGAGUUGGGAGGGUCCCUCUCCAAAUGUGUCUUGGGGUGGGGGAUCAAGACACAUUUGGAGAGGGAACCUCCCAACUCGGCCUCUGCCAUCAUU	chr19:45674928-45675024(+)	MIPF0000468	mir-642	642a,642b	p1@GIPR	NM_000164	36	35	28	59	31	40
hsa-miR-219a-2-3p	3p	MIMAT0004675	AGAAUUGUGGCUGGACAUCUGU	GAAUUG	22	Yes	Mature_miRNA	canonical_conserved_miRNA	hsa-mir-219a-2	MI0000740	ACUCAGGGGCUUCGCCACUGAUUGUCCAAACGCAAUUCUUGUACGAGUCUGCGGCCAACCGAGAAUUGUGGCUGGACAUCUGUGGCUGAGCUCCGGG	chr9:128392618-128392714(-)	MIPF0000044	mir-219	219a-2,219b	p@chr9:131155600..131155614,-	ENST00000608502.1	6975	13362	7434	5834	9142	3008
hsa-miR-15b-3p	3p	MIMAT0004586	CGAAUCAUUAUUUGCUGCUCUA	GAAUCA	22	Yes	Star_miRNA	canonical_conserved_miRNA	hsa-mir-15b	MI0000438	UUGAGGCCUUAAAGUACUGUAGCAGCACAUCAUGGUUUACAUGCUACAGUCAAGAUGCGAAUCAUUAUUUGCUGCUCUAGAAAUUUAAGGAAAUUCAU	chr3:160404588-160404685(+)	MIPF0000006	mir-15	16-2,15b	p1@SMC4	ENST00000467468.1	1458	393	1357	1169	794	1419
hsa-miR-493-3p	3p	MIMAT0003161	UGAAGGUCUACUGUGUGCCAGG	GAAGGU	22	Yes	Star_miRNA	canonical_conserved_miRNA	hsa-mir-493	MI0003132	CUGGCCUCCAGGGCUUUGUACAUGGUAGGCUUUCAUUCAUUCGUUUGCACAUUCGGUGAAGGUCUACUGUGUGCCAGGCCCUGUGCCAG	chr14:100869060-100869148(+)	MIPF0000230	mir-493	127,136,337,431,433,493,432,665	p1@MEG3	Gtl2-Dio3	69	356	2041	528	259	318
hsa-miR-494-3p	3p	MIMAT0002816	UGAAACAUACACGGGAAACCUC	GAAACA	22	Yes	Mature_miRNA	canonical_conserved_miRNA	hsa-mir-494	MI0003134	GAUACUCGAAGGAGAGGUUGUCCGUGUUGUCUUCUCUUUAUUUAUGAUGAAACAUACACGGGAAACCUCUUUUUUAGUAUC	chr14:101029634-101029714(+)	MIPF0000018	mir-154	134,154,299,376c,369,376a-1,377,379,380,381,382,323a,329-1,329-2,409,412,410,376b,485,487a,494,495,496,539,544a,376a-2,487b,411,654,655,656,758,668,1185-2,1185-1,300,541,889,543,1197,1193,323b	p1@MEG3	Gtl2-Dio3	119	132	539	409	133	114
hsa-miR-4677-3p	3p	MIMAT0019761	UCUGUGAGACCAAAGAACUACU	CUGUGA	22	Yes	Mature_miRNA	canonical_conserved_miRNA	hsa-mir-4677	MI0017308	GCAAAGCAGCAAUUGUUCUUUGGUCUUUCAGCCAUGACCUGACCUUCUGUCUGUGAGACCAAAGAACUACUUUGCUUGGC	chr1:243346176-243346255(+)	MIPF0001848	mir-4677	4677	p1@SDCCAG8	ENST00000366541.3	2	14	21	10	0	45
hsa-miR-20b-3p	3p	MIMAT0004752	ACUGUAGUAUGGGCACUUCCAG	CUGUAG	22	Yes	Star_miRNA	canonical_conserved_miRNA	hsa-mir-20b	MI0001519	AGUACCAAAGUGCUCAUAGUGCAGGUAGUUUUGGCAUGACUCUACUGUAGUAUGGGCACUUCCAGUACU	chrX:134169809-134169877(-)	MIPF0000001	mir-17	19b-2,92a-2,106a,363,18b,20b	p@chrX:133308067..133308078,-	curation	20	0	15	3	0	40
hsa-miR-378a-3p	3p	MIMAT0000732	ACUGGACUUGGAGUCAGAAGGC	CUGGAC	22	Yes	Mature_miRNA	canonical_conserved_miRNA	hsa-mir-378a	MI0000786	AGGGCUCCUGACUCCAGGUCCUGUGUGUUACCUAGAAAUAGCACUGGACUUGGAGUCAGAAGGCCU	chr5:149732825-149732890(+)	MIPF0000168	mir-378	378a	p1@PPARGC1B	ENST00000309241.5	28067	27729	44597	45162	34473	46489
hsa-miR-93-3p	3p	MIMAT0004509	ACUGCUGAGCUAGCACUUCCCG	CUGCUG	22	Yes	Star_miRNA	canonical_conserved_miRNA	hsa-mir-93	MI0000095	CUGGGGGCUCCAAAGUGCUGUUCGUGCAGGUAGUGUGAUUACCCAACCUACUGCUGAGCUAGCACUUCCCGAGCCCCCGG	chr7:100093768-100093847(-)	MIPF0000001	mir-17	25,93,106b	p1@MCM7	ENST00000489841.1	122	10	220	95	38	214
hsa-miR-191-3p	3p	MIMAT0001618	GCUGCGCUUGGAUUUCGUCCCC	CUGCGC	22	Yes	Star_miRNA	canonical_conserved_miRNA	hsa-mir-191	MI0000465	CGGCUGGACAGCGGGCAACGGAAUCCCAAAAGCAGCUGUUGUCUCCAGAGCAUUCCAGCUGCGCUUGGAUUUCGUCCCCUGCUCUCCUGCCU	chr3:49020618-49020709(-)	MIPF0000194	mir-191	191,425	p2@DALRD3	ENST00000313778.5	86	14	238	80	15	29
hsa-miR-17-3p	3p	MIMAT0000071	ACUGCAGUGAAGGCACUUGUAG	CUGCAG	22	Yes	Star_miRNA	canonical_conserved_miRNA	hsa-mir-17	MI0000071	GUCAGAAUAAUGUCAAAGUGCUUACAGUGCAGGUAGUGAUAUGUGCAUCUACUGCAGUGAAGGCACUUGUAGCAUUAUGGUGAC	chr13:91350605-91350688(+)	MIPF0000001	mir-17	17,18a,19a,19b-1,20a,92a-1	p1@MIR17HG	NR_027349	167	59	211	202	92	319
hsa-miR-29a-5p	5p	MIMAT0004503	ACUGAUUUCUUUUGGUGUUCAG	CUGAUU	22	Yes	Star_miRNA	canonical_conserved_miRNA	hsa-mir-29a	MI0000087	AUGACUGAUUUCUUUUGGUGUUCAGAGUCAAUAUAAUUUUCUAGCACCAUCUGAAAUCGGUUAU	chr7:130876747-130876810(-)	MIPF0000009	mir-29	29a,29b-1	p@chr7:130597585..130597624,-	ENST00000432045.2	35	16	0	0	0	0
hsa-miR-345-5p	5p	MIMAT0000772	GCUGACUCCUAGUCCAGGGCUC	CUGACU	22	Yes	Mature_miRNA	canonical_conserved_miRNA	hsa-mir-345	MI0000825	ACCCAAACCCUAGGUCUGCUGACUCCUAGUCCAGGGCUCGUGAUGGCUGGUGGGCCCUGAACGAGGGGUCUGGAGGCCUGGGUUUGAAUAUCGACAGC	chr14:100307859-100307956(+)	MIPF0000189	mir-345	345	p@chr14:100772992..100773015,+	curation	584	277	1986	739	253	1525
hsa-miR-330-5p	5p	MIMAT0004693	UCUCUGGGCCUGUGUCUUAGGC	CUCUGG	22	Yes	Star_miRNA	canonical_conserved_miRNA	hsa-mir-330	MI0000803	CUUUGGCGAUCACUGCCUCUCUGGGCCUGUGUCUUAGGCUCUGCAAGAUCAACCGAGCAAAGCACACGGCCUGCAGAGAGGCAGCGCUCUGCCC	chr19:45638994-45639087(-)	MIPF0000200	mir-330	330	p1@EML2	ENST00000586195.1	699	479	1369	595	352	911
hsa-miR-301a-5p	5p	MIMAT0022696	GCUCUGACUUUAUUGCACUACU	CUCUGA	22	Yes	Star_miRNA	canonical_conserved_miRNA	hsa-mir-301a	MI0000745	ACUGCUAACGAAUGCUCUGACUUUAUUGCACUACUGUACUUUACAGCUAGCAGUGCAAUAGUAUUGUCAAAGCAUCUGAAAGCAGG	chr17:59151136-59151221(-)	MIPF0000034	mir-130	301a	p1@SKA2	ENST00000580541.1	0	0	48	23	13	6
hsa-miR-146a-3p	3p	MIMAT0004608	CCUCUGAAAUUCAGUUCUUCAG	CUCUGA	22	Yes	Star_miRNA	canonical_conserved_miRNA	hsa-mir-146a	MI0000477	CCGAUGUGUAUCCUCAGCUUUGAGAACUGAAUUCCAUGGGUUGUGUCAGUGUCAGACCUCUGAAAUUCAGUUCUUCAGCUGGGAUAUCUCUGUCAUCGU	chr5:160485352-160485450(+)	MIPF0000103	mir-146	146a	p1@uc003lyl.3	ENST00000517927.1	35	0	4	36	10	21
hsa-miR-1307-3p	3p	MIMAT0005951	ACUCGGCGUGGCGUCGGUCGUG	CUCGGC	22	Yes	Mature_miRNA	canonical_conserved_miRNA	hsa-mir-1307	MI0006444	CAUCAAGACCCAGCUGAGUCACUGUCACUGCCUACCAAUCUCGACCGGACCUCGACCGGCUCGUCUGUGUUGCCAAUCGACUCGGCGUGGCGUCGGUCGUGGUAGAUAGGCGGUCAUGCAUACGAAUUUUCAGCUCUUGUUCUGGUGAC	chr10:103394253-103394401(-)	MIPF0000558	mir-1307	1307	p1@USMG5	ENST00000369815.1	18978	11404	60677	36824	12936	22571
hsa-miR-532-3p	3p	MIMAT0004780	CCUCCCACACCCAAGGCUUGCA	CUCCCA	22	Yes	Star_miRNA	canonical_conserved_miRNA	hsa-mir-532	MI0003205	CGACUUGCUUUCUCUCCUCCAUGCCUUGAGUGUAGGACCGUUGGCAUCUUAAUUACCCUCCCACACCCAAGGCUUGCAGAAGAGCGAGCCU	chrX:50003148-50003238(+)	MIPF0000113	mir-188	188,362,500a,501,502,532,660,500b	p1@CLCN5	ENST00000376091.3	107	93	282	81	49	506
hsa-miR-150-5p	5p	MIMAT0000451	UCUCCCAACCCUUGUACCAGUG	CUCCCA	22	Yes	Mature_miRNA	canonical_conserved_miRNA	hsa-mir-150	MI0000479	CUCCCCAUGGCCCUGUCUCCCAACCCUUGUACCAGUGCUGGGCUCAGACCCUGGUACAGGCCUGGGGGACAGGGACCUGGGGAC	chr19:49500785-49500868(-)	MIPF0000197	mir-150	150	p1@MIR150	curation	1105	624	4536	1730	727	1369
hsa-miR-138-2-3p	3p	MIMAT0004596	GCUAUUUCACGACACCAGGGUU	CUAUUU	22	Yes	Star_miRNA	canonical_conserved_miRNA	hsa-mir-138-2	MI0000455	CGUUGCUGCAGCUGGUGUUGUGAAUCAGGCCGACGAGCAGCGCAUCCUCUUACCCGGCUAUUUCACGACACCAGGGUUGCAUCA	chr16:56858518-56858601(+)	MIPF0000075	mir-138	138-2	p@chr16:56891363..56891367,+	curation	41	32	30	0	60	3
hsa-miR-26a-2-3p	3p	MIMAT0004681	CCUAUUCUUGAUUACUUGUUUC	CUAUUC	22	Yes	Star_miRNA	canonical_conserved_miRNA	hsa-mir-26a-2	MI0000750	GGCUGUGGCUGGAUUCAAGUAAUCCAGGAUAGGCUGUUUCCAUCUGUGAGGCCUAUUCUUGAUUACUUGUUUCUGGAGGCAGCU	chr12:57824609-57824692(-)	MIPF0000043	mir-26	26a-2	p1@CTDSP2	ENST00000548823.1	0	29	12	10	37	6
hsa-miR-26a-1-3p	3p	MIMAT0004499	CCUAUUCUUGGUUACUUGCACG	CUAUUC	22	Yes	Star_miRNA	canonical_conserved_miRNA	hsa-mir-26a-1	MI0000083	GUGGCCUCGUUCAAGUAAUCCAGGAUAGGCUGUGCAGGUCCCAAUGGGCCUAUUCUUGGUUACUUGCACGGGGACGC	chr3:37969404-37969480(+)	MIPF0000043	mir-26	26a-1	p1@CTDSPL	ENST00000443503.2	4	0	40	10	0	5
hsa-miR-138-1-3p	3p	MIMAT0004607	GCUACUUCACAACACCAGGGCC	CUACUU	22	Yes	Star_miRNA	canonical_conserved_miRNA	hsa-mir-138-1	MI0000476	CCCUGGCAUGGUGUGGUGGGGCAGCUGGUGUUGUGAAUCAGGCCGUUGCCAAUCAGAGAACGGCUACUUCACAACACCAGGGCCACACCACACUACAGG	chr3:44114212-44114310(+)	MIPF0000075	mir-138	138-1	p@chr3:44040816..44040834,+	curation	16	19	24	14	19	9
hsa-miR-187-3p	3p	MIMAT0000262	UCGUGUCUUGUGUUGCAGCCGG	CGUGUC	22	Yes	Mature_miRNA	canonical_conserved_miRNA	hsa-mir-187	MI0000274	GGUCGGGCUCACCAUGACACAGUGUGAGACCUCGGGCUACAACACAGGACCCGGGCGCUGCUCUGACCCCUCGUGUCUUGUGUUGCAGCCGGAGGGACGCAGGUCCGCA	chr18:35904818-35904926(-)	MIPF0000078	mir-187	187	p@chr18:33530510..33530523,-	curation	31	21	6	9	17	11
hsa-miR-126-3p	3p	MIMAT0000445	UCGUACCGUGAGUAAUAAUGCG	CGUACC	22	Yes	Mature_miRNA	canonical_conserved_miRNA	hsa-mir-126	MI0000471	CGCUGGCGACGGGACAUUAUUACUUUUGGUACGCGCUGUGACACUUCAAACUCGUACCGUGAGUAAUAAUGCGCCGUCCACGGCA	chr9:136670602-136670686(+)	MIPF0000115	mir-126	126	p1@EGFL7	ENST00000308874.7	33339	36962	116365	88866	24473	26620
hsa-miR-125b-1-3p	3p	MIMAT0004592	ACGGGUUAGGCUCUUGGGAGCU	CGGGUU	22	Yes	Star_miRNA	canonical_conserved_miRNA	hsa-mir-125b-1	MI0000446	UGCGCUCCUCUCAGUCCCUGAGACCCUAACUUGUGAUGUUUACCGUUUAAAUCCACGGGUUAGGCUCUUGGGAGCUGCGAGUCGUGCU	chr11:122099757-122099844(-)	MIPF0000033	mir-10	125b-1	p1@MIR100HG	ENST00000524376.1	294	403	386	279	380	130
hsa-miR-127-3p	3p	MIMAT0000446	UCGGAUCCGUCUGAGCUUGGCU	CGGAUC	22	Yes	Mature_miRNA	canonical_conserved_miRNA	hsa-mir-127	MI0000472	UGUGAUCACUGUCUCCAGCCUGCUGAAGCUCAGAGGGCUCUGAUUCAGAAAGAUCAUCGGAUCCGUCUGAGCUUGGCUGGUCGGAAGUCUCAUCAUC	chr14:100882979-100883075(+)	MIPF0000080	mir-127	127,136,337,431,433,493,432,665	p1@MEG3	Gtl2-Dio3	1721	3572	4369	2330	2992	1129
hsa-miR-579-5p	5p	MIMAT0026616	UCGCGGUUUGUGCCAGAUGACG	CGCGGU	22	Yes	Mature_miRNA	canonical_conserved_miRNA	hsa-mir-579	MI0003586	CAUAUUAGGUUAAUGCAAAAGUAAUCGCGGUUUGUGCCAGAUGACGAUUUGAAUUAAUAAAUUCAUUUGGUAUAAACCGCGAUUAUUUUUGCAUCAAC	chr5:32394378-32394475(-)	MIPF0000317	mir-548	579	p1@ZFR	NM_016107	57	19	73	22	27	142
hsa-miR-1249-3p	3p	MIMAT0005901	ACGCCCUUCCCCCCCUUCUUCA	CGCCCU	22	Yes	Mature_miRNA	canonical_conserved_miRNA	hsa-mir-1249	MI0006384	GGGAGGAGGGAGGAGAUGGGCCAAGUUCCCUCUGGCUGGAACGCCCUUCCCCCCCUUCUUCACCUG	chr22:45200954-45201019(-)	MIPF0000667	mir-1249	1249	p1@KIAA0930	NM_001009880	74	231	134	151	94	41
hsa-miR-106b-3p	3p	MIMAT0004672	CCGCACUGUGGGUACUUGCUGC	CGCACU	22	Yes	Mature_miRNA	canonical_conserved_miRNA	hsa-mir-106b	MI0000734	CCUGCCGGGGCUAAAGUGCUGACAGUGCAGAUAGUGGUCCUCUCCGUGCUACCGCACUGUGGGUACUUGCUGCUCCAGCAGG	chr7:100093993-100094074(-)	MIPF0000001	mir-17	25,93,106b	p1@MCM7	ENST00000489841.1	7254	2521	13944	7857	4776	15659
hsa-miR-205-5p	5p	MIMAT0000266	UCCUUCAUUCCACCGGAGUCUG	CCUUCA	22	Yes	Mature_miRNA	canonical_conserved_miRNA	hsa-mir-205	MI0000285	AAAGAUCCUCAGACAAUCCAUGUGCUUCUCUUGUCCUUCAUUCCACCGGAGUCUGUCUCAUACCCAACCAGAUUUCAGUGGAGUGAAGUUCAGGAGGCAUGGAGCUGACA	chr1:209432133-209432242(+)	MIPF0000058	mir-205	205	p1@MIR205HG	ENST00000429156.1	46	229	229	46	51	53
hsa-miR-486-5p	5p	MIMAT0002177	UCCUGUACUGAGCUGCCCCGAG	CCUGUA	22	Yes	Mature_miRNA	canonical_conserved_miRNA	hsa-mir-486-2	MI0023622	UCCUGUACUGAGCUGCCCCGAGCUGGGCAGCAUGAAGGGCCUCGGGGCAGCUCAGUACAGGAUG	chr8:41660444-41660507(+)	MIPF0000220	mir-486	486-1,486-2	Unknown	Unknown	159864	75070	185976	134077	126635	331823
hsa-miR-486-5p	5p	MIMAT0002177	UCCUGUACUGAGCUGCCCCGAG	CCUGUA	22	Yes	Mature_miRNA	canonical_conserved_miRNA	hsa-mir-486-1	MI0002470	GCAUCCUGUACUGAGCUGCCCCGAGGCCCUUCAUGCUGCCCAGCUCGGGGCAGCUCAGUACAGGAUAC	chr8:41660441-41660508(-)	MIPF0000220	mir-486	486-1,486-2	p1@ANK1	NM_020477	158268	74950	184883	132949	125783	331396
hsa-miR-221-5p	5p	MIMAT0004568	ACCUGGCAUACAAUGUAGAUUU	CCUGGC	22	Yes	Star_miRNA	canonical_conserved_miRNA	hsa-mir-221	MI0000298	UGAACAUCCAGGUCUGGGGCAUGAACCUGGCAUACAAUGUAGAUUUCUGUGUUCGUUAGGCAACAGCUACAUUGUCUGCUGGGUUUCAGGCUACCUGGAAACAUGUUCUC	chrX:45746157-45746266(-)	MIPF0000051	mir-221	221,222	p@chrX:45629661..45629677,-	ENST00000602461.1	217	316	524	296	172	102
hsa-miR-370-3p	3p	MIMAT0000722	GCCUGCUGGGGUGGAACCUGGU	CCUGCU	22	Yes	Mature_miRNA	canonical_conserved_miRNA	hsa-mir-370	MI0000778	AGACAGAGAAGCCAGGUCACGUCUCUGCAGUUACACAGCUCACGAGUGCCUGCUGGGGUGGAACCUGGUCUGUCU	chr14:100911139-100911213(+)	MIPF0000167	mir-370	370	p1@MEG3	Gtl2-Dio3	4436	7637	67648	16445	6603	9465
hsa-miR-132-5p	5p	MIMAT0004594	ACCGUGGCUUUCGAUUGUUACU	CCGUGG	22	Yes	Star_miRNA	canonical_conserved_miRNA	hsa-mir-132	MI0000449	CCGCCCCCGCGUCUCCAGGGCAACCGUGGCUUUCGAUUGUUACUGUGGGAACUGGAGGUAACAGUCUACAGCCAUGGUCGCCCCGCAGCACGCCCACGCGC	chr17:2049908-2050008(-)	MIPF0000065	mir-132	212,132	p@chr17:1954446..1954463,-	curation	569	1201	709	537	770	304
hsa-miR-340-3p	3p	MIMAT0000750	UCCGUCUCAGUUACUUUAUAGC	CCGUCU	22	Yes	Star_miRNA	canonical_conserved_miRNA	hsa-mir-340	MI0000802	UUGUACCUGGUGUGAUUAUAAAGCAAUGAGACUGAUUGUCAUAUGUCGUUUGUGGGAUCCGUCUCAGUUACUUUAUAGCCAUACCUGGUAUCUUA	chr5:180015303-180015397(-)	MIPF0000191	mir-340	340	p1@RNF130	ENST00000522208.2	176	199	625	454	133	155
hsa-miR-615-3p	3p	MIMAT0003283	UCCGAGCCUGGGUCUCCCUCUU	CCGAGC	22	Yes	Mature_miRNA	canonical_conserved_miRNA	hsa-mir-615	MI0003628	CUCGGGAGGGGCGGGAGGGGGGUCCCCGGUGCUCGGAUCUCGAGGGUGCUUAUUGUUCGGUCCGAGCCUGGGUCUCCCUCUUCCCCCCAACCCCCC	chr12:54033950-54034045(+)	MIPF0000342	mir-615	615	p1@HOXC4,p1@HOXC5,p1@HOXC6	NM_014620	16	19	97	61	3	25
hsa-miR-146b-3p	3p	MIMAT0004766	GCCCUGUGGACUCAGUUCUGGU	CCCUGU	22	Yes	Star_miRNA	canonical_conserved_miRNA	hsa-mir-146b	MI0003129	CCUGGCACUGAGAACUGAAUUCCAUAGGCUGUGAGCUCUAGCAAUGCCCUGUGGACUCAGUUCUGGUGCCCGG	chr10:102436512-102436584(+)	MIPF0000103	mir-146	146b	p@chr10:104195519..104195534,+	curation	372	465	1281	392	499	497
hsa-miR-125b-5p	5p	MIMAT0000423	UCCCUGAGACCCUAACUUGUGA	CCCUGA	22	Yes	Mature_miRNA	canonical_conserved_miRNA	hsa-mir-125b-1	MI0000446	UGCGCUCCUCUCAGUCCCUGAGACCCUAACUUGUGAUGUUUACCGUUUAAAUCCACGGGUUAGGCUCUUGGGAGCUGCGAGUCGUGCU	chr11:122099757-122099844(-)	MIPF0000033	mir-10	125b-1	p1@MIR100HG	ENST00000524376.1	27325	54127	35429	27117	37763	14139
hsa-miR-125b-5p	5p	MIMAT0000423	UCCCUGAGACCCUAACUUGUGA	CCCUGA	22	Yes	Mature_miRNA	canonical_conserved_miRNA	hsa-mir-125b-2	MI0000470	ACCAGACUUUUCCUAGUCCCUGAGACCCUAACUUGUGAGGUAUUUUAGUAACAUCACAAGUCAGGCUCUUGGGACCUAGGCGGAGGGGA	chr21:16590237-16590325(+)	MIPF0000033	mir-10	125b-2	p1@LINC00478	ENST00000418813.2	27063	53889	35287	26927	37542	14024
hsa-miR-454-5p	5p	MIMAT0003884	ACCCUAUCAAUAUUGUCUCUGC	CCCUAU	22	Yes	Star_miRNA	canonical_conserved_miRNA	hsa-mir-454	MI0003820	UCUGUUUAUCACCAGAUCCUAGAACCCUAUCAAUAUUGUCUCUGCUGUGUAAAUAGUUCUGAGUAGUGCAAUAUUGCUUAUAGGGUUUUGGUGUUUGGAAAGAACAAUGGGCAGG	chr17:59137758-59137872(-)	MIPF0000174	mir-454	454	p1@SKA2	ENST00000580541.1	47	0	190	49	17	37
hsa-miR-1247-5p	5p	MIMAT0005899	ACCCGUCCCGUUCGUCCCCGGA	CCCGUC	22	Yes	Mature_miRNA	canonical_conserved_miRNA	hsa-mir-1247	MI0006382	CCGCUUGCCUCGCCCAGCGCAGCCCCGGCCGCUGGGCGCACCCGUCCCGUUCGUCCCCGGACGUUGCUCUCUACCCCGGGAACGUCGAGACUGGAGCGCCCGAACUGAGCCACCUUCGCGGACCCCGAGAGCGGCG	chr14:101560287-101560422(-)	MIPF0000669	mir-1247	1247	p1@DIO3OS,p1@MIR1247	ENST00000553729.1	9	12	8	0	1	1
hsa-miR-186-3p	3p	MIMAT0004612	GCCCAAAGGUGAAUUUUUUGGG	CCCAAA	22	Yes	Star_miRNA	canonical_conserved_miRNA	hsa-mir-186	MI0000483	UGCUUGUAACUUUCCAAAGAAUUCUCCUUUUGGGCUUUCUGGUUUUAUUUUAAGCCCAAAGGUGAAUUUUUUGGGAAGUUUGAGCU	chr1:71067631-71067716(-)	MIPF0000109	mir-186	186	p1@ZRANB2	ENST00000254821.6	0	13	2	7	6	8
hsa-miR-885-5p	5p	MIMAT0004947	UCCAUUACACUACCCUGCCUCU	CCAUUA	22	Yes	Mature_miRNA	canonical_conserved_miRNA	hsa-mir-885	MI0005560	CCGCACUCUCUCCAUUACACUACCCUGCCUCUUCUCCAUGAGAGGCAGCGGGGUGUAGUGGAUAGAGCACGGGU	chr3:10394489-10394562(-)	MIPF0000532	mir-885	885	p1@ATP2B2	NM_001683	935	1908	1095	860	975	399
hsa-miR-181a-3p	3p	MIMAT0000270	ACCAUCGACCGUUGAUUGUACC	CCAUCG	22	Yes	Star_miRNA	canonical_conserved_miRNA	hsa-mir-181a-1	MI0000289	UGAGUUUUGAGGUUGCUUCAGUGAACAUUCAACGCUGUCGGUGAGUUUGGAAUUAAAAUCAAAACCAUCGACCGUUGAUUGUACCCUAUGGCUAACCAUCAUCUACUCCA	chr1:198859044-198859153(-)	MIPF0000007	mir-181	181b-1,181a-1	p1@LOC100131234	NR_040073	368	392	822	289	277	437
hsa-miR-338-3p	3p	MIMAT0000763	UCCAGCAUCAGUGAUUUUGUUG	CCAGCA	22	Yes	Mature_miRNA	canonical_conserved_miRNA	hsa-mir-338	MI0000814	UCUCCAACAAUAUCCUGGUGCUGAGUGAUGACUCAGGCGACUCCAGCAUCAGUGAUUUUGUUGAAGA	chr17:81125883-81125949(-)	MIPF0000097	mir-338	338,657,1250,3065	p1@AATK	ENST00000572339.1	177	257	178	179	211	84
hsa-miR-181a-2-3p	3p	MIMAT0004558	ACCACUGACCGUUGACUGUACC	CCACUG	22	Yes	Star_miRNA	canonical_conserved_miRNA	hsa-mir-181a-2	MI0000269	AGAAGGGCUAUCAGGCCAGCCUUCAGAGGACUCCAAGGAACAUUCAACGCUGUCGGUGAGUUUGGGAUUUGAAAAAACCACUGACCGUUGACUGUACCUUGGGGUCCUUA	chr9:124692442-124692551(+)	MIPF0000007	mir-181	181a-2,181b-2	p1@MIR181A2HG	NR_038975	302	455	1362	535	522	516
hsa-miR-323b-3p	3p	MIMAT0015050	CCCAAUACACGGUCGACCUCUU	CCAAUA	22	NO	Mature_miRNA	canonical_conserved_miRNA	hsa-mir-323b	MI0014206	UGGUACUCGGAGGGAGGUUGUCCGUGGUGAGUUCGCAUUAUUUAAUGAUGCCCAAUACACGGUCGACCUCUUUUCGGUAUCA	chr14:101056219-101056300(+)	MIPF0000018	mir-154	134,154,299,376c,369,376a-1,377,379,380,381,382,323a,329-1,329-2,409,412,410,376b,485,487a,494,495,496,539,544a,376a-2,487b,411,654,655,656,758,668,1185-2,1185-1,300,541,889,543,1197,1193,323b	p1@MEG3	Gtl2-Dio3	776	1033	943	823	1047	381
hsa-miR-194-3p	3p	MIMAT0004671	CCAGUGGGGCUGCUGUUAUCUG	CAGUGG	22	Yes	Star_miRNA	canonical_conserved_miRNA	hsa-mir-194-2	MI0000732	UGGUUCCCGCCCCCUGUAACAGCAACUCCAUGUGGAAGUGCCCACUGGUUCCAGUGGGGCUGCUGUUAUCUGGGGCGAGGGCCAG	chr11:64891355-64891439(-)	MIPF0000055	mir-194	192,194-2,6749,6750	p1@ENST00000413053,p1@uc009ypx.2	ENST00000413053.1	2	37	13	0	3	18
hsa-miR-148b-3p	3p	MIMAT0000759	UCAGUGCAUCACAGAACUUUGU	CAGUGC	22	Yes	Mature_miRNA	canonical_conserved_miRNA	hsa-mir-148b	MI0000811	CAAGCACGAUUAGCAUUUGAGGUGAAGUUCUGUUAUACACUCAGGCUGUGGCUCUCUGAAAGUCAGUGCAUCACAGAACUUUGUCUCGAAAGCUUUCUA	chr12:54337216-54337314(+)	MIPF0000056	mir-148	148b	p1@COPZ1	ENST00000551412.1	2834	2068	11399	7106	2425	2976
hsa-miR-148a-3p	3p	MIMAT0000243	UCAGUGCACUACAGAACUUUGU	CAGUGC	22	Yes	Mature_miRNA	canonical_conserved_miRNA	hsa-mir-148a	MI0000253	GAGGCAAAGUUCUGAGACACUCCGACUCUGAGUAUGAUAGAAGUCAGUGCACUACAGAACUUUGUCUC	chr7:25949919-25949986(-)	MIPF0000056	mir-148	148a	p@chr7:25990767..25990800,-	XR_158815	43380	45942	95181	72956	39468	34207
hsa-miR-16-1-3p	3p	MIMAT0004489	CCAGUAUUAACUGUGCUGCUGA	CAGUAU	22	Yes	Star_miRNA	canonical_conserved_miRNA	hsa-mir-16-1	MI0000070	GUCAGCAGUGCCUUAGCAGCACGUAAAUAUUGGCGUUAAGAUUCUAAAAUUAUCUCCAGUAUUAACUGUGCUGCUGAAGUAAGGUUGAC	chr13:50048973-50049061(-)	MIPF0000006	mir-15	15a,16-1	p1@DLEU2	NR_002612	0	0	13	1	0	25
hsa-miR-199b-3p	3p	MIMAT0004563	ACAGUAGUCUGCACAUUGGUUA	CAGUAG	22	Yes	Mature_miRNA	canonical_conserved_miRNA	hsa-mir-199b	MI0000282	CCAGAGGACACCUCCACUCCGUCUACCCAGUGUUUAGACUAUCUGUUCAGGACUCCCAAAUUGUACAGUAGUCUGCACAUUGGUUAGGCUGGGCUGGGUUAGACCCUCGG	chr9:128244721-128244830(-)	MIPF0000040	mir-199	199b,3154	p1@MIR3154	curation	5568	6570	59610	28657	6328	5711
hsa-miR-199a-3p	3p	MIMAT0000232	ACAGUAGUCUGCACAUUGGUUA	CAGUAG	22	Yes	Mature_miRNA	canonical_conserved_miRNA	hsa-mir-199a-2	MI0000281	AGGAAGCUUCUGGAGAUCCUGCUCCGUCGCCCCAGUGUUCAGACUACCUGUUCAGGACAAUGCCGUUGUACAGUAGUCUGCACAUUGGUUAGACUGGGCAAGGGAGAGCA	chr1:172144535-172144644(-)	MIPF0000040	mir-199	199a-2,214,3120	p1@DNM3OS	NR_038397	5575	6547	59655	28691	6336	5714
hsa-miR-199a-3p	3p	MIMAT0000232	ACAGUAGUCUGCACAUUGGUUA	CAGUAG	22	Yes	Mature_miRNA	canonical_conserved_miRNA	hsa-mir-199a-1	MI0000242	GCCAACCCAGUGUUCAGACUACCUGUUCAGGAGGCUCUCAAUGUGUACAGUAGUCUGCACAUUGGUUAGGC	chr19:10817426-10817496(-)	MIPF0000040	mir-199	199a-1	p1@MIR199A1	curation	5568	6570	59610	28657	6328	5711
hsa-miR-3934-5p	5p	MIMAT0018349	UCAGGUGUGGAAACUGAGGCAG	CAGGUG	22	Yes	Mature_miRNA	canonical_conserved_miRNA	hsa-mir-3934	MI0016590	CACAGCCCUUCCUGUCCCCAGUUUUCAGGUGUGGAAACUGAGGCAGGAGGCAGUGAAGUAACUUGCUCAGGUUGCACAGCUGGGAAGUGGAGCAGGGAUUUGAAUCC	chr6:33698128-33698234(+)	MIPF0001584	mir-3934	3934	Unknown	Unknown	14	37	34	25	1	8
hsa-miR-125a-3p	3p	MIMAT0004602	ACAGGUGAGGUUCUUGGGAGCC	CAGGUG	22	Yes	Star_miRNA	canonical_conserved_miRNA	hsa-mir-125a	MI0000469	UGCCAGUCUCUAGGUCCCUGAGACCCUUUAACCUGUGAGGACAUCCAGGGUCACAGGUGAGGUUCUUGGGAGCCUGGCGUCUGGCC	chr19:51693254-51693339(+)	MIPF0000033	mir-10	let7e,125a,99b	p@chr19:52192629..52192640,+	curation	60	76	168	56	60	104
hsa-miR-214-3p	3p	MIMAT0000271	ACAGCAGGCACAGACAGGCAGU	CAGCAG	22	Yes	Mature_miRNA	canonical_conserved_miRNA	hsa-mir-214	MI0000290	GGCCUGGCUGGACAGAGUUGUCAUGUGUCUGCCUGUCUACACUUGCUGUGCAGAACAUCCGCUCACCUGUACAGCAGGCACAGACAGGCAGUCACAUGACAACCCAGCCU	chr1:172138798-172138907(-)	MIPF0000062	mir-214	199a-2,214,3120	p1@DNM3OS	NR_038397	85	195	119	170	63	125
hsa-miR-10b-3p	3p	MIMAT0004556	ACAGAUUCGAUUCUAGGGGAAU	CAGAUU	22	Yes	Star_miRNA	canonical_conserved_miRNA	hsa-mir-10b	MI0000267	CCAGAGGUUGUAACGUUGUCUAUAUAUACCCUGUAGAACCGAAUUUGUGUGGUAUCCGUAUAGUCACAGAUUCGAUUCUAGGGGAAUAUAUGGUCGAUGCAAAAACUUCA	chr2:176150303-176150412(+)	MIPF0000033	mir-10	10b	p1@HOXD3	ENST00000432796.2	15	35	70	91	15	32
hsa-miR-216a-3p	3p	MIMAT0022844	UCACAGUGGUCUCUGGGAUUAU	CACAGU	22	Yes	Star_miRNA	canonical_conserved_miRNA	hsa-mir-216a	MI0000292	GAUGGCUGUGAGUUGGCUUAAUCUCAGCUGGCAACUGUGAGAUGUUCAUACAAUCCCUCACAGUGGUCUCUGGGAUUAUGCUAAACAGAGCAAUUUCCUAGCCCUCACGA	chr2:55988950-55989059(-)	MIPF0000054	mir-216	216a,217	p1@MIR216A	ENST00000446139.1	0	18	0	0	0	0
hsa-miR-125b-2-3p	3p	MIMAT0004603	UCACAAGUCAGGCUCUUGGGAC	CACAAG	22	Yes	Star_miRNA	canonical_conserved_miRNA	hsa-mir-125b-2	MI0000470	ACCAGACUUUUCCUAGUCCCUGAGACCCUAACUUGUGAGGUAUUUUAGUAACAUCACAAGUCAGGCUCUUGGGACCUAGGCGGAGGGGA	chr21:16590237-16590325(+)	MIPF0000033	mir-10	125b-2	p1@LINC00478	ENST00000418813.2	404	564	410	407	381	188
hsa-miR-195-3p	3p	MIMAT0004615	CCAAUAUUGGCUGUGCUGCUCC	CAAUAU	22	Yes	Star_miRNA	canonical_conserved_miRNA	hsa-mir-195	MI0000489	AGCUUCCCUGGCUCUAGCAGCACAGAAAUAUUGGCACAGGGAAGCGAGUCUGCCAAUAUUGGCUGUGCUGCUCCAGGCAGGGUGGUG	chr17:7017615-7017701(-)	MIPF0000006	mir-15	195,497	p1@MIR497HG	ENST00000572453.1	12	30	63	61	39	4
hsa-miR-16-2-3p	3p	MIMAT0004518	CCAAUAUUACUGUGCUGCUUUA	CAAUAU	22	Yes	Star_miRNA	canonical_conserved_miRNA	hsa-mir-16-2	MI0000115	GUUCCACUCUAGCAGCACGUAAAUAUUGGCGUAGUGAAAUAUAUAUUAAACACCAAUAUUACUGUGCUGCUUUAGUGUGAC	chr3:160404745-160404825(+)	MIPF0000006	mir-15	16-2,15b	p1@SMC4	ENST00000467468.1	7729	2734	8241	7800	4199	9710
hsa-miR-1323	5p	MIMAT0005795	UCAAAACUGAGGGGCAUUUUCU	CAAAAC	22	NO	Mature_miRNA	canonical_conserved_miRNA	hsa-mir-1323	MI0003786	ACUGAGGUCCUCAAAACUGAGGGGCAUUUUCUGUGGUUUGAAAGGAAAGUGCACCCAGUUUUGGGGAUGUCAA	chr19:53671968-53672040(+)	MIPF0000617	mir-1323	512-1,512-2,498,520e,515-1,519e,520f,515-2,519c,520a,526b,519b,525,523,518f,520b,518b,526a-1,520c,518c,524,517a,519d,521-2,520d,517b,520g,516b-2,526a-2,518e,518a-1,518d,516b-1,518a-2,517c,520h,521-1,522,519a-1,527,516a-1,516a-2,519a-2,1323,1283-1,1283-2	Unknown	Unknown	0	37	7	0	9	1
hsa-miR-92b-3p	3p	MIMAT0003218	UAUUGCACUCGUCCCGGCCUCC	AUUGCA	22	Yes	Mature_miRNA	canonical_conserved_miRNA	hsa-mir-92b	MI0003560	CGGGCCCCGGGCGGGCGGGAGGGACGGGACGCGGUGCAGUGUUGUUUUUUCCCCCGCCAAUAUUGCACUCGUCCCGGCCUCCGGCCCCCCCGGCCC	chr1:155195177-155195272(+)	MIPF0000013	mir-25	92b	p1@MIR92B	DB477162	7006	14294	7965	6508	8370	3177
hsa-miR-92a-3p	3p	MIMAT0000092	UAUUGCACUUGUCCCGGCCUGU	AUUGCA	22	Yes	Mature_miRNA	canonical_conserved_miRNA	hsa-mir-92a-2	MI0000094	UCAUCCCUGGGUGGGGAUUUGUUGCAUUACUUGUGUUCUAUAUAAAGUAUUGCACUUGUCCCGGCCUGUGGAAGA	chrX:134169538-134169612(-)	MIPF0000013	mir-25	19b-2,92a-2,106a,363,18b,20b	p@chrX:133308067..133308078,-	curation	52451	26628	67222	62612	38484	80522
hsa-miR-92a-3p	3p	MIMAT0000092	UAUUGCACUUGUCCCGGCCUGU	AUUGCA	22	Yes	Mature_miRNA	canonical_conserved_miRNA	hsa-mir-92a-1	MI0000093	CUUUCUACACAGGUUGGGAUCGGUUGCAAUGCUGUGUUUCUGUAUGGUAUUGCACUUGUCCCGGCCUGUUGAGUUUGG	chr13:91351314-91351391(+)	MIPF0000013	mir-25	17,18a,19a,19b-1,20a,92a-1	p1@MIR17HG	NR_027349	54949	27852	72850	67182	40468	84168
hsa-miR-363-3p	3p	MIMAT0000707	AAUUGCACGGUAUCCAUCUGUA	AUUGCA	22	Yes	Mature_miRNA	canonical_conserved_miRNA	hsa-mir-363	MI0000764	UGUUGUCGGGUGGAUCACGAUGCAAUUUUGAUGAGUAUCAUAGGAGAAAAAUUGCACGGUAUCCAUCUGUAAACC	chrX:134169378-134169452(-)	MIPF0000138	mir-363	19b-2,92a-2,106a,363,18b,20b	p@chrX:133308067..133308078,-	curation	8559	2584	11769	7209	4177	26366
hsa-miR-32-5p	5p	MIMAT0000090	UAUUGCACAUUACUAAGUUGCA	AUUGCA	22	Yes	Mature_miRNA	canonical_conserved_miRNA	hsa-mir-32	MI0000090	GGAGAUAUUGCACAUUACUAAGUUGCAUGUUGUCACGGCCUCAAUGCAAUUUAGUGUGUGUGAUAUUUUC	chr9:109046229-109046298(-)	MIPF0000069	mir-32	32	p1@C9orf5	NM_032012	572	113	413	695	214	311
hsa-miR-25-3p	3p	MIMAT0000081	CAUUGCACUUGUCUCGGUCUGA	AUUGCA	22	Yes	Mature_miRNA	canonical_conserved_miRNA	hsa-mir-25	MI0000082	GGCCAGUGUUGAGAGGCGGAGACUUGGGCAAUUGCUGGACGCUGCCCUGGGCAUUGCACUUGUCUCGGUCUGACAGUGCCGGCC	chr7:100093560-100093643(-)	MIPF0000013	mir-25	25,93,106b	p1@MCM7	ENST00000489841.1	49123	20198	67115	46365	33822	91194
hsa-miR-299-3p	3p	MIMAT0000687	UAUGUGGGAUGGUAAACCGCUU	AUGUGG	22	Yes	Star_miRNA	canonical_conserved_miRNA	hsa-mir-299	MI0000744	AAGAAAUGGUUUACCGUCCCACAUACAUUUUGAAUAUGUAUGUGGGAUGGUAAACCGCUUCUU	chr14:101023794-101023856(+)	MIPF0000186	mir-299	134,154,299,376c,369,376a-1,377,379,380,381,382,323a,329-1,329-2,409,412,410,376b,485,487a,494,495,496,539,544a,376a-2,487b,411,654,655,656,758,668,1185-2,1185-1,300,541,889,543,1197,1193,323b	p1@MEG3	Gtl2-Dio3	28	43	23	7	10	2
hsa-miR-455-5p	5p	MIMAT0003150	UAUGUGCCUUUGGACUACAUCG	AUGUGC	22	Yes	Star_miRNA	canonical_conserved_miRNA	hsa-mir-455	MI0003513	UCCCUGGCGUGAGGGUAUGUGCCUUUGGACUACAUCGUGGAAGCCAGCACCAUGCAGUCCAUGGGCAUAUACACUUGCCUCAAGGCCUAUGUCAUC	chr9:114209434-114209529(+)	MIPF0000129	mir-455	455	p1@COL27A1	XM_011519139.1	187	220	267	318	222	164
hsa-miR-654-3p	3p	MIMAT0004814	UAUGUCUGCUGACCAUCACCUU	AUGUCU	22	Yes	Mature_miRNA	canonical_conserved_miRNA	hsa-mir-654	MI0003676	GGGUAAGUGGAAAGAUGGUGGGCCGCAGAACAUGUGCUGAGUUCGUGCCAUAUGUCUGCUGACCAUCACCUUUAGAAGCCC	chr14:101040219-101040299(+)	MIPF0000409	mir-654	134,154,299,376c,369,376a-1,377,379,380,381,382,323a,329-1,329-2,409,412,410,376b,485,487a,494,495,496,539,544a,376a-2,487b,411,654,655,656,758,668,1185-2,1185-1,300,541,889,543,1197,1193,323b	p1@MEG3	Gtl2-Dio3	300	532	1290	969	627	266
hsa-miR-411-3p	3p	MIMAT0004813	UAUGUAACACGGUCCACUAACC	AUGUAA	22	Yes	Star_miRNA	canonical_conserved_miRNA	hsa-mir-411	MI0003675	UGGUACUUGGAGAGAUAGUAGACCGUAUAGCGUACGCUUUAUCUGUGACGUAUGUAACACGGUCCACUAACCCUCAGUAUCAAAUCCAUCCCCGAG	chr14:101023325-101023420(+)	MIPF0000126	mir-379	134,154,299,376c,369,376a-1,377,379,380,381,382,323a,329-1,329-2,409,412,410,376b,485,487a,494,495,496,539,544a,376a-2,487b,411,654,655,656,758,668,1185-2,1185-1,300,541,889,543,1197,1193,323b	p1@MEG3	Gtl2-Dio3	41	42	70	86	111	12
hsa-miR-379-3p	3p	MIMAT0004690	UAUGUAACAUGGUCCACUAACU	AUGUAA	22	Yes	Star_miRNA	canonical_conserved_miRNA	hsa-mir-379	MI0000787	AGAGAUGGUAGACUAUGGAACGUAGGCGUUAUGAUUUCUGACCUAUGUAACAUGGUCCACUAACUCU	chr14:101022066-101022132(+)	MIPF0000126	mir-379	134,154,299,376c,369,376a-1,377,379,380,381,382,323a,329-1,329-2,409,412,410,376b,485,487a,494,495,496,539,544a,376a-2,487b,411,654,655,656,758,668,1185-2,1185-1,300,541,889,543,1197,1193,323b	p1@MEG3	Gtl2-Dio3	28	74	95	83	46	16
hsa-miR-183-5p	5p	MIMAT0000261	UAUGGCACUGGUAGAAUUCACU	AUGGCA	22	Yes	Mature_miRNA	canonical_conserved_miRNA	hsa-mir-183	MI0000273	CCGCAGAGUGUGACUCCUGUUCUGUGUAUGGCACUGGUAGAAUUCACUGUGAACAGUCUCAGUCAGUGAAUUACCGAAGGGCCAUAAACAGAGCAGAGACAGAUCCACGA	chr7:129774905-129775014(-)	MIPF0000066	mir-183	96,182,183	p@chr7:129420052..129420074,-	curation	3563	2207	4460	3455	1572	5535
hsa-miR-3146	5p	MIMAT0015018	CAUGCUAGGAUAGAAAGAAUGG	AUGCUA	22	NO	Mature_miRNA	canonical_conserved_miRNA	hsa-mir-3146	MI0014172	GCUAAGUCCCUUCUUUCUAUCCUAGUAUAACUUGAAGAAUUCAAAUAGUCAUGCUAGGAUAGAAAGAAUGGGACUUGGC	chr7:19705358-19705436(-)	MIPF0001626	mir-3146	3146	p1@TWISTNB	NM_001002926	0	0	0	17	10	4
hsa-miR-532-5p	5p	MIMAT0002888	CAUGCCUUGAGUGUAGGACCGU	AUGCCU	22	Yes	Mature_miRNA	canonical_conserved_miRNA	hsa-mir-532	MI0003205	CGACUUGCUUUCUCUCCUCCAUGCCUUGAGUGUAGGACCGUUGGCAUCUUAAUUACCCUCCCACACCCAAGGCUUGCAGAAGAGCGAGCCU	chrX:50003148-50003238(+)	MIPF0000113	mir-188	188,362,500a,501,502,532,660,500b	p1@CLCN5	ENST00000376091.3	2716	1830	4748	3352	1848	6601
hsa-miR-502-3p	3p	MIMAT0004775	AAUGCACCUGGGCAAGGAUUCA	AUGCAC	22	Yes	Mature_miRNA	canonical_conserved_miRNA	hsa-mir-502	MI0003186	UGCUCCCCCUCUCUAAUCCUUGCUAUCUGGGUGCUAGUGCUGGCUCAAUGCAAUGCACCUGGGCAAGGAUUCAGAGAGGGGGAGCU	chrX:50014598-50014683(+)	MIPF0000139	mir-500	188,362,500a,501,502,532,660,500b	p1@CLCN5	ENST00000376091.3	496	275	1028	556	288	1532
hsa-miR-501-3p	3p	MIMAT0004774	AAUGCACCCGGGCAAGGAUUCU	AUGCAC	22	Yes	Mature_miRNA	canonical_conserved_miRNA	hsa-mir-501	MI0003185	GCUCUUCCUCUCUAAUCCUUUGUCCCUGGGUGAGAGUGCUUUCUGAAUGCAAUGCACCCGGGCAAGGAUUCUGAGAGGGUGAGC	chrX:50009722-50009805(+)	MIPF0000139	mir-500	188,362,500a,501,502,532,660,500b	p1@CLCN5	ENST00000376091.3	530	388	1502	946	449	1816
hsa-miR-141-5p	5p	MIMAT0004598	CAUCUUCCAGUACAGUGUUGGA	AUCUUC	22	Yes	Star_miRNA	canonical_conserved_miRNA	hsa-mir-141	MI0000457	CGGCCGGCCCUGGGUCCAUCUUCCAGUACAGUGUUGGAUGGUCUAAUUGUGAAGCUCCUAACACUGUCUGGUAAAGAUGGCUCCCGGGUGGGUUC	chr12:6964097-6964191(+)	MIPF0000019	mir-8	141,200c	p1@ENST00000537269	ENST00000607161.1	0	59	0	0	0	0
hsa-miR-200b-5p	5p	MIMAT0004571	CAUCUUACUGGGCAGCAUUGGA	AUCUUA	22	Yes	Star_miRNA	canonical_conserved_miRNA	hsa-mir-200b	MI0000342	CCAGCUCGGGCAGCCGUGGCCAUCUUACUGGGCAGCAUUGGAUGGAGUCAGGUCUCUAAUACUGCCUGGUAAUGAUGACGGCGGAGCCCUGCACG	chr1:1167104-1167198(+)	MIPF0000019	mir-8	200b,200a,429	p@chr1:1098252..1098265,+	curation	14	0	0	21	13	15
hsa-miR-200a-5p	5p	MIMAT0001620	CAUCUUACCGGACAGUGCUGGA	AUCUUA	22	Yes	Star_miRNA	canonical_conserved_miRNA	hsa-mir-200a	MI0000737	CCGGGCCCCUGUGAGCAUCUUACCGGACAGUGCUGGAUUUCCCAGCUUGACUCUAACACUGUCUGGUAACGAUGUUCAAAGGUGACCCGC	chr1:1167863-1167952(+)	MIPF0000019	mir-8	200b,200a,429	p@chr1:1098252..1098265,+	curation	29	102	39	33	34	26
hsa-miR-3200-5p	5p	MIMAT0017392	AAUCUGAGAAGGCGCACAAGGU	AUCUGA	22	Yes	Star_miRNA	canonical_conserved_miRNA	hsa-mir-3200	MI0014249	GGUGGUCGAGGGAAUCUGAGAAGGCGCACAAGGUUUGUGUCCAAUACAGUCCACACCUUGCGCUACUCAGGUCUGCUCGUGCCCU	chr22:30731557-30731641(+)	MIPF0001441	mir-3200	3200	p3@OSBP2	ENST00000382310.3	116	43	89	72	61	234
hsa-miR-487b-3p	3p	MIMAT0003180	AAUCGUACAGGGUCAUCCACUU	AUCGUA	22	NO	Mature_miRNA	canonical_conserved_miRNA	hsa-mir-487b	MI0003530	UUGGUACUUGGAGAGUGGUUAUCCCUGUCCUGUUCGUUUUGCUCAUGUCGAAUCGUACAGGGUCAUCCACUUUUUCAGUAUCAA	chr14:101046455-101046538(+)	MIPF0000018	mir-154	134,154,299,376c,369,376a-1,377,379,380,381,382,323a,329-1,329-2,409,412,410,376b,485,487a,494,495,496,539,544a,376a-2,487b,411,654,655,656,758,668,1185-2,1185-1,300,541,889,543,1197,1193,323b	p1@MEG3	Gtl2-Dio3	198	621	536	347	427	117
hsa-miR-501-5p	5p	MIMAT0002872	AAUCCUUUGUCCCUGGGUGAGA	AUCCUU	22	Yes	Star_miRNA	canonical_conserved_miRNA	hsa-mir-501	MI0003185	GCUCUUCCUCUCUAAUCCUUUGUCCCUGGGUGAGAGUGCUUUCUGAAUGCAAUGCACCCGGGCAAGGAUUCUGAGAGGGUGAGC	chrX:50009722-50009805(+)	MIPF0000139	mir-500	188,362,500a,501,502,532,660,500b	p1@CLCN5	ENST00000376091.3	35	13	58	13	9	47
hsa-miR-136-3p	3p	MIMAT0004606	CAUCAUCGUCUCAAAUGAGUCU	AUCAUC	22	Yes	Mature_miRNA	canonical_conserved_miRNA	hsa-mir-136	MI0000475	UGAGCCCUCGGAGGACUCCAUUUGUUUUGAUGAUGGAUUCUUAUGCUCCAUCAUCGUCUCAAAUGAGUCUUCAGAGGGUUCU	chr14:100884702-100884783(+)	MIPF0000099	mir-136	127,136,337,431,433,493,432,665	p1@MEG3	Gtl2-Dio3	59	130	340	67	123	76
hsa-miR-487a-3p	3p	MIMAT0002178	AAUCAUACAGGGACAUCCAGUU	AUCAUA	22	Yes	Mature_miRNA	canonical_conserved_miRNA	hsa-mir-487a	MI0002471	GGUACUUGAAGAGUGGUUAUCCCUGCUGUGUUCGCUUAAUUUAUGACGAAUCAUACAGGGACAUCCAGUUUUUCAGUAUC	chr14:101052446-101052525(+)	MIPF0000018	mir-154	134,154,299,376c,369,376a-1,377,379,380,381,382,323a,329-1,329-2,409,412,410,376b,485,487a,494,495,496,539,544a,376a-2,487b,411,654,655,656,758,668,1185-2,1185-1,300,541,889,543,1197,1193,323b	p1@MEG3	Gtl2-Dio3	22	0	3	23	23	11
hsa-miR-154-3p	3p	MIMAT0000453	AAUCAUACACGGUUGACCUAUU	AUCAUA	22	Yes	Mature_miRNA	canonical_conserved_miRNA	hsa-mir-154	MI0000480	GUGGUACUUGAAGAUAGGUUAUCCGUGUUGCCUUCGCUUUAUUUGUGACGAAUCAUACACGGUUGACCUAUUUUUCAGUACCAA	chr14:101059755-101059838(+)	MIPF0000018	mir-154	134,154,299,376c,369,376a-1,377,379,380,381,382,323a,329-1,329-2,409,412,410,376b,485,487a,494,495,496,539,544a,376a-2,487b,411,654,655,656,758,668,1185-2,1185-1,300,541,889,543,1197,1193,323b	p1@MEG3	Gtl2-Dio3	0	36	13	18	17	1
hsa-miR-381-3p	3p	MIMAT0000736	UAUACAAGGGCAAGCUCUCUGU	AUACAA	22	Yes	Mature_miRNA	canonical_conserved_miRNA	hsa-mir-381	MI0000789	UACUUAAAGCGAGGUUGCCCUUUGUAUAUUCGGUUUAUUGACAUGGAAUAUACAAGGGCAAGCUCUCUGUGAGUA	chr14:101045920-101045994(+)	MIPF0000018	mir-154	134,154,299,376c,369,376a-1,377,379,380,381,382,323a,329-1,329-2,409,412,410,376b,485,487a,494,495,496,539,544a,376a-2,487b,411,654,655,656,758,668,1185-2,1185-1,300,541,889,543,1197,1193,323b	p1@MEG3	Gtl2-Dio3	950	1391	3648	1585	801	775
hsa-miR-148b-5p	5p	MIMAT0004699	AAGUUCUGUUAUACACUCAGGC	AGUUCU	22	Yes	Star_miRNA	canonical_conserved_miRNA	hsa-mir-148b	MI0000811	CAAGCACGAUUAGCAUUUGAGGUGAAGUUCUGUUAUACACUCAGGCUGUGGCUCUCUGAAAGUCAGUGCAUCACAGAACUUUGUCUCGAAAGCUUUCUA	chr12:54337216-54337314(+)	MIPF0000056	mir-148	148b	p1@COPZ1	ENST00000551412.1	88	21	119	100	30	144
hsa-miR-140-5p	5p	MIMAT0000431	CAGUGGUUUUACCCUAUGGUAG	AGUGGU	22	Yes	Star_miRNA	canonical_conserved_miRNA	hsa-mir-140	MI0000456	UGUGUCUCUCUCUGUGUCCUGCCAGUGGUUUUACCCUAUGGUAGGUUACGUCAUGCUGUUCUACCACAGGGUAGAACCACGGACAGGAUACCGGGGCACC	chr16:69933081-69933180(+)	MIPF0000085	mir-140	140	p1@WWP2	ENST00000359154.2	293	284	567	562	127	176
hsa-miR-130b-3p	3p	MIMAT0000691	CAGUGCAAUGAUGAAAGGGCAU	AGUGCA	22	Yes	Mature_miRNA	canonical_conserved_miRNA	hsa-mir-130b	MI0000748	GGCCUGCCCGACACUCUUUCCCUGUUGCACUACUAUAGGCCGCUGGGAAGCAGUGCAAUGAUGAAAGGGCAUCGGUCAGGUC	chr22:21653304-21653385(+)	MIPF0000034	mir-130	130b,301b	p3@PPIL2	ENST00000498589.1	140	140	784	421	126	607
hsa-miR-130a-3p	3p	MIMAT0000425	CAGUGCAAUGUUAAAAGGGCAU	AGUGCA	22	Yes	Mature_miRNA	canonical_conserved_miRNA	hsa-mir-130a	MI0000448	UGCUGCUGGCCAGAGCUCUUUUCACAUUGUGCUACUGUCUGCACCUGUCACUAGCAGUGCAAUGUUAAAAGGGCAUUGGCCGUGUAGUG	chr11:57641198-57641286(+)	MIPF0000034	mir-130	130a	p1@ENST00000530595,p1@uc001nkt.1	ENST00000530595.1	180	34	569	319	115	382
hsa-miR-624-5p	5p	MIMAT0003293	UAGUACCAGUACCUUGUGUUCA	AGUACC	22	Yes	Mature_miRNA	canonical_conserved_miRNA	hsa-mir-624	MI0003638	AAUGCUGUUUCAAGGUAGUACCAGUACCUUGUGUUCAGUGGAACCAAGGUAAACACAAGGUAUUGGUAUUACCUUGAGAUAGCAUUACACCUAAGUG	chr14:31014646-31014742(-)	MIPF0000523	mir-624	624	p1@STRN3	ENST00000357479.5	42	11	9	5	22	48
hsa-miR-154-5p	5p	MIMAT0000452	UAGGUUAUCCGUGUUGCCUUCG	AGGUUA	22	Yes	Mature_miRNA	canonical_conserved_miRNA	hsa-mir-154	MI0000480	GUGGUACUUGAAGAUAGGUUAUCCGUGUUGCCUUCGCUUUAUUUGUGACGAAUCAUACACGGUUGACCUAUUUUUCAGUACCAA	chr14:101059755-101059838(+)	MIPF0000018	mir-154	134,154,299,376c,369,376a-1,377,379,380,381,382,323a,329-1,329-2,409,412,410,376b,485,487a,494,495,496,539,544a,376a-2,487b,411,654,655,656,758,668,1185-2,1185-1,300,541,889,543,1197,1193,323b	p1@MEG3	Gtl2-Dio3	7	0	1	24	19	11
hsa-miR-431-3p	3p	MIMAT0004757	CAGGUCGUCUUGCAGGGCUUCU	AGGUCG	22	Yes	Star_miRNA	canonical_conserved_miRNA	hsa-mir-431	MI0001721	UCCUGCUUGUCCUGCGAGGUGUCUUGCAGGCCGUCAUGCAGGCCACACUGACGGUAACGUUGCAGGUCGUCUUGCAGGGCUUCUCGCAAGACGACAUCCUCAUCACCAACGACG	chr14:100881007-100881120(+)	MIPF0000142	mir-431	127,136,337,431,433,493,432,665	p1@MEG3	Gtl2-Dio3	57	113	46	30	25	4
hsa-miR-370-5p	5p	MIMAT0026483	CAGGUCACGUCUCUGCAGUUAC	AGGUCA	22	Yes	Star_miRNA	canonical_conserved_miRNA	hsa-mir-370	MI0000778	AGACAGAGAAGCCAGGUCACGUCUCUGCAGUUACACAGCUCACGAGUGCCUGCUGGGGUGGAACCUGGUCUGUCU	chr14:100911139-100911213(+)	MIPF0000167	mir-370	370	p1@MEG3	Gtl2-Dio3	18	26	18	4	0	0
hsa-miR-196b-5p	5p	MIMAT0001080	UAGGUAGUUUCCUGUUGUUGGG	AGGUAG	22	Yes	Mature_miRNA	canonical_conserved_miRNA	hsa-mir-196b	MI0001150	ACUGGUCGGUGAUUUAGGUAGUUUCCUGUUGUUGGGAUCCACCUUUCUCUCGACAGCACGACACUGCCUUCAUUACUUCAGUUG	chr7:27169480-27169563(-)	MIPF0000031	mir-196	196b	p1@ENST00000470747	ENST00000470747.4	134	99	180	315	53	152
hsa-miR-196a-5p	5p	MIMAT0000226	UAGGUAGUUUCAUGUUGUUGGG	AGGUAG	22	Yes	Mature_miRNA	canonical_conserved_miRNA	hsa-mir-196a-1	MI0000238	GUGAAUUAGGUAGUUUCAUGUUGUUGGGCCUGGGUUUCUGAACACAACAACAUUAAACCACCCGAUUCAC	chr17:48632490-48632559(-)	MIPF0000031	mir-196	196a-1	p1@ENST00000433510	curation	7	98	52	58	4	11
hsa-miR-196a-5p	5p	MIMAT0000226	UAGGUAGUUUCAUGUUGUUGGG	AGGUAG	22	Yes	Mature_miRNA	canonical_conserved_miRNA	hsa-mir-196a-2	MI0000279	UGCUCGCUCAGCUGAUCUGUGGCUUAGGUAGUUUCAUGUUGUUGGGAUUGAGUUUUGAACUCGGCAACAAGAAACUGCCUGAGUUACAUCAGUCGGUUUUCGUCGAGGGC	chr12:53991738-53991847(+)	MIPF0000031	mir-196	196a-2	p3@HOXC10	ENST00000513209.1	7	124	57	58	3	10
hsa-miR-296-3p	3p	MIMAT0004679	GAGGGUUGGGUGGAGGCUCUCC	AGGGUU	22	Yes	Star_miRNA	canonical_conserved_miRNA	hsa-mir-296	MI0000747	AGGACCCUUCCAGAGGGCCCCCCCUCAAUCCUGUUGUGCCUAAUUCAGAGGGUUGGGUGGAGGCUCUCCUGAAGGGCUCU	chr20:58817615-58817694(-)	MIPF0000159	mir-296	296,298	p1@GNAS-AS1	curation	95	220	677	516	177	195
hsa-miR-28-5p	5p	MIMAT0000085	AAGGAGCUCACAGUCUAUUGAG	AGGAGC	22	Yes	Star_miRNA	canonical_conserved_miRNA	hsa-mir-28	MI0000086	GGUCCUUGCCCUCAAGGAGCUCACAGUCUAUUGAGUUACCUUUCUGACUUUCCCACUAGAUUGUGAGCUCCUGGAGGGCAGGCACU	chr3:188688781-188688866(+)	MIPF0000057	mir-28	28	p1@LPP	NM_001167672	168	254	767	577	176	67
hsa-miR-21-5p	5p	MIMAT0000076	UAGCUUAUCAGACUGAUGUUGA	AGCUUA	22	Yes	Mature_miRNA	canonical_conserved_miRNA	hsa-mir-21	MI0000077	UGUCGGGUAGCUUAUCAGACUGAUGUUGACUGUUGAAUCUCAUGGCAACACCAGUCGAUGGGCUGUCUGACA	chr17:59841266-59841337(+)	MIPF0000060	mir-21	21	p1@AK310806	ENST00000592790.1	40556	51327	192525	94400	36302	30401
hsa-miR-22-3p	3p	MIMAT0000077	AAGCUGCCAGUUGAAGAACUGU	AGCUGC	22	Yes	Mature_miRNA	canonical_conserved_miRNA	hsa-mir-22	MI0000078	GGCUGAGCCGCAGUAGUUCUUCAGUGGCAAGCUUUAUGUCCUGACCCAGCUAAAGCUGCCAGUUGAAGAACUGUUGCCCUCUGCC	chr17:1713903-1713987(-)	MIPF0000053	mir-22	22	p1@MIR22HG	ENST00000609442.1	41454	14790	131376	38553	15208	143651
hsa-miR-129-2-3p	3p	MIMAT0004605	AAGCCCUUACCCCAAAAAGCAU	AGCCCU	22	Yes	Star_miRNA	canonical_conserved_miRNA	hsa-mir-129-2	MI0000473	UGCCCUUCGCGAAUCUUUUUGCGGUCUGGGCUUGCUGUACAUAACUCAAUAGCCGGAAGCCCUUACCCCAAAAAGCAUUUGCGGAGGGCG	chr11:43581394-43581483(+)	MIPF0000073	mir-129	129-2	p1@MIR129-2	ENST00000533358.1	561	1174	674	364	625	254
hsa-miR-129-1-3p	3p	MIMAT0004548	AAGCCCUUACCCCAAAAAGUAU	AGCCCU	22	Yes	Star_miRNA	canonical_conserved_miRNA	hsa-mir-129-1	MI0000252	GGAUCUUUUUGCGGUCUGGGCUUGCUGUUCCUCUCAACAGUAGUCAGGAAGCCCUUACCCCAAAAAGUAUCU	chr7:128207872-128207943(+)	MIPF0000073	mir-129	129-1	p@chr7:127807707..127807735,+	curation	224	398	392	195	369	104
hsa-miR-424-5p	5p	MIMAT0001341	CAGCAGCAAUUCAUGUUUUGAA	AGCAGC	22	Yes	Mature_miRNA	canonical_conserved_miRNA	hsa-mir-424	MI0001446	CGAGGGGAUACAGCAGCAAUUCAUGUUUUGAAGUGUUCUAAAUGGUUCAAAACGUGAGGCGCUGCUAUACCCCCUCGUGGGGAAGGUAGAAGGUGGGG	chrX:134546614-134546711(-)	MIPF0000164	mir-322	424,450a-1,450a-2,503,542,450b	p@chrX:133683665..133683681,-	curation	109	0	161	66	7	33
hsa-miR-16-5p	5p	MIMAT0000069	UAGCAGCACGUAAAUAUUGGCG	AGCAGC	22	Yes	Mature_miRNA	canonical_conserved_miRNA	hsa-mir-16-1	MI0000070	GUCAGCAGUGCCUUAGCAGCACGUAAAUAUUGGCGUUAAGAUUCUAAAAUUAUCUCCAGUAUUAACUGUGCUGCUGAAGUAAGGUUGAC	chr13:50048973-50049061(-)	MIPF0000006	mir-15	15a,16-1	p1@DLEU2	NR_002612	22984	5457	12983	18003	8404	22799
hsa-miR-16-5p	5p	MIMAT0000069	UAGCAGCACGUAAAUAUUGGCG	AGCAGC	22	Yes	Mature_miRNA	canonical_conserved_miRNA	hsa-mir-16-2	MI0000115	GUUCCACUCUAGCAGCACGUAAAUAUUGGCGUAGUGAAAUAUAUAUUAAACACCAAUAUUACUGUGCUGCUUUAGUGUGAC	chr3:160404745-160404825(+)	MIPF0000006	mir-15	16-2,15b	p1@SMC4	ENST00000467468.1	23058	5457	12961	17972	8404	22822
hsa-miR-15b-5p	5p	MIMAT0000417	UAGCAGCACAUCAUGGUUUACA	AGCAGC	22	Yes	Mature_miRNA	canonical_conserved_miRNA	hsa-mir-15b	MI0000438	UUGAGGCCUUAAAGUACUGUAGCAGCACAUCAUGGUUUACAUGCUACAGUCAAGAUGCGAAUCAUUAUUUGCUGCUCUAGAAAUUUAAGGAAAUUCAU	chr3:160404588-160404685(+)	MIPF0000006	mir-15	16-2,15b	p1@SMC4	ENST00000467468.1	3572	626	3417	2319	1070	3774
hsa-miR-15a-5p	5p	MIMAT0000068	UAGCAGCACAUAAUGGUUUGUG	AGCAGC	22	Yes	Mature_miRNA	canonical_conserved_miRNA	hsa-mir-15a	MI0000069	CCUUGGAGUAAAGUAGCAGCACAUAAUGGUUUGUGGAUUUUGAAAAGGUGCAGGCCAUAUUGUGCUGCCUCAAAAAUACAAGG	chr13:50049119-50049201(-)	MIPF0000006	mir-15	15a,16-1	p1@DLEU2	NR_002612	1397	308	613	980	422	1040
hsa-miR-29c-3p	3p	MIMAT0000681	UAGCACCAUUUGAAAUCGGUUA	AGCACC	22	Yes	Mature_miRNA	canonical_conserved_miRNA	hsa-mir-29c	MI0000735	AUCUCUUACACAGGCUGACCGAUUUCUCCUGGUGUUCAGAGUCUGUUUUUGUCUAGCACCAUUUGAAAUCGGUUAUGAUGUAGGGGGA	chr1:207801852-207801939(-)	MIPF0000009	mir-29	29b-2,29c	p1@C1orf132	ENST00000608023.1	287	96	225	237	123	140
hsa-miR-29a-3p	3p	MIMAT0000086	UAGCACCAUCUGAAAUCGGUUA	AGCACC	22	Yes	Mature_miRNA	canonical_conserved_miRNA	hsa-mir-29a	MI0000087	AUGACUGAUUUCUUUUGGUGUUCAGAGUCAAUAUAAUUUUCUAGCACCAUCUGAAAUCGGUUAU	chr7:130876747-130876810(-)	MIPF0000009	mir-29	29a,29b-1	p@chr7:130597585..130597624,-	ENST00000432045.2	3462	4669	4786	3756	3806	1880
hsa-miR-576-3p	3p	MIMAT0004796	AAGAUGUGGAAAAAUUGGAAUC	AGAUGU	22	Yes	Star_miRNA	canonical_conserved_miRNA	hsa-mir-576	MI0003583	UACAAUCCAACGAGGAUUCUAAUUUCUCCACGUCUUUGGUAAUAAGGUUUGGCAAAGAUGUGGAAAAAUUGGAAUCCUCAUUCGAUUGGUUAUAACCA	chr4:109488698-109488795(+)	MIPF0000493	mir-576	576	p1@SEC24B	NM_006323	2159	2083	5414	3501	2400	5536
hsa-miR-483-5p	5p	MIMAT0004761	AAGACGGGAGGAAAGAAGGGAG	AGACGG	22	Yes	Mature_miRNA	canonical_conserved_miRNA	hsa-mir-483	MI0002467	GAGGGGGAAGACGGGAGGAAAGAAGGGAGUGGUUCCAUCACGCCUCCUCACUCCUCUCCUCCCGUCUUCUCCUCUC	chr11:2134134-2134209(-)	MIPF0000180	mir-483	483	p1@IGF2	ENST00000416167.2	1172	1730	1907	3074	1453	706
hsa-miR-452-5p	5p	MIMAT0001635	AACUGUUUGCAGAGGAAACUGA	ACUGUU	22	Yes	Mature_miRNA	canonical_conserved_miRNA	hsa-mir-452	MI0001733	GCUAAGCACUUACAACUGUUUGCAGAGGAAACUGAGACUUUGUAACUAUGUCUCAGUCUCAUCUGCAAAGAAGUAAGUGCUUUGC	chrX:151959628-151959712(-)	MIPF0000287	mir-452	224,452	p1@GABRE	NM_004961	335	231	1889	1633	85	265
hsa-miR-193b-3p	3p	MIMAT0002819	AACUGGCCCUCAAAGUCCCGCU	ACUGGC	22	Yes	Mature_miRNA	canonical_conserved_miRNA	hsa-mir-193b	MI0003137	GUGGUCUCAGAAUCGGGGUUUUGAGGGCGAGAUGAGUUUAUGUUUUAUCCAACUGGCCCUCAAAGUCCCGCUUUUGGGGUCAU	chr16:14303967-14304049(+)	MIPF0000082	mir-193	365a,193b	p@chr16:14396121..14396145,+	XR_109259	46	106	208	129	59	95
hsa-miR-193a-3p	3p	MIMAT0000459	AACUGGCCUACAAAGUCCCAGU	ACUGGC	22	Yes	Star_miRNA	canonical_conserved_miRNA	hsa-mir-193a	MI0000487	CGAGGAUGGGAGCUGAGGGCUGGGUCUUUGCGGGCGAGAUGAGGGUGUCGGAUCAACUGGCCUACAAAGUCCCAGUUCUCGGCCCCCG	chr17:31559996-31560083(+)	MIPF0000082	mir-193	193a	p@chr17:29886228..29886248,+	curation	0	0	41	25	0	57
hsa-miR-28-3p	3p	MIMAT0004502	CACUAGAUUGUGAGCUCCUGGA	ACUAGA	22	Yes	Mature_miRNA	canonical_conserved_miRNA	hsa-mir-28	MI0000086	GGUCCUUGCCCUCAAGGAGCUCACAGUCUAUUGAGUUACCUUUCUGACUUUCCCACUAGAUUGUGAGCUCCUGGAGGGCAGGCACU	chr3:188688781-188688866(+)	MIPF0000057	mir-28	28	p1@LPP	NM_001167672	1604	1625	14770	3202	1078	2441
hsa-miR-598-3p	3p	MIMAT0003266	UACGUCAUCGUUGUCAUCGUCA	ACGUCA	22	Yes	Mature_miRNA	canonical_conserved_miRNA	hsa-mir-598	MI0003610	GCUUGAUGAUGCUGCUGAUGCUGGCGGUGAUCCCGAUGGUGUGAGCUGGAAAUGGGGUGCUACGUCAUCGUUGUCAUCGUCAUCAUCAUCAUCCGAG	chr8:11035206-11035302(-)	MIPF0000393	mir-598	598	p1@XKR6	NM_173683	241	195	464	156	156	138
hsa-miR-1277-3p	3p	MIMAT0005933	UACGUAGAUAUAUAUGUAUUUU	ACGUAG	22	Yes	Star_miRNA	canonical_conserved_miRNA	hsa-mir-1277	MI0006419	ACCUCCCAAAUAUAUAUAUAUAUGUACGUAUGUGUAUAUAAAUGUAUACGUAGAUAUAUAUGUAUUUUUGGUGGGUUU	chrX:118386394-118386471(+)	MIPF0001937	mir-1277	1277	p1@WDR44	ENST00000371825.3	41	0	5	7	0	0
hsa-miR-433-5p	5p	MIMAT0026554	UACGGUGAGCCUGUCAUUAUUC	ACGGUG	22	Yes	Star_miRNA	canonical_conserved_miRNA	hsa-mir-433	MI0001723	CCGGGGAGAAGUACGGUGAGCCUGUCAUUAUUCAGAGAGGCUAGAUCCUCUGUGUUGAGAAGGAUCAUGAUGGGCUCCUCGGUGUUCUCCAGG	chr14:100881886-100881978(+)	MIPF0000177	mir-433	127,136,337,431,433,493,432,665	p1@MEG3	Gtl2-Dio3	0	0	0	0	13	5
hsa-miR-574-3p	3p	MIMAT0003239	CACGCUCAUGCACACACCCACA	ACGCUC	22	Yes	Mature_miRNA	canonical_conserved_miRNA	hsa-mir-574	MI0003581	GGGACCUGCGUGGGUGCGGGCGUGUGAGUGUGUGUGUGUGAGUGUGUGUCGCUCCGGGUCCACGCUCAUGCACACACCCACACGCCCACACUCAGG	chr4:38868032-38868127(+)	MIPF0000419	mir-574	574	p1@FAM114A1	ENST00000358869.2	176	253	549	245	324	180
hsa-miR-3200-3p	3p	MIMAT0015085	CACCUUGCGCUACUCAGGUCUG	ACCUUG	22	Yes	Mature_miRNA	canonical_conserved_miRNA	hsa-mir-3200	MI0014249	GGUGGUCGAGGGAAUCUGAGAAGGCGCACAAGGUUUGUGUCCAAUACAGUCCACACCUUGCGCUACUCAGGUCUGCUCGUGCCCU	chr22:30731557-30731641(+)	MIPF0001441	mir-3200	3200	p3@OSBP2	ENST00000382310.3	152	169	128	126	151	72
hsa-miR-99b-5p	5p	MIMAT0000689	CACCCGUAGAACCGACCUUGCG	ACCCGU	22	Yes	Mature_miRNA	canonical_conserved_miRNA	hsa-mir-99b	MI0000746	GGCACCCACCCGUAGAACCGACCUUGCGGGGCCUUCGCCGCACACAAGCUCGUGUCUGUGGGUCCGUGUC	chr19:51692612-51692681(+)	MIPF0000033	mir-10	let7e,125a,99b	p@chr19:52192629..52192640,+	curation	7083	13543	15215	9185	8982	4190
hsa-miR-99a-5p	5p	MIMAT0000097	AACCCGUAGAUCCGAUCUUGUG	ACCCGU	22	Yes	Mature_miRNA	canonical_conserved_miRNA	hsa-mir-99a	MI0000101	CCCAUUGGCAUAAACCCGUAGAUCCGAUCUUGUGGUGAAGUGGACCGCACAAGCUCGCUUCUAUGGGUCUGUGUCAGUGUG	chr21:16539089-16539169(+)	MIPF0000033	mir-10	let7c,99a	p1@LINC00478	ENST00000418813.2	46594	70562	77940	46005	47426	29367
hsa-miR-100-5p	5p	MIMAT0000098	AACCCGUAGAUCCGAACUUGUG	ACCCGU	22	Yes	Mature_miRNA	canonical_conserved_miRNA	hsa-mir-100	MI0000102	CCUGUUGCCACAAACCCGUAGAUCCGAACUUGUGGUAUUAGUCCGCACAAGCUUGUAUCUAUAGGUAUGUGUCUGUUAGG	chr11:122152229-122152308(-)	MIPF0000033	mir-10	let7a-2,100,10526	p2@ENST00000533109	NR_024430	12448	24957	19291	12092	15678	7601
hsa-miR-660-5p	5p	MIMAT0003338	UACCCAUUGCAUAUCGGAGUUG	ACCCAU	22	Yes	Mature_miRNA	canonical_conserved_miRNA	hsa-mir-660	MI0003684	CUGCUCCUUCUCCCAUACCCAUUGCAUAUCGGAGUUGUGAAUUCUCAAAACACCUCCUGUGUGCAUGGAUUACAGGAGGGUGAGCCUUGUCAUCGUG	chrX:50013241-50013337(+)	MIPF0000113	mir-188	188,362,500a,501,502,532,660,500b	p1@CLCN5	ENST00000376091.3	311	176	280	216	192	279
hsa-miR-1912-3p	3p	MIMAT0007887	UACCCAGAGCAUGCAGUGUGAA	ACCCAG	22	Yes	Mature_miRNA	canonical_conserved_miRNA	hsa-mir-1912	MI0008333	CUCUAGGAUGUGCUCAUUGCAUGGGCUGUGUAUAGUAUUAUUCAAUACCCAGAGCAUGCAGUGUGAACAUAAUAGAGAUU	chrX:114651544-114651623(+)	MIPF0000768	mir-1912	1264,1912	p1@HTR2C	ENST00000371950.3	0	23	0	0	0	0
hsa-miR-181c-3p	3p	MIMAT0004559	AACCAUCGACCGUUGAGUGGAC	ACCAUC	22	Yes	Star_miRNA	canonical_conserved_miRNA	hsa-mir-181c	MI0000271	CGGAAAAUUUGCCAAGGGUUUGGGGGAACAUUCAACCUGUCGGUGAGUUUGGGCAGCUCAGGCAAACCAUCGACCGUUGAGUGGACCCUGAGGCCUGGAAUUGCCAUCCU	chr19:13874699-13874808(+)	MIPF0000007	mir-181	181c,181d	p@chr19:13976011..13976059,+	ENST00000591161.1	61	60	210	150	30	61
hsa-miR-181c-5p	5p	MIMAT0000258	AACAUUCAACCUGUCGGUGAGU	ACAUUC	22	Yes	Mature_miRNA	canonical_conserved_miRNA	hsa-mir-181c	MI0000271	CGGAAAAUUUGCCAAGGGUUUGGGGGAACAUUCAACCUGUCGGUGAGUUUGGGCAGCUCAGGCAAACCAUCGACCGUUGAGUGGACCCUGAGGCCUGGAAUUGCCAUCCU	chr19:13874699-13874808(+)	MIPF0000007	mir-181	181c,181d	p@chr19:13976011..13976059,+	ENST00000591161.1	70	26	88	95	19	84
hsa-miR-362-3p	3p	MIMAT0004683	AACACACCUAUUCAAGGAUUCA	ACACAC	22	Yes	Star_miRNA	canonical_conserved_miRNA	hsa-mir-362	MI0000762	CUUGAAUCCUUGGAACCUAGGUGUGAGUGCUAUUUCAGUGCAACACACCUAUUCAAGGAUUCAAA	chrX:50008964-50009028(+)	MIPF0000209	mir-362	188,362,500a,501,502,532,660,500b	p1@CLCN5	ENST00000376091.3	27	0	4	16	0	4
hsa-miR-329-3p	3p	MIMAT0001629	AACACACCUGGUUAACCUCUUU	ACACAC	22	Yes	Mature_miRNA	canonical_conserved_miRNA	hsa-mir-329-1	MI0001725	GGUACCUGAAGAGAGGUUUUCUGGGUUUCUGUUUCUUUAAUGAGGACGAAACACACCUGGUUAACCUCUUUUCCAGUAUC	chr14:101026785-101026864(+)	MIPF0000110	mir-329	134,154,299,376c,369,376a-1,377,379,380,381,382,323a,329-1,329-2,409,412,410,376b,485,487a,494,495,496,539,544a,376a-2,487b,411,654,655,656,758,668,1185-2,1185-1,300,541,889,543,1197,1193,323b	p1@MEG3	Gtl2-Dio3	747	1878	1313	880	1266	400
hsa-miR-329-3p	3p	MIMAT0001629	AACACACCUGGUUAACCUCUUU	ACACAC	22	Yes	Mature_miRNA	canonical_conserved_miRNA	hsa-mir-329-2	MI0001726	GUGGUACCUGAAGAGAGGUUUUCUGGGUUUCUGUUUCUUUAUUGAGGACGAAACACACCUGGUUAACCUCUUUUCCAGUAUCAA	chr14:101027100-101027183(+)	MIPF0000110	mir-329	134,154,299,376c,369,376a-1,377,379,380,381,382,323a,329-1,329-2,409,412,410,376b,485,487a,494,495,496,539,544a,376a-2,487b,411,654,655,656,758,668,1185-2,1185-1,300,541,889,543,1197,1193,323b	p1@MEG3	Gtl2-Dio3	747	1878	1313	880	1266	400
hsa-miR-338-5p	5p	MIMAT0004701	AACAAUAUCCUGGUGCUGAGUG	ACAAUA	22	Yes	Star_miRNA	canonical_conserved_miRNA	hsa-mir-338	MI0000814	UCUCCAACAAUAUCCUGGUGCUGAGUGAUGACUCAGGCGACUCCAGCAUCAGUGAUUUUGUUGAAGA	chr17:81125883-81125949(-)	MIPF0000097	mir-338	338,657,1250,3065	p1@AATK	ENST00000572339.1	3447	6771	4100	3640	4920	1444
hsa-miR-32-3p	3p	MIMAT0004505	CAAUUUAGUGUGUGUGAUAUUU	AAUUUA	22	Yes	Star_miRNA	canonical_conserved_miRNA	hsa-mir-32	MI0000090	GGAGAUAUUGCACAUUACUAAGUUGCAUGUUGUCACGGCCUCAAUGCAAUUUAGUGUGUGUGAUAUUUUC	chr9:109046229-109046298(-)	MIPF0000069	mir-32	32	p1@C9orf5	NM_032012	11	7	28	51	0	24
hsa-miR-409-3p	3p	MIMAT0001639	GAAUGUUGCUCGGUGAACCCCU	AAUGUU	22	Yes	Mature_miRNA	canonical_conserved_miRNA	hsa-mir-409	MI0001735	UGGUACUCGGGGAGAGGUUACCCGAGCAACUUUGCAUCUGGACGACGAAUGUUGCUCGGUGAACCCCUUUUCGGUAUCA	chr14:101065300-101065378(+)	MIPF0000018	mir-154	134,154,299,376c,369,376a-1,377,379,380,381,382,323a,329-1,329-2,409,412,410,376b,485,487a,494,495,496,539,544a,376a-2,487b,411,654,655,656,758,668,1185-2,1185-1,300,541,889,543,1197,1193,323b	p1@MEG3	Gtl2-Dio3	1954	4324	14265	4270	3005	1955
hsa-miR-365a-3p	3p	MIMAT0000710	UAAUGCCCCUAAAAAUCCUUAU	AAUGCC	22	Yes	Mature_miRNA	canonical_conserved_miRNA	hsa-mir-365a	MI0000767	ACCGCAGGGAAAAUGAGGGACUUUUGGGGGCAGAUGUGUUUCCAUUCCACUAUCAUAAUGCCCCUAAAAAUCCUUAUUGCUCUUGCA	chr16:14309285-14309371(+)	MIPF0000061	mir-365	365a,193b	p@chr16:14396121..14396145,+	XR_109259	231	641	248	175	178	74
hsa-miR-216b-5p	5p	MIMAT0004959	AAAUCUCUGCAGGCAAAUGUGA	AAUCUC	22	NO	Mature_miRNA	canonical_conserved_miRNA	hsa-mir-216b	MI0005569	GCAGACUGGAAAAUCUCUGCAGGCAAAUGUGAUGUCACUGAGGAAAUCACACACUUACCCGUAGAGAUUCUACAGUCUGACA	chr2:56000714-56000795(-)	MIPF0000054	mir-216	216b	p@chr2:56241382..56241393,-	ENST00000446139.1	0	0	11	7	0	66
hsa-miR-34b-3p	3p	MIMAT0004676	CAAUCACUAACUCCACUGCCAU	AAUCAC	22	Yes	Star_miRNA	canonical_conserved_miRNA	hsa-mir-34b	MI0000742	GUGCUCGGUUUGUAGGCAGUGUCAUUAGCUGAUUGUACUGUGGUGGUUACAAUCACUAACUCCACUGCCAUCAAAACAAGGCAC	chr11:111512938-111513021(+)	MIPF0000039	mir-34	34b,34c	p1@MIR34B	XR_040780	16	22	0	6	2	22
hsa-miR-429	5p	MIMAT0001536	UAAUACUGUCUGGUAAAACCGU	AAUACU	22	NO	Mature_miRNA	canonical_conserved_miRNA	hsa-mir-429	MI0001641	CGCCGGCCGAUGGGCGUCUUACCAGACAUGGUUAGACCUGGCCCUCUGUCUAAUACUGUCUGGUAAAACCGUCCAUCCGCUGC	chr1:1169005-1169087(+)	MIPF0000019	mir-8	200b,200a,429	p@chr1:1098252..1098265,+	curation	20	0	33	47	23	7
hsa-miR-200b-3p	3p	MIMAT0000318	UAAUACUGCCUGGUAAUGAUGA	AAUACU	22	Yes	Mature_miRNA	canonical_conserved_miRNA	hsa-mir-200b	MI0000342	CCAGCUCGGGCAGCCGUGGCCAUCUUACUGGGCAGCAUUGGAUGGAGUCAGGUCUCUAAUACUGCCUGGUAAUGAUGACGGCGGAGCCCUGCACG	chr1:1167104-1167198(+)	MIPF0000019	mir-8	200b,200a,429	p@chr1:1098252..1098265,+	curation	409	1015	659	686	906	287
hsa-miR-382-5p	5p	MIMAT0000737	GAAGUUGUUCGUGGUGGAUUCG	AAGUUG	22	Yes	Mature_miRNA	canonical_conserved_miRNA	hsa-mir-382	MI0000790	UACUUGAAGAGAAGUUGUUCGUGGUGGAUUCGCUUUACUUAUGACGAAUCAUUCACGGACAACACUUUUUUCAGUA	chr14:101054306-101054381(+)	MIPF0000018	mir-154	134,154,299,376c,369,376a-1,377,379,380,381,382,323a,329-1,329-2,409,412,410,376b,485,487a,494,495,496,539,544a,376a-2,487b,411,654,655,656,758,668,1185-2,1185-1,300,541,889,543,1197,1193,323b	p1@MEG3	Gtl2-Dio3	868	1736	7503	2516	1080	992
hsa-miR-148a-5p	5p	MIMAT0004549	AAAGUUCUGAGACACUCCGACU	AAGUUC	22	Yes	Star_miRNA	canonical_conserved_miRNA	hsa-mir-148a	MI0000253	GAGGCAAAGUUCUGAGACACUCCGACUCUGAGUAUGAUAGAAGUCAGUGCACUACAGAACUUUGUCUC	chr7:25949919-25949986(-)	MIPF0000056	mir-148	148a	p@chr7:25990767..25990800,-	XR_158815	260	209	2535	533	182	569
hsa-miR-124-3p	3p	MIMAT0000422	UAAGGCACGCGGUGAAUGCCAA	AAGGCA	22	Yes	Mature_miRNA	canonical_conserved_miRNA	hsa-mir-124-3	MI0000445	UGAGGGCCCCUCUGCGUGUUCACAGCGGACCUUGAUUUAAUGUCUAUACAAUUAAGGCACGCGGUGAAUGCCAAGAGAGGCGCCUCC	chr20:63178500-63178586(+)	MIPF0000021	mir-124	124-3	p@chr20:61808928..61808938,+	curation	1653	3487	2326	1771	2440	849
hsa-miR-124-3p	3p	MIMAT0000422	UAAGGCACGCGGUGAAUGCCAA	AAGGCA	22	Yes	Mature_miRNA	canonical_conserved_miRNA	hsa-mir-124-2	MI0000444	AUCAAGAUUAGAGGCUCUGCUCUCCGUGUUCACAGCGGACCUUGAUUUAAUGUCAUACAAUUAAGGCACGCGGUGAAUGCCAAGAGCGGAGCCUACGGCUGCACUUGAA	chr8:64379149-64379257(+)	MIPF0000021	mir-124	124-2	p1@ENST00000520799,p1@ENST00000521441,p1@uc003xvd.2	ENST00000521441.1	1653	3487	2326	1771	2440	849
hsa-miR-124-3p	3p	MIMAT0000422	UAAGGCACGCGGUGAAUGCCAA	AAGGCA	22	Yes	Mature_miRNA	canonical_conserved_miRNA	hsa-mir-124-1	MI0000443	AGGCCUCUCUCUCCGUGUUCACAGCGGACCUUGAUUUAAAUGUCCAUACAAUUAAGGCACGCGGUGAAUGCCAAGAAUGGGGCUG	chr8:9903388-9903472(-)	MIPF0000021	mir-124	124-1	p1@ENST00000521863	ENST00000521863.1	1653	3487	2326	1771	2440	849
hsa-miR-3173-3p	3p	MIMAT0015048	AAAGGAGGAAAUAGGCAGGCCA	AAGGAG	22	Yes	Star_miRNA	canonical_conserved_miRNA	hsa-mir-3173	MI0014204	UCCCUGCCCUGCCUGUUUUCUCCUUUGUGAUUUUAUGAGAACAAAGGAGGAAAUAGGCAGGCCAGGGA	chr14:95137919-95137986(-)	MIPF0001383	mir-3173	3173	p1@DICER1	NM_177438	19	0	0	6	10	25
hsa-miR-99b-3p	3p	MIMAT0004678	CAAGCUCGUGUCUGUGGGUCCG	AAGCUC	22	Yes	Star_miRNA	canonical_conserved_miRNA	hsa-mir-99b	MI0000746	GGCACCCACCCGUAGAACCGACCUUGCGGGGCCUUCGCCGCACACAAGCUCGUGUCUGUGGGUCCGUGUC	chr19:51692612-51692681(+)	MIPF0000033	mir-10	let7e,125a,99b	p@chr19:52192629..52192640,+	curation	238	497	723	369	256	208
hsa-miR-99a-3p	3p	MIMAT0004511	CAAGCUCGCUUCUAUGGGUCUG	AAGCUC	22	Yes	Star_miRNA	canonical_conserved_miRNA	hsa-mir-99a	MI0000101	CCCAUUGGCAUAAACCCGUAGAUCCGAUCUUGUGGUGAAGUGGACCGCACAAGCUCGCUUCUAUGGGUCUGUGUCAGUGUG	chr21:16539089-16539169(+)	MIPF0000033	mir-10	let7c,99a	p1@LINC00478	ENST00000418813.2	2	18	23	11	5	0
hsa-miR-3617-5p	5p	MIMAT0017997	AAAGACAUAGUUGCAAGAUGGG	AAGACA	22	NO	Mature_miRNA	canonical_conserved_miRNA	hsa-mir-3617	MI0016007	AGGUCAUAGAAAGACAUAGUUGCAAGAUGGGAUUAGAAACCAUAUGUCUCAUCAGCACCCUAUGUCCUUUCUCUGCCCU	chr20:45705102-45705180(-)	MIPF0001477	mir-3617	3617	Unknown	Unknown	0	17	34	22	0	0
hsa-miR-582-3p	3p	MIMAT0004797	UAACUGGUUGAACAACUGAACC	AACUGG	22	Yes	Mature_miRNA	canonical_conserved_miRNA	hsa-mir-582	MI0003589	AUCUGUGCUCUUUGAUUACAGUUGUUCAACCAGUUACUAAUCUAACUAAUUGUAACUGGUUGAACAACUGAACCCAAAGGGUGCAAAGUAGAAACAUU	chr5:59703606-59703703(-)	MIPF0000417	mir-582	582	p1@PDE4D	ENST00000507116.1	36	27	37	115	81	123
hsa-miR-708-3p	3p	MIMAT0004927	CAACUAGACUGUGAGCUUCUAG	AACUAG	22	Yes	Star_miRNA	canonical_conserved_miRNA	hsa-mir-708	MI0005543	AACUGCCCUCAAGGAGCUUACAAUCUAGCUGGGGGUAAAUGACUUGCACAUGAACACAACUAGACUGUGAGCUUCUAGAGGGCAGGGA	chr11:79402022-79402109(-)	MIPF0000397	mir-708	708	p1@ODZ4	NM_001098816	64	160	147	86	196	269
hsa-miR-490-3p	3p	MIMAT0002806	CAACCUGGAGGACUCCAUGCUG	AACCUG	22	Yes	Mature_miRNA	canonical_conserved_miRNA	hsa-mir-490	MI0003125	UGGAGGCCUUGCUGGUUUGGAAAGUUCAUUGUUCGACACCAUGGAUCUCCAGGUGGGUCAAGUUUAGAGAUGCACCAACCUGGAGGACUCCAUGCUGUUGAGCUGUUCACAAGCAGCGGACACUUCCA	chr7:136903167-136903294(+)	MIPF0000229	mir-490	490	p1@CHRM2	NM_001006630	20	38	97	972	211	225
hsa-miR-451a	5p	MIMAT0001631	AAACCGUUACCAUUACUGAGUU	AACCGU	22	NO	Mature_miRNA	canonical_conserved_miRNA	hsa-mir-451a	MI0001729	CUUGGGAAUGGCAAGGAAACCGUUACCAUUACUGAGUUUAGUAAUGGUAAUGGUUCUCUUGCUAUACCCAGA	chr17:28861369-28861440(-)	MIPF0000148	mir-451	144,451a,451b,4732	p1@MIR4732	ENST00000582320.2	1277218	473040	714778	932939	593598	2098467
hsa-miR-543	5p	MIMAT0004954	AAACAUUCGCGGUGCACUUCUU	AACAUU	22	NO	Mature_miRNA	canonical_conserved_miRNA	hsa-mir-543	MI0005565	UACUUAAUGAGAAGUUGCCCGUGUUUUUUUCGCUUUAUUUGUGACGAAACAUUCGCGGUGCACUUCUUUUUCAGUAUC	chr14:101031987-101032064(+)	MIPF0000110	mir-329	134,154,299,376c,369,376a-1,377,379,380,381,382,323a,329-1,329-2,409,412,410,376b,485,487a,494,495,496,539,544a,376a-2,487b,411,654,655,656,758,668,1185-2,1185-1,300,541,889,543,1197,1193,323b	p1@MEG3	Gtl2-Dio3	1611	2884	2774	1930	2196	638
hsa-miR-132-3p	3p	MIMAT0000426	UAACAGUCUACAGCCAUGGUCG	AACAGU	22	Yes	Mature_miRNA	canonical_conserved_miRNA	hsa-mir-132	MI0000449	CCGCCCCCGCGUCUCCAGGGCAACCGUGGCUUUCGAUUGUUACUGUGGGAACUGGAGGUAACAGUCUACAGCCAUGGUCGCCCCGCAGCACGCCCACGCGC	chr17:2049908-2050008(-)	MIPF0000065	mir-132	212,132	p@chr17:1954446..1954463,-	curation	959	1515	1172	728	1148	363
hsa-miR-200a-3p	3p	MIMAT0000682	UAACACUGUCUGGUAACGAUGU	AACACU	22	Yes	Mature_miRNA	canonical_conserved_miRNA	hsa-mir-200a	MI0000737	CCGGGCCCCUGUGAGCAUCUUACCGGACAGUGCUGGAUUUCCCAGCUUGACUCUAACACUGUCUGGUAACGAUGUUCAAAGGUGACCCGC	chr1:1167863-1167952(+)	MIPF0000019	mir-8	200b,200a,429	p@chr1:1098252..1098265,+	curation	123	619	315	327	395	143
hsa-miR-141-3p	3p	MIMAT0000432	UAACACUGUCUGGUAAAGAUGG	AACACU	22	Yes	Mature_miRNA	canonical_conserved_miRNA	hsa-mir-141	MI0000457	CGGCCGGCCCUGGGUCCAUCUUCCAGUACAGUGUUGGAUGGUCUAAUUGUGAAGCUCCUAACACUGUCUGGUAAAGAUGGCUCCCGGGUGGGUUC	chr12:6964097-6964191(+)	MIPF0000019	mir-8	141,200c	p1@ENST00000537269	ENST00000607161.1	53	52	15	82	72	22
hsa-miR-7-2-3p	3p	MIMAT0004554	CAACAAAUCCCAGUCUACCUAA	AACAAA	22	Yes	Star_miRNA	canonical_conserved_miRNA	hsa-mir-7-2	MI0000264	CUGGAUACAGAGUGGACCGGCUGGCCCCAUCUGGAAGACUAGUGAUUUUGUUGUUGUCUUACUGCGCUCAACAACAAAUCCCAGUCUACCUAAUGGUGCCAGCCAUCGCA	chr15:88611825-88611934(+)	MIPF0000022	mir-7	7-2,1179,3529	p@chr15:89147906..89147920,+	curation	7	30	12	6	0	4
hsa-miR-7-1-3p	3p	MIMAT0004553	CAACAAAUCACAGUCUGCCAUA	AACAAA	22	Yes	Star_miRNA	canonical_conserved_miRNA	hsa-mir-7-1	MI0000263	UUGGAUGUUGGCCUAGUUCUGUGUGGAAGACUAGUGAUUUUGUUGUUUUUAGAUAACUAAAUCGACAACAAAUCACAGUCUGCCAUAUGGCACAGGCCAUGCCUCUACAG	chr9:83969748-83969857(-)	MIPF0000022	mir-7	7-1	p1@HNRNPK	ENST00000360384.5	18	51	80	101	44	36
hsa-miR-495-3p	3p	MIMAT0002817	AAACAAACAUGGUGCACUUCUU	AACAAA	22	Yes	Mature_miRNA	canonical_conserved_miRNA	hsa-mir-495	MI0003135	UGGUACCUGAAAAGAAGUUGCCCAUGUUAUUUUCGCUUUAUAUGUGACGAAACAAACAUGGUGCACUUCUUUUUCGGUAUCA	chr14:101033755-101033836(+)	MIPF0000110	mir-329	134,154,299,376c,369,376a-1,377,379,380,381,382,323a,329-1,329-2,409,412,410,376b,485,487a,494,495,496,539,544a,376a-2,487b,411,654,655,656,758,668,1185-2,1185-1,300,541,889,543,1197,1193,323b	p1@MEG3	Gtl2-Dio3	696	1607	1843	1231	1120	568
hsa-miR-10a-3p	3p	MIMAT0004555	CAAAUUCGUAUCUAGGGGAAUA	AAAUUC	22	Yes	Star_miRNA	canonical_conserved_miRNA	hsa-mir-10a	MI0000266	GAUCUGUCUGUCUUCUGUAUAUACCCUGUAGAUCCGAAUUUGUGUAAGGAAUUUUGUGGUCACAAAUUCGUAUCUAGGGGAAUAUGUAGUUGACAUAAACACUCCGCUCU	chr17:48579838-48579947(-)	MIPF0000033	mir-10	10a	p1@HOXB6	ENST00000552000.2	54	57	64	87	18	14
hsa-miR-522-3p	3p	MIMAT0002868	AAAAUGGUUCCCUUUAGAGUGU	AAAUGG	22	Yes	Mature_miRNA	canonical_conserved_miRNA	hsa-mir-522	MI0003177	UCUCAGGCUGUGUCCCUCUAGAGGGAAGCGCUUUCUGUUGUCUGAAAGAAAAGAAAAUGGUUCCCUUUAGAGUGUUACGCUUUGAGA	chr19:53751211-53751297(+)	MIPF0000020	mir-515	512-1,512-2,498,520e,515-1,519e,520f,515-2,519c,520a,526b,519b,525,523,518f,520b,518b,526a-1,520c,518c,524,517a,519d,521-2,520d,517b,520g,516b-2,526a-2,518e,518a-1,518d,516b-1,518a-2,517c,520h,521-1,522,519a-1,527,516a-1,516a-2,519a-2,1323,1283-1,1283-2	Unknown	Unknown	22	0	0	23	17	5
hsa-miR-518b	5p	MIMAT0002844	CAAAGCGCUCCCCUUUAGAGGU	AAAGCG	22	NO	Mature_miRNA	canonical_conserved_miRNA	hsa-mir-518b	MI0003156	UCAUGCUGUGGCCCUCCAGAGGGAAGCGCUUUCUGUUGUCUGAAAGAAAACAAAGCGCUCCCCUUUAGAGGUUUACGGUUUGA	chr19:53702737-53702819(+)	MIPF0000020	mir-515	512-1,512-2,498,520e,515-1,519e,520f,515-2,519c,520a,526b,519b,525,523,518f,520b,518b,526a-1,520c,518c,524,517a,519d,521-2,520d,517b,520g,516b-2,526a-2,518e,518a-1,518d,516b-1,518a-2,517c,520h,521-1,522,519a-1,527,516a-1,516a-2,519a-2,1323,1283-1,1283-2	Unknown	Unknown	5	13	23	0	0	1
hsa-miR-186-5p	5p	MIMAT0000456	CAAAGAAUUCUCCUUUUGGGCU	AAAGAA	22	Yes	Mature_miRNA	canonical_conserved_miRNA	hsa-mir-186	MI0000483	UGCUUGUAACUUUCCAAAGAAUUCUCCUUUUGGGCUUUCUGGUUUUAUUUUAAGCCCAAAGGUGAAUUUUUUGGGAAGUUUGAGCU	chr1:71067631-71067716(-)	MIPF0000109	mir-186	186	p1@ZRANB2	ENST00000254821.6	12180	5416	19338	11883	6584	35039
hsa-miR-523-5p	5p	-	CUCUAGAGGGAAGCGCUUUCUG	UCUAGA	22	-	-	-	hsa-mir-522	-	-	-	-	-	-	-	-	0	7	21	0	0	0
hsa-miR-523-5p	5p	-	CUCUAGAGGGAAGCGCUUUCUG	UCUAGA	22	-	-	-	hsa-mir-519b	-	-	-	-	-	-	-	-	0	7	21	0	0	0
hsa-miR-523-5p	5p	-	CUCUAGAGGGAAGCGCUUUCUG	UCUAGA	22	-	-	-	hsa-mir-519c	-	-	-	-	-	-	-	-	0	7	21	0	0	0
hsa-miR-523-5p	5p	-	CUCUAGAGGGAAGCGCUUUCUG	UCUAGA	22	-	-	-	hsa-mir-518e	-	-	-	-	-	-	-	-	0	7	21	0	0	0
hsa-miR-523-5p	5p	-	CUCUAGAGGGAAGCGCUUUCUG	UCUAGA	22	-	-	-	hsa-mir-519a-1	-	-	-	-	-	-	-	-	0	25	32	4	0	6
hsa-miR-522-5p	5p	-	CUCUAGAGGGAAGCGCUUUCUG	UCUAGA	22	-	-	-	hsa-mir-519a-1	-	-	-	-	-	-	-	-	0	25	32	4	0	6
hsa-miR-522-5p	5p	-	CUCUAGAGGGAAGCGCUUUCUG	UCUAGA	22	-	-	-	hsa-mir-518e	-	-	-	-	-	-	-	-	0	7	21	0	0	0
hsa-miR-522-5p	5p	-	CUCUAGAGGGAAGCGCUUUCUG	UCUAGA	22	-	-	-	hsa-mir-523	-	-	-	-	-	-	-	-	0	7	21	0	0	0
hsa-miR-522-5p	5p	-	CUCUAGAGGGAAGCGCUUUCUG	UCUAGA	22	-	-	-	hsa-mir-519c	-	-	-	-	-	-	-	-	0	7	21	0	0	0
hsa-miR-522-5p	5p	-	CUCUAGAGGGAAGCGCUUUCUG	UCUAGA	22	-	-	-	hsa-mir-519b	-	-	-	-	-	-	-	-	0	7	21	0	0	0
hsa-miR-519c-5p	5p	-	CUCUAGAGGGAAGCGCUUUCUG	UCUAGA	22	-	-	-	hsa-mir-519b	-	-	-	-	-	-	-	-	0	7	21	0	0	0
hsa-miR-519c-5p	5p	-	CUCUAGAGGGAAGCGCUUUCUG	UCUAGA	22	-	-	-	hsa-mir-519a-1	-	-	-	-	-	-	-	-	0	25	32	4	0	6
hsa-miR-519c-5p	5p	-	CUCUAGAGGGAAGCGCUUUCUG	UCUAGA	22	-	-	-	hsa-mir-518e	-	-	-	-	-	-	-	-	0	7	21	0	0	0
hsa-miR-519c-5p	5p	-	CUCUAGAGGGAAGCGCUUUCUG	UCUAGA	22	-	-	-	hsa-mir-523	-	-	-	-	-	-	-	-	0	7	21	0	0	0
hsa-miR-519c-5p	5p	-	CUCUAGAGGGAAGCGCUUUCUG	UCUAGA	22	-	-	-	hsa-mir-522	-	-	-	-	-	-	-	-	0	7	21	0	0	0
hsa-miR-519b-5p	5p	-	CUCUAGAGGGAAGCGCUUUCUG	UCUAGA	22	-	-	-	hsa-mir-518e	-	-	-	-	-	-	-	-	0	7	21	0	0	0
hsa-miR-519b-5p	5p	-	CUCUAGAGGGAAGCGCUUUCUG	UCUAGA	22	-	-	-	hsa-mir-519a-1	-	-	-	-	-	-	-	-	0	25	32	4	0	6
hsa-miR-519b-5p	5p	-	CUCUAGAGGGAAGCGCUUUCUG	UCUAGA	22	-	-	-	hsa-mir-523	-	-	-	-	-	-	-	-	0	7	21	0	0	0
hsa-miR-519b-5p	5p	-	CUCUAGAGGGAAGCGCUUUCUG	UCUAGA	22	-	-	-	hsa-mir-522	-	-	-	-	-	-	-	-	0	7	21	0	0	0
hsa-miR-519b-5p	5p	-	CUCUAGAGGGAAGCGCUUUCUG	UCUAGA	22	-	-	-	hsa-mir-519c	-	-	-	-	-	-	-	-	0	7	21	0	0	0
hsa-miR-519a-5p	5p	-	CUCUAGAGGGAAGCGCUUUCUG	UCUAGA	22	-	-	-	hsa-mir-519c	-	-	-	-	-	-	-	-	0	7	21	0	0	0
hsa-miR-519a-5p	5p	-	CUCUAGAGGGAAGCGCUUUCUG	UCUAGA	22	-	-	-	hsa-mir-519b	-	-	-	-	-	-	-	-	0	7	21	0	0	0
hsa-miR-519a-5p	5p	-	CUCUAGAGGGAAGCGCUUUCUG	UCUAGA	22	-	-	-	hsa-mir-522	-	-	-	-	-	-	-	-	0	7	21	0	0	0
hsa-miR-519a-5p	5p	-	CUCUAGAGGGAAGCGCUUUCUG	UCUAGA	22	-	-	-	hsa-mir-518e	-	-	-	-	-	-	-	-	0	7	21	0	0	0
hsa-miR-519a-5p	5p	-	CUCUAGAGGGAAGCGCUUUCUG	UCUAGA	22	-	-	-	hsa-mir-523	-	-	-	-	-	-	-	-	0	7	21	0	0	0
hsa-miR-518e-5p	5p	-	CUCUAGAGGGAAGCGCUUUCUG	UCUAGA	22	-	-	-	hsa-mir-519b	-	-	-	-	-	-	-	-	0	7	21	0	0	0
hsa-miR-518e-5p	5p	-	CUCUAGAGGGAAGCGCUUUCUG	UCUAGA	22	-	-	-	hsa-mir-522	-	-	-	-	-	-	-	-	0	7	21	0	0	0
hsa-miR-518e-5p	5p	-	CUCUAGAGGGAAGCGCUUUCUG	UCUAGA	22	-	-	-	hsa-mir-519a-1	-	-	-	-	-	-	-	-	0	25	32	4	0	6
hsa-miR-518e-5p	5p	-	CUCUAGAGGGAAGCGCUUUCUG	UCUAGA	22	-	-	-	hsa-mir-523	-	-	-	-	-	-	-	-	0	7	21	0	0	0
hsa-miR-518e-5p	5p	-	CUCUAGAGGGAAGCGCUUUCUG	UCUAGA	22	-	-	-	hsa-mir-519c	-	-	-	-	-	-	-	-	0	7	21	0	0	0
hsa-miR-517b-3p	3p	-	AUCGUGCAUCCCUUUAGAGUGU	UCGUGC	22	-	-	-	hsa-mir-517a	-	-	-	-	-	-	-	-	23	66	75	0	13	9
hsa-miR-517a-3p	3p	-	AUCGUGCAUCCCUUUAGAGUGU	UCGUGC	22	-	-	-	hsa-mir-517b	-	-	-	-	-	-	-	-	23	66	75	0	13	9
hsa-miR-3180-3p	3p	-	UGGGGCGGAGCUUCCGGAGGCC	GGGGCG	22	-	-	-	hsa-mir-3180-5	-	-	-	-	-	-	-	-	79	57	58	44	52	60
hsa-miR-3180-3p	3p	-	UGGGGCGGAGCUUCCGGAGGCC	GGGGCG	22	-	-	-	hsa-mir-3180-4	-	-	-	-	-	-	-	-	79	57	58	44	52	60
hsa-miR-199b-3p	3p	-	ACAGUAGUCUGCACAUUGGUUA	CAGUAG	22	-	-	-	hsa-mir-199a-1	-	-	-	-	-	-	-	-	5568	6570	59610	28657	6328	5711
hsa-miR-199b-3p	3p	-	ACAGUAGUCUGCACAUUGGUUA	CAGUAG	22	-	-	-	hsa-mir-199a-2	-	-	-	-	-	-	-	-	5575	6547	59655	28691	6336	5714
hsa-miR-199a-3p	3p	-	ACAGUAGUCUGCACAUUGGUUA	CAGUAG	22	-	-	-	hsa-mir-199b	-	-	-	-	-	-	-	-	5568	6570	59610	28657	6328	5711
hsa-miR-365b-3p	3p	-	UAAUGCCCCUAAAAAUCCUUAU	AAUGCC	22	-	-	-	hsa-mir-365a	-	-	-	-	-	-	-	-	231	641	248	175	178	74
hsa-miR-365a-3p	3p	-	UAAUGCCCCUAAAAAUCCUUAU	AAUGCC	22	-	-	-	hsa-mir-365b	-	-	-	-	-	-	-	-	231	641	248	175	178	74
hsa-miR-548o-5p	5p	-	AAAAGUAAUUGCGGUUUUUGCC	AAAGUA	22	-	-	-	hsa-mir-548c	-	-	-	-	-	-	-	-	0	0	10	10	0	17
hsa-miR-548o-5p	5p	-	AAAAGUAAUUGCGGUUUUUGCC	AAAGUA	22	-	-	-	hsa-mir-548am	-	-	-	-	-	-	-	-	0	0	10	10	0	17
hsa-miR-548c-5p	5p	-	AAAAGUAAUUGCGGUUUUUGCC	AAAGUA	22	-	-	-	hsa-mir-548am	-	-	-	-	-	-	-	-	0	0	10	10	0	17
hsa-miR-548c-5p	5p	-	AAAAGUAAUUGCGGUUUUUGCC	AAAGUA	22	-	-	-	hsa-mir-548o-2	-	-	-	-	-	-	-	-	0	0	10	10	0	17
hsa-miR-548am-5p	5p	-	AAAAGUAAUUGCGGUUUUUGCC	AAAGUA	22	-	-	-	hsa-mir-548o-2	-	-	-	-	-	-	-	-	0	0	10	10	0	17
hsa-miR-548am-5p	5p	-	AAAAGUAAUUGCGGUUUUUGCC	AAAGUA	22	-	-	-	hsa-mir-548c	-	-	-	-	-	-	-	-	0	0	10	10	0	17
hsa-miR-548aq-3p	3p	-	CAAAAACUGCAAUUACUUUUGC	AAAAAC	22	-	-	-	hsa-mir-548h-3	-	-	-	-	-	-	-	-	21	0	8	34	0	20
hsa-miR-548ah-3p	3p	-	CAAAAACUGCAGUUACUUUUGC	AAAAAC	22	-	-	-	hsa-mir-548p	-	-	-	-	-	-	-	-	23	10	0	10	17	36
hsa-miR-2113	5p	MIMAT0009206	AUUUGUGCUUGGCUCUGUCAC	UUUGUG	21	NO	-	non-canonical_miRNA	hsa-mir-2113	MI0003939	UUUUCAAAGCAAUGUGUGACAGGUACAGGGACAAAUCCCGUUAAUAAGUAAGAGGAUUUGUGCUUGGCUCUGUCACAUGCCACUUUGAAAA	chr6:98024531-98024621(+)	-	-	2113	p@chr6:98303954..98303963,+	ENST00000607823.1	6	29	1	14	8	2
hsa-miR-578	5p	MIMAT0003243	CUUCUUGUGCUCUAGGAUUGU	UUCUUG	21	NO	-	non-canonical_miRNA	hsa-mir-578	MI0003585	AGAUAAAUCUAUAGACAAAAUACAAUCCCGGACAACAAGAAGCUCCUAUAGCUCCUGUAGCUUCUUGUGCUCUAGGAUUGUAUUUUGUUUAUAUAU	chr4:165386242-165386337(+)	MIPF0000477	mir-578	578	p1@CPE	NM_001873	0	51	0	0	0	0
hsa-miR-3074-5p	5p	MIMAT0019208	GUUCCUGCUGAACUGAGCCAG	UUCCUG	21	Yes	-	non-canonical_miRNA	hsa-mir-3074	MI0014181	GCUCGACUCCUGUUCCUGCUGAACUGAGCCAGUGUGUAAAAUGAGAACUGAUAUCAGCUCAGUAGGCACCGGAGGGCGGGU	chr9:95086014-95086094(-)	MIPF0001103	mir-3074	24-1,23b,27b,3074	Unknown	Unknown	109	0	238	111	19	85
hsa-miR-5006-3p	3p	MIMAT0021034	UUUCCCUUUCCAUCCUGGCAG	UUCCCU	21	Yes	-	non-canonical_miRNA	hsa-mir-5006	MI0017873	AACCAUUAGGGGGCUGUGGUUUGCCAGGGCAGGAGGUGGAAGGGAGCCCCAUUUACAGUGGUAACUUCCUUUCCCUUUCCAUCCUGGCAGGCUUCAGAGAACUUUACCAG	chr13:41568286-41568395(-)	-	-	5006	p1@KIAA0564	NM_015058	18	0	17	0	6	0
hsa-miR-6509-5p	5p	MIMAT0025474	AUUAGGUAGUGGCAGUGGAAC	UUAGGU	21	Yes	-	non-canonical_miRNA	hsa-mir-6509	MI0022221	UUUUUGUGUGUGAAAUUAGGUAGUGGCAGUGGAACACUAUAUUAAUCAGGUUUCCACUGCCACUACCUAAUUUCUCAGAUGGAAA	chr7:135206994-135207078(-)	-	-	6509	p1@WDR91	ENST00000354475.4	0	11	0	0	19	5
hsa-miR-4433b-5p	5p	MIMAT0030413	AUGUCCCACCCCCACUCCUGU	UGUCCC	21	NO	-	non-canonical_miRNA	hsa-mir-4433b	MI0025511	UGUGUUCCCUAUCCUCCUUAUGUCCCACCCCCACUCCUGUUUGAAUAUUUCACCAGAAACAGGAGUGGGGGGUGGGACGUAAGGAGGAUGGGGGAAAGAACA	chr2:64340747-64340848(-)	MIPF0001826	mir-4433	4433a,4433b	p1@ENST00000424119	ENST00000424119.1	87	158	839	354	81	34
hsa-miR-10395-3p	3p	MIMAT0041622	AUGUAUUCGUACUGUCUGAUG	UGUAUU	21	NO	-	non-canonical_miRNA	hsa-mir-10395	MI0033419	GUGAUGGAGAGCAAUACCCGGGGAUGACUGUGACCACAUUGGGAUGUAUUCGUACUGUCUGAUG	chr19:12703601-12703664(-)	-	-	10395	Unknown	Unknown	43	27	32	35	47	23
hsa-miR-6736-5p	5p	MIMAT0027373	CUGGGUGAGGGCAUCUGUGGU	UGGGUG	21	NO	-	non-canonical_miRNA	hsa-mir-6736	MI0022581	CUGAGCUGGGUGAGGGCAUCUGUGGUUUGCUGGCUGCCUCAGCUCCUCUCUACCCACAG	chr1:145850587-145850645(-)	-	-	6736	p1@PIAS3	curation	3	0	15	17	0	6
hsa-miR-1228-5p	5p	MIMAT0005582	GUGGGCGGGGGCAGGUGUGUG	UGGGCG	21	Yes	-	non-canonical_miRNA	hsa-mir-1228	MI0006318	GUGGGCGGGGGCAGGUGUGUGGUGGGUGGUGGCCUGCGGUGAGCAGGGCCCUCACACCUGCCUCGCCCCCCAG	chr12:57194504-57194576(+)	MIPF0000924	mir-1228	1228	p1@LRP1	NM_002332	69	152	144	162	128	110
hsa-miR-6779-5p	5p	MIMAT0027458	CUGGGAGGGGCUGGGUUUGGC	UGGGAG	21	NO	-	non-canonical_miRNA	hsa-mir-6779	MI0022624	GAGCUCUGGGAGGGGCUGGGUUUGGCAGGACAGUUUCCAAGCCCUGUCUCCUCCCAUCUUCCAG	chr17:38914979-38915042(+)	-	-	6779	p1@LASP1	ENST00000443937.3	14	0	8	6	0	7
hsa-miR-1273h-5p	5p	MIMAT0030415	CUGGGAGGUCAAGGCUGCAGU	UGGGAG	21	Yes	-	non-canonical_miRNA	hsa-mir-1273h	MI0025512	UACUUGGGUGACUAAGGCAGGAUUGCUUGAGCCUGGGAGGUCAAGGCUGCAGUGUCGUGGUCACAGCUUGCUGCAGACUCGACCUCCCAGGCUUAAGCAAUCCUCCUGCUCGAGUG	chr16:24203116-24203231(+)	-	-	1273h	p1@PRKCB	NM_002738	20	23	330	118	4	57
hsa-miR-6770-3p	3p	MIMAT0027441	CUGGCGGCUGUGUCUUCACAG	UGGCGG	21	Yes	-	non-canonical_miRNA	hsa-mir-6770-3	MI0026419	UAUCCUGAGAAGGCACAGCUUGCACGUGACCUCCUGGGCCUGGCGGCUGUGUCUUCACAG	chr16:18379351-18379410(-)	MIPF0001692	mir-6770	6770-3	p1@PKD1P5	ENST00000532415.1	10	11	5	12	0	0
hsa-miR-6770-3p	3p	MIMAT0027441	CUGGCGGCUGUGUCUUCACAG	UGGCGG	21	Yes	-	non-canonical_miRNA	hsa-mir-6770-1	MI0022615	UAUCCUGAGAAGGCACAGCUUGCACGUGACCUCCUGGGCCUGGCGGCUGUGUCUUCACAG	chr16:14930820-14930879(+)	MIPF0001692	mir-6770	6511a-1,6770-1	p1@PKD1P3	ENST00000534164.1	10	11	5	12	0	0
hsa-miR-6770-3p	3p	MIMAT0027441	CUGGCGGCUGUGUCUUCACAG	UGGCGG	21	Yes	-	non-canonical_miRNA	hsa-mir-6770-2	MI0026418	UAUCCUGAGAAGGCACAGCUUGCACGUGACCUCCUGGGCCUGGCGGCUGUGUCUUCACAG	chr16:16329305-16329364(+)	MIPF0001692	mir-6770	6511a-2,6770-2	Unknown	Unknown	10	11	5	12	0	0
hsa-miR-6515-5p	5p	MIMAT0025486	UUGGAGGGUGUGGAAGACAUC	UGGAGG	21	Yes	-	non-canonical_miRNA	hsa-mir-6515	MI0022227	CAUUGGAGGGUGUGGAAGACAUCUGGGCCAACUCUGAUCUCUUCAUCUACCCCCCAG	chr19:12940484-12940540(+)	-	-	6515	p1@CALR	ENST00000316448.5	286	327	1237	1039	303	207
hsa-miR-10399-3p	3p	MIMAT0041630	CUCUCGGACAAGCUGUAGGUC	UCUCGG	21	NO	-	non-canonical_miRNA	hsa-mir-10399	MI0033423	AAUUACAGAUUGUCUCAGAGAAAACAAAUGAGUUACUCUCUCGGACAAGCUGUAGGUC	chr7:139044100-139044157(-)	-	-	10399	Unknown	Unknown	16	18	138	114	13	101
hsa-miR-3124-5p	5p	MIMAT0014986	UUCGCGGGCGAAGGCAAAGUC	UCGCGG	21	Yes	-	non-canonical_miRNA	hsa-mir-3124	MI0014140	GCGGGCUUCGCGGGCGAAGGCAAAGUCGAUUUCCAAAAGUGACUUUCCUCACUCCCGUGAAGUCGGC	chr1:248826377-248826443(+)	-	-	3124	Unknown	Unknown	34	9	83	35	38	42
hsa-miR-6868-3p	3p	MIMAT0027637	UUCCUUCUGUUGUCUGUGCAG	UCCUUC	21	NO	-	non-canonical_miRNA	hsa-mir-6868	MI0022715	CCAGGACUGGCAGAACACUGAAGCAGCAGGCACCUGCUUCCUUCUGUUGUCUGUGCAG	chr17:76098019-76098076(-)	-	-	6868	p1@EXOC7	ENST00000589210.1	33	31	32	0	32	9
hsa-miR-1468-5p	5p	MIMAT0006789	CUCCGUUUGCCUGUUUCGCUG	UCCGUU	21	NO	-	non-canonical_miRNA	hsa-mir-1468	MI0003782	GGUGGGUGGUUUCUCCGUUUGCCUGUUUCGCUGAUGUGCAUUCAACUCAUUCUCAGCAAAAUAAGCAAAUGGAAAAUUCGUCCAUC	chrX:63786002-63786087(-)	MIPF0000777	mir-1468	1468	p@chrX:63029135..63029150,-	curation	35	40	101	28	7	29
hsa-miR-1258	5p	MIMAT0005909	AGUUAGGAUUAGGUCGUGGAA	GUUAGG	21	NO	-	non-canonical_miRNA	hsa-mir-1258	MI0006392	CUGUGGCUUCCACGACCUAAUCCUAACUCCUGCGAGUCCCUGGAGUUAGGAUUAGGUCGUGGAAGCCACAGGA	chr2:179860836-179860908(-)	MIPF0000684	mir-1258	1258	p2@ZNF385B	NM_152520	21	0	6	0	11	0
hsa-miR-4800-5p	5p	MIMAT0019978	AGUGGACCGAGGAAGGAAGGA	GUGGAC	21	Yes	-	non-canonical_miRNA	hsa-mir-4800	MI0017448	GGAGAAAGGAGUGGACCGAGGAAGGAAGGAAGGCAAGGCUGUCUGUCCAUCCGUCCGUCUGUCCACCUACCUGUCAGUCC	chr4:2250077-2250156(-)	-	-	4800	p1@MXD4	NM_006454	1	32	12	11	21	5
hsa-miR-6745	5p	MIMAT0027391	UGGGUGGAAGAAGGUCUGGUU	GGGUGG	21	NO	-	non-canonical_miRNA	hsa-mir-6745	MI0022590	GGUCCUUGAGGGCAGGAGCUGGGUCUUGGGACUGAUUGCCCCUAGUGGCUAGCCCUGGGUCUAGCAGCCUAUGGCAGUGUCUGGUAAACACUGGUGGAGUCCUGGGUGGAAGAAGGUCUGGUUCUCA	chr11:47179611-47179737(-)	-	-	6745	p1@PACSIN3	ENST00000298838.6	0	6	10	15	5	3
hsa-miR-4489	5p	MIMAT0019023	UGGGGCUAGUGAUGCAGGACG	GGGGCU	21	NO	-	non-canonical_miRNA	hsa-mir-4489	MI0016850	GGGGGUGGGGCUAGUGAUGCAGGACGCUGGGGACUGGAGAAGUCCUGCCUGACCCUGUCCCA	chr11:65649192-65649253(+)	-	-	4489	p1@SIPA1	NM_006747	6	0	16	6	2	41
hsa-miR-4687-3p	3p	MIMAT0019775	UGGCUGUUGGAGGGGGCAGGC	GGCUGU	21	Yes	-	non-canonical_miRNA	hsa-mir-4687	MI0017319	ACCUGAGGAGCCAGCCCUCCUCCCGCACCCAAACUUGGAGCACUUGACCUUUGGCUGUUGGAGGGGGCAGGCUCGCGGGU	chr11:3856062-3856141(+)	-	-	4687	p1@STIM1	ENST00000300737.4	4	9	19	11	3	1
hsa-miR-10398-5p	5p	MIMAT0041627	UGGCUCCCUUCUCUCCGUCUG	GGCUCC	21	NO	-	non-canonical_miRNA	hsa-mir-10398	MI0033422	UGGCUCCCUUCUCUCCGUCUGCCUCCUGGCCGCGGGGCCCGGAGAGCUGGGAGCCAG	chr6:41733554-41733610(-)	-	-	10398	Unknown	Unknown	18	0	0	0	5	0
hsa-miR-10400-5p	5p	MIMAT0041631	CGGCGGCGGCGGCUCUGGGCG	GGCGGC	21	NO	-	non-canonical_miRNA	hsa-mir-10400	MI0033424	CGGCGGCGGCGGCUCUGGGCGAGGCGGCGGGGCCUGGGCUCCCGGACGAGGCGGG	chr8:144462485-144462539(-)	-	-	10400	Unknown	Unknown	6	9	14	1	32	8
hsa-miR-4470	5p	MIMAT0018997	UGGCAAACGUGGAAGCCGAGA	GGCAAA	21	NO	-	non-canonical_miRNA	hsa-mir-4470	MI0016821	CGAGCCUCUUUCGGCUUUCCAGUUUGUCUCGGUCCUUUGGAACGUGGCAAACGUGGAAGCCGAGAGGGCUCU	chr8:61714788-61714859(+)	-	-	4470	p1@MIR4470	curation	24	5	125	51	19	32
hsa-miR-765	5p	MIMAT0003945	UGGAGGAGAAGGAAGGUGAUG	GGAGGA	21	NO	-	non-canonical_miRNA	hsa-mir-765	MI0005116	UUUAGGCGCUGAUGAAAGUGGAGUUCAGUAGACAGCCCUUUUCAAGCCCUACGAGAAACUGGGGUUUCUGGAGGAGAAGGAAGGUGAUGAAGGAUCUGUUCUCGUGAGCCUGAA	chr1:156936131-156936244(-)	MIPF0000545	mir-765	765	p1@ARHGEF11	NM_014784	0	15	7	7	12	0
hsa-miR-1288-3p	3p	MIMAT0005942	UGGACUGCCCUGAUCUGGAGA	GGACUG	21	NO	-	non-canonical_miRNA	hsa-mir-1288	MI0006432	GAGGGUGUUGAUCAGCAGAUCAGGACUGUAACUCACCAUAGUGGUGGACUGCCCUGAUCUGGAGACCACUGCCUU	chr17:16282014-16282088(+)	MIPF0000660	mir-1288	1288	p1@PIGL	ENST00000584797.1	16	5	49	28	29	49
hsa-miR-6503-3p	3p	MIMAT0025463	GGGACUAGGAUGCAGACCUCC	GGACUA	21	Yes	-	non-canonical_miRNA	hsa-mir-6503	MI0022215	AAUGGUCCCCCCAGGGAGGUCUGCAUUCAAAUCCCCAGAAGCUGAGGAUUAGGGGACUAGGAUGCAGACCUCCCUGGGGGACCAUU	chr11:60209071-60209156(-)	-	-	6503	p1@MS4A4E	ENST00000532442.1	34	7	115	27	22	93
hsa-miR-3648	5p	MIMAT0018068	AGCCGCGGGGAUCGCCGAGGG	GCCGCG	21	NO	-	non-canonical_miRNA	hsa-mir-3648-1	MI0016048	CGCGACUGCGGCGGCGGUGGUGGGGGGAGCCGCGGGGAUCGCCGAGGGCCGGUCGGCCGCCCCGGGUGCCGCGCGGUGCCGCCGGCGGCGGUGAGGCCCCGCGCGUGUGUCCCGGCUGCGGUCGGCCGCGCUCGAGGGGUCCCCGUGGCGUCCCCUUCCCCGCCGGCCGCCUUUCUCGCG	chr21:8208473-8208652(+)	MIPF0001984	mir-3648	3648-1,6724-1,10401	Unknown	Unknown	0	24	0	0	0	0
hsa-miR-3648	5p	MIMAT0018068	AGCCGCGGGGAUCGCCGAGGG	GCCGCG	21	NO	-	non-canonical_miRNA	hsa-mir-3648-2	MI0031512	CGCGACUGCGGCGGCGGUGGUGGGGGGAGCCGCGGGGAUCGCCGAGGGCCGGUCGGCCGCCCCGGGUGCCGCGCGGUGCCGCCGGCGGCGGUGAGGCCCCGCGCGUGUGUCCCGGCUGCGGUCGGCCGCGCUCGAGGGGUCCCCGUGGCGUCCCCUUCCCCGCCGGCCGCCUUUCUCGCG	chr21:8986999-8987178(+)	MIPF0001984	mir-3648	3648-2,10396a	Unknown	Unknown	0	24	0	0	0	0
hsa-miR-5189-3p	3p	MIMAT0027088	UGCCAACCGUCAGAGCCCAGA	GCCAAC	21	NO	-	non-canonical_miRNA	hsa-mir-5189	MI0018168	GGCCCGCCUUUUAGGGGCCUCGCUGUCUGGGCACAGGCGGAUGGACAGGCUGGCCUCUGGAUGACCUGCCAACCGUCAGAGCCCAGACCCACGUGGCCUCAGUUGGGGACCAGG	chr16:88468918-88469031(+)	-	-	5189	p1@ZFPM1	ENST00000319555.3	8	8	11	25	0	10
hsa-miR-3177-3p	3p	MIMAT0015054	UGCACGGCACUGGGGACACGU	GCACGG	21	Yes	-	non-canonical_miRNA	hsa-mir-3177	MI0014211	CCACGUGCCAUGUGUACACACGUGCCAGGCGCUGUCUUGAGACAUUCGCGCAGUGCACGGCACUGGGGACACGUGGCACUGG	chr16:1734985-1735066(+)	-	-	3177	p1@MAPK8IP3	ENST00000356010.5	76	44	378	72	29	140
hsa-miR-3682-3p	3p	MIMAT0018110	UGAUGAUACAGGUGGAGGUAG	GAUGAU	21	NO	-	non-canonical_miRNA	hsa-mir-3682	MI0016083	UAAGUUAUAUAUGUCUACUUCUACCUGUGUUAUCAUAAUAAAGGUGUCAUGAUGAUACAGGUGGAGGUAGAAAUAUAUAACUUA	chr2:53849122-53849205(-)	-	-	3682	p1@GPR75,p3@ASB3,p3@GPR75-ASB3	ENST00000498475.2	23	20	19	2	0	19
hsa-miR-4785	5p	MIMAT0019949	AGAGUCGGCGACGCCGCCAGC	GAGUCG	21	NO	-	non-canonical_miRNA	hsa-mir-4785	MI0017430	GUAGGUGGGGACGCGGCGGCGCUGCUCCUCCGCUGCCGCCGGGAGAGUCGGCGACGCCGCCAGCUCCGCGCGC	chr2:160407810-160407882(-)	-	-	4785	p1@RBMS1	NM_002897	13	18	70	34	13	28
hsa-miR-6804-5p	5p	MIMAT0027508	UGAGGGUGUCAGCAGGUGACG	GAGGGU	21	NO	-	non-canonical_miRNA	hsa-mir-6804	MI0022649	GGAUGUGAGGGUGUCAGCAGGUGACGGUGGGGGCCACGCUGACAGCCGCACCUGCCUCUCACCCACAG	chr19:55230885-55230952(-)	-	-	6802,6803,6804	p1@PPP6R1	ENST00000412770.2	6	13	3	6	8	13
hsa-miR-610	5p	MIMAT0003278	UGAGCUAAAUGUGUGCUGGGA	GAGCUA	21	NO	-	non-canonical_miRNA	hsa-mir-610	MI0003623	UCUAUUUGUCUUAGGUGAGCUAAAUGUGUGCUGGGACACAUUUGAGCCAAAUGUCCCAGCACACAUUUAGCUCACAUAAGAAAAAUGGACUCUAGU	chr11:28056815-28056910(+)	MIPF0000661	mir-610	610	Unknown	Unknown	12	0	37	18	9	96
hsa-miR-6505-3p	3p	MIMAT0025467	UGACUUCUACCUCUUCCAAAG	GACUUC	21	Yes	-	non-canonical_miRNA	hsa-mir-6505	MI0022217	GCAUUGGAAUAGGGGAUAUCUCAGCAUGUUGAGCCCUGUCUCUGGGGAGCUGACUUCUACCUCUUCCAAAG	chr12:48132797-48132867(+)	MIPF0001805	mir-6505	6505	p1@PFKM	ENST00000551339.1	0	0	27	4	16	4
hsa-miR-581	5p	MIMAT0003246	UCUUGUGUUCUCUAGAUCAGU	CUUGUG	21	NO	-	non-canonical_miRNA	hsa-mir-581	MI0003588	GUUAUGUGAAGGUAUUCUUGUGUUCUCUAGAUCAGUGCUUUUAGAAAAUUUGUGUGAUCUAAAGAACACAAAGAAUACCUACACAGAACCACCUGC	chr5:53951504-53951599(-)	MIPF0000466	mir-581	581	p1@ARL15	NM_019087	0	0	6	20	0	8
hsa-miR-7114-5p	5p	MIMAT0028125	UCUGUGGAGUGGGGUGCCUGU	CUGUGG	21	NO	-	non-canonical_miRNA	hsa-mir-7114	MI0022965	UCCGCUCUGUGGAGUGGGGUGCCUGUCCCCUGCCACUGGGUGACCCACCCCUCUCCACCAG	chr9:137450026-137450086(-)	-	-	7114	p1@NELF	NM_001130971	1	7	26	11	5	2
hsa-miR-3120-5p	5p	MIMAT0019198	CCUGUCUGUGCCUGCUGUACA	CUGUCU	21	Yes	-	non-canonical_miRNA	hsa-mir-3120	MI0014136	GUCAUGUGACUGCCUGUCUGUGCCUGCUGUACAGGUGAGCGGAUGUUCUGCACAGCAAGUGUAGACAGGCAGACACAUGAC	chr1:172138808-172138888(+)	MIPF0000062	mir-214	199a-2,214,3120	p1@DNM3	ENST00000355305.5	2	0	39	5	0	4
hsa-miR-3085-3p	3p	MIMAT0048636	UCUGGCUGCUAUGGCCCCCUC	CUGGCU	21	NO	-	non-canonical_miRNA	hsa-mir-3085	MI0039500	CCCUACUCUGGGAAGGUGCCAUUCUGAGGGCCAGGAGUUUGAUUAUGUGUCACUCUGGCUGCUAUGGCCCCCUCCCAGGGUCUGG	chr10:97875813-97875897(-)	-	-	3085	Unknown	Unknown	0	0	0	10	25	7
hsa-miR-3064-5p	5p	MIMAT0019864	UCUGGCUGUUGUGGUGUGCAA	CUGGCU	21	Yes	-	non-canonical_miRNA	hsa-mir-3064	MI0017375	GGUCUGGCUGUUGUGGUGUGCAAAACUCCGUACAUUGCUAUUUUGCCACACUGCAACACCUUACAG	chr17:64500774-64500839(-)	MIPF0001238	mir-3064	3064,5047	p1@DDX5	ENST00000540698.2	9	52	61	26	22	74
hsa-miR-5588-5p	5p	MIMAT0022295	ACUGGCAUUAGUGGGACUUUU	CUGGCA	21	NO	-	non-canonical_miRNA	hsa-mir-5588	MI0019147	ACUGGCAUUAGUGGGACUUUUUUUUUUUUUUUUUUUAAUGUUAAAAGUCCCACUAAUGCCAGC	chr3:185253210-185253272(-)	-	-	5588	p1@EHHADH	ENST00000456310.1	0	20	0	0	0	0
hsa-miR-378i	5p	MIMAT0019074	ACUGGACUAGGAGUCAGAAGG	CUGGAC	21	NO	-	non-canonical_miRNA	hsa-mir-378i	MI0016902	GGGAGCACUGGACUAGGAGUCAGAAGGUGGAGUUCUGGGUGCUGUUUUCCCACUCUUGGGCCCUGGGCAUGUUCUG	chr22:41923222-41923297(-)	-	-	378i	Unknown	Unknown	902	988	1953	1033	986	2049
hsa-miR-378h	5p	MIMAT0018984	ACUGGACUUGGUGUCAGAUGG	CUGGAC	21	NO	-	non-canonical_miRNA	hsa-mir-378h	MI0016808	ACAGGAACACUGGACUUGGUGUCAGAUGGGAUGAGCCCUGGCUCUGUUUCCUAGCAGCAAUCUGAUCUUGAGCUAGUCACUGG	chr5:154829458-154829540(+)	-	-	378h	Unknown	Unknown	48	27	59	55	63	38
hsa-miR-3615	5p	MIMAT0017994	UCUCUCGGCUCCUCGCGGCUC	CUCUCG	21	NO	-	non-canonical_miRNA	hsa-mir-3615	MI0016005	GACUCUGGGACGCUCAGACGCCGCGCGGGGCGGGGAUUGGUCUGUGGUCCUCUCUCGGCUCCUCGCGGCUCGCGGCGGCCGACGGUU	chr17:74748613-74748699(+)	MIPF0001540	mir-3615	3615	p1@SLC9A3R1	NM_004252	2016	1163	4110	1624	1054	6128
hsa-miR-4638-5p	5p	MIMAT0019695	ACUCGGCUGCGGUGGACAAGU	CUCGGC	21	Yes	-	non-canonical_miRNA	hsa-mir-4638	MI0017265	GACUCGGCUGCGGUGGACAAGUCCGGCUCCAGAACCUGGACACCGCUCAGCCGGCCGCGGCAGGGGUC	chr5:181222566-181222633(-)	-	-	4638	p1@ENST00000499096,p1@uc003mnb.1	curation	35	33	9	26	16	13
hsa-miR-1250-5p	5p	MIMAT0005902	ACGGUGCUGGAUGUGGCCUUU	CGGUGC	21	NO	-	non-canonical_miRNA	hsa-mir-1250	MI0006385	CUGUCCCGCUGGCCUGGCAGGUGACGGUGCUGGAUGUGGCCUUUUUGCCUUUUCUAAAGGCCACAUUUUCCAGCCCAUUCAACCUUCCAGAGCCCUCUGAAGUGGCCACAGGC	chr17:81133196-81133308(-)	MIPF0000696	mir-1250	338,657,1250,3065	p2@AATK	NM_001080395	27	40	173	84	30	3
hsa-miR-11400	5p	MIMAT0044657	UCGGCUGUGUAUCUCUGUGUC	CGGCUG	21	NO	-	non-canonical_miRNA	hsa-mir-11400	MI0036559	CAAGGGCGACUCGGCUGUGUAUCUCUGUGUCAGAAGCUUAGCCACAGUGUGGCACAGUCGUGUCCUUCCUGCUCACA	chr7:142474527-142474603(+)	-	-	11400	Unknown	Unknown	64	47	761	402	11	20
hsa-miR-6852-5p	5p	MIMAT0027604	CCCUGGGGUUCUGAGGACAUG	CCUGGG	21	Yes	-	non-canonical_miRNA	hsa-mir-6852	MI0022698	UGCUGCCCUGGGGUUCUGAGGACAUGCUCUGACUCCCCUGAUGUCCUCUGUUCCUCAGGUGCUGGG	chr9:35710676-35710741(-)	-	-	6852	p1@TLN1	NM_006289	51	78	583	171	40	28
hsa-miR-6747-3p	3p	MIMAT0027395	UCCUGCCUUCCUCUGCACCAG	CCUGCC	21	Yes	-	non-canonical_miRNA	hsa-mir-6747	MI0022592	UUUGGAGGGGUGUGGAAAGAGGCAGAACAUUCGUUCACUUUCCUGCCUUCCUCUGCACCAG	chr11:62567011-62567071(-)	-	-	6747	p1@EEF1G	ENST00000525340.1	3	0	2	13	0	14
hsa-miR-877-3p	3p	MIMAT0004950	UCCUCUUCUCCCUCCUCCCAG	CCUCUU	21	Yes	-	non-canonical_miRNA	hsa-mir-877	MI0005561	GUAGAGGAGAUGGCGCAGGGGACACGGGCAAAGACUUGGGGGUUCCUGGGACCCUCAGACGUGUGUCCUCUUCUCCCUCCUCCCAG	chr6:30584332-30584417(+)	MIPF0000392	mir-877	877	p1@ABCF1	NM_001025091	2	0	0	12	0	16
hsa-miR-10401-3p	3p	MIMAT0041634	ACCUCGCCGUCCCGCCCGCCG	CCUCGC	21	NO	-	non-canonical_miRNA	hsa-mir-10401	MI0033425	CGUGUGGGAAGGCGUGGGGUGCGGACCCCGGCCCGACCUCGCCGUCCCGCCCGCCG	chr21:8433797-8433852(+)	-	-	6724-4,10401,10396b	Unknown	Unknown	113	63	133	228	95	160
hsa-miR-6752-3p	3p	MIMAT0027405	UCCCUGCCCCCAUACUCCCAG	CCCUGC	21	NO	-	non-canonical_miRNA	hsa-mir-6752	MI0022597	AUGGAGGGGGGUGUGGAGCCAGGGGGCCCAGGUCUACAGCUUCUCCCCGCUCCCUGCCCCCAUACUCCCAG	chr11:67490245-67490315(+)	-	-	6752	p1@AIP	NM_003977	0	0	0	0	21	0
hsa-miR-4732-3p	3p	MIMAT0019856	GCCCUGACCUGUCCUGUUCUG	CCCUGA	21	NO	-	non-canonical_miRNA	hsa-mir-4732	MI0017369	GAGGGAGCUGUAGAGCAGGGAGCAGGAAGCUGUGUGUGUCCAGCCCUGACCUGUCCUGUUCUGCCCCCAGCCCCUC	chr17:28861655-28861730(-)	-	-	144,451a,451b,4732	p1@MIR4732	ENST00000582320.2	243	138	154	176	208	427
hsa-miR-1224-3p	3p	MIMAT0005459	CCCCACCUCCUCUCUCCUCAG	CCCACC	21	Yes	-	non-canonical_miRNA	hsa-mir-1224	MI0003764	GUGAGGACUCGGGAGGUGGAGGGUGGUGCCGCCGGGGCCGGGCGCUGUUUCAGCUCGCUUCUCCCCCCACCUCCUCUCUCCUCAG	chr3:184241405-184241489(+)	MIPF0000440	mir-1224	1224	p@chr3:183947366..183947381,+	XM_011513288.1	4	26	25	0	9	7
hsa-miR-7113-5p	5p	MIMAT0028123	UCCAGGGAGACAGUGUGUGAG	CCAGGG	21	NO	-	non-canonical_miRNA	hsa-mir-7113	MI0022964	CUCCAGGGAGACAGUGUGUGAGGCCUCUUGCCAUGGCCUCCCUGCCCGCCUCUCUGCAG	chr11:68032864-68032922(+)	-	-	4691,7113	p1@NDUFS8	ENST00000528492.1	9	2	10	2	0	49
hsa-miR-6837-5p	5p	MIMAT0027576	ACCAGGGCCAGCAGGGAAUGU	CCAGGG	21	Yes	-	non-canonical_miRNA	hsa-mir-6837	MI0022683	GUGGGACCAGGGCCAGCAGGGAAUGUCAGGGCCACCCCUGACCUUCACUGUGACUCUGCUGCAG	chr7:44051766-44051829(+)	-	-	6837	p1@DBNL	ENST00000464762.1	9	0	21	0	0	4
hsa-miR-5196-3p	3p	MIMAT0021129	UCAUCCUCGUCUCCCUCCCAG	CAUCCU	21	Yes	-	non-canonical_miRNA	hsa-mir-5196	MI0018175	UCUGAGGAGACCUGGGCUGUCAGAGGCCAGGGAAGGGGACGAGGGUUGGGGAACAGGUGGUUAGCACUUCAUCCUCGUCUCCCUCCCAGGUUAGAAGGGCCCCCCUCUCUGAAGG	chr19:35345513-35345627(+)	-	-	5196	p1@CD22	ENST00000601769.1	0	21	5	0	0	0
hsa-miR-4433a-3p	3p	MIMAT0018949	ACAGGAGUGGGGGUGGGACAU	CAGGAG	21	NO	-	non-canonical_miRNA	hsa-mir-4433a	MI0016773	CAUCCUCCUUACGUCCCACCCCCCACUCCUGUUUCUGGUGAAAUAUUCAAACAGGAGUGGGGGUGGGACAUAAGGAGGAUA	chr2:64340759-64340839(+)	MIPF0001826	mir-4433	4433a,4433b	Unknown	Unknown	4	11	109	37	10	0
hsa-miR-4690-3p	3p	MIMAT0019780	GCAGCCCAGCUGAGGCCUCUG	CAGCCC	21	NO	-	non-canonical_miRNA	hsa-mir-4690	MI0017323	GAGCAGGCGAGGCUGGGCUGAACCCGUGGGUGAGGAGUGCAGCCCAGCUGAGGCCUCUGC	chr11:65636310-65636369(+)	-	-	4690	p1@PCNXL3	ENST00000355703.3	6	0	11	22	0	37
hsa-miR-6760-3p	3p	MIMAT0027421	ACACUGUCCCCUUCUCCCCAG	CACUGU	21	NO	-	non-canonical_miRNA	hsa-mir-6760	MI0022605	CAGUGCAGGGAGAAGGUGGAAGUGCAGAGUGGGCUCACCUCUCGCCCACACUGUCCCCUUCUCCCCAG	chr12:111304142-111304209(+)	-	-	6760	p@chr12:111594458..111594459,+	NM_015267	0	14	5	0	0	0
hsa-miR-6513-3p	3p	MIMAT0025483	UCAAGUGUCAUCUGUCCCUAG	CAAGUG	21	Yes	-	non-canonical_miRNA	hsa-mir-6513	MI0022225	GCUUUGGGAUUGACGCCACAUGUCUCAGGUCCCCAGCUGAGUCAAGUGUCAUCUGUCCCUAGGC	chr2:218280125-218280188(-)	-	-	6513	p1@TMBIM1	ENST00000437694.2	0	0	14	12	0	12
hsa-miR-10399-5p	5p	MIMAT0041629	AAUUACAGAUUGUCUCAGAGA	AUUACA	21	NO	-	non-canonical_miRNA	hsa-mir-10399	MI0033423	AAUUACAGAUUGUCUCAGAGAAAACAAAUGAGUUACUCUCUCGGACAAGCUGUAGGUC	chr7:139044100-139044157(-)	-	-	10399	Unknown	Unknown	32	37	91	39	0	23
hsa-miR-1285-5p	5p	MIMAT0022719	GAUCUCACUUUGUUGCCCAGG	AUCUCA	21	Yes	-	non-canonical_miRNA	hsa-mir-1285-1	MI0006346	UGUAGAGAUAGGAUCUCACUUUGUUGCCCAGGCUGGUCUCAAACUCCUGGUCUGGGCAACAAAGUGAGACCUUAUCUCUACAAG	chr7:92204015-92204098(-)	MIPF0000559	mir-1285	1285-1	p1@KRIT1	NM_001013406	7	0	27	8	3	29
hsa-miR-4748	5p	MIMAT0019884	GAGGUUUGGGGAGGAUUUGCU	AGGUUU	21	NO	-	non-canonical_miRNA	hsa-mir-4748	MI0017387	UGGCUGGCUGAGGUUUGGGGAGGAUUUGCUGGUGCUAGAGAGGAAAGCAGACCCUACCCAACCCCACGCCCUACUACAGCCA	chr19:10780254-10780335(+)	-	-	4748	p1@DNM2	ENST00000585892.1	0	0	11	23	0	3
hsa-miR-7845-5p	5p	MIMAT0030420	AAGGGACAGGGAGGGUCGUGG	AGGGAC	21	NO	-	non-canonical_miRNA	hsa-mir-7845	MI0025515	GCAAGGGACAGGGAGGGUCGUGGCGACACUCGCGCCAGCUCCCGGGACGGCUGGGCUCGGGCUGGUCGCCGACCUCCGACCCUCCACUAGAUGCCUGGC	chr2:207166400-207166498(+)	-	-	7845	Unknown	Unknown	23	0	23	24	7	7
hsa-miR-940	5p	MIMAT0004983	AAGGCAGGGCCCCCGCUCCCC	AGGCAG	21	NO	-	non-canonical_miRNA	hsa-mir-940	MI0005762	GUGAGGUGUGGGCCCGGCCCCAGGAGCGGGGCCUGGGCAGCCCCGUGUGUUGAGGAAGGAAGGCAGGGCCCCCGCUCCCCGGGCCUGACCCCAC	chr16:2271747-2271840(+)	MIPF0000540	mir-940	940,3677,4717	p@chr16:2318456..2318501,+	ENST00000567888.1	16	10	55	41	0	16
hsa-miR-4433b-3p	3p	MIMAT0030414	CAGGAGUGGGGGGUGGGACGU	AGGAGU	21	NO	-	non-canonical_miRNA	hsa-mir-4433b	MI0025511	UGUGUUCCCUAUCCUCCUUAUGUCCCACCCCCACUCCUGUUUGAAUAUUUCACCAGAAACAGGAGUGGGGGGUGGGACGUAAGGAGGAUGGGGGAAAGAACA	chr2:64340747-64340848(-)	MIPF0001826	mir-4433	4433a,4433b	p1@ENST00000424119	ENST00000424119.1	985	1695	9750	3529	705	747
hsa-miR-4676-5p	5p	MIMAT0019758	GAGCCAGUGGUGAGACAGUGA	AGCCAG	21	Yes	-	non-canonical_miRNA	hsa-mir-4676	MI0017307	UGAAUGAAAGAGCCAGUGGUGAGACAGUGAGUUGAUUACUUCUCACUGUUUCACCACUGGCUCUUUGGUUCA	chr10:72721029-72721100(+)	-	-	4676	p1@MCU	ENST00000603649.1	0	0	9	0	13	8
hsa-miR-3120-3p	3p	MIMAT0014982	CACAGCAAGUGUAGACAGGCA	ACAGCA	21	Yes	-	non-canonical_miRNA	hsa-mir-3120	MI0014136	GUCAUGUGACUGCCUGUCUGUGCCUGCUGUACAGGUGAGCGGAUGUUCUGCACAGCAAGUGUAGACAGGCAGACACAUGAC	chr1:172138808-172138888(+)	MIPF0000062	mir-214	199a-2,214,3120	p1@DNM3	ENST00000355305.5	27	26	89	61	1	19
hsa-miR-8485	5p	MIMAT0033692	CACACACACACACACACGUAU	ACACAC	21	NO	-	non-canonical_miRNA	hsa-mir-8485	MI0027288	UCUGUGAUAUACGUGUGUGUGUGUGUGUAUAUAGCAUAUGUGUAUACAUACACACACACACACACACACACACACACACACACACACGUAU	chr2:50696172-50696262(-)	-	-	8485	p1@NRXN1	ENST00000405472.3	8	14	3	10	5	0
hsa-miR-548ag	5p	MIMAT0018969	AAAGGUAAUUGUGGUUUCUGC	AAGGUA	21	NO	-	non-canonical_miRNA	hsa-mir-548ag-2	MI0016794	UGCAAAGGUAAUUGUGGUUUCUGCCAUUGAAAGUAAAGGCAAGAACCUCAAUUACCUUUGCAGC	chr20:60564562-60564625(+)	MIPF0000317	mir-548	548ag-2	p2@uc002ybl.2,p2@uc010gjw.1	curation	8	1	25	15	1	1
hsa-miR-548ag	5p	MIMAT0018969	AAAGGUAAUUGUGGUUUCUGC	AAGGUA	21	NO	-	non-canonical_miRNA	hsa-mir-548ag-1	MI0016793	GUGCAAAGGUAAUUGUGGUUUCUGCUUUUAAAGGUAAUGGCAAAUAUUACAUUUACUUUUGCACCA	chr4:60922619-60922684(+)	MIPF0000317	mir-548	548ag-1	Unknown	Unknown	10	1	23	7	0	1
hsa-miR-6796-3p	3p	MIMAT0027493	GAAGCUCUCCCCUCCCCGCAG	AAGCUC	21	Yes	-	non-canonical_miRNA	hsa-mir-6796	MI0022641	UUACCUUGUGGGGUUGGAGAGCUGGCUGGUCCAGCCCCUCAGAAGCUCUCCCCUCCCCGCAG	chr19:40369846-40369907(+)	-	-	6796	p1@PLD3	ENST00000359274.5	0	22	10	0	15	0
hsa-miR-3912-3p	3p	MIMAT0018186	UAACGCAUAAUAUGGACAUGU	AACGCA	21	Yes	-	non-canonical_miRNA	hsa-mir-3912	MI0016416	AGAGAGGAAUGAACAGUUAAAUUAUAACAUGUCCAUAUUAUGGGUUAGUUGUGGACACAUACUAACGCAUAAUAUGGACAUGUUAUAAUUUAACUGUUCCUUUCU	chr5:171386656-171386760(-)	MIPF0001601	mir-3912	3912	p@chr5:170814498..170814510,-	curation	7	0	0	15	0	18
hsa-miR-548ay-5p	5p	MIMAT0025452	AAAAGUAAUUGUGGUUUUUGC	AAAGUA	21	Yes	-	non-canonical_miRNA	hsa-mir-548ay	MI0022210	AGAAGAUGCUUACUACUAGGUUGGUGCAAAAGUAAUUGUGGUUUUUGCAUUUAAAGUAAUGGCCAAAACCGCGAUUACUCUUGCACGAACCUAACGGUAACACUUCU	chr3:32506283-32506389(-)	MIPF0000317	mir-548	548ay	Unknown	Unknown	131	33	160	137	66	157
hsa-miR-548au-5p	5p	MIMAT0022291	AAAAGUAAUUGCGGUUUUUGC	AAAGUA	21	NO	-	non-canonical_miRNA	hsa-mir-548au	MI0019145	AAAAGUAAUUGCGGUUUUUGCUAUUGGUUUUAAUGGCAGUUACUUUUGCACCAG	chr9:93594841-93594894(+)	MIPF0000317	mir-548	548au	p1@PHF2	NM_005392	7	0	4	4	2	22
hsa-miR-548t-5p	5p	MIMAT0015009	CAAAAGUGAUCGUGGUUUUUG	AAAAGU	21	Yes	-	non-canonical_miRNA	hsa-mir-548t	MI0014164	AGGGUGGUGCAAAAGUGAUCGUGGUUUUUGCAAUUUUUUAAUGACAAAAACCACAAUUACUUUUGCACCAACCU	chr4:173268160-173268233(+)	MIPF0000317	mir-548	548t	p1@GALNT7	ENST00000512285.1	0	2	0	3	15	4
hsa-miR-548bc	5p	MIMAT0039765	AAAAACUGUGAUUACUUUUGC	AAAACU	21	NO	-	non-canonical_miRNA	hsa-mir-548bc	MI0032315	UCUUUUGUUACAGGUUGGUGAGAAGUAAUCGCGGUUUUUGCCAUUACUGCUCAUGGCAAAAACUGUGAUUACUUUUGCACCAACCUAAUAUAAUAUUUGGUCUUCAAUUA	chr17:39297400-39297509(+)	-	-	548bc	Unknown	Unknown	23	54	13	8	32	50
hsa-miR-548ar-3p	3p	MIMAT0022266	UAAAACUGCAGUUAUUUUUGC	AAAACU	21	Yes	-	non-canonical_miRNA	hsa-mir-548ar	MI0019131	AAAAGUAAUUGCAGUUUUUGCUGUUGAACGUAGUGGUAAAACUGCAGUUAUUUUUGC	chr13:114244505-114244561(+)	MIPF0000317	mir-548	548ar	p1@CDC16	ENST00000356221.3	37	0	0	4	9	5
hsa-miR-552-5p	5p	MIMAT0026615	GUUUAACCUUUUGCCUGUUGG	UUUAAC	21	Yes	Star_miRNA	canonical_hsa-specific_miRNA	hsa-mir-552	MI0003557	AACCAUUCAAAUAUACCACAGUUUGUUUAACCUUUUGCCUGUUGGUUGAAGAUGCCUUUCAACAGGUGACUGGUUAGACAAACUGUGGUAUAUACA	chr1:34669599-34669694(-)	MIPF0000501	mir-552	552	p@chr1:35150899..35150929,-	curation	0	0	34	0	0	0
hsa-miR-514a-3p	3p	MIMAT0002883	AUUGACACUUCUGUGAGUAGA	UUGACA	21	Yes	Mature_miRNA	canonical_hsa-specific_miRNA	hsa-mir-514a-3	MI0003200	GUUGUCUGUGGUACCCUACUCUGGAGAGUGACAAUCAUGUAUAACUAAAUUUGAUUGACACUUCUGUGAGUAGAGUAACGCAUGACAC	chrX:147284641-147284728(-)	MIPF0000130	mir-506	510,514a-1,514a-2,514a-3	p@chrX:146413659..146413673,-	curation	25	48	99	46	17	12
hsa-miR-514a-3p	3p	MIMAT0002883	AUUGACACUUCUGUGAGUAGA	UUGACA	21	Yes	Mature_miRNA	canonical_hsa-specific_miRNA	hsa-mir-514a-2	MI0003199	GUUGUCUGUGGUACCCUACUCUGGAGAGUGACAAUCAUGUAUAACUAAAUUUGAUUGACACUUCUGUGAGUAGAGUAACGCAUGACAC	chrX:147281943-147282030(-)	MIPF0000130	mir-506	510,514a-1,514a-2,514a-3	p@chrX:146413659..146413673,-	curation	25	48	99	46	17	12
hsa-miR-514a-3p	3p	MIMAT0002883	AUUGACACUUCUGUGAGUAGA	UUGACA	21	Yes	Mature_miRNA	canonical_hsa-specific_miRNA	hsa-mir-514a-1	MI0003198	AACAUGUUGUCUGUGGUACCCUACUCUGGAGAGUGACAAUCAUGUAUAAUUAAAUUUGAUUGACACUUCUGUGAGUAGAGUAACGCAUGACACGUACG	chrX:147279247-147279344(-)	MIPF0000130	mir-506	510,514a-1,514a-2,514a-3	p@chrX:146413659..146413673,-	curation	25	48	99	46	17	12
hsa-miR-3611	5p	MIMAT0017988	UUGUGAAGAAAGAAAUUCUUA	UGUGAA	21	NO	Mature_miRNA	canonical_hsa-specific_miRNA	hsa-mir-3611	MI0016001	AGCAGGUCUAAUAAGAAUUUCUUUUUCUUCACAAUUAUGAAAGAAAAGAAAUUGUGAAGAAAGAAAUUCUUACUAGUUUUGCU	chr10:35079598-35079680(-)	-	-	3611	p1@CUL2	ENST00000374748.1	18	0	2	9	0	27
hsa-miR-629-5p	5p	MIMAT0004810	UGGGUUUACGUUGGGAGAACU	GGGUUU	21	Yes	Mature_miRNA	canonical_hsa-specific_miRNA	hsa-mir-629	MI0003643	UCCCUUUCCCAGGGGAGGGGCUGGGUUUACGUUGGGAGAACUUUUACGGUGAACCAGGAGGUUCUCCCAACGUAAGCCCAGCCCCUCCCCUCUGCCU	chr15:70079372-70079468(-)	MIPF0001555	mir-629	629	p1@TLE3	NM_020908	13913	4547	20016	6124	3318	16748
hsa-miR-625-5p	5p	MIMAT0003294	AGGGGGAAAGUUCUAUAGUCC	GGGGGA	21	Yes	Mature_miRNA	canonical_hsa-specific_miRNA	hsa-mir-625	MI0003639	AGGGUAGAGGGAUGAGGGGGAAAGUUCUAUAGUCCUGUAAUUAGAUCUCAGGACUAUAGAACUUUCCCCCUCAUCCCUCUGCCCU	chr14:65471102-65471186(+)	MIPF0000534	mir-625	625	p1@FUT8	NR_038170	62	71	86	114	28	56
hsa-miR-1908-5p	5p	MIMAT0007881	CGGCGGGGACGGCGAUUGGUC	GGCGGG	21	Yes	Mature_miRNA	canonical_hsa-specific_miRNA	hsa-mir-1908	MI0008329	CGGGAAUGCCGCGGCGGGGACGGCGAUUGGUCCGUAUGUGUGGUGCCACCGGCCGCCGGCUCCGCCCCGGCCCCCGCCCC	chr11:61815161-61815240(-)	MIPF0001021	mir-1908	1908	p1@FADS1	ENST00000491310.1	306	383	1507	936	212	614
hsa-miR-3150b-3p	3p	MIMAT0018194	UGAGGAGAUCGUCGAGGUUGG	GAGGAG	21	Yes	Mature_miRNA	canonical_hsa-specific_miRNA	hsa-mir-3150b	MI0016426	GAGGGAAAGCAGGCCAACCUCGAGGAUCUCCCCAGCCUUGGCGUUCAGGUGCUGAGGAGAUCGUCGAGGUUGGCCUGCUUCCCCUC	chr8:95072911-95072996(-)	MIPF0001102	mir-3150	3150a,3150b	p@chr8:96088115..96088137,-	ENST00000518598.1	57	49	100	86	44	89
hsa-miR-2277-3p	3p	MIMAT0011777	UGACAGCGCCCUGCCUGGCUC	GACAGC	21	Yes	Star_miRNA	canonical_hsa-specific_miRNA	hsa-mir-2277	MI0011284	GUGCUUCCUGCGGGCUGAGCGCGGGCUGAGCGCUGCCAGUCAGCGCUCACAUUAAGGCUGACAGCGCCCUGCCUGGCUCGGCCGGCGAAGCUC	chr5:93620696-93620788(-)	-	-	2277	p1@FAM172A	ENST00000395965.3	3	0	17	5	9	6
hsa-miR-3130-3p	3p	MIMAT0014994	GCUGCACCGGAGACUGGGUAA	CUGCAC	21	Yes	Star_miRNA	canonical_hsa-specific_miRNA	hsa-mir-3130-2	MI0014148	CUUGUCAUGUCUUACCCAGUCUCCGGUGCAGCCUUGACAACAGGCUGCACCGGAGACUGGGUAAGACAUGACAAG	chr2:206783234-206783308(+)	MIPF0000845	mir-3130	3130-2	p1@FASTKD2	ENST00000403094.3	25	12	135	4	24	52
hsa-miR-3130-3p	3p	MIMAT0014994	GCUGCACCGGAGACUGGGUAA	CUGCAC	21	Yes	Star_miRNA	canonical_hsa-specific_miRNA	hsa-mir-3130-1	MI0014147	CUUGUCAUGUCUUACCCAGUCUCCGGUGCAGCCUGUUGUCAAGGCUGCACCGGAGACUGGGUAAGACAUGACAAG	chr2:206783234-206783308(-)	MIPF0000845	mir-3130	3130-1	Unknown	Unknown	25	12	135	4	24	52
hsa-miR-129-5p	5p	MIMAT0000242	CUUUUUGCGGUCUGGGCUUGC	UUUUUG	21	Yes	Mature_miRNA	canonical_conserved_miRNA	hsa-mir-129-2	MI0000473	UGCCCUUCGCGAAUCUUUUUGCGGUCUGGGCUUGCUGUACAUAACUCAAUAGCCGGAAGCCCUUACCCCAAAAAGCAUUUGCGGAGGGCG	chr11:43581394-43581483(+)	MIPF0000073	mir-129	129-2	p1@MIR129-2	ENST00000533358.1	7304	15507	9237	7253	10402	3491
hsa-miR-129-5p	5p	MIMAT0000242	CUUUUUGCGGUCUGGGCUUGC	UUUUUG	21	Yes	Mature_miRNA	canonical_conserved_miRNA	hsa-mir-129-1	MI0000252	GGAUCUUUUUGCGGUCUGGGCUUGCUGUUCCUCUCAACAGUAGUCAGGAAGCCCUUACCCCAAAAAGUAUCU	chr7:128207872-128207943(+)	MIPF0000073	mir-129	129-1	p@chr7:127807707..127807735,+	curation	7302	15541	9243	7252	10420	3491
hsa-miR-653-5p	5p	MIMAT0003328	GUGUUGAAACAAUCUCUACUG	UGUUGA	21	Yes	Mature_miRNA	canonical_conserved_miRNA	hsa-mir-653	MI0003674	UUCAUUCCUUCAGUGUUGAAACAAUCUCUACUGAACCAGCUUCAAACAAGUUCACUGGAGUUUGUUUCAAUAUUGCAAGAAUGAUAAGAUGGAAGC	chr7:93482760-93482855(-)	MIPF0000435	mir-653	489,653	p1@CALCR	NM_001742	0	23	42	8	10	10
hsa-miR-218-5p	5p	MIMAT0000275	UUGUGCUUGAUCUAACCAUGU	UGUGCU	21	Yes	Mature_miRNA	canonical_conserved_miRNA	hsa-mir-218-1	MI0000294	GUGAUAAUGUAGCGAGAUUUUCUGUUGUGCUUGAUCUAACCAUGUGGUUGCGAGGUAUGAGUAAAACAUGGUUCCGUCAAGCACCAUGGAACGUCACGCAGCUUUCUACA	chr4:20528275-20528384(+)	MIPF0000026	mir-218	218-1	p@chr4:20253519..20253549,+	XM_005248211.2	1393	2874	1541	1076	1800	670
hsa-miR-218-5p	5p	MIMAT0000275	UUGUGCUUGAUCUAACCAUGU	UGUGCU	21	Yes	Mature_miRNA	canonical_conserved_miRNA	hsa-mir-218-2	MI0000295	GACCAGUCGCUGCGGGGCUUUCCUUUGUGCUUGAUCUAACCAUGUGGUGGAACGAUGGAAACGGAACAUGGUUCUGUCAAGCACCGCGGAAAGCACCGUGCUCUCCUGCA	chr5:168768146-168768255(-)	MIPF0000026	mir-218	218-2	p1@SLIT3	NM_003062	1384	2875	1532	1076	1783	664
hsa-miR-147b-3p	3p	MIMAT0004928	GUGUGCGGAAAUGCUUCUGCU	UGUGCG	21	Yes	Mature_miRNA	canonical_conserved_miRNA	hsa-mir-147b	MI0005544	UAUAAAUCUAGUGGAAACAUUUCUGCACAAACUAGAUUCUGGACACCAGUGUGCGGAAAUGCUUCUGCUACAUUUUUAGG	chr15:45433050-45433129(+)	MIPF0000105	mir-147	147b	p1@C15orf48	ENST00000344300.3	105	42	203	110	53	202
hsa-miR-511-5p	5p	MIMAT0002808	GUGUCUUUUGCUCUGCAGUCA	UGUCUU	21	Yes	Mature_miRNA	canonical_conserved_miRNA	hsa-mir-511	MI0003127	CAAUAGACACCCAUCGUGUCUUUUGCUCUGCAGUCAGUAAAUAUUUUUUUGUGAAUGUGUAGCAAAAGACAGAAUGGUGGUCCAUUG	chr10:17845107-17845193(+)	MIPF0000130	mir-506	511	p1@MRC1	NM_002438	29	96	117	60	90	132
hsa-miR-676-3p	3p	MIMAT0018204	CUGUCCUAAGGUUGUUGAGUU	UGUCCU	21	Yes	Mature_miRNA	canonical_conserved_miRNA	hsa-mir-676	MI0016436	GCAUGACUCUUCAACCUCAGGACUUGCAGAAUUAAUGGAAUGCUGUCCUAAGGUUGUUGAGUUGUGC	chrX:70022857-70022923(+)	MIPF0000471	mir-676	676	p1@EDA	ENST00000524573.1	20	12	19	7	28	18
hsa-let-7g-3p	3p	MIMAT0004584	CUGUACAGGCCACUGCCUUGC	UGUACA	21	Yes	Star_miRNA	canonical_conserved_miRNA	hsa-let-7g	MI0000433	AGGCUGAGGUAGUAGUUUGUACAGUUUGAGGGUCUAUGAUACCACCCGGUACAGGAGAUAACUGUACAGGCCACUGCCUUGCCA	chr3:52268278-52268361(-)	MIPF0000002	let-7	let7g	p1@WDR82	NM_025222	8	0	23	18	0	10
hsa-miR-432-3p	3p	MIMAT0002815	CUGGAUGGCUCCUCCAUGUCU	UGGAUG	21	Yes	Star_miRNA	canonical_conserved_miRNA	hsa-mir-432	MI0003133	UGACUCCUCCAGGUCUUGGAGUAGGUCAUUGGGUGGAUCCUCUAUUUCCUUACGUGGGCCACUGGAUGGCUCCUCCAUGUCUUGGAGUAGAUCA	chr14:100884483-100884576(+)	MIPF0000211	mir-432	127,136,337,431,433,493,432,665	p1@MEG3	Gtl2-Dio3	0	0	35	19	11	0
hsa-miR-33a-5p	5p	MIMAT0000091	GUGCAUUGUAGUUGCAUUGCA	UGCAUU	21	Yes	Mature_miRNA	canonical_conserved_miRNA	hsa-mir-33a	MI0000091	CUGUGGUGCAUUGUAGUUGCAUUGCAUGUUCUGGUGGUACCCAUGCAAUGUUUCCACAGUGCAUCACAG	chr22:41900944-41901012(+)	MIPF0000070	mir-33	33a	p1@SREBF2	ENST00000361204.4	11	0	11	9	0	5
hsa-miR-215-5p	5p	MIMAT0000272	AUGACCUAUGAAUUGACAGAC	UGACCU	21	Yes	Mature_miRNA	canonical_conserved_miRNA	hsa-mir-215	MI0000291	AUCAUUCAGAAAUGGUAUACAGGAAAAUGACCUAUGAAUUGACAGACAAUAUAGCUGAGUUUGUCUGUCAUUUCUUUAGGCCAAUAUUCUGUAUGACUGUGCUACUUCAA	chr1:220117853-220117962(-)	MIPF0000063	mir-192	215,194-1	p@chr1:220292448..220292466,-	curation	434	301	611	1352	724	1003
hsa-miR-192-5p	5p	MIMAT0000222	CUGACCUAUGAAUUGACAGCC	UGACCU	21	Yes	Mature_miRNA	canonical_conserved_miRNA	hsa-mir-192	MI0000234	GCCGAGACCGAGUGCACAGGGCUCUGACCUAUGAAUUGACAGCCAGUGCUCUCGUCUCCCCUCUGGCUGCCAAUUCCAUAGGUCACAGGUAUGUUCGCCUCAAUGCCAGC	chr11:64891137-64891246(-)	MIPF0000063	mir-192	192,194-2,6749,6750	p1@ENST00000413053,p1@uc009ypx.2	ENST00000413053.1	6198	3369	7541	6363	4218	11929
hsa-miR-488-3p	3p	MIMAT0004763	UUGAAAGGCUAUUUCUUGGUC	UGAAAG	21	Yes	Mature_miRNA	canonical_conserved_miRNA	hsa-mir-488	MI0003123	GAGAAUCAUCUCUCCCAGAUAAUGGCACUCUCAAACAAGUUUCCAAAUUGUUUGAAAGGCUAUUUCUUGGUCAGAUGACUCUC	chr1:177029363-177029445(-)	MIPF0000318	mir-488	488	p1@ASTN1	ENST00000361833.2	9	34	11	25	12	15
hsa-miR-520a-5p	5p	MIMAT0002833	CUCCAGAGGGAAGUACUUUCU	UCCAGA	21	Yes	Star_miRNA	canonical_conserved_miRNA	hsa-mir-520a	MI0003149	CUCAGGCUGUGACCCUCCAGAGGGAAGUACUUUCUGUUGUCUGAGAGAAAAGAAAGUGCUUCCCUUUGGACUGUUUCGGUUUGAG	chr19:53690881-53690965(+)	MIPF0000020	mir-515	512-1,512-2,498,520e,515-1,519e,520f,515-2,519c,520a,526b,519b,525,523,518f,520b,518b,526a-1,520c,518c,524,517a,519d,521-2,520d,517b,520g,516b-2,526a-2,518e,518a-1,518d,516b-1,518a-2,517c,520h,521-1,522,519a-1,527,516a-1,516a-2,519a-2,1323,1283-1,1283-2	Unknown	Unknown	20	0	0	0	24	0
hsa-miR-376a-3p	3p	MIMAT0000729	AUCAUAGAGGAAAAUCCACGU	UCAUAG	21	Yes	Mature_miRNA	canonical_conserved_miRNA	hsa-mir-376a-2	MI0003529	GGUAUUUAAAAGGUAGAUUUUCCUUCUAUGGUUACGUGUUUGAUGGUUAAUCAUAGAGGAAAAUCCACGUUUUCAGUAUC	chr14:101040069-101040148(+)	MIPF0000091	mir-368	134,154,299,376c,369,376a-1,377,379,380,381,382,323a,329-1,329-2,409,412,410,376b,485,487a,494,495,496,539,544a,376a-2,487b,411,654,655,656,758,668,1185-2,1185-1,300,541,889,543,1197,1193,323b	p1@MEG3	Gtl2-Dio3	4	1	88	43	24	4
hsa-miR-376a-3p	3p	MIMAT0000729	AUCAUAGAGGAAAAUCCACGU	UCAUAG	21	Yes	Mature_miRNA	canonical_conserved_miRNA	hsa-mir-376a-1	MI0000784	UAAAAGGUAGAUUCUCCUUCUAUGAGUACAUUAUUUAUGAUUAAUCAUAGAGGAAAAUCCACGUUUUC	chr14:101040782-101040849(+)	MIPF0000091	mir-368	134,154,299,376c,369,376a-1,377,379,380,381,382,323a,329-1,329-2,409,412,410,376b,485,487a,494,495,496,539,544a,376a-2,487b,411,654,655,656,758,668,1185-2,1185-1,300,541,889,543,1197,1193,323b	p1@MEG3	Gtl2-Dio3	4	1	88	43	24	4
hsa-miR-181b-3p	3p	MIMAT0022692	CUCACUGAACAAUGAAUGCAA	UCACUG	21	Yes	Star_miRNA	canonical_conserved_miRNA	hsa-mir-181b-1	MI0000270	CCUGUGCAGAGAUUAUUUUUUAAAAGGUCACAAUCAACAUUCAUUGCUGUCGGUGGGUUGAACUGUGUGGACAAGCUCACUGAACAAUGAAUGCAACUGUGGCCCCGCUU	chr1:198858873-198858982(-)	MIPF0000007	mir-181	181b-1,181a-1	p1@LOC100131234	NR_040073	30	0	39	0	6	5
hsa-miR-23a-3p	3p	MIMAT0000078	AUCACAUUGCCAGGGAUUUCC	UCACAU	21	Yes	Mature_miRNA	canonical_conserved_miRNA	hsa-mir-23a	MI0000079	GGCCGGCUGGGGUUCCUGGGGAUGGGAUUUGCUUCCUGUCACAAAUCACAUUGCCAGGGAUUUCCAACCGACC	chr19:13836587-13836659(-)	MIPF0000027	mir-23	23a,24-2,27a	p@chr19:13953708..13953767,-	curation	3322	2279	12521	5904	1987	3357
hsa-miR-27b-3p	3p	MIMAT0000419	UUCACAGUGGCUAAGUUCUGC	UCACAG	21	Yes	Mature_miRNA	canonical_conserved_miRNA	hsa-mir-27b	MI0000440	ACCUCUCUAACAAGGUGCAGAGCUUAGCUGAUUGGUGAACAGUGAUUGGUUUCCGCUUUGUUCACAGUGGCUAAGUUCUGCACCUGAAGAGAAGGUG	chr9:95085445-95085541(+)	MIPF0000036	mir-27	24-1,23b,27b,3074	p1@C9orf3	ENST00000471978.1	9681	15052	24799	17197	10333	5604
hsa-miR-27a-3p	3p	MIMAT0000084	UUCACAGUGGCUAAGUUCCGC	UCACAG	21	Yes	Mature_miRNA	canonical_conserved_miRNA	hsa-mir-27a	MI0000085	CUGAGGAGCAGGGCUUAGCUGCUUGUGAGCAGGGUCCACACCAAGUCGUGUUCACAGUGGCUAAGUUCCGCCCCCCAG	chr19:13836440-13836517(-)	MIPF0000036	mir-27	23a,24-2,27a	p@chr19:13953708..13953767,-	curation	8445	5975	13252	14136	4453	5618
hsa-miR-26b-5p	5p	MIMAT0000083	UUCAAGUAAUUCAGGAUAGGU	UCAAGU	21	Yes	Mature_miRNA	canonical_conserved_miRNA	hsa-mir-26b	MI0000084	CCGGGACCCAGUUCAAGUAAUUCAGGAUAGGUUGUGUGCUGUCCAGCCUGUUCUCCAUUACUUGGCUCGGGGACCGG	chr2:218402646-218402722(+)	MIPF0000043	mir-26	26b	p1@CTDSP1	NM_021198	35597	17530	54307	57853	21565	45141
hsa-let-7a-3p	3p	MIMAT0004481	CUAUACAAUCUACUGUCUUUC	UAUACA	21	Yes	Star_miRNA	canonical_conserved_miRNA	hsa-let-7a-1	MI0000060	UGGGAUGAGGUAGUAGGUUGUAUAGUUUUAGGGUCACACCCACCACUGGGAGAUAACUAUACAAUCUACUGUCUUUCCUA	chr9:94175957-94176036(+)	MIPF0000002	let-7	let7a-1,let7d,let7f-1	p@chr9:96928516..96928603,+	ENST00000602703.1	643	398	872	622	443	457
hsa-let-7a-3p	3p	MIMAT0004481	CUAUACAAUCUACUGUCUUUC	UAUACA	21	Yes	Star_miRNA	canonical_conserved_miRNA	hsa-let-7a-3	MI0000062	GGGUGAGGUAGUAGGUUGUAUAGUUUGGGGCUCUGCCCUGCUAUGGGAUAACUAUACAAUCUACUGUCUUUCCU	chr22:46112749-46112822(+)	MIPF0000002	let-7	let7a-3,let7b,4763	p2@MIRLET7BHG,p4@MIR4763	NR_027033	633	398	872	622	443	457
hsa-miR-151a-3p	3p	MIMAT0000757	CUAGACUGAAGCUCCUUGAGG	UAGACU	21	NO	Mature_miRNA	canonical_conserved_miRNA	hsa-mir-151a	MI0000809	UUUCCUGCCCUCGAGGAGCUCACAGUCUAGUAUGUCUCAUCCCCUACUAGACUGAAGCUCCUUGAGGACAGGGAUGGUCAUACUCACCUC	chr8:140732564-140732653(-)	MIPF0000057	mir-28	151a	p1@PTK2	ENST00000522684.1	24139	27196	147739	63151	23022	38969
hsa-miR-889-3p	3p	MIMAT0004921	UUAAUAUCGGACAACCAUUGU	UAAUAU	21	NO	Mature_miRNA	canonical_conserved_miRNA	hsa-mir-889	MI0005540	GUGCUUAAAGAAUGGCUGUCCGUAGUAUGGUCUCUAUAUUUAUGAUGAUUAAUAUCGGACAACCAUUGUUUUAGUAUCC	chr14:101047901-101047979(+)	MIPF0000514	mir-889	134,154,299,376c,369,376a-1,377,379,380,381,382,323a,329-1,329-2,409,412,410,376b,485,487a,494,495,496,539,544a,376a-2,487b,411,654,655,656,758,668,1185-2,1185-1,300,541,889,543,1197,1193,323b	p1@MEG3	Gtl2-Dio3	59	108	145	53	98	59
hsa-miR-499a-5p	5p	MIMAT0002870	UUAAGACUUGCAGUGAUGUUU	UAAGAC	21	Yes	Mature_miRNA	canonical_conserved_miRNA	hsa-mir-499a	MI0003183	GCCCUGUCCCCUGUGCCUUGGGCGGGCGGCUGUUAAGACUUGCAGUGAUGUUUAACUCCUCUCCACGUGAACAUCACAGCAAGUCUGUGCUGCUUCCCGUCCCUACGCUGCCUGGGCAGGGU	chr20:34990376-34990497(+)	MIPF0000173	mir-499	499a,499b	p2@MYH7B	NM_020884	151	72	80	108	54	109
hsa-miR-431-5p	5p	MIMAT0001625	UGUCUUGCAGGCCGUCAUGCA	GUCUUG	21	Yes	Mature_miRNA	canonical_conserved_miRNA	hsa-mir-431	MI0001721	UCCUGCUUGUCCUGCGAGGUGUCUUGCAGGCCGUCAUGCAGGCCACACUGACGGUAACGUUGCAGGUCGUCUUGCAGGGCUUCUCGCAAGACGACAUCCUCAUCACCAACGACG	chr14:100881007-100881120(+)	MIPF0000142	mir-431	127,136,337,431,433,493,432,665	p1@MEG3	Gtl2-Dio3	13	13	341	91	22	57
hsa-miR-379-5p	5p	MIMAT0000733	UGGUAGACUAUGGAACGUAGG	GGUAGA	21	Yes	Mature_miRNA	canonical_conserved_miRNA	hsa-mir-379	MI0000787	AGAGAUGGUAGACUAUGGAACGUAGGCGUUAUGAUUUCUGACCUAUGUAACAUGGUCCACUAACUCU	chr14:101022066-101022132(+)	MIPF0000126	mir-379	134,154,299,376c,369,376a-1,377,379,380,381,382,323a,329-1,329-2,409,412,410,376b,485,487a,494,495,496,539,544a,376a-2,487b,411,654,655,656,758,668,1185-2,1185-1,300,541,889,543,1197,1193,323b	p1@MEG3	Gtl2-Dio3	840	2086	2242	1411	1180	597
hsa-miR-342-5p	5p	MIMAT0004694	AGGGGUGCUAUCUGUGAUUGA	GGGGUG	21	Yes	Star_miRNA	canonical_conserved_miRNA	hsa-mir-342	MI0000805	GAAACUGGGCUCAAGGUGAGGGGUGCUAUCUGUGAUUGAGGGACAUGGUUAAUGGAAUUGUCUCACACAGAAAUCGCACCCGUCACCUUGGCCUACUUA	chr14:100109655-100109753(+)	MIPF0000190	mir-342	342,151b	p1@EVL	ENST00000555706.1	605	973	2058	1106	694	1323
hsa-miR-486-3p	3p	MIMAT0004762	CGGGGCAGCUCAGUACAGGAU	GGGGCA	21	Yes	Star_miRNA	canonical_conserved_miRNA	hsa-mir-486-1	MI0002470	GCAUCCUGUACUGAGCUGCCCCGAGGCCCUUCAUGCUGCCCAGCUCGGGGCAGCUCAGUACAGGAUAC	chr8:41660441-41660508(-)	MIPF0000220	mir-486	486-1,486-2	p1@ANK1	NM_020477	1025	714	1767	890	857	2591
hsa-miR-486-3p	3p	MIMAT0004762	CGGGGCAGCUCAGUACAGGAU	GGGGCA	21	Yes	Star_miRNA	canonical_conserved_miRNA	hsa-mir-486-2	MI0023622	UCCUGUACUGAGCUGCCCCGAGCUGGGCAGCAUGAAGGGCCUCGGGGCAGCUCAGUACAGGAUG	chr8:41660444-41660507(+)	MIPF0000220	mir-486	486-1,486-2	Unknown	Unknown	930	618	1657	834	765	2363
hsa-miR-296-5p	5p	MIMAT0000690	AGGGCCCCCCCUCAAUCCUGU	GGGCCC	21	Yes	Mature_miRNA	canonical_conserved_miRNA	hsa-mir-296	MI0000747	AGGACCCUUCCAGAGGGCCCCCCCUCAAUCCUGUUGUGCCUAAUUCAGAGGGUUGGGUGGAGGCUCUCCUGAAGGGCUCU	chr20:58817615-58817694(-)	MIPF0000159	mir-296	296,298	p1@GNAS-AS1	curation	28	9	29	45	23	38
hsa-miR-25-5p	5p	MIMAT0004498	AGGCGGAGACUUGGGCAAUUG	GGCGGA	21	Yes	Star_miRNA	canonical_conserved_miRNA	hsa-mir-25	MI0000082	GGCCAGUGUUGAGAGGCGGAGACUUGGGCAAUUGCUGGACGCUGCCCUGGGCAUUGCACUUGUCUCGGUCUGACAGUGCCGGCC	chr7:100093560-100093643(-)	MIPF0000013	mir-25	25,93,106b	p1@MCM7	ENST00000489841.1	250	184	874	283	178	452
hsa-miR-31-5p	5p	MIMAT0000089	AGGCAAGAUGCUGGCAUAGCU	GGCAAG	21	Yes	Mature_miRNA	canonical_conserved_miRNA	hsa-mir-31	MI0000089	GGAGAGGAGGCAAGAUGCUGGCAUAGCUGUUGAACUGGGAACCUGCUAUGCCAACAUAUUGCCAUCUUUCC	chr9:21512115-21512185(-)	MIPF0000064	mir-31	31	p1@MIR31HG	NR_027054	134	311	76	105	238	11
hsa-miR-222-3p	3p	MIMAT0000279	AGCUACAUCUGGCUACUGGGU	GCUACA	21	Yes	Mature_miRNA	canonical_conserved_miRNA	hsa-mir-222	MI0000299	GCUGCUGGAAGGUGUAGGUACCCUCAAUGGCUCAGUAGCCAGUGUAGAUCCUGUCUUUCGUAAUCAGCAGCUACAUCUGGCUACUGGGUCUCUGAUGGCAUCUUCUAGCU	chrX:45747015-45747124(-)	MIPF0000051	mir-221	221,222	p@chrX:45629661..45629677,-	ENST00000602461.1	8026	13059	19607	14039	7505	3403
hsa-miR-143-3p	3p	MIMAT0000435	UGAGAUGAAGCACUGUAGCUC	GAGAUG	21	Yes	Mature_miRNA	canonical_conserved_miRNA	hsa-mir-143	MI0000459	GCGCAGCGCCCUGUCUCCCAGCCUGAGGUGCAGUGCUGCAUCUCUGGUCAGUUGGGAGUCUGAGAUGAAGCACUGUAGCUCAGGAAGAGAGAAGUUGUUCUGCAGC	chr5:149428918-149429023(+)	MIPF0000094	mir-143	143,145	p1@MIR143HG	NR_027180	11731	18512	29760	10738	11553	11082
hsa-miR-26b-3p	3p	MIMAT0004500	CCUGUUCUCCAUUACUUGGCU	CUGUUC	21	Yes	Star_miRNA	canonical_conserved_miRNA	hsa-mir-26b	MI0000084	CCGGGACCCAGUUCAAGUAAUUCAGGAUAGGUUGUGUGCUGUCCAGCCUGUUCUCCAUUACUUGGCUCGGGGACCGG	chr2:218402646-218402722(+)	MIPF0000043	mir-26	26b	p1@CTDSP1	NM_021198	77	47	66	50	30	38
hsa-miR-204-3p	3p	MIMAT0022693	GCUGGGAAGGCAAAGGGACGU	CUGGGA	21	Yes	Star_miRNA	canonical_conserved_miRNA	hsa-mir-204	MI0000284	GGCUACAGUCUUUCUUCAUGUGACUCGUGGACUUCCCUUUGUCAUCCUAUGCCUGAGAAUAUAUGAAGGAGGCUGGGAAGGCAAAGGGACGUUCAAUUGUCAUCACUGGC	chr9:70809975-70810084(-)	MIPF0000042	mir-204	204	p1@TRPM3	ENST00000377101.1	118	184	163	179	164	144
hsa-miR-130b-5p	5p	MIMAT0004680	ACUCUUUCCCUGUUGCACUAC	CUCUUU	21	Yes	Star_miRNA	canonical_conserved_miRNA	hsa-mir-130b	MI0000748	GGCCUGCCCGACACUCUUUCCCUGUUGCACUACUAUAGGCCGCUGGGAAGCAGUGCAAUGAUGAAAGGGCAUCGGUCAGGUC	chr22:21653304-21653385(+)	MIPF0000034	mir-130	130b,301b	p3@PPIL2	ENST00000498589.1	194	152	829	305	162	107
hsa-miR-628-3p	3p	MIMAT0003297	UCUAGUAAGAGUGGCAGUCGA	CUAGUA	21	Yes	Star_miRNA	canonical_conserved_miRNA	hsa-mir-628	MI0003642	AUAGCUGUUGUGUCACUUCCUCAUGCUGACAUAUUUACUAGAGGGUAAAAUUAAUAACCUUCUAGUAAGAGUGGCAGUCGAAGGGAAGGGCUCAU	chr15:55372940-55373034(-)	MIPF0000529	mir-628	628	p1@CCPG1,p1@DYX1C1-CCPG1,p1@DYX1C1	ENST00000425574.3	96	78	265	206	79	59
hsa-miR-151a-5p	5p	MIMAT0004697	UCGAGGAGCUCACAGUCUAGU	CGAGGA	21	NO	Mature_miRNA	canonical_conserved_miRNA	hsa-mir-151a	MI0000809	UUUCCUGCCCUCGAGGAGCUCACAGUCUAGUAUGUCUCAUCCCCUACUAGACUGAAGCUCCUUGAGGACAGGGAUGGUCAUACUCACCUC	chr8:140732564-140732653(-)	MIPF0000057	mir-28	151a	p1@PTK2	ENST00000522684.1	941	434	1448	1028	373	447
hsa-miR-1307-5p	5p	MIMAT0022727	UCGACCGGACCUCGACCGGCU	CGACCG	21	Yes	Mature_miRNA	canonical_conserved_miRNA	hsa-mir-1307	MI0006444	CAUCAAGACCCAGCUGAGUCACUGUCACUGCCUACCAAUCUCGACCGGACCUCGACCGGCUCGUCUGUGUUGCCAAUCGACUCGGCGUGGCGUCGGUCGUGGUAGAUAGGCGGUCAUGCAUACGAAUUUUCAGCUCUUGUUCUGGUGAC	chr10:103394253-103394401(-)	MIPF0000558	mir-1307	1307	p1@USMG5	ENST00000369815.1	280	111	877	520	227	314
hsa-miR-551b-3p	3p	MIMAT0003233	GCGACCCAUACUUGGUUUCAG	CGACCC	21	Yes	Mature_miRNA	canonical_conserved_miRNA	hsa-mir-551b	MI0003575	AGAUGUGCUCUCCUGGCCCAUGAAAUCAAGCGUGGGUGAGACCUGGUGCAGAACGGGAAGGCGACCCAUACUUGGUUUCAGAGGCUGUGAGAAUAA	chr3:168551854-168551949(+)	MIPF0000360	mir-551	551b	p1@EGFEM1P	NR_021485	0	17	0	4	0	0
hsa-miR-660-3p	3p	MIMAT0022711	ACCUCCUGUGUGCAUGGAUUA	CCUCCU	21	Yes	Star_miRNA	canonical_conserved_miRNA	hsa-mir-660	MI0003684	CUGCUCCUUCUCCCAUACCCAUUGCAUAUCGGAGUUGUGAAUUCUCAAAACACCUCCUGUGUGCAUGGAUUACAGGAGGGUGAGCCUUGUCAUCGUG	chrX:50013241-50013337(+)	MIPF0000113	mir-188	188,362,500a,501,502,532,660,500b	p1@CLCN5	ENST00000376091.3	34	0	54	3	1	67
hsa-miR-671-3p	3p	MIMAT0004819	UCCGGUUCUCAGGGCUCCACC	CCGGUU	21	Yes	Mature_miRNA	canonical_conserved_miRNA	hsa-mir-671	MI0003760	GCAGGUGAACUGGCAGGCCAGGAAGAGGAGGAAGCCCUGGAGGGGCUGGAGGUGAUGGAUGUUUUCCUCCGGUUCUCAGGGCUCCACCUCUUUCGGGCCGUAGAGCCAGGGCUGGUGC	chr7:151238421-151238538(+)	MIPF0000358	mir-671	671	p1@CHPF2	NM_019015	141	155	279	240	230	72
hsa-miR-331-3p	3p	MIMAT0000760	GCCCCUGGGCCUAUCCUAGAA	CCCCUG	21	Yes	Mature_miRNA	canonical_conserved_miRNA	hsa-mir-331	MI0000812	GAGUUUGGUUUUGUUUGGGUUUGUUCUAGGUAUGGUCCCAGGGAUCCCAGAUCAAACCAGGCCCCUGGGCCUAUCCUAGAACCAACCUAAGCUC	chr12:95308420-95308513(+)	MIPF0000199	mir-331	331,3685	p@chr12:95699725..95699730,+	curation	143	65	233	137	37	49
hsa-miR-488-5p	5p	MIMAT0002804	CCCAGAUAAUGGCACUCUCAA	CCAGAU	21	Yes	Mature_miRNA	canonical_conserved_miRNA	hsa-mir-488	MI0003123	GAGAAUCAUCUCUCCCAGAUAAUGGCACUCUCAAACAAGUUUCCAAAUUGUUUGAAAGGCUAUUUCUUGGUCAGAUGACUCUC	chr1:177029363-177029445(-)	MIPF0000318	mir-488	488	p1@ASTN1	ENST00000361833.2	10	0	8	7	15	7
hsa-miR-152-3p	3p	MIMAT0000438	UCAGUGCAUGACAGAACUUGG	CAGUGC	21	Yes	Mature_miRNA	canonical_conserved_miRNA	hsa-mir-152	MI0000462	UGUCCCCCCCGGCCCAGGUUCUGUGAUACACUCCGACUCGGGCUCUGGAGCAGUCAGUGCAUGACAGAACUUGGGCCCGGAAGGACC	chr17:48037161-48037247(-)	MIPF0000056	mir-148	152,10226	p1@COPZ2	NM_016429	1168	1590	6531	1603	829	1467
hsa-miR-455-3p	3p	MIMAT0004784	GCAGUCCAUGGGCAUAUACAC	CAGUCC	21	Yes	Mature_miRNA	canonical_conserved_miRNA	hsa-mir-455	MI0003513	UCCCUGGCGUGAGGGUAUGUGCCUUUGGACUACAUCGUGGAAGCCAGCACCAUGCAGUCCAUGGGCAUAUACACUUGCCUCAAGGCCUAUGUCAUC	chr9:114209434-114209529(+)	MIPF0000129	mir-455	455	p1@COL27A1	XM_011519139.1	16	45	68	74	21	25
hsa-miR-873-5p	5p	MIMAT0004953	GCAGGAACUUGUGAGUCUCCU	CAGGAA	21	Yes	Mature_miRNA	canonical_conserved_miRNA	hsa-mir-873	MI0005564	GUGUGCAUUUGCAGGAACUUGUGAGUCUCCUAUUGAAAAUGAACAGGAGACUGAUGAGUUCCCGGGAACACCCACAA	chr9:28888879-28888955(-)	MIPF0000390	mir-873	873	p@chr9:29212195..29212234,-	NM_001258282	37	24	121	15	53	4
hsa-miR-483-3p	3p	MIMAT0002173	UCACUCCUCUCCUCCCGUCUU	CACUCC	21	Yes	Star_miRNA	canonical_conserved_miRNA	hsa-mir-483	MI0002467	GAGGGGGAAGACGGGAGGAAAGAAGGGAGUGGUUCCAUCACGCCUCCUCACUCCUCUCCUCCCGUCUUCUCCUCUC	chr11:2134134-2134209(-)	MIPF0000180	mir-483	483	p1@IGF2	ENST00000416167.2	37	0	18	0	0	8
hsa-miR-128-3p	3p	MIMAT0000424	UCACAGUGAACCGGUCUCUUU	CACAGU	21	Yes	Mature_miRNA	canonical_conserved_miRNA	hsa-mir-128-2	MI0000727	UGUGCAGUGGGAAGGGGGGCCGAUACACUGUACGAGAGUGAGUAGCAGGUCUCACAGUGAACCGGUCUCUUUCCCUACUGUGUC	chr3:35744476-35744559(+)	MIPF0000048	mir-128	128-2	p1@ARPP21	ENST00000417925.1	38249	70638	50852	37128	49165	19826
hsa-miR-128-3p	3p	MIMAT0000424	UCACAGUGAACCGGUCUCUUU	CACAGU	21	Yes	Mature_miRNA	canonical_conserved_miRNA	hsa-mir-128-1	MI0000447	UGAGCUGUUGGAUUCGGGGCCGUAGCACUGUCUGAGAGGUUUACAUUUCUCACAGUGAACCGGUCUCUUUUUCAGCUGCUUC	chr2:135665397-135665478(+)	MIPF0000048	mir-128	128-1	p1@R3HDM1	ENST00000409478.1	48706	89838	64365	48080	62992	24279
hsa-miR-126-5p	5p	MIMAT0000444	CAUUAUUACUUUUGGUACGCG	AUUAUU	21	Yes	Star_miRNA	canonical_conserved_miRNA	hsa-mir-126	MI0000471	CGCUGGCGACGGGACAUUAUUACUUUUGGUACGCGCUGUGACACUUCAAACUCGUACCGUGAGUAAUAAUGCGCCGUCCACGGCA	chr9:136670602-136670686(+)	MIPF0000115	mir-126	126	p1@EGFL7	ENST00000308874.7	1352	783	3158	2475	445	708
hsa-miR-652-3p	3p	MIMAT0003322	AAUGGCGCCACUAGGGUUGUG	AUGGCG	21	Yes	Mature_miRNA	canonical_conserved_miRNA	hsa-mir-652	MI0003667	ACGAAUGGCUAUGCACUGCACAACCCUAGGAGAGGGUGCCAUUCACAUAGACUAUAAUUGAAUGGCGCCACUAGGGUUGUGCAGUGCACAACCUACAC	chrX:110055329-110055426(+)	MIPF0000333	mir-652	652	p1@TMEM164	NM_032227	2091	1123	5976	4234	1094	4667
hsa-miR-1298-3p	3p	MIMAT0026641	CAUCUGGGCAACUGACUGAAC	AUCUGG	21	NO	Star_miRNA	canonical_conserved_miRNA	hsa-mir-1298	MI0003938	AGACGAGGAGUUAAGAGUUCAUUCGGCUGUCCAGAUGUAUCCAAGUACCCUGUGUUAUUUGGCAAUAAAUACAUCUGGGCAACUGACUGAACUUUUCACUUUUCAUGACUCA	chrX:114715233-114715344(+)	MIPF0000598	mir-1298	1298	p1@HTR2C	ENST00000371950.3	2	77	22	29	39	15
hsa-miR-188-5p	5p	MIMAT0000457	CAUCCCUUGCAUGGUGGAGGG	AUCCCU	21	Yes	Mature_miRNA	canonical_conserved_miRNA	hsa-mir-188	MI0000484	UGCUCCCUCUCUCACAUCCCUUGCAUGGUGGAGGGUGAGCUUUCUGAAAACCCCUCCCACAUGCAGGGUUUGCAGGAUGGCGAGCC	chrX:50003503-50003588(+)	MIPF0000113	mir-188	188,362,500a,501,502,532,660,500b	p1@CLCN5	ENST00000376091.3	0	0	0	5	8	8
hsa-miR-382-3p	3p	MIMAT0022697	AAUCAUUCACGGACAACACUU	AUCAUU	21	Yes	Mature_miRNA	canonical_conserved_miRNA	hsa-mir-382	MI0000790	UACUUGAAGAGAAGUUGUUCGUGGUGGAUUCGCUUUACUUAUGACGAAUCAUUCACGGACAACACUUUUUUCAGUA	chr14:101054306-101054381(+)	MIPF0000018	mir-154	134,154,299,376c,369,376a-1,377,379,380,381,382,323a,329-1,329-2,409,412,410,376b,485,487a,494,495,496,539,544a,376a-2,487b,411,654,655,656,758,668,1185-2,1185-1,300,541,889,543,1197,1193,323b	p1@MEG3	Gtl2-Dio3	149	341	644	302	420	153
hsa-miR-656-3p	3p	MIMAT0003332	AAUAUUAUACAGUCAACCUCU	AUAUUA	21	NO	Mature_miRNA	canonical_conserved_miRNA	hsa-mir-656	MI0003678	CUGAAAUAGGUUGCCUGUGAGGUGUUCACUUUCUAUAUGAUGAAUAUUAUACAGUCAACCUCUUUCCGAUAUCGAAUC	chr14:101066724-101066801(+)	MIPF0000018	mir-154	134,154,299,376c,369,376a-1,377,379,380,381,382,323a,329-1,329-2,409,412,410,376b,485,487a,494,495,496,539,544a,376a-2,487b,411,654,655,656,758,668,1185-2,1185-1,300,541,889,543,1197,1193,323b	p1@MEG3	Gtl2-Dio3	188	504	344	236	284	83
hsa-miR-410-3p	3p	MIMAT0002171	AAUAUAACACAGAUGGCCUGU	AUAUAA	21	NO	Mature_miRNA	canonical_conserved_miRNA	hsa-mir-410	MI0002465	GGUACCUGAGAAGAGGUUGUCUGUGAUGAGUUCGCUUUUAUUAAUGACGAAUAUAACACAGAUGGCCUGUUUUCAGUACC	chr14:101065912-101065991(+)	MIPF0000018	mir-154	134,154,299,376c,369,376a-1,377,379,380,381,382,323a,329-1,329-2,409,412,410,376b,485,487a,494,495,496,539,544a,376a-2,487b,411,654,655,656,758,668,1185-2,1185-1,300,541,889,543,1197,1193,323b	p1@MEG3	Gtl2-Dio3	71	252	116	157	211	65
hsa-miR-369-3p	3p	MIMAT0000721	AAUAAUACAUGGUUGAUCUUU	AUAAUA	21	Yes	Mature_miRNA	canonical_conserved_miRNA	hsa-mir-369	MI0000777	UUGAAGGGAGAUCGACCGUGUUAUAUUCGCUUUAUUGACUUCGAAUAAUACAUGGUUGAUCUUUUCUCAG	chr14:101065598-101065667(+)	MIPF0000018	mir-154	134,154,299,376c,369,376a-1,377,379,380,381,382,323a,329-1,329-2,409,412,410,376b,485,487a,494,495,496,539,544a,376a-2,487b,411,654,655,656,758,668,1185-2,1185-1,300,541,889,543,1197,1193,323b	p1@MEG3	Gtl2-Dio3	113	168	864	925	148	108
hsa-miR-142-5p	5p	MIMAT0000433	CAUAAAGUAGAAAGCACUACU	AUAAAG	21	Yes	Star_miRNA	canonical_conserved_miRNA	hsa-mir-142	MI0000458	GACAGUGCAGUCACCCAUAAAGUAGAAAGCACUACUAACAGCACUGGAGGGUGUAGUGUUUCCUACUUUAUGGAUGAGUGUACUGUG	chr17:58331232-58331318(-)	MIPF0000084	mir-142	142,4736	p1@AX721088	ENST00000579003.1	20969	8456	26129	18879	11406	29850
hsa-miR-411-5p	5p	MIMAT0003329	UAGUAGACCGUAUAGCGUACG	AGUAGA	21	Yes	Mature_miRNA	canonical_conserved_miRNA	hsa-mir-411	MI0003675	UGGUACUUGGAGAGAUAGUAGACCGUAUAGCGUACGCUUUAUCUGUGACGUAUGUAACACGGUCCACUAACCCUCAGUAUCAAAUCCAUCCCCGAG	chr14:101023325-101023420(+)	MIPF0000126	mir-379	134,154,299,376c,369,376a-1,377,379,380,381,382,323a,329-1,329-2,409,412,410,376b,485,487a,494,495,496,539,544a,376a-2,487b,411,654,655,656,758,668,1185-2,1185-1,300,541,889,543,1197,1193,323b	p1@MEG3	Gtl2-Dio3	169	516	516	330	249	65
hsa-miR-1197	5p	MIMAT0005955	UAGGACACAUGGUCUACUUCU	AGGACA	21	NO	Mature_miRNA	canonical_conserved_miRNA	hsa-mir-1197	MI0006656	ACUUCCUGGUAUUUGAAGAUGCGGUUGACCAUGGUGUGUACGCUUUAUUUGUGACGUAGGACACAUGGUCUACUUCUUCUCAAUAUCA	chr14:101025564-101025651(+)	MIPF0000126	mir-379	134,154,299,376c,369,376a-1,377,379,380,381,382,323a,329-1,329-2,409,412,410,376b,485,487a,494,495,496,539,544a,376a-2,487b,411,654,655,656,758,668,1185-2,1185-1,300,541,889,543,1197,1193,323b	p1@MEG3	Gtl2-Dio3	31	19	23	0	0	11
hsa-miR-497-5p	5p	MIMAT0002820	CAGCAGCACACUGUGGUUUGU	AGCAGC	21	Yes	Mature_miRNA	canonical_conserved_miRNA	hsa-mir-497	MI0003138	CCACCCCGGUCCUGCUCCCGCCCCAGCAGCACACUGUGGUUUGUACGGCACUGUGGCCACGUCCAAACCACACUGUGGUGUUAGAGCGAGGGUGGGGGAGGCACCGCCGAGG	chr17:7017911-7018022(-)	MIPF0000231	mir-497	195,497	p1@MIR497HG	ENST00000572453.1	8	83	63	45	39	21
hsa-miR-195-5p	5p	MIMAT0000461	UAGCAGCACAGAAAUAUUGGC	AGCAGC	21	Yes	Mature_miRNA	canonical_conserved_miRNA	hsa-mir-195	MI0000489	AGCUUCCCUGGCUCUAGCAGCACAGAAAUAUUGGCACAGGGAAGCGAGUCUGCCAAUAUUGGCUGUGCUGCUCCAGGCAGGGUGGUG	chr17:7017615-7017701(-)	MIPF0000006	mir-15	195,497	p1@MIR497HG	ENST00000572453.1	160	274	221	239	236	86
hsa-miR-577	5p	MIMAT0003242	UAGAUAAAAUAUUGGUACCUG	AGAUAA	21	NO	Mature_miRNA	canonical_conserved_miRNA	hsa-mir-577	MI0003584	UGGGGGAGUGAAGAGUAGAUAAAAUAUUGGUACCUGAUGAAUCUGAGGCCAGGUUUCAAUACUUUAUCUGCUCUUCAUUUCCCCAUAUCUACUUAC	chr4:114656759-114656854(+)	MIPF0000530	mir-577	577	p1@UGT8	NM_001128174	34	63	15	41	29	0
hsa-miR-888-5p	5p	MIMAT0004916	UACUCAAAAAGCUGUCAGUCA	ACUCAA	21	Yes	Mature_miRNA	canonical_conserved_miRNA	hsa-mir-888	MI0005537	GGCAGUGCUCUACUCAAAAAGCUGUCAGUCACUUAGAUUACAUGUGACUGACACCUCUUUGGGUGAAGGAAGGCUCA	chrX:145994784-145994860(-)	MIPF0000386	mir-743	892a,890,891b,888,892b,892c	p@chrX:145185098..145185104,-	curation	0	20	0	0	0	0
hsa-miR-140-3p	3p	MIMAT0004597	UACCACAGGGUAGAACCACGG	ACCACA	21	Yes	Mature_miRNA	canonical_conserved_miRNA	hsa-mir-140	MI0000456	UGUGUCUCUCUCUGUGUCCUGCCAGUGGUUUUACCCUAUGGUAGGUUACGUCAUGCUGUUCUACCACAGGGUAGAACCACGGACAGGAUACCGGGGCACC	chr16:69933081-69933180(+)	MIPF0000085	mir-140	140	p1@WWP2	ENST00000359154.2	24327	10350	63342	23614	11195	76515
hsa-miR-323a-3p	3p	MIMAT0000755	CACAUUACACGGUCGACCUCU	ACAUUA	21	Yes	Mature_miRNA	canonical_conserved_miRNA	hsa-mir-323a	MI0000807	UUGGUACUUGGAGAGAGGUGGUCCGUGGCGCGUUCGCUUUAUUUAUGGCGCACAUUACACGGUCGACCUCUUUGCAGUAUCUAAUC	chr14:101025732-101025817(+)	MIPF0000018	mir-154	134,154,299,376c,369,376a-1,377,379,380,381,382,323a,329-1,329-2,409,412,410,376b,485,487a,494,495,496,539,544a,376a-2,487b,411,654,655,656,758,668,1185-2,1185-1,300,541,889,543,1197,1193,323b	p1@MEG3	Gtl2-Dio3	2771	5139	3800	2945	4140	1299
hsa-miR-376c-3p	3p	MIMAT0000720	AACAUAGAGGAAAUUCCACGU	ACAUAG	21	Yes	Mature_miRNA	canonical_conserved_miRNA	hsa-mir-376c	MI0000776	AAAAGGUGGAUAUUCCUUCUAUGUUUAUGUUAUUUAUGGUUAAACAUAGAGGAAAUUCCACGUUUU	chr14:101039690-101039755(+)	MIPF0000091	mir-368	134,154,299,376c,369,376a-1,377,379,380,381,382,323a,329-1,329-2,409,412,410,376b,485,487a,494,495,496,539,544a,376a-2,487b,411,654,655,656,758,668,1185-2,1185-1,300,541,889,543,1197,1193,323b	p1@MEG3	Gtl2-Dio3	27	19	81	41	79	27
hsa-miR-101-3p	3p	MIMAT0000099	UACAGUACUGUGAUAACUGAA	ACAGUA	21	Yes	Mature_miRNA	canonical_conserved_miRNA	hsa-mir-101-2	MI0000739	ACUGUCCUUUUUCGGUUAUCAUGGUACCGAUGCUGUAUAUCUGAAAGGUACAGUACUGUGAUAACUGAAGAAUGGUGGU	chr9:4850297-4850375(+)	MIPF0000046	mir-101	101-2	p1@RCL1	ENST00000442869.1	13283	6221	23950	11745	7225	35447
hsa-miR-101-3p	3p	MIMAT0000099	UACAGUACUGUGAUAACUGAA	ACAGUA	21	Yes	Mature_miRNA	canonical_conserved_miRNA	hsa-mir-101-1	MI0000103	UGCCCUGGCUCAGUUAUCACAGUGCUGAUGCUGUCUAUUCUAAAGGUACAGUACUGUGAUAACUGAAGGAUGGCA	chr1:65058434-65058508(-)	MIPF0000046	mir-101	101-1,3671	p1@ENST00000448344	curation	13090	6115	23679	11492	7136	34926
hsa-miR-590-3p	3p	MIMAT0004801	UAAUUUUAUGUAUAAGCUAGU	AAUUUU	21	Yes	Mature_miRNA	canonical_conserved_miRNA	hsa-mir-590	MI0003602	UAGCCAGUCAGAAAUGAGCUUAUUCAUAAAAGUGCAGUAUGGUGAAGUCAAUCUGUAAUUUUAUGUAUAAGCUAGUCUCUGAUUGAAACAUGCAGCA	chr7:74191198-74191294(+)	MIPF0000418	mir-590	590	p1@EIF4H	ENST00000353999.6	25	18	56	58	4	30
hsa-miR-524-3p	3p	MIMAT0002850	GAAGGCGCUUCCCUUUGGAGU	AAGGCG	21	NO	Mature_miRNA	canonical_conserved_miRNA	hsa-mir-524	MI0003160	UCUCAUGCUGUGACCCUACAAAGGGAAGCACUUUCUCUUGUCCAAAGGAAAAGAAGGCGCUUCCCUUUGGAGUGUUACGGUUUGAGA	chr19:53711002-53711088(+)	MIPF0000020	mir-515	512-1,512-2,498,520e,515-1,519e,520f,515-2,519c,520a,526b,519b,525,523,518f,520b,518b,526a-1,520c,518c,524,517a,519d,521-2,520d,517b,520g,516b-2,526a-2,518e,518a-1,518d,516b-1,518a-2,517c,520h,521-1,522,519a-1,527,516a-1,516a-2,519a-2,1323,1283-1,1283-2	Unknown	Unknown	29	0	0	0	0	0
hsa-miR-518e-3p	3p	MIMAT0002861	AAAGCGCUUCCCUUCAGAGUG	AAGCGC	21	Yes	Star_miRNA	canonical_conserved_miRNA	hsa-mir-518e	MI0003169	UCUCAGGCUGUGACCCUCUAGAGGGAAGCGCUUUCUGUUGGCUAAAAGAAAAGAAAGCGCUUCCCUUCAGAGUGUUAACGCUUUGAGA	chr19:53729838-53729925(+)	MIPF0000020	mir-515	512-1,512-2,498,520e,515-1,519e,520f,515-2,519c,520a,526b,519b,525,523,518f,520b,518b,526a-1,520c,518c,524,517a,519d,521-2,520d,517b,520g,516b-2,526a-2,518e,518a-1,518d,516b-1,518a-2,517c,520h,521-1,522,519a-1,527,516a-1,516a-2,519a-2,1323,1283-1,1283-2	Unknown	Unknown	19	0	0	0	0	0
hsa-miR-337-5p	5p	MIMAT0004695	GAACGGCUUCAUACAGGAGUU	AACGGC	21	Yes	Star_miRNA	canonical_conserved_miRNA	hsa-mir-337	MI0000806	GUAGUCAGUAGUUGGGGGGUGGGAACGGCUUCAUACAGGAGUUGAUGCACAGUUAUCCAGCUCCUAUAUGAUGCCUUUCUUCAUCCCCUUCAA	chr14:100874493-100874585(+)	MIPF0000195	mir-337	127,136,337,431,433,493,432,665	p1@MEG3	Gtl2-Dio3	0	19	0	9	0	13
hsa-miR-212-3p	3p	MIMAT0000269	UAACAGUCUCCAGUCACGGCC	AACAGU	21	Yes	Star_miRNA	canonical_conserved_miRNA	hsa-mir-212	MI0000288	CGGGGCACCCCGCCCGGACAGCGCGCCGGCACCUUGGCUCUAGACUGCUUACUGCCCGGGCCGCCCUCAGUAACAGUCUCCAGUCACGGCCACCGACGCCUGGCCCCGCC	chr17:2050271-2050380(-)	MIPF0000065	mir-132	212,132	p@chr17:1954446..1954463,-	curation	1	0	0	0	10	13
hsa-miR-21-3p	3p	MIMAT0004494	CAACACCAGUCGAUGGGCUGU	AACACC	21	Yes	Star_miRNA	canonical_conserved_miRNA	hsa-mir-21	MI0000077	UGUCGGGUAGCUUAUCAGACUGAUGUUGACUGUUGAAUCUCAUGGCAACACCAGUCGAUGGGCUGUCUGACA	chr17:59841266-59841337(+)	MIPF0000060	mir-21	21	p1@AK310806	ENST00000592790.1	105	46	481	164	19	113
hsa-miR-106b-5p	5p	MIMAT0000680	UAAAGUGCUGACAGUGCAGAU	AAAGUG	21	Yes	Mature_miRNA	canonical_conserved_miRNA	hsa-mir-106b	MI0000734	CCUGCCGGGGCUAAAGUGCUGACAGUGCAGAUAGUGGUCCUCUCCGUGCUACCGCACUGUGGGUACUUGCUGCUCCAGCAGG	chr7:100093993-100094074(-)	MIPF0000001	mir-17	25,93,106b	p1@MCM7	ENST00000489841.1	2975	467	1567	1375	566	4385
hsa-miR-424-3p	3p	MIMAT0004749	CAAAACGUGAGGCGCUGCUAU	AAAACG	21	Yes	Star_miRNA	canonical_conserved_miRNA	hsa-mir-424	MI0001446	CGAGGGGAUACAGCAGCAAUUCAUGUUUUGAAGUGUUCUAAAUGGUUCAAAACGUGAGGCGCUGCUAUACCCCCUCGUGGGGAAGGUAGAAGGUGGGG	chrX:134546614-134546711(-)	MIPF0000164	mir-322	424,450a-1,450a-2,503,542,450b	p@chrX:133683665..133683681,-	curation	190	136	366	270	222	587
hsa-miR-548ay-5p	5p	-	AAAAGUAAUUGUGGUUUUUGC	AAAGUA	21	-	-	-	hsa-mir-548d-2	-	-	-	-	-	-	-	-	143	40	168	145	76	158
hsa-miR-548ay-5p	5p	-	AAAAGUAAUUGUGGUUUUUGC	AAAGUA	21	-	-	-	hsa-mir-548d-1	-	-	-	-	-	-	-	-	132	40	156	145	76	153
hsa-miR-548au-5p	5p	-	AAAAGUAAUUGCGGUUUUUGC	AAAGUA	21	-	-	-	hsa-mir-548o-2	-	-	-	-	-	-	-	-	0	0	10	10	0	17
hsa-miR-548au-5p	5p	-	AAAAGUAAUUGCGGUUUUUGC	AAAGUA	21	-	-	-	hsa-mir-548c	-	-	-	-	-	-	-	-	0	0	10	10	0	17
hsa-miR-548au-5p	5p	-	AAAAGUAAUUGCGGUUUUUGC	AAAGUA	21	-	-	-	hsa-mir-548am	-	-	-	-	-	-	-	-	0	0	10	10	0	17
hsa-miR-384	5p	MIMAT0001075	AUUCCUAGAAAUUGUUCAUA	UUCCUA	20	NO	-	non-canonical_miRNA	hsa-mir-384	MI0001145	UGUUAAAUCAGGAAUUUUAAACAAUUCCUAGACAAUAUGUAUAAUGUUCAUAAGUCAUUCCUAGAAAUUGUUCAUAAUGCCUGUAACA	chrX:76919273-76919360(-)	MIPF0000289	mir-384	384	Unknown	Unknown	0	0	0	0	16	0
hsa-miR-4507	5p	MIMAT0019044	CUGGGUUGGGCUGGGCUGGG	UGGGUU	20	NO	-	non-canonical_miRNA	hsa-mir-4507	MI0016871	UCUGGGCUGAGCCGAGCUGGGUUAAGCCGAGCUGGGUUGGGCUGGGCUGGGU	chr14:105858124-105858175(-)	-	-	4507,4537,4538,4539	Unknown	Unknown	4	5	10	17	3	9
hsa-miR-6794-3p	3p	MIMAT0027489	CUCACUCUCAGUCCCUCCCU	UCACUC	20	NO	-	non-canonical_miRNA	hsa-mir-6794	MI0022639	GGGCGCAGGGGGACUGGGGGUGAGCAGGCCCAGAACCCAGCUCGUGCUCACUCUCAGUCCCUCCCUAG	chr19:12852260-12852327(+)	MIPF0001726	mir-6794	6794	p1@MAST1	ENST00000251472.4	13	14	0	0	1	0
hsa-miR-877-5p	5p	MIMAT0004949	GUAGAGGAGAUGGCGCAGGG	UAGAGG	20	Yes	-	non-canonical_miRNA	hsa-mir-877	MI0005561	GUAGAGGAGAUGGCGCAGGGGACACGGGCAAAGACUUGGGGGUUCCUGGGACCCUCAGACGUGUGUCCUCUUCUCCCUCCUCCCAG	chr6:30584332-30584417(+)	MIPF0000392	mir-877	877	p1@ABCF1	NM_001025091	120	242	403	235	90	209
hsa-miR-4326	5p	MIMAT0016888	UGUUCCUCUGUCUCCCAGAC	GUUCCU	20	NO	-	non-canonical_miRNA	hsa-mir-4326	MI0015866	GCUGCUCUGCUGUUCCUCUGUCUCCCAGACUCUGGGUGGAUGGAGCAGGUCGGGGGCCA	chr20:63286808-63286866(+)	-	-	4326	p1@ARFGAP1	NM_175609	182	59	356	99	101	290
hsa-miR-6829-5p	5p	MIMAT0027558	UGGGCUGCUGAGAAGGGGCA	GGGCUG	20	NO	-	non-canonical_miRNA	hsa-mir-6829	MI0022674	CAGCGUGGGCUGCUGAGAAGGGGCAGGGUCCUCCAGCUCAUUCCUCCUGCCUCCUCCGUGGCCUCAG	chr3:195882329-195882395(-)	-	-	6829	p@chr3:195636582..195636650,-	ENST00000468819.1	8	17	27	6	3	21
hsa-miR-1268b	5p	MIMAT0018925	CGGGCGUGGUGGUGGGGGUG	GGGCGU	20	NO	-	non-canonical_miRNA	hsa-mir-1268b	MI0016748	ACCCGGGCGUGGUGGUGGGGGUGGGUGCCUGUAAUUCCAGCUAGUUGGGA	chr17:80098828-80098877(+)	-	-	1268b	p1@CCDC40	ENST00000397545.4	80	245	177	174	119	36
hsa-miR-4448	5p	MIMAT0018967	GGCUCCUUGGUCUAGGGGUA	GCUCCU	20	NO	-	non-canonical_miRNA	hsa-mir-4448	MI0016791	AGGAGUGACCAAAAGACAAGAGUGCGAGCCUUCUAUUAUGCCCAGACAGGGCCACCAGAGGGCUCCUUGGUCUAGGGGUAAUGCCA	chr3:183886800-183886885(+)	-	-	4448	p1@ENST00000445165	ENST00000445165.1	9	0	16	0	1	4
hsa-miR-3960	5p	MIMAT0019337	GGCGGCGGCGGAGGCGGGGG	GCGGCG	20	NO	-	non-canonical_miRNA	hsa-mir-3960	MI0016964	GGCGCCCCGGCUCCCCGCGCCCCCGAUCGGGGCCGCCGCUAGUAGUGGCGGCGGCGGAGGCGGGGGCAGCGGCGGCGGCGGCGGAGGCGCC	chr9:127785833-127785923(+)	MIPF0001271	mir-3960	2861,3960	p2@CDK9	ENST00000421939.1	72	64	81	110	112	50
hsa-miR-4454	5p	MIMAT0018976	GGAUCCGAGUCACGGCACCA	GAUCCG	20	NO	-	non-canonical_miRNA	hsa-mir-4454	MI0016800	CCGGAUCCGAGUCACGGCACCAAAUUUCAUGCGUGUCCGUGUGAAGAGACCACCA	chr4:163093574-163093628(-)	-	-	4454	Unknown	Unknown	1	0	40	7	0	0
hsa-miR-627-3p	3p	MIMAT0026623	UCUUUUCUUUGAGACUCACU	CUUUUC	20	Yes	-	non-canonical_miRNA	hsa-mir-627	MI0003641	UACUUAUUACUGGUAGUGAGUCUCUAAGAAAAGAGGAGGUGGUUGUUUUCCUCCUCUUUUCUUUGAGACUCACUACCAAUAAUAAGAAAUACUACUA	chr15:42199570-42199666(-)	MIPF0000550	mir-627	627	p1@VPS39	NM_015289	0	0	17	27	0	13
hsa-miR-378g	5p	MIMAT0018937	ACUGGGCUUGGAGUCAGAAG	CUGGGC	20	NO	-	non-canonical_miRNA	hsa-mir-378g	MI0016761	CACUGGGCUUGGAGUCAGAAGACCUGGCUCCAGCCCAGCUC	:-()	-	-	378g	p1@ENST00000414374,p1@ENST00000418366,p1@ENST00000421997	ENST00000421997.1	80	74	205	171	135	160
hsa-miR-378f	5p	MIMAT0018932	ACUGGACUUGGAGCCAGAAG	CUGGAC	20	NO	-	non-canonical_miRNA	hsa-mir-378f	MI0016756	GUCAGGUCCUGGACUCCCAUAGUUUUCAGGCUGCUAAACAACAGAACGAGCACUGGACUUGGAGCCAGAAGUCUUGGG	chr1:23929070-23929147(+)	-	-	378f	Unknown	Unknown	222	181	336	388	522	287
hsa-miR-378d	5p	MIMAT0018926	ACUGGACUUGGAGUCAGAAA	CUGGAC	20	NO	-	non-canonical_miRNA	hsa-mir-378d-1	MI0016749	ACUGUUUCUGUCCUUGUUCUUGUUGUUAUUACUGGACUUGGAGUCAGAAACAGG	chr4:5923275-5923328(-)	MIPF0000168	mir-378	378d-1	Unknown	Unknown	3708	3199	5194	6162	5258	4162
hsa-miR-378d	5p	MIMAT0018926	ACUGGACUUGGAGUCAGAAA	CUGGAC	20	NO	-	non-canonical_miRNA	hsa-mir-378d-2	MI0003840	GAAUGGUUACAAGGAGAGAACACUGGACUUGGAGUCAGAAAACUUUCAUCCAAGUCAUUCCCUGCUCUAAGUCCCAUUUCUGUUCCAUGAGAUUGUUU	chr8:93916022-93916119(-)	MIPF0000168	mir-378	378d-2	p@chr8:94928861..94928882,-	ENST00000607097.1	3687	3171	5150	6063	5235	4102
hsa-miR-1976	5p	MIMAT0009451	CCUCCUGCCCUCCUUGCUGU	CUCCUG	20	NO	-	non-canonical_miRNA	hsa-mir-1976	MI0009986	GCAGCAAGGAAGGCAGGGGUCCUAAGGUGUGUCCUCCUGCCCUCCUUGCUGU	chr1:26554542-26554593(+)	MIPF0001633	mir-1976	1976	p1@RPS6KA1	NM_001006665	11	0	36	8	15	9
hsa-miR-4324	5p	MIMAT0016876	CCCUGAGACCCUAACCUUAA	CCUGAG	20	NO	-	non-canonical_miRNA	hsa-mir-4324	MI0015854	CGGCCCCUUUGUUAAGGGUCUCAGCUCCAGGGAACUUUAAAACCCUGAGACCCUAACCUUAAAGGUGCUGCA	chr19:49308797-49308868(-)	-	-	4324	p1@SLC6A16	ENST00000454748.3	194	304	159	190	251	110
hsa-miR-6793-3p	3p	MIMAT0027487	UCCCCAACCCCUGCCCGCAG	CCCCAA	20	Yes	-	non-canonical_miRNA	hsa-mir-6793	MI0022638	GUCACUGUGGGUUCUGGGUUGGGGUGAUACACAAGCCUGACCCUCCCCAACCCCUGCCCGCAG	chr19:10828973-10829035(+)	-	-	6793	p1@DNM2	ENST00000585892.1	9	9	0	9	2	7
hsa-miR-4301	5p	MIMAT0016850	UCCCACUACUUCACUUGUGA	CCCACU	20	NO	-	non-canonical_miRNA	hsa-mir-4301	MI0015828	ACCAGCCACCUCCCACUACUUCACUUGUGAACAUUGCAUUCGUGGAGGGUGGCAGGUGCAGCUCUG	chr11:113450023-113450088(-)	-	-	4301	p1@DRD2	ENST00000362072.3	11	7	6	3	0	13
hsa-miR-665	5p	MIMAT0004952	ACCAGGAGGCUGAGGCCCCU	CCAGGA	20	NO	-	non-canonical_miRNA	hsa-mir-665	MI0005563	UCUCCUCGAGGGGUCUCUGCCUCUACCCAGGACUCUUUCAUGACCAGGAGGCUGAGGCCCCUCACAGGCGGC	chr14:100875033-100875104(+)	MIPF0000404	mir-665	127,136,337,431,433,493,432,665	p1@MEG3	Gtl2-Dio3	3	0	30	3	4	3
hsa-miR-11401	5p	MIMAT0044658	UCACGUCUGCGGCUGUCACG	CACGUC	20	NO	-	non-canonical_miRNA	hsa-mir-11401	MI0036560	CUCGCGGCUGUCACGUCUGCGGCUGUCACGUCUGCUAGGGGGUUGGGGGGUCCAGGAAGGGCAGCGAGU	chr16:87853896-87853964(+)	-	-	11401	Unknown	Unknown	114	76	10	16	42	161
hsa-miR-1843	5p	MIMAT0039764	UAUGGAGGUCUCUGUCUGGC	AUGGAG	20	NO	-	non-canonical_miRNA	hsa-mir-1843	MI0032314	GCAGCGAUCCUACAUAAAUAUAUGGAGGUCUCUGUCUGGCUUAGGACAGCUGGCUAAGUCUGAUCGUUCCCCUCCGUACAGCCUUUAAAACUGCCACUCUAAAUACUUGG	chr1:175968370-175968479(-)	-	-	1843	Unknown	Unknown	283	269	616	483	362	411
hsa-miR-4485-3p	3p	MIMAT0019019	UAACGGCCGCGGUACCCUAA	AACGGC	20	Yes	-	non-canonical_miRNA	hsa-mir-4485	MI0016846	AGAGGCACCGCCUGCCCAGUGACAUGCGUUUAACGGCCGCGGUACCCUAACUGUGCA	chr11:10508270-10508326(-)	-	-	4485	p1@MTRNR2L2,p1@MTRNR2L8	NM_001190702	0	9	16	14	4	1
hsa-miR-548ae-5p	5p	MIMAT0032115	AAAAGUAAUUGUGGUUUUUG	AAAGUA	20	Yes	-	non-canonical_miRNA	hsa-mir-548ae-2	MI0016780	UGUGCAAAAGUAAUUGUGGUUUUUGUCAUUUAAAAGUAAUGGCAAAAACUGCAAUUACUUUCACACC	chr5:58530043-58530109(-)	MIPF0000317	mir-548	548ae-2	Unknown	Unknown	124	32	162	128	59	147
hsa-miR-548ad-5p	5p	MIMAT0032114	AAAAGUAAUUGUGGUUUUUG	AAAGUA	20	Yes	-	non-canonical_miRNA	hsa-mir-548ad	MI0016770	CUGUUAGGUUGGUGCAAAAGUAAUUGUGGUUUUUGAAAGUAACUUGGCGAAAACGACAAUGACUUUUGCACCAAUCUAAUAC	chr2:35471405-35471486(+)	MIPF0000317	mir-548	548ad	Unknown	Unknown	131	32	129	133	61	152
hsa-miR-4429	5p	MIMAT0018944	AAAAGCUGGGCUGAGAGGCG	AAAGCU	20	NO	-	non-canonical_miRNA	hsa-mir-4429	MI0016768	AGGGAGAAAAGCUGGGCUGAGAGGCGACUGGUGUCUAAUUUGUUUGUCUCUCCAACUCAGACUGCCUGGCCCA	chr2:11540605-11540677(-)	MIPF0001474	mir-4429	4429	Unknown	Unknown	775	881	789	1087	828	861
hsa-miR-320c	5p	MIMAT0005793	AAAAGCUGGGUUGAGAGGGU	AAAGCU	20	NO	-	non-canonical_miRNA	hsa-mir-320c-2	MI0008191	GCAUGACAGGCCUUCUCUUUCCAGUUCUUCCCAGAAUUGGGAAAAGCUGGGUUGAGAGGGUAAGAAAAGAAA	chr18:24321675-24321746(+)	MIPF0000163	mir-320	320c-2	Unknown	Unknown	21160	25747	26023	30649	24724	22998
hsa-miR-320c	5p	MIMAT0005793	AAAAGCUGGGUUGAGAGGGU	AAAGCU	20	NO	-	non-canonical_miRNA	hsa-mir-320c-1	MI0003778	AAAAAUGAGGCCUUCUCUUCCCAGUUCUUCCCAGAGUCAGGAAAAGCUGGGUUGAGAGGGUAGAAAAAAAAU	chr18:21683518-21683589(+)	MIPF0000163	mir-320	320c-1	Unknown	Unknown	19545	24236	24969	29395	22615	21604
hsa-miR-3187-3p	3p	MIMAT0015069	UUGGCCAUGGGGCUGCGCGG	UGGCCA	20	Yes	Mature_miRNA	canonical_hsa-specific_miRNA	hsa-mir-3187	MI0014231	GCUGGCCCUGGGCAGCGUGUGGCUGAAGGUCACCAUGUUCUCCUUGGCCAUGGGGCUGCGCGGGGCCAGC	chr19:813584-813653(+)	-	-	3187,4745	Unknown	Unknown	48	0	47	71	50	74
hsa-miR-550a-3-5p	5p	MIMAT0020925	AGUGCCUGAGGGAGUAAGAG	GUGCCU	20	Yes	Star_miRNA	canonical_hsa-specific_miRNA	hsa-mir-550a-3	MI0003762	GAUGCUUUGCUGGCUGGUGCAGUGCCUGAGGGAGUAAGAGUCCUGUUGUUGUAAGAUAGUGUCUUACUCCCUCAGGCACAUCUCCAACAAGUCUC	chr7:29680734-29680828(-)	MIPF0000334	mir-550	550a-3	p1@LOC646762	NR_024278	66	37	49	42	84	124
hsa-miR-520d-5p	5p	MIMAT0002855	CUACAAAGGGAAGCCCUUUC	UACAAA	20	Yes	Star_miRNA	canonical_conserved_miRNA	hsa-mir-520d	MI0003164	UCUCAAGCUGUGAGUCUACAAAGGGAAGCCCUUUCUGUUGUCUAAAAGAAAAGAAAGUGCUUCUCUUUGGUGGGUUACGGUUUGAGA	chr19:53720096-53720182(+)	MIPF0000020	mir-515	512-1,512-2,498,520e,515-1,519e,520f,515-2,519c,520a,526b,519b,525,523,518f,520b,518b,526a-1,520c,518c,524,517a,519d,521-2,520d,517b,520g,516b-2,526a-2,518e,518a-1,518d,516b-1,518a-2,517c,520h,521-1,522,519a-1,527,516a-1,516a-2,519a-2,1323,1283-1,1283-2	Unknown	Unknown	0	29	0	0	0	0
hsa-miR-760	5p	MIMAT0004957	CGGCUCUGGGUCUGUGGGGA	GGCUCU	20	NO	Mature_miRNA	canonical_conserved_miRNA	hsa-mir-760	MI0005567	GGCGCGUCGCCCCCCUCAGUCCACCAGAGCCCGGAUACCUCAGAAAUUCGGCUCUGGGUCUGUGGGGAGCGAAAUGCAAC	chr1:93846832-93846911(+)	MIPF0000395	mir-760	760	p@chr1:94311760..94311797,+	curation	273	437	905	277	400	182
hsa-miR-202-3p	3p	MIMAT0002811	AGAGGUAUAGGGCAUGGGAA	GAGGUA	20	Yes	Mature_miRNA	canonical_conserved_miRNA	hsa-mir-202	MI0003130	CGCCUCAGAGCCGCCCGCCGUUCCUUUUUCCUAUGCAUAUACUUCUUUGAGGAUCUGGCCUAAAGAGGUAUAGGGCAUGGGAAAACGGGGCGGUCGGGUCCUCCCCAGCG	chr10:133247511-133247620(-)	MIPF0000121	mir-202	202	p1@ENST00000300167,p1@ENST00000553459	ENST00000300167.6	0	0	5	32	0	21
hsa-miR-326	5p	MIMAT0000756	CCUCUGGGCCCUUCCUCCAG	CUCUGG	20	NO	Mature_miRNA	canonical_conserved_miRNA	hsa-mir-326	MI0000808	CUCAUCUGUCUGUUGGGCUGGAGGCAGGGCCUUUGUGAAGGCGGGUGGUGCUCAGAUCGCCUCUGGGCCCUUCCUCCAGCCCCGAGGCGGAUUCA	chr11:75335092-75335186(-)	MIPF0000143	mir-326	326	p1@ARRB1	ENST00000533255.1	687	345	5061	1745	535	533
hsa-miR-371a-5p	5p	MIMAT0004687	ACUCAAACUGUGGGGGCACU	CUCAAA	20	Yes	Mature_miRNA	canonical_conserved_miRNA	hsa-mir-371a	MI0000779	GUGGCACUCAAACUGUGGGGGCACUUUCUGCUCUCUGGUGAAAGUGCCGCCAUCUUUUGAGUGUUAC	chr19:53787675-53787741(+)	MIPF0000068	mir-290	371a,372,373,371b	p@chr19:54290224..54290230,+	curation	0	0	0	20	30	5
hsa-miR-490-5p	5p	MIMAT0004764	CCAUGGAUCUCCAGGUGGGU	CAUGGA	20	Yes	Star_miRNA	canonical_conserved_miRNA	hsa-mir-490	MI0003125	UGGAGGCCUUGCUGGUUUGGAAAGUUCAUUGUUCGACACCAUGGAUCUCCAGGUGGGUCAAGUUUAGAGAUGCACCAACCUGGAGGACUCCAUGCUGUUGAGCUGUUCACAAGCAGCGGACACUUCCA	chr7:136903167-136903294(+)	MIPF0000229	mir-490	490	p1@CHRM2	NM_001006630	20	0	23	14	5	4
hsa-miR-500b-3p	3p	MIMAT0027032	GCACCCAGGCAAGGAUUCUG	CACCCA	20	Yes	Star_miRNA	canonical_conserved_miRNA	hsa-mir-500b	MI0015903	CCCCCUCUCUAAUCCUUGCUACCUGGGUGAGAGUGCUUUCUGAAUGCAGUGCACCCAGGCAAGGAUUCUGCAAGGGGGA	chrX:50010672-50010750(+)	MIPF0000139	mir-500	188,362,500a,501,502,532,660,500b	p1@CLCN5	ENST00000376091.3	0	0	37	1	12	6
hsa-miR-511-3p	3p	MIMAT0026606	AAUGUGUAGCAAAAGACAGA	AUGUGU	20	Yes	Mature_miRNA	canonical_conserved_miRNA	hsa-mir-511	MI0003127	CAAUAGACACCCAUCGUGUCUUUUGCUCUGCAGUCAGUAAAUAUUUUUUUGUGAAUGUGUAGCAAAAGACAGAAUGGUGGUCCAUUG	chr10:17845107-17845193(+)	MIPF0000130	mir-506	511	p1@MRC1	NM_002438	7	11	0	0	0	0
hsa-miR-144-3p	3p	MIMAT0000436	UACAGUAUAGAUGAUGUACU	ACAGUA	20	Yes	Mature_miRNA	canonical_conserved_miRNA	hsa-mir-144	MI0000460	UGGGGCCCUGGCUGGGAUAUCAUCAUAUACUGUAAGUUUGCGAUGAGACACUACAGUAUAGAUGAUGUACUAGUCCGGGCACCCCC	chr17:28861533-28861618(-)	MIPF0000093	mir-144	144,451a,451b,4732	p1@MIR4732	ENST00000582320.2	21486	435	4310	3857	1441	16532
hsa-miR-550a-3-5p	5p	-	AGUGCCUGAGGGAGUAAGAG	GUGCCU	20	-	-	-	hsa-mir-550a-2	-	-	-	-	-	-	-	-	80	106	126	58	152	317
hsa-miR-550a-3-5p	5p	-	AGUGCCUGAGGGAGUAAGAG	GUGCCU	20	-	-	-	hsa-mir-550a-1	-	-	-	-	-	-	-	-	80	106	126	58	152	317
hsa-miR-548ae-5p	5p	-	AAAAGUAAUUGUGGUUUUUG	AAAGUA	20	-	-	-	hsa-mir-548d-1	-	-	-	-	-	-	-	-	132	40	156	145	76	153
hsa-miR-548ae-5p	5p	-	AAAAGUAAUUGUGGUUUUUG	AAAGUA	20	-	-	-	hsa-mir-548ay	-	-	-	-	-	-	-	-	131	33	160	137	66	157
hsa-miR-548ae-5p	5p	-	AAAAGUAAUUGUGGUUUUUG	AAAGUA	20	-	-	-	hsa-mir-548ad	-	-	-	-	-	-	-	-	131	32	129	133	61	152
hsa-miR-548ae-5p	5p	-	AAAAGUAAUUGUGGUUUUUG	AAAGUA	20	-	-	-	hsa-mir-548d-2	-	-	-	-	-	-	-	-	143	40	168	145	76	158
hsa-miR-548ad-5p	5p	-	AAAAGUAAUUGUGGUUUUUG	AAAGUA	20	-	-	-	hsa-mir-548ay	-	-	-	-	-	-	-	-	131	33	160	137	66	157
hsa-miR-548ad-5p	5p	-	AAAAGUAAUUGUGGUUUUUG	AAAGUA	20	-	-	-	hsa-mir-548d-1	-	-	-	-	-	-	-	-	132	40	156	145	76	153
hsa-miR-548ad-5p	5p	-	AAAAGUAAUUGUGGUUUUUG	AAAGUA	20	-	-	-	hsa-mir-548ae-2	-	-	-	-	-	-	-	-	124	32	162	128	59	147
hsa-miR-548ad-5p	5p	-	AAAAGUAAUUGUGGUUUUUG	AAAGUA	20	-	-	-	hsa-mir-548d-2	-	-	-	-	-	-	-	-	143	40	168	145	76	158
hsa-miR-548av-3p	3p	-	AAAACUGCAGUUACUUUUGC	AAACUG	20	-	-	-	hsa-mir-548o-2	-	-	-	-	-	-	-	-	25	35	106	130	129	75
hsa-miR-548av-3p	3p	-	AAAACUGCAGUUACUUUUGC	AAACUG	20	-	-	-	hsa-mir-548ah	-	-	-	-	-	-	-	-	23	10	0	10	17	36
hsa-miR-548av-3p	3p	-	AAAACUGCAGUUACUUUUGC	AAACUG	20	-	-	-	hsa-mir-548p	-	-	-	-	-	-	-	-	23	10	0	10	17	36
hsa-miR-6763-5p	5p	MIMAT0027426	CUGGGGAGUGGCUGGGGAG	UGGGGA	19	Yes	-	non-canonical_miRNA	hsa-mir-6763	MI0022608	UUCUCCUGGGGAGUGGCUGGGGAGCAGACAGACCCAACCUCAUGCUCCCCGGCCUCUGCCCCCAG	chr12:132581997-132582061(+)	-	-	6763	p1@FBRSL1	NM_001142641	6	0	26	19	4	3
hsa-miR-1224-5p	5p	MIMAT0005458	GUGAGGACUCGGGAGGUGG	UGAGGA	19	Yes	-	non-canonical_miRNA	hsa-mir-1224	MI0003764	GUGAGGACUCGGGAGGUGGAGGGUGGUGCCGCCGGGGCCGGGCGCUGUUUCAGCUCGCUUCUCCCCCCACCUCCUCUCUCCUCAG	chr3:184241405-184241489(+)	MIPF0000440	mir-1224	1224	p@chr3:183947366..183947381,+	XM_011513288.1	766	806	829	954	1432	1608
hsa-miR-1260b	5p	MIMAT0015041	AUCCCACCACUGCCACCAU	UCCCAC	19	NO	-	non-canonical_miRNA	hsa-mir-1260b	MI0014197	UCUCCGUUUAUCCCACCACUGCCACCAUUAUUGCUACUGUUCAGCAGGUGCUGCUGGUGGUGAUGGUGAUAGUCUGGUGGGGGCGGUGG	chr11:96341438-96341526(+)	MIPF0001381	mir-1260b	1260b	Unknown	Unknown	175	357	669	310	106	143
hsa-miR-9985	5p	MIMAT0039763	UUCACAGUGGCUAAGCUAU	UCACAG	19	NO	-	non-canonical_miRNA	hsa-mir-9985	MI0032313	CCCAUGUUCAUUGAGCUUUAUUCACAGUGGCUAAGCUAUGGAAUCCAUCCAAGUGUUCACUGAUGGAUAAAUGGAUACAGAAAAUGUUUAUAUAUAUAUAUAUAAUAUU	chrY:4606120-4606228(+)	-	-	9985	Unknown	Unknown	45	56	144	69	125	24
hsa-miR-5701	5p	MIMAT0022494	UUAUUGUCACGUUCUGAUU	UAUUGU	19	NO	-	non-canonical_miRNA	hsa-mir-5701-3	MI0031522	GAUUGGACUUUAUUGUCACGUUCUGAUUGGUUAGCCUAAGACUUGUUCUGAUCCAAUCAGAACAUGAAAAUAACGUCCAAUC	chr15:21951242-21951323(+)	MIPF0001325	mir-5701	5701-3	Unknown	Unknown	0	23	30	17	0	2
hsa-miR-5701	5p	MIMAT0022494	UUAUUGUCACGUUCUGAUU	UAUUGU	19	NO	-	non-canonical_miRNA	hsa-mir-5701-1	MI0019308	GAUUGGACUUUAUUGUCACGUUCUGAUUGGUUAGCCUAAGACUUGUUCUGAUCCAAUCAGAACAUGAAAAUAACGUCCAAUC	chr15:20940252-20940333(+)	MIPF0001325	mir-5701	5701-1	Unknown	Unknown	0	23	30	17	0	2
hsa-miR-5701	5p	MIMAT0022494	UUAUUGUCACGUUCUGAUU	UAUUGU	19	NO	-	non-canonical_miRNA	hsa-mir-5701-2	MI0019593	GAUUGGACUUUAUUGUCACGUUCUGAUUGGUUAGCCUAAGACUUGUUCUGAUCCAAUCAGAACAUGAAAAUAACGUCCAAUC	chr15:21513959-21514040(+)	MIPF0001325	mir-5701	5701-2	Unknown	Unknown	0	23	30	17	0	2
hsa-miR-7704	5p	MIMAT0030019	CGGGGUCGGCGGCGACGUG	GGGGUC	19	NO	-	non-canonical_miRNA	hsa-mir-7704	MI0025240	CGGGGUCGGCGGCGACGUGCUCAGCUUGGCACCCAAGUUCUGCCGCUCCGACGCCCGGC	chr2:176188843-176188901(+)	-	-	7704	p1@HOXD1	NM_024501	104	105	150	138	45	57
hsa-miR-3180	5p	MIMAT0018178	UGGGGCGGAGCUUCCGGAG	GGGGCG	19	NO	-	non-canonical_miRNA	hsa-mir-3180-4	MI0016408	GCUCCGCCCCACGUCGCAUGCGCCCCGGGAACGCGUGGGGCGGAGCUUCCGGAGGCCCCGCUCUGCUGCCGACCCUGUGGAGCGGAGGGUGAAGCCUCCGGAUGCCAGUCCCUCAUCGCUGGCCUGGUCGCGCUGUGGCGAAGGGGGCGGAGC	chr16:15154850-15155002(-)	MIPF0000894	mir-3180	3180-4	Unknown	Unknown	79	57	58	44	52	60
hsa-miR-3180	5p	MIMAT0018178	UGGGGCGGAGCUUCCGGAG	GGGGCG	19	NO	-	non-canonical_miRNA	hsa-mir-3180-5	MI0016409	GCUCCGCCCCACGUCGCAUGCGCCCCGGGAACGCGUGGGGCGGAGCUUCCGGAGGCCCCGCCCUGCUGCCGACCCUGUGGAGCGGAGGGUGAAGCCUCCGGAUGCCAGUCCCUCAUCGCUGGCCCGGUCGCGCUGUGGCGAAGGGGGCGGAGC	chr16:2135977-2136129(-)	MIPF0000894	mir-3180	3180-5,4516	Unknown	Unknown	79	57	58	44	52	60
hsa-miR-1290	5p	MIMAT0005880	UGGAUUUUUGGAUCAGGGA	GGAUUU	19	NO	-	non-canonical_miRNA	hsa-mir-1290	MI0006352	GAGCGUCACGUUGACACUCAAAAAGUUUCAGAUUUUGGAACAUUUCGGAUUUUGGAUUUUUGGAUCAGGGAUGCUCAA	chr1:18897071-18897148(-)	MIPF0000610	mir-1290	1290	p1@ALDH4A1	ENST00000290597.5	303	501	758	489	274	893
hsa-miR-6131	5p	MIMAT0024615	GGCUGGUCAGAUGGGAGUG	GCUGGU	19	NO	-	non-canonical_miRNA	hsa-mir-6131	MI0021276	UCCCGCAUUCCCUCUGCUUUGGUCAGGUGGUGCCCUCCUUCCAUGGGUAGAGCCAGAGAUGGUGGGUUCUGGCUGGUCAGAUGGGAGUGGACAGAGACCCGGGGUCCUC	chr5:10478037-10478145(+)	MIPF0001412	mir-6131	6131	Unknown	Unknown	3	9	20	32	23	17
hsa-miR-7976	5p	MIMAT0031179	UGCCCUGAGACUUUUGCUC	GCCCUG	19	NO	-	non-canonical_miRNA	hsa-mir-7976	MI0025752	UGCCCUGAGACUUUUGCUCUAAUAAUUUAUUCUAAUAAUAAUUUAGAUCAAAAGCCUCAGGGCAGA	chr3:127587111-127587176(-)	-	-	7976	p1@TPRA1	ENST00000393400.2	193	7	138	76	139	322
hsa-miR-6130	5p	MIMAT0024614	UGAGGGAGUGGAUUGUAUG	GAGGGA	19	NO	-	non-canonical_miRNA	hsa-mir-6130	MI0021275	CAAUGAAUGUGGAAAUGCAGGCAUCCCUUCUAUAUACUGAUGUAAUUUUCCUUGGAUUUAUAUGCAGUACUGAGGGAGUGGAUUGUAUGGUAGUUCUAUUUUUACAUUU	chr21:23079284-23079392(+)	MIPF0001413	mir-6130	6130	Unknown	Unknown	29	20	65	36	30	59
hsa-miR-3176	5p	MIMAT0015053	ACUGGCCUGGGACUACCGG	CUGGCC	19	NO	-	non-canonical_miRNA	hsa-mir-3176	MI0014210	UGGCCUCUCCAGUCUGCAGCUCCCGGCAGCCUCGGGCCACACUCCCGGGAUCCCCAGGGACUGGCCUGGGACUACCGGGGGUGGCGGCCG	chr16:543277-543366(+)	-	-	3176,5587	p1@SOLH	ENST00000562370.1	8	0	0	16	11	40
hsa-miR-378j	5p	MIMAT0024612	ACUGGAUUUGGAGCCAGAA	CUGGAU	19	NO	-	non-canonical_miRNA	hsa-mir-378j	MI0021273	AUGCAGUGAGUCGGGGAGGAACUGGAUUUGGAGCCAGAAGAACUGGUUCUAAUAUCUACUUCCCUGUGUAGAGUUGGGAUUUGGGAUUAUAUGAGUUAAUAUACACCAA	chr17:37614931-37615039(-)	MIPF0001463	mir-378_2	378j	p1@DDX52	ENST00000488402.1	6	14	18	15	16	18
hsa-miR-378e	5p	MIMAT0018927	ACUGGACUUGGAGUCAGGA	CUGGAC	19	NO	-	non-canonical_miRNA	hsa-mir-378e	MI0016750	CUGACUCCAGUGUCCAGGCCAGGGGCAGACAGUGGACAGAGAACAGUGCCCAAGACCACUGGACUUGGAGUCAGGACAU	chr5:170028488-170028566(+)	MIPF0000168	mir-378	378e	p1@DOCK2	ENST00000524185.1	82	120	169	170	100	82
hsa-miR-378b	5p	MIMAT0014999	ACUGGACUUGGAGGCAGAA	CUGGAC	19	NO	-	non-canonical_miRNA	hsa-mir-378b	MI0014154	GGUCAUUGAGUCUUCAAGGCUAGUGGAAAGAGCACUGGACUUGGAGGCAGAAAGACC	chr3:10330229-10330285(+)	MIPF0000168	mir-378	378b	Unknown	Unknown	29	27	35	40	36	24
hsa-miR-6128	5p	MIMAT0024611	ACUGGAAUUGGAGUCAAAA	CUGGAA	19	NO	-	non-canonical_miRNA	hsa-mir-6128	MI0021272	AAGAAGCUUGUAGAUUUUUCUCCCUUACUAUCUAGAAUUAUAGGACUUCAGUCCAUGAUUUGGAAAAAUUACUGGAAUUGGAGUCAAAAAUAAUUUGAAAAUUAGGAAU	chr11:56743873-56743981(+)	MIPF0001442	mir-6128	6128	Unknown	Unknown	9	5	16	17	7	3
hsa-miR-1246	5p	MIMAT0005898	AAUGGAUUUUUGGAGCAGG	AUGGAU	19	NO	-	non-canonical_miRNA	hsa-mir-1246	MI0006381	UGUAUCCUUGAAUGGAUUUUUGGAGCAGGAGUGGACACCUGACCCAAAGGAAAUCAAUCCAUAGGCUAGCAAU	chr2:176600980-176601052(-)	MIPF0000627	mir-1246	1246	Unknown	Unknown	994	1756	4294	1677	1263	4930
hsa-miR-4800-3p	3p	MIMAT0019979	CAUCCGUCCGUCUGUCCAC	AUCCGU	19	Yes	-	non-canonical_miRNA	hsa-mir-4800	MI0017448	GGAGAAAGGAGUGGACCGAGGAAGGAAGGAAGGCAAGGCUGUCUGUCCAUCCGUCCGUCUGUCCACCUACCUGUCAGUCC	chr4:2250077-2250156(-)	-	-	4800	p1@MXD4	NM_006454	0	10	11	0	16	0
hsa-miR-6891-5p	5p	MIMAT0027682	UAAGGAGGGGGAUGAGGGG	AAGGAG	19	NO	-	non-canonical_miRNA	hsa-mir-6891	MI0022738	GUAAGGAGGGGGAUGAGGGGUCAUAUCUCUUCUCAGGGAAAGCAGGAGCCCUUCAGCAGGGUCAGGGCCCCUCAUCUUCCCCUCCUUUCCCAG	chr6:31355224-31355316(-)	-	-	6891	p1@HLA-B	ENST00000412585.2	8	44	24	11	0	7
hsa-miR-320d	5p	MIMAT0006764	AAAAGCUGGGUUGAGAGGA	AAAGCU	19	NO	-	non-canonical_miRNA	hsa-mir-320d-2	MI0008192	UAUCAAUAAGCCUUCUCUUCCCAGUUCUUCUUGGAGUCAGGAAAAGCUGGGUUGAGAGGAGCAGAAAAGAAA	chrX:140926160-140926231(-)	MIPF0000163	mir-320	320d-2	Unknown	Unknown	4118	5822	7328	7719	4080	4702
hsa-miR-320d	5p	MIMAT0006764	AAAAGCUGGGUUGAGAGGA	AAAGCU	19	NO	-	non-canonical_miRNA	hsa-mir-320d-1	MI0008190	AAAAUGUUGGCCUUCUCGUCCCAGUUCUUCCCAAAGUUGAGAAAAGCUGGGUUGAGAGGAUGAAAAGAAAAA	chr13:40727816-40727887(-)	MIPF0000163	mir-320	320d-1	Unknown	Unknown	6773	9526	9372	10195	8178	7440
hsa-miR-548f-3p	3p	MIMAT0005895	AAAAACUGUAAUUACUUUU	AAAACU	19	Yes	-	non-canonical_miRNA	hsa-mir-548f-1	MI0006374	AUUAGGUUGGUGCAAAAGUAAUCACAGUUUUUGACAUUACUUUCAAAGACAAAAACUGUAAUUACUUUUGGACCAACCUAAUAG	chr10:54607874-54607957(-)	MIPF0000317	mir-548	548f-1	p1@PCDH15	ENST00000373955.1	5	0	0	0	9	11
hsa-miR-3180	5p	-	UGGGGCGGAGCUUCCGGAG	GGGGCG	19	-	-	-	hsa-mir-3180-2	-	-	-	-	-	-	-	-	79	57	58	44	52	60
hsa-miR-3180	5p	-	UGGGGCGGAGCUUCCGGAG	GGGGCG	19	-	-	-	hsa-mir-3180-3	-	-	-	-	-	-	-	-	79	57	58	44	52	60
hsa-miR-3180	5p	-	UGGGGCGGAGCUUCCGGAG	GGGGCG	19	-	-	-	hsa-mir-3180-1	-	-	-	-	-	-	-	-	79	57	58	44	52	60
hsa-miR-548ap-5p	5p	-	AAAAGUAAUUGCGGUCUUU	AAAGUA	19	-	-	-	hsa-mir-548j	-	-	-	-	-	-	-	-	20	42	99	118	4	21
hsa-miR-548ap-3p	3p	-	AAAAACCACAAUUACUUUU	AAAACC	19	-	-	-	hsa-mir-548aa-2	-	-	-	-	-	-	-	-	20	0	0	4	0	0
hsa-miR-548ap-3p	3p	-	AAAAACCACAAUUACUUUU	AAAACC	19	-	-	-	hsa-mir-548aa-1	-	-	-	-	-	-	-	-	20	0	0	4	0	0
hsa-miR-548ap-3p	3p	-	AAAAACCACAAUUACUUUU	AAAACC	19	-	-	-	hsa-mir-548t	-	-	-	-	-	-	-	-	20	0	0	4	0	0
hsa-miR-7977	5p	MIMAT0031180	UUCCCAGCCAACGCACCA	UCCCAG	18	NO	-	non-canonical_miRNA	hsa-mir-7977	MI0025753	UUCCCAGCCAACGCACCAAAAAUGAUAUGGGUCUGUUGUCUGGAGAAAC	chr3:176515103-176515151(+)	-	-	7977	Unknown	Unknown	12	27	29	17	35	5
hsa-miR-1260a	5p	MIMAT0005911	AUCCCACCUCUGCCACCA	UCCCAC	18	NO	-	non-canonical_miRNA	hsa-mir-1260a	MI0006394	ACCUUUCCAGCUCAUCCCACCUCUGCCACCAAAACACUCAUCGCGGGGUCAGAGGGAGUGCCAAAAAAGGUAA	chr14:77266218-77266290(+)	MIPF0001020	mir-1260a	1260a	Unknown	Unknown	142	239	397	258	79	160
hsa-miR-4466	5p	MIMAT0018993	GGGUGCGGGCCGGCGGGG	GGUGCG	18	NO	-	non-canonical_miRNA	hsa-mir-4466	MI0016817	ACGCGGGUGCGGGCCGGCGGGGUAGAAGCCACCCGGCCCGGCCCGGCCCGGCGA	chr6:156779678-156779731(-)	-	-	4466	Unknown	Unknown	23	18	42	53	13	38
hsa-miR-4488	5p	MIMAT0019022	AGGGGGCGGGCUCCGGCG	GGGGGC	18	NO	-	non-canonical_miRNA	hsa-mir-4488	MI0016849	GGUAGGGGGCGGGCUCCGGCGCUGGGACCCCACUAGGGUGGCGCCUUGGCCCCGCCCCGCCC	chr11:61508596-61508657(+)	MIPF0001623	mir-4488	4488	Unknown	Unknown	161	320	184	223	222	87
hsa-miR-1268a	5p	MIMAT0005922	CGGGCGUGGUGGUGGGGG	GGGCGU	18	NO	-	non-canonical_miRNA	hsa-mir-1268a	MI0006405	UAGCCGGGCGUGGUGGUGGGGGCCUGUGGUCCCAGCUACUUUGGAGGCUGAG	chr15:22225278-22225329(-)	MIPF0000946	mir-1268	1268a	Unknown	Unknown	77	220	165	166	108	34
hsa-miR-1827	5p	MIMAT0006767	UGAGGCAGUAGAUUGAAU	GAGGCA	18	NO	-	non-canonical_miRNA	hsa-mir-1827	MI0008195	UCAGCAGCACAGCCUUCAGCCUAAAGCAAUGAGAAGCCUCUGAAAGGCUGAGGCAGUAGAUUGAAU	chr12:100189884-100189949(+)	MIPF0000646	mir-1827	1827	Unknown	Unknown	14	24	52	40	22	34
hsa-miR-1306-3p	3p	MIMAT0005950	ACGUUGGCUCUGGUGGUG	CGUUGG	18	Yes	-	non-canonical_miRNA	hsa-mir-1306	MI0006443	GUGAGCAGUCUCCACCACCUCCCCUGCAAACGUCCAGUGGUGCAGAGGUAAUGGACGUUGGCUCUGGUGGUGAUGGACAGUCCGA	chr22:20086058-20086142(+)	MIPF0000531	mir-1306	1306,3618	p1@DGCR8	NM_022720	378	197	699	474	141	692
hsa-miR-151b	5p	MIMAT0010214	UCGAGGAGCUCACAGUCU	CGAGGA	18	NO	-	non-canonical_miRNA	hsa-mir-151b	MI0003772	ACCUCUGAUGUGUCAGUCUCUCUUCAGGGCUCCCGAGACACAGAAACAGACACCUGCCCUCGAGGAGCUCACAGUCUAGACAAACAAACCCAGGGU	chr14:100109419-100109514(-)	MIPF0000057	mir-28	342,151b	Unknown	Unknown	306	169	571	298	203	294
hsa-miR-320e	5p	MIMAT0015072	AAAGCUGGGUUGAGAAGG	AAGCUG	18	NO	-	non-canonical_miRNA	hsa-mir-320e	MI0014234	CUCCAUGGGGCCUUCUCUUCCCAGUUCUUCCUGGAGUCGGGGAAAAGCUGGGUUGAGAAGGUGAAAAGAAAAA	chr19:46709282-46709354(-)	MIPF0000163	mir-320	320e	p1@PRKD2	ENST00000595515.1	3261	3198	2641	3329	5234	3380
hsa-miR-12136	5p	MIMAT0049032	GAAAAAGUCAUGGAGGCC	AAAAAG	18	NO	-	non-canonical_miRNA	hsa-mir-12136	MI0039740	GAAAAAGUCAUGGAGGCCAUGGGGUUGGCUUGAAACCAGCUUUGGGGGGUUCGAUUCCUUCCUUUUUUGUC	chr1:632615-632685(-)	-	-	12136	Unknown	Unknown	195	156	361	177	229	84
hsa-miR-1268a	5p	-	CGGGCGUGGUGGUGGGGG	GGGCGU	18	-	-	-	hsa-mir-1268b	-	-	-	-	-	-	-	-	80	245	177	174	119	36
hsa-miR-151b	5p	-	UCGAGGAGCUCACAGUCU	CGAGGA	18	-	-	-	hsa-mir-151a	-	-	-	-	-	-	-	-	937	434	1448	1028	373	447
hsa-miR-548av-5p	5p	-	AAAAGUACUUGCGGAUUU	AAAGUA	18	-	-	-	hsa-mir-548k	-	-	-	-	-	-	-	-	33	19	45	44	0	50
hsa-miR-1275	5p	MIMAT0005929	GUGGGGGAGAGGCUGUC	UGGGGG	17	NO	-	non-canonical_miRNA	hsa-mir-1275	MI0006415	CCUCUGUGAGAAAGGGUGUGGGGGAGAGGCUGUCUUGUGUCUGUAAGUAUGCCAAACUUAUUUUCCCCAAGGCAGAGGGA	chr6:33999972-34000051(-)	MIPF0000674	mir-1275	1275	Unknown	Unknown	3	7	0	11	9	12
hsa-miR-4443	5p	MIMAT0018961	UUGGAGGCGUGGGUUUU	UGGAGG	17	NO	-	non-canonical_miRNA	hsa-mir-4443	MI0016786	GGUGGGGGUUGGAGGCGUGGGUUUUAGAACCUAUCCCUUUCUAGCCCUGAGCA	chr3:48196564-48196616(+)	-	-	4443	Unknown	Unknown	49	38	43	24	68	7
hsa-miR-4497	5p	MIMAT0019032	CUCCGGGACGGCUGGGC	UCCGGG	17	NO	-	non-canonical_miRNA	hsa-mir-4497	MI0016859	ACCUCCGGGACGGCUGGGCGCCGGCGGCCGGGAGAUCCGCGCUUCCUGAAUCCCGGCCGGCCCGCCCGGCGCCCGUCCGCCCGCGGGUC	chr12:109833348-109833436(+)	-	-	4497	Unknown	Unknown	66	87	62	71	46	19
hsa-miR-1297	5p	MIMAT0005886	UUCAAGUAAUUCAGGUG	UCAAGU	17	NO	-	non-canonical_miRNA	hsa-mir-1297	MI0006358	UGUUUAUCUCUAGGGUUGAUCUAUUAGAAUUACUUAUCUGAGCCAAAGUAAUUCAAGUAAUUCAGGUGUAGUGAAAC	chr13:54311972-54312048(-)	MIPF0000584	mir-1297	1297	Unknown	Unknown	7	8	13	14	5	4
hsa-miR-4492	5p	MIMAT0019027	GGGGCUGGGCGCGCGCC	GGGCUG	17	NO	-	non-canonical_miRNA	hsa-mir-4492	MI0016854	CUGCAGCGUGCUUCUCCAGGCCCCGCGCGCGGACAGACACACGGACAAGUCCCGCCAGGGGCUGGGCGCGCGCCAGCCGG	chr11:118910708-118910787(+)	-	-	4492	Unknown	Unknown	18	31	45	41	28	8
hsa-miR-4306	5p	MIMAT0016858	UGGAGAGAAAGGCAGUA	GGAGAG	17	NO	-	non-canonical_miRNA	hsa-mir-4306	MI0015836	AAGCUGCUUAGUGUCCUUAGAGUCUCCAGAGGCAUCCCUAACCCAGAAUCUUUUGACUGUCCUCUGGAGAGAAAGGCAGUAGGUCUGUACC	chr13:99643059-99643149(+)	-	-	4306	p1@CLYBL	ENST00000376354.1	41	14	39	30	29	97
hsa-miR-4516	5p	MIMAT0019053	GGGAGAAGGGUCGGGGC	GGAGAA	17	NO	-	non-canonical_miRNA	hsa-mir-4516	MI0016882	AGGGAGAAGGGUCGGGGCAGGGAGGGCAGGGCAGGCUCUGGGGUGGGGGGUCUGUGAGUCAGCCACGGCUCUGCCCACGUCUCCCC	chr16:2133119-2133204(+)	-	-	3180-5,4516	Unknown	Unknown	101	72	28	41	31	21
hsa-miR-4508	5p	MIMAT0019045	GCGGGGCUGGGCGCGCG	CGGGGC	17	NO	-	non-canonical_miRNA	hsa-mir-4508	MI0016872	AGGACCCAGCGGGGCUGGGCGCGCGGAGCAGCGCUGGGUGCAGCGCCUGCGCCGGCAGCUGCAAGGGCCG	chr15:23562062-23562131(-)	-	-	4508	Unknown	Unknown	28170	11881	6742	14036	22629	17071
hsa-miR-4286	5p	MIMAT0016916	ACCCCACUCCUGGUACC	CCCCAC	17	NO	-	non-canonical_miRNA	hsa-mir-4286	MI0015894	UACUUAUGGCACCCCACUCCUGGUACCAUAGUCAUAAGUUAGGAGAUGUUAGAGCUGUGAGUACCAUGACUUAAGUGUGGUGGCUUAAACAUG	chr8:10666978-10667070(+)	-	-	4286	Unknown	Unknown	48	11	319	68	10	38
hsa-miR-3168	5p	MIMAT0015043	GAGUUCUACAGUCAGAC	AGUUCU	17	NO	-	non-canonical_miRNA	hsa-mir-3168	MI0014199	AAGAUCAUGAGUUCUACAGUCAGACAGCCUGAGUUGGAGGCUCAUCUUCACUUCUUGCUGUGUGACCCUGGGCCAGUGACUU	chr13:41101019-41101100(-)	-	-	3168	Unknown	Unknown	61	58	83	62	71	30
