# Supplementary material for: Regulation of COL1A2, AKT3 genes, and related signaling pathway in the pathology of congenital talipes equinovarus
Source: Front Pediatr. 2022 Jul 22;10:890109. doi: 10.3389/fped.2022.890109 (PMC9355787; doi:10.3389/fped.2022.890109)
Supplement: Supplementary file 3 [file Data_Sheet_3.ZIP › Expression_Transcript.xlsx]

## Sheet: transcript_exp
Column A: Track_id, The database name in transcript level. Column B: Trans_Name, The name of transcript. Column C: Gene_id, The ENSEMBL gene id of transcript. Column D: Gene_Name, The name of gene. Column E: Locus, The genomic coordinates of transcript. Column F: Strand, The strand of transcript. Column G: Trans_Type, The biological type of transcript. Column H ~ M: FPKM, The FPKM of transcript i…
Transcript Information							FPKM
Track_id	Trans_Name	Gene_id	Gene_Name	Locus	Strand	Trans_Type	1	2	3	CK1	CK2	CK3-1
ENST00000000233.9_1	ARF5-201	ENSG00000004059.10_4	ARF5	chr7:127228399-127231759	+	protein_coding	0	0	0	47.2598	0	0
ENST00000000412.3	M6PR-001	ENSG00000003056.3	M6PR	chr12:9092961-9102551	-	protein_coding	0	0	4.62046	29.1916	0	1.37676
ENST00000000442.10_1	ESRRA-201	ENSG00000173153.13_3	ESRRA	chr11:64073050-64084210	+	protein_coding	0	0	0	2.10622	0	0
ENST00000001008.5_1	FKBP4-201	ENSG00000004478.7_2	FKBP4	chr12:2904119-2914589	+	protein_coding	0	0	0.927009	63.0402	3.39124	2.46372
ENST00000002125.8_1	NDUFAF7-201	ENSG00000003509.15_2	NDUFAF7	chr2:37458809-37476303	+	protein_coding	0	0	0	9.20313	0	0
ENST00000002165.10_1	FUCA2-201	ENSG00000001036.13_2	FUCA2	chr6:143815948-143832827	-	protein_coding	0	175.483	0	27.854	1.10596	0
ENST00000002829.7_2	SEMA3F-201	ENSG00000001617.11_2	SEMA3F	chr3:50192562-50226508	+	protein_coding	0.705186	0	0.350125	15.3489	0	0
ENST00000003100.12_1	CYP51A1-201	ENSG00000001630.15_3	CYP51A1	chr7:91741465-91763844	-	protein_coding	0	0	0	60.6492	0	0
ENST00000003302.8_1	USP28-201	ENSG00000048028.11_3	USP28	chr11:113668596-113746292	-	protein_coding	0	0	0	3.49547	0	0
ENST00000003912.7_2	NIPAL3-201	ENSG00000001461.16_2	NIPAL3	chr1:24742293-24799466	+	protein_coding	0	0	0	7.29427	0	0
ENST00000005178.5_1	PDK4-201	ENSG00000004799.7_2	PDK4	chr7:95212811-95225803	-	protein_coding	0	0.915181	1.25115	5.54072	0	0
ENST00000005226.11_1	USH1C-201	ENSG00000006611.15_2	USH1C	chr11:17515879-17565854	-	protein_coding	0	2.52286	0	12.9247	0	99.2552
ENST00000005257.6_1	RALA-201	ENSG00000006451.7_3	RALA	chr7:39663082-39747723	+	protein_coding	0	0	0	28.1821	0	0
ENST00000005260.8_1	BAIAP2L1-201	ENSG00000006453.13_3	BAIAP2L1	chr7:97920963-98030380	-	protein_coding	0	0	0	31.4674	22.9285	1.56245
ENST00000005286.8_3	TMEM132A-201	ENSG00000006118.14_4	TMEM132A	chr11:60691953-60704631	+	protein_coding	0	0	0	5.69596	0	0
ENST00000005340.9_1	DVL2-201	ENSG00000004975.11_2	DVL2	chr17:7128660-7137864	-	protein_coding	0	0	0	11.5668	0	2.48446
ENST00000005386.7_1	RPAP3-201	ENSG00000005175.9_3	RPAP3	chr12:48055032-48099844	-	protein_coding	0	0	0	4.96376	0	0.438581
ENST00000006015.3_1	HOXA11-201	ENSG00000005073.5_2	HOXA11	chr7:27221134-27224835	-	protein_coding	0	0	0	1.56401	0	0
ENST00000006275.8_1	TRAPPC6A-201	ENSG00000007255.10_2	TRAPPC6A	chr19:45666186-45681495	-	protein_coding	0	0	2.37279	11.9612	0	2.41305
ENST00000006724.7_1	CEACAM7-201	ENSG00000007306.14_2	CEACAM7	chr19:42177235-42192296	-	protein_coding	0	0	0	1.52665	0	0
ENST00000006750.7_1	CD79B-201	ENSG00000007312.12_2	CD79B	chr17:62006100-62009714	-	protein_coding	0	0	6.10216	0	0	0
ENST00000007264.6_1	RPUSD1-201	ENSG00000007376.7_2	RPUSD1	chr16:834974-838383	-	protein_coding	0	0	0	6.92009	0	0
ENST00000007390.2_1	TSR3-201	ENSG00000007520.3_2	TSR3	chr16:1399241-1401912	-	protein_coding	0	0	0	34.0864	0	0
ENST00000007516.7_1	NDUFAB1-201	ENSG00000004779.9_2	NDUFAB1	chr16:23592323-23607677	-	protein_coding	0	0	0	71.9684	0	0
ENST00000007722.11_2	ITGA3-201	ENSG00000005884.17_2	ITGA3	chr17:48133804-48167093	+	protein_coding	0	0	0	14.005	0	0
ENST00000009041.11_1	STARD3NL-201	ENSG00000010270.13_2	STARD3NL	chr7:38217824-38270272	+	protein_coding	0	0	0	10.1981	0	0
ENST00000009105.5_1	CAMK1G-201	ENSG00000008118.9_2	CAMK1G	chr1:209757062-209787283	+	protein_coding	0	12.662	0	0	0	0
ENST00000009180.8_1	CD9-201	ENSG00000010278.12_3	CD9	chr12:6309615-6347425	+	protein_coding	0	0	0	181.4	0	0
ENST00000009530.11_1	CD74-201	ENSG00000019582.14_3	CD74	chr5:149781715-149792314	-	protein_coding	14.4606	0	0	0	0	0
ENST00000009589.7_1	RPS20-201	ENSG00000008988.9_2	RPS20	chr8:56985506-56987065	-	protein_coding	47.3526	465.73	110.259	1454.68	5.34743	42.2712
ENST00000011473.6_1	SYPL1-201	ENSG00000008282.8_2	SYPL1	chr7:105730951-105753022	-	protein_coding	0	0	0	69.6431	0	0
ENST00000011619.5_1	RANBP9-201	ENSG00000010017.12_2	RANBP9	chr6:13621730-13711796	-	protein_coding	0	0	1.00054	16.1927	0	0
ENST00000011691.5_2	SS18L2-201	ENSG00000008324.11_2	SS18L2	chr3:42632330-42636488	+	protein_coding	0	0	0	19.8297	0	0
ENST00000011898.9_1	TSPAN9-201	ENSG00000011105.12_3	TSPAN9	chr12:3186543-3395724	+	protein_coding	0.539387	1.09014	2.28053	3.19743	0	121.203
ENST00000012049.9_1	QPCTL-201	ENSG00000011478.11_2	QPCTL	chr19:46195741-46207247	+	protein_coding	0	0	0	3.58271	0	0
ENST00000012134.7_2	HIVEP2-201	ENSG00000010818.9_2	HIVEP2	chr6:143072606-143266168	-	protein_coding	0	0	0	5.02441	0	0
ENST00000012443.8_1	PPP5C-201	ENSG00000011485.14_2	PPP5C	chr19:46850251-46894109	+	protein_coding	0	0	0	23.1115	0	0
ENST00000013070.10_1	UBR7-201	ENSG00000012963.14_3	UBR7	chr14:93673401-93695561	+	protein_coding	0	0	2.76009	6.39407	0	0
ENST00000013125.8_1	MAP4K5-201	ENSG00000012983.11_2	MAP4K5	chr14:50885243-50999327	-	protein_coding	0	0	0.54936	2.20736	0	0
ENST00000013807.9_1	ERCC1-201	ENSG00000012061.15_3	ERCC1	chr19:45916692-45926824	-	protein_coding	0	0	0	24.117	0	0
ENST00000014914.5_1	GPRC5A-201	ENSG00000013588.7_3	GPRC5A	chr12:13043716-13070871	+	protein_coding	0	4.56242	1.57659	17.6053	0	0
ENST00000014930.8_1	HEBP1-201	ENSG00000013583.8_3	HEBP1	chr12:13127798-13153207	-	protein_coding	0	2.7714	0	19.5075	0	0
ENST00000016171.5_1	COX15-201	ENSG00000014919.12_2	COX15	chr10:101473272-101491857	-	protein_coding	0	0	0	5.53426	0	0
ENST00000017003.6_1	XYLT2-201	ENSG00000015532.9_2	XYLT2	chr17:48423453-48438512	+	protein_coding	0	0	1.15604	3.71682	0	0
ENST00000019019.6_1	FTSJ1-201	ENSG00000068438.14_2	FTSJ1	chrX:48334549-48344687	+	protein_coding	0	0	3.89911	0	0	0
ENST00000019317.8_1	RALBP1-201	ENSG00000017797.12_3	RALBP1	chr18:9475007-9538112	+	protein_coding	0.34225	0	0.437292	11.0224	0.817832	1.06286
ENST00000020945.3_2	SNAI2-201	ENSG00000019549.9_2	SNAI2	chr8:49830327-49833988	-	protein_coding	0	0	0	40.7093	0	3.87858
ENST00000022615.8_1	VDAC3-201	ENSG00000078668.13_3	VDAC3	chr8:42249421-42263415	+	protein_coding	0	0	10.0963	32.8179	0	0
ENST00000025008.9_1	RB1CC1-201	ENSG00000023287.12_3	RB1CC1	chr8:53535016-53626992	-	protein_coding	0	0.739864	0	20.6851	0	0.577729
ENST00000025301.3_1	AKAP11-201	ENSG00000023516.8_2	AKAP11	chr13:42846289-42897403	+	protein_coding	1.43328	44.5891	0	5.12054	0	0.556129
ENST00000029410.9_1	B4GALT7-201	ENSG00000027847.13_3	B4GALT7	chr5:177027101-177037348	+	protein_coding	0	0	0	3.89071	0	2.01492
ENST00000031146.8_2	SLC39A9-201	ENSG00000029364.11_2	SLC39A9	chr14:69865409-69929098	+	protein_coding	0	0	0	5.99573	2.67678	1.47409
ENST00000033079.7_2	FAM13B-201	ENSG00000031003.10_3	FAM13B	chr5:137273649-137368720	-	protein_coding	0.261654	0	0	1.76686	0	0
ENST00000034275.12_1	RANBP3-201	ENSG00000031823.14_3	RANBP3	chr19:5917363-5978097	-	protein_coding	0	0	0	14.0526	0	0
ENST00000035307.6_1	CHPF2-201	ENSG00000033100.16_3	CHPF2	chr7:150929585-150935913	+	protein_coding	0	0	0.642387	7.45725	7.50907	0
ENST00000037243.6_1	GABARAPL2-201	ENSG00000034713.7_2	GABARAPL2	chr16:75600249-75611779	+	protein_coding	0	385.951	18.026	42.7555	0	0
ENST00000037869.7_1	FAM136A-201	ENSG00000035141.7_2	FAM136A	chr2:70523107-70529222	-	protein_coding	0	0	0	7.45955	0	0
ENST00000038176.7_1	NSMAF-201	ENSG00000035681.7_3	NSMAF	chr8:59496063-59572403	-	protein_coding	0.682933	0	0	24.8858	0	2.10089
ENST00000039989.8_1	TTC17-201	ENSG00000052841.14_3	TTC17	chr11:43380491-43516483	+	protein_coding	0	0.478443	1.68654	4.46379	0	5.76274
ENST00000040584.5_1	HOXC8-201	ENSG00000037965.5_3	HOXC8	chr12:54402890-54406146	+	protein_coding	0	0	0	3.32926	0	0
ENST00000040738.9_1	BOD1L1-201	ENSG00000038219.12_2	BOD1L1	chr4:13570362-13629347	-	protein_coding	0	1.42492	0.841269	9.18878	0	0
ENST00000040877.1_1	TARBP1-201	ENSG00000059588.9_2	TARBP1	chr1:234527059-234614849	-	protein_coding	0	0	0.98284	8.62235	0	0
ENST00000044462.11_1	PSMA4-201	ENSG00000041357.15_2	PSMA4	chr15:78832755-78844761	+	protein_coding	0	0	2.26268	6.25216	0	0.425695
ENST00000046640.7_1	CTNS-201	ENSG00000040531.14_3	CTNS	chr17:3539762-3564832	+	protein_coding	0	0	0	2.87196	0	0
ENST00000052569.10_2	GOPC-201	ENSG00000047932.13_3	GOPC	chr6:117881432-117923691	-	protein_coding	0.269047	0.655964	0	17.0247	1.03028	0
ENST00000052754.9_1	DCN-201	ENSG00000011465.16_3	DCN	chr12:91534261-91576900	-	protein_coding	2.62514	1.20126	6.63355	0	0	0
ENST00000053468.3_1	MRPS10-201	ENSG00000048544.5_2	MRPS10	chr6:42174539-42185603	-	protein_coding	0	0	0	22.716	0	0
ENST00000053867.7_1	GRN-201	ENSG00000030582.17_3	GRN	chr17:42422454-42430470	+	protein_coding	3.77739	0	10.3382	32.2631	0	0.884957
ENST00000054650.8_1	THAP3-201	ENSG00000041988.15_4	THAP3	chr1:6684926-6693625	+	protein_coding	0	0	0	6.75169	0	0
ENST00000054666.10_1	VAMP3-201	ENSG00000049245.12_3	VAMP3	chr1:7831329-7841492	+	protein_coding	0	1.51389	1.02234	37.7235	1.7898	4.12876
ENST00000054950.3_1	RCN1-201	ENSG00000049449.8_3	RCN1	chr11:32112450-32127301	+	protein_coding	0.935032	177.298	1.70043	55.5767	0	2.24058
ENST00000055077.7_1	RFC2-201	ENSG00000049541.10_3	RFC2	chr7:73645867-73668774	-	protein_coding	0	0	0	22.3381	0	0
ENST00000055335.10_2	PPP1R3F-201	ENSG00000049769.12_3	PPP1R3F	chrX:49126317-49144557	+	protein_coding	0	0	72.1498	0	0	0
ENST00000056217.9_1	ARHGEF5-201	ENSG00000050327.14_3	ARHGEF5	chr7:144052433-144077725	+	protein_coding	2.19456	0	1.44409	11.103	0	0
ENST00000056233.3_1	NFE2L3-201	ENSG00000050344.8_2	NFE2L3	chr7:26191860-26226745	+	protein_coding	0	0	2.09981	2.89797	0	0
ENST00000060969.5_3	SIKE1-201	ENSG00000052723.11_3	SIKE1	chr1:115315396-115323298	-	protein_coding	0	0	0	3.68879	0	0
ENST00000062104.3_1	NNAT-201	ENSG00000053438.8_2	NNAT	chr20:36149617-36152095	+	protein_coding	0	0	3.39651	0	0	0
ENST00000064778.8_1	FAM168A-201	ENSG00000054965.10_2	FAM168A	chr11:73111532-73309234	-	protein_coding	0	0	0	2.32428	0	0
ENST00000066544.7_1	CDC27-201	ENSG00000004897.11_3	CDC27	chr17:45195069-45266632	-	protein_coding	0.106441	0	0	10.5497	0	0.995642
ENST00000072644.6_2	YIPF1-201	ENSG00000058799.14_2	YIPF1	chr1:54317406-54355507	-	protein_coding	0	0	0	3.80678	0	0
ENST00000072869.8_1	ADCK2-201	ENSG00000133597.10_3	ADCK2	chr7:140372953-140394921	+	protein_coding	0	0	0	13.9674	0	0
ENST00000075430.11_1	CTDP1-201	ENSG00000060069.16_2	CTDP1	chr18:77439846-77514503	+	protein_coding	0	0	0	2.68062	0	0
ENST00000078429.8_1	GNA11-201	ENSG00000088256.8_2	GNA11	chr19:3094408-3124002	+	protein_coding	1.15198	0	0	9.15338	0	1.14294
ENST00000078527.8_1	PIGV-201	ENSG00000060642.10_3	PIGV	chr1:27114486-27124889	+	protein_coding	0	0	0	4.52675	0	0
ENST00000081029.7_1	MRPS35-201	ENSG00000061794.12_3	MRPS35	chr12:27863706-27909228	+	protein_coding	1.19632	1.70452	3.51818	42.5605	0	3.0729
ENST00000083182.7_1	APPBP2-201	ENSG00000062725.9_2	APPBP2	chr17:58520510-58603580	-	protein_coding	0	0	0	3.08416	0	0.587727
ENST00000084795.9_3	RPL18-201	ENSG00000063177.12_3	RPL18	chr19:49118588-49121141	-	protein_coding	344.671	0	471.308	11.2811	12.8066	0
ENST00000085079.11_1	EPN1-201	ENSG00000063245.14_3	EPN1	chr19:56186611-56207132	+	protein_coding	0	0	0	1.71413	0	0
ENST00000155926.8_1	TRIB2-201	ENSG00000071575.11_2	TRIB2	chr2:12857015-12882860	+	protein_coding	0.440372	0.690654	0	6.50875	0.430018	6.11376
ENST00000156084.8_1	OTUD5-201	ENSG00000068308.13_3	OTUD5	chrX:48779488-48814893	-	protein_coding	0	0	0	4.43641	0	0.699499
ENST00000156109.6_1	GPKOW-201	ENSG00000068394.10_2	GPKOW	chrX:48970327-48980151	-	protein_coding	0	0	0	5.01666	0	0
ENST00000156471.9_1	AQR-201	ENSG00000021776.10_3	AQR	chr15:35143983-35262040	-	protein_coding	0	0	0	3.59868	0	0
ENST00000156825.5_1	MBD3-201	ENSG00000071655.17_3	MBD3	chr19:1573595-1592800	-	protein_coding	3.96956	0	4.89298	9.60948	0	0
ENST00000157600.7_2	LMCD1-201	ENSG00000071282.11_2	LMCD1	chr3:8543393-8616359	+	protein_coding	0	0	0	1.75436	0	0
ENST00000157812.6_1	PSMC4-201	ENSG00000013275.7_2	PSMC4	chr19:40476912-40487348	+	protein_coding	0	0	0	31.6713	0	0
ENST00000158526.9_1	FAM50A-201	ENSG00000071859.14_2	FAM50A	chrX:153672807-153678447	+	protein_coding	0	0	0	6.1607	0	0
ENST00000158771.8_1	DERL2-201	ENSG00000072849.10_3	DERL2	chr17:5374571-5389537	-	protein_coding	0	0	2.20542	3.021	0	0
ENST00000160827.8_1	KIF22-201	ENSG00000079616.12_2	KIF22	chr16:29802041-29816706	+	protein_coding	0	0	0	38.0268	0	0
ENST00000161006.7_1	PRSS22-201	ENSG00000005001.9_2	PRSS22	chr16:2902728-2908171	-	protein_coding	1.75858	0	0	4.78769	0	0
ENST00000161863.8_1	YTHDC2-201	ENSG00000047188.15_2	YTHDC2	chr5:112849380-112930981	+	protein_coding	0	0	0	3.14574	0	0
ENST00000162391.7_1	FOXJ2-201	ENSG00000065970.8_2	FOXJ2	chr12:8185299-8208099	+	protein_coding	0.870864	0	0	2.53276	0	0
ENST00000162749.6_1	TNFRSF1A-201	ENSG00000067182.7_2	TNFRSF1A	chr12:6437923-6451280	-	protein_coding	0	0	0	13.953	0	16.4803
ENST00000163416.6_1	GOLGA5-201	ENSG00000066455.12_2	GOLGA5	chr14:93260576-93306308	+	protein_coding	0	0	0	17.5575	0	0
ENST00000164227.9_1	BCL3-201	ENSG00000069399.14_3	BCL3	chr19:45251804-45263301	+	protein_coding	0	0	0	3.68883	0	0
ENST00000166139.8_1	FSTL3-201	ENSG00000070404.9_3	FSTL3	chr19:676365-683399	+	protein_coding	0	0	0	35.6666	0	0
ENST00000166345.7_1	TRIP13-201	ENSG00000071539.13_3	TRIP13	chr5:892758-918235	+	protein_coding	0	0	0	11.4904	0	0
ENST00000167106.8_2	VASH1-201	ENSG00000071246.10_3	VASH1	chr14:77228532-77249358	+	protein_coding	0	0	3.80783	0	0	0
ENST00000167586.6_1	KRT14-201	ENSG00000186847.5_2	KRT14	chr17:39738531-39743173	-	protein_coding	0	0	0	756.06	11.4787	25.687
ENST00000168216.10_1	HSD17B10-201	ENSG00000072506.12_3	HSD17B10	chrX:53458206-53461320	-	protein_coding	0	0	0	28.9692	0	0
ENST00000169298.7_1	ST6GAL1-201	ENSG00000073849.14_3	ST6GAL1	chr3:186648274-186796341	+	protein_coding	0	0	0	11.4632	0	1.26574
ENST00000169551.10_2	TIMM21-201	ENSG00000075336.11_3	TIMM21	chr18:71815746-71827765	+	protein_coding	0	0	0	3.84367	0	0
ENST00000170168.8_1	REXO1-201	ENSG00000079313.13_3	REXO1	chr19:1815245-1848462	-	protein_coding	0	0	1.37935	7.78336	0	0
ENST00000170447.11_1	MKRN2-201	ENSG00000075975.15_2	MKRN2	chr3:12598513-12625212	+	protein_coding	0	0	0	7.35084	0	0
ENST00000170564.6_1	GPATCH1-201	ENSG00000076650.6_2	GPATCH1	chr19:33571786-33621448	+	protein_coding	0	0	0	2.69714	0	0
ENST00000170630.6_1	IL4R-201	ENSG00000077238.13_3	IL4R	chr16:27352610-27376098	+	protein_coding	0	0	0	2.4016	0	0
ENST00000171111.9_2	KEAP1-201	ENSG00000079999.13_3	KEAP1	chr19:10596796-10614417	-	protein_coding	0	0	0	14.1856	0	0
ENST00000171887.8_1	TNS1-201	ENSG00000079308.16_3	TNS1	chr2:218664512-218808851	-	protein_coding	1.30233	0.609274	1.44784	0.521624	0	30.8115
ENST00000173527.5_1	ISOC1-201	ENSG00000066583.11_3	ISOC1	chr5:128430444-128449721	+	protein_coding	0	0	0	7.6771	0	0
ENST00000174618.4_1	MNT-201	ENSG00000070444.14_2	MNT	chr17:2287354-2304412	-	protein_coding	0	0	0.580378	6.0561	0	0.777627
ENST00000175091.4_1	LAPTM4A-201	ENSG00000068697.6_2	LAPTM4A	chr2:20232411-20251789	-	protein_coding	0	0	0.731224	53.6727	0	0
ENST00000175506.8_1	ASNS-201	ENSG00000070669.16_3	ASNS	chr7:97481430-97501854	-	protein_coding	0	0	0	22.9855	0	1.59403
ENST00000175756.9_1	PTPN18-201	ENSG00000072135.12_3	PTPN18	chr2:131113580-131132982	+	protein_coding	0	0	3.44021	1.0107	0	0
ENST00000176643.10_1	ALDH3A2-201	ENSG00000072210.18_3	ALDH3A2	chr17:19551839-19580909	+	protein_coding	0	0	0	0	1.72793	0
ENST00000176763.9_1	STK10-201	ENSG00000072786.12_2	STK10	chr5:171469077-171615390	-	protein_coding	0.40221	0.540046	93.0998	7.85173	0	0.318404
ENST00000177694.1_1	TBX21-201	ENSG00000073861.2_2	TBX21	chr17:45810610-45823485	+	protein_coding	0	0	2.50561	0	0	0
ENST00000177742.7_1	MRPS34-201	ENSG00000074071.14_3	MRPS34	chr16:1821891-1823151	-	protein_coding	0	0	0	0.065959	4.84155	0
ENST00000178638.7_1	CA12-201	ENSG00000074410.13_2	CA12	chr15:63613577-63674360	-	protein_coding	0	0	0	4.59904	0	0.601765
ENST00000178640.9_1	MAP2K5-201	ENSG00000137764.19_3	MAP2K5	chr15:67835047-68099461	+	protein_coding	0	0	0	4.79956	0	0
ENST00000181796.6_1	FAM107B-201	ENSG00000065809.13_3	FAM107B	chr10:14560559-14816896	-	protein_coding	0	0	13.7915	0	0	0.513225
ENST00000181839.8_1	CDK13-201	ENSG00000065883.14_2	CDK13	chr7:39989636-40136733	+	protein_coding	0	0	0	6.75249	0	0
ENST00000182527.3_1	TRAM2-201	ENSG00000065308.4_2	TRAM2	chr6:52362200-52441713	-	protein_coding	0.384588	0.931708	0.86937	1.5823	0	3.3575
ENST00000184266.2_1	NDUFB4-201	ENSG00000065518.7_2	NDUFB4	chr3:120315156-120321347	+	protein_coding	0	0	4.74535	60.5873	0	0
ENST00000184956.10_1	HEATR6-201	ENSG00000068097.14_3	HEATR6	chr17:58120555-58156292	-	protein_coding	0	0	0	4.30828	0	0
ENST00000185150.8_3	ERLEC1-201	ENSG00000068912.13_3	ERLEC1	chr2:54014217-54045956	+	protein_coding	0	1.34512	0	17.1228	0	0
ENST00000186436.9_1	TMEM131-201	ENSG00000075568.16_2	TMEM131	chr2:98372803-98612354	-	protein_coding	0	0	0	5.06429	0	18.1594
ENST00000188312.6_1	ACTR6-201	ENSG00000075089.9_3	ACTR6	chr12:100593865-100618201	+	protein_coding	0	0	0	1.62411	0	1.57671
ENST00000188376.9_2	SLC25A3-201	ENSG00000075415.12_3	SLC25A3	chr12:98987403-98995775	+	protein_coding	0	0	0	5.69647	0	117.11
ENST00000188790.8_1	FAP-201	ENSG00000078098.13_2	FAP	chr2:163027200-163100045	-	protein_coding	0.870912	0	0	2.41719	0	0
ENST00000189444.10_1	NFKB2-201	ENSG00000077150.18_3	NFKB2	chr10:104155463-104162281	+	protein_coding	0	0	0	8.48321	0	0
ENST00000192788.5_1	UHRF1BP1-201	ENSG00000065060.16_2	UHRF1BP1	chr6:34759857-34845291	+	protein_coding	0.772564	0.237105	0.178018	2.34465	0	0
ENST00000193322.7_2	OSTM1-201	ENSG00000081087.14_3	OSTM1	chr6:108362613-108395941	-	protein_coding	0	0	0	1.77892	0	0.855224
ENST00000193391.7_1	IMPG2-201	ENSG00000081148.11_2	IMPG2	chr3:100941390-101039404	-	protein_coding	0	0	0	0	0	3.1275
ENST00000193403.10_4	ACTN1-201	ENSG00000072110.13_4	ACTN1	chr14:69340860-69446157	-	protein_coding	0.236492	176.431	214.889	83.0428	2.59281	1.6586
ENST00000194214.9_1	HSPB11-201	ENSG00000081870.11_2	HSPB11	chr1:54387234-54411602	-	protein_coding	0	19.6271	0	10.8012	0	0
ENST00000194530.7_1	STRADB-201	ENSG00000082146.12_2	STRADB	chr2:202316392-202345569	+	protein_coding	0	0	0	5.17322	20.1939	0
ENST00000194900.8_1	DLG3-201	ENSG00000082458.11_2	DLG3	chrX:69664711-69725340	+	protein_coding	0	0	1.66675	0.367132	0	0
ENST00000196061.4_1	PLOD1-201	ENSG00000083444.16_2	PLOD1	chr1:11994810-12035594	+	protein_coding	0.823521	0	0	25.5505	0	1.29061
ENST00000196169.7_2	TDRD3-201	ENSG00000083544.13_3	TDRD3	chr13:60970591-61148012	+	protein_coding	0	0	0	3.95139	0	0
ENST00000196371.9_1	OXCT1-201	ENSG00000083720.12_2	OXCT1	chr5:41730167-41870621	-	protein_coding	0	0	0	5.79481	0	0
ENST00000196551.7_2	RPS5-201	ENSG00000083845.8_2	RPS5	chr19:58898636-58906170	+	protein_coding	0	0	0	143.484	188.48	87.2057
ENST00000198767.10_1	RRN3-201	ENSG00000085721.12_2	RRN3	chr16:15153879-15188174	-	protein_coding	1.21373	1.72826	1.94176	14.5162	3.33803	14.6024
ENST00000198939.6_1	CHERP-201	ENSG00000085872.14_3	CHERP	chr19:16628707-16653226	-	protein_coding	0	0	0	5.93201	0	0
ENST00000199320.8_1	DIMT1-201	ENSG00000086189.9_2	DIMT1	chr5:61683081-61699760	-	protein_coding	0	0	0	20.5073	0	0
ENST00000199389.10_1	EIF2AK1-201	ENSG00000086232.12_3	EIF2AK1	chr7:6061875-6098861	-	protein_coding	101.168	0.429615	16.2435	28.0855	0	0
ENST00000199448.8_2	EPDR1-201	ENSG00000086289.11_3	EPDR1	chr7:37960163-37991543	+	protein_coding	0	0	0	3.5776	0	2.57108
ENST00000199706.12_2	MRPL28-201	ENSG00000086504.15_2	MRPL28	chr16:417384-420527	-	protein_coding	0	0	0	22.191	0	0
ENST00000199764.6_1	CEACAM6-201	ENSG00000086548.8_3	CEACAM6	chr19:42259329-42276113	+	protein_coding	0	0	0	10.1064	0	52.5725
ENST00000199814.8_1	RBM22-201	ENSG00000086589.11_2	RBM22	chr5:150070356-150080669	-	protein_coding	0	0	2.63849	9.67951	0	0
ENST00000199936.8_1	HSD17B2-201	ENSG00000086696.10_3	HSD17B2	chr16:82068837-82132139	+	protein_coding	0	0	0	27.037	0	0
ENST00000200135.7_1	ZW10-201	ENSG00000086827.8_3	ZW10	chr11:113603909-113644533	-	protein_coding	0	0.717065	0	4.75546	0	16.7892
ENST00000200181.7_1	ITGB4-201	ENSG00000132470.13_2	ITGB4	chr17:73717516-73753899	+	protein_coding	0	0	3.13796	19.5315	0	2.29402
ENST00000200453.5_2	PPP1R15A-201	ENSG00000087074.7_3	PPP1R15A	chr19:49375649-49379314	+	protein_coding	0	0	5.86267	25.4732	0	139.803
ENST00000200457.8_1	TRIP6-201	ENSG00000087077.13_3	TRIP6	chr7:100464760-100471076	+	protein_coding	0	0	0	88.9155	0	0
ENST00000200557.10_2	ADAM11-201	ENSG00000073670.13_3	ADAM11	chr17:42836399-42859214	+	protein_coding	0	0	0	0.191381	7.87229	0
ENST00000200639.8_2	LAMP2-201	ENSG00000005893.15_2	LAMP2	chrX:119564681-119603161	-	protein_coding	0	0	0	65.4022	0	0
ENST00000202017.5_1	PDRG1-201	ENSG00000088356.5_2	PDRG1	chr20:30532145-30539895	-	protein_coding	0	0	0	7.86156	0	0
ENST00000202773.13_1	RPL6-201	ENSG00000089009.15_2	RPL6	chr12:112843003-112847445	-	protein_coding	0	9.02224	19.001	343.473	39.8134	59.5716
ENST00000202816.5_1	ESF1-201	ENSG00000089048.14_2	ESF1	chr20:13694969-13765532	-	protein_coding	0	0	0	29.7443	0	0
ENST00000202834.11_1	TMEM230-201	ENSG00000089063.14_2	TMEM230	chr20:5080486-5093749	-	protein_coding	0	0	0	18.8904	0	0
ENST00000202917.9_1	OAS1-201	ENSG00000089127.12_3	OAS1	chr12:113344582-113357708	+	protein_coding	0	0	0	0.736651	0	2.12507
ENST00000203001.6_1	TRMT6-201	ENSG00000089195.14_2	TRMT6	chr20:5918479-5931182	-	protein_coding	0	0	0	23.8204	0	0
ENST00000203407.5_1	UQCRC1-201	ENSG00000010256.10_2	UQCRC1	chr3:48636436-48647470	-	protein_coding	0	0	1.29169	74.1302	0	0
ENST00000203556.8_1	GMIP-201	ENSG00000089639.10_2	GMIP	chr19:19740285-19754476	-	protein_coding	0	0	0	2.60515	0	0
ENST00000203630.9_3	MLF2-201	ENSG00000089693.10_3	MLF2	chr12:6857162-6862721	-	protein_coding	0	2.75908	20.2838	47.6163	0	0
ENST00000204005.13_1	LTBP4-201	ENSG00000090006.17_2	LTBP4	chr19:41099072-41135723	+	protein_coding	0	0	4.88521	2.36111	0	0
ENST00000204517.10_1	TFAP4-201	ENSG00000090447.11_2	TFAP4	chr16:4307187-4323076	-	protein_coding	0	0	0	20.7829	0	0
ENST00000204549.8_3	PDCD7-201	ENSG00000090470.14_3	PDCD7	chr15:65409717-65426174	-	protein_coding	50.7427	0	0	8.9154	0	0
ENST00000204566.6_1	SPG21-201	ENSG00000090487.10_2	SPG21	chr15:65255362-65282274	-	protein_coding	0	0	0	4.07445	0	0
ENST00000204679.8_1	GNPTG-201	ENSG00000090581.9_3	GNPTG	chr16:1401924-1414114	+	protein_coding	0	0	0	7.37257	0	0
ENST00000204726.7_4	GOLGA3-201	ENSG00000090615.14_4	GOLGA3	chr12:133345495-133405288	-	protein_coding	0	0	0.763506	6.9875	0.319804	0
ENST00000204961.4_1	EFNB1-201	ENSG00000090776.5_2	EFNB1	chrX:68048840-68061990	+	protein_coding	20.2282	0	0	14.2609	0	0
ENST00000205061.9_2	GLG1-201	ENSG00000090863.11_3	GLG1	chr16:74481325-74641012	-	protein_coding	5.00696	0.652342	0.093741	8.18096	5.3621	14.4127
ENST00000205143.4_1	DLL3-201	ENSG00000090932.10_2	DLL3	chr19:39989608-39999121	+	protein_coding	0	3.58256	0	0	0	0
ENST00000205194.4_1	NAT14-201	ENSG00000090971.4_2	NAT14	chr19:55996371-55998935	+	protein_coding	0	0	0	9.45527	0	0
ENST00000205214.10_1	AASDH-201	ENSG00000157426.13_2	AASDH	chr4:57204456-57253666	-	protein_coding	0	0	0	2.34963	0	0
ENST00000205402.9_1	DLD-201	ENSG00000091140.13_2	DLD	chr7:107531415-107561648	+	protein_coding	0	0	0	33.5776	0	0
ENST00000205636.3_1	CMTM6-201	ENSG00000091317.7_2	CMTM6	chr3:32522804-32544900	-	protein_coding	0	0	5.29143	10.1405	0	1.00235
ENST00000206020.7_1	SPAG7-201	ENSG00000091640.7_2	SPAG7	chr17:4862523-4871167	-	protein_coding	0	0	0	29.0324	0	0
ENST00000206380.7_1	TMEM101-201	ENSG00000091947.9_2	TMEM101	chr17:42088559-42092345	-	protein_coding	0	0	0	21.1674	0	0
ENST00000206423.7_2	CCDC80-201	ENSG00000091986.15_3	CCDC80	chr3:112315641-112360116	-	protein_coding	0.269299	0	0.206273	2.79828	0	0
ENST00000206451.10_1	PSME1-201	ENSG00000092010.14_2	PSME1	chr14:24605367-24608176	+	protein_coding	0	0	0	30.8626	0	0
ENST00000206595.10_1	G2E3-201	ENSG00000092140.14_3	G2E3	chr14:31028329-31089269	+	protein_coding	0	0	0.444726	4.35116	0	0
ENST00000206765.10_1	TGM1-201	ENSG00000092295.11_3	TGM1	chr14:24718320-24732416	-	protein_coding	0	0	0	35.4862	0	0
ENST00000207549.8_1	UNC13D-201	ENSG00000092929.11_3	UNC13D	chr17:73823306-73840798	-	protein_coding	0	0	1.73335	2.15298	0	0
ENST00000209668.2_1	ADH1A-201	ENSG00000187758.7_2	ADH1A	chr4:100197524-100212185	-	protein_coding	0	0	0	0	0	436.398
ENST00000209718.7_1	KRT23-201	ENSG00000108244.16_3	KRT23	chr17:39078948-39093672	-	protein_coding	1.22667	0	4.34316	1.12411	0	0
ENST00000209728.8_1	CDC6-201	ENSG00000094804.9_2	CDC6	chr17:38443885-38460909	+	protein_coding	0	0	0	6.20771	0	0
ENST00000209875.8_1	CBX5-201	ENSG00000094916.15_4	CBX5	chr12:54624724-54673886	-	protein_coding	0.263588	0	15.5827	5.45537	0	4.22932
ENST00000209884.4_1	KLHL20-201	ENSG00000076321.10_3	KLHL20	chr1:173684123-173755840	+	protein_coding	0	0	0	2.20683	0	0
ENST00000210060.11_1	DHPS-201	ENSG00000095059.15_2	DHPS	chr19:12786535-12792716	-	protein_coding	0	0	0	26.1613	0	0
ENST00000210187.10_3	RAB26-201	ENSG00000167964.12_3	RAB26	chr16:2198625-2204166	+	protein_coding	0	0	0	1.67024	0	0
ENST00000210313.7_1	PSMD5-201	ENSG00000095261.13_1	PSMD5	chr9:123578331-123605262	-	protein_coding	0	10.4432	0	11.5112	0	1.12838
ENST00000210444.5_1	NANS-201	ENSG00000095380.10_2	NANS	chr9:100819021-100845357	+	protein_coding	0	0	0	33.1004	0	0
ENST00000211287.8_1	MAPK13-201	ENSG00000156711.16_2	MAPK13	chr6:36098098-36107842	+	protein_coding	0	0	0	11.8782	0	0
ENST00000211314.4_1	TMEM14A-201	ENSG00000096092.5_2	TMEM14A	chr6:52535907-52551386	+	protein_coding	0	0	0	9.84894	0	0
ENST00000211379.9_1	BAG6-234	ENSG00000204463.12_3	BAG6	chr6:31606805-31620482	-	protein_coding	0	0	64.886	0	0	0
ENST00000211936.10_1	ZNF184-201	ENSG00000096654.15_2	ZNF184	chr6:27418522-27440897	-	protein_coding	0	0	0	1.8487	0	0
ENST00000211998.9_2	VCL-201	ENSG00000035403.17_3	VCL	chr10:75757872-75879918	+	protein_coding	0.894628	0	1.94112	0	0	0
ENST00000212015.10_1	SIRT1-201	ENSG00000096717.11_2	SIRT1	chr10:69644427-69678147	+	protein_coding	0	0	0	7.30476	0	0
ENST00000214869.6_2	TMED1-201	ENSG00000099203.6_3	TMED1	chr19:10943114-10946966	-	protein_coding	0	0	0	14.1471	0	0
ENST00000215071.8_1	PSMD8-201	ENSG00000099341.11_3	PSMD8	chr19:38865176-38874464	+	protein_coding	1.56948	0	0	0.152312	0	0
ENST00000215115.4_3	BCL7C-201	ENSG00000099385.11_4	BCL7C	chr16:30899116-30906281	-	protein_coding	0	0	0	14.7676	0	0
ENST00000215375.6_1	ATP5D-201	ENSG00000099624.7_3	ATP5D	chr19:1241749-1244825	+	protein_coding	9.52576	0	0	5.35966	0	0
ENST00000215565.2_1	NDUFB7-201	ENSG00000099795.6_2	NDUFB7	chr19:14676890-14682874	-	protein_coding	801.172	0	0	101.033	0	0
ENST00000215567.9_1	TECR-201	ENSG00000099797.13_3	TECR	chr19:14640372-14676790	+	protein_coding	0	0	0	18.1638	0	0
ENST00000215570.7_1	TIMM13-201	ENSG00000099800.7_3	TIMM13	chr19:2425622-2427892	-	protein_coding	0	0	0	25.7399	0	0
ENST00000215574.8_1	CDC34-201	ENSG00000099804.8_2	CDC34	chr19:531712-542092	+	protein_coding	0	0	0	14.769	0	0
ENST00000215582.7_1	MISP-201	ENSG00000099812.8_2	MISP	chr19:751126-764318	+	protein_coding	0	0	0	5.91607	0	0
ENST00000215631.8_1	GADD45B-201	ENSG00000099860.8_3	GADD45B	chr19:2476125-2478257	+	protein_coding	0	0	0	11.5512	0	2.82959
ENST00000215730.11_1	SNAP29-201	ENSG00000099940.11_3	SNAP29	chr22:21213271-21245506	+	protein_coding	0	0	0	5.96557	0	0
ENST00000215739.12_1	LZTR1-201	ENSG00000099949.18_3	LZTR1	chr22:21336302-21353327	+	protein_coding	0	0	0.34627	3.17544	0	0
ENST00000215754.7_1	MIF-201	ENSG00000240972.1_3	MIF	chr22:24236191-24237413	+	protein_coding	0	0	7.36732	218.267	0	5.93132
ENST00000215770.5_1	DDTL-201	ENSG00000099974.7_3	DDTL	chr22:24309089-24314721	+	protein_coding	0	2.47127	0	7.43378	0	0
ENST00000215793.12_1	SF3A1-201	ENSG00000099995.18_3	SF3A1	chr22:30727977-30752936	-	protein_coding	0	0	2.68008	11.1256	0.979044	0
ENST00000215794.7_1	USP18-201	ENSG00000184979.9_2	USP18	chr22:18632666-18660164	+	protein_coding	0	0	0	0	0	7.4259
ENST00000215829.7_1	SNRPD3-201	ENSG00000100028.11_3	SNRPD3	chr22:24951471-24968740	+	protein_coding	0	0	0	27.7116	0	0
ENST00000215832.10_1	MAPK1-201	ENSG00000100030.14_2	MAPK1	chr22:22108789-22221919	-	protein_coding	0	0	0.84151	3.83398	0	1.04452
ENST00000215838.7_1	TCN2-201	ENSG00000185339.8_3	TCN2	chr22:31002825-31023265	+	protein_coding	0	0	0	0.355763	16.0983	0
ENST00000215882.9_1	SLC25A1-201	ENSG00000100075.9_2	SLC25A1	chr22:19163088-19166343	-	protein_coding	0	0	0	12.7615	0	197.34
ENST00000215904.6_1	PDXP-201	ENSG00000241360.1_3	PDXP	chr22:38054734-38062941	+	protein_coding	0	0	0	5.7058	0	0
ENST00000215909.9_1	LGALS1-201	ENSG00000100097.11_2	LGALS1	chr22:38071615-38075813	+	protein_coding	0	0	0	569.394	33.3132	112.199
ENST00000215917.11_2	SRRD-201	ENSG00000100104.13_3	SRRD	chr22:26879843-26890624	+	protein_coding	0	0	0	3.4497	0	0
ENST00000215939.2_1	CRYBB1-201	ENSG00000100122.5_2	CRYBB1	chr22:26995242-27014052	-	protein_coding	0	0	0	0	29.9035	0
ENST00000215956.9_1	SNU13-201	ENSG00000100138.13_2	SNU13	chr22:42069958-42078626	-	protein_coding	0	0	0	30.6001	0	0
ENST00000215957.10_1	MICALL1-201	ENSG00000100139.13_3	MICALL1	chr22:38302304-38338829	+	protein_coding	0	0	3.34175	19.9717	0	0.805599
ENST00000216014.8_1	KDELR3-201	ENSG00000100196.10_2	KDELR3	chr22:38864067-38879452	+	protein_coding	0	0	0	5.46091	0	0
ENST00000216027.7_1	HSCB-201	ENSG00000100209.9_2	HSCB	chr22:29138019-29153498	+	protein_coding	0	0	0	3.54174	0	3.45258
ENST00000216029.7_1	CBY1-201	ENSG00000100211.10_2	CBY1	chr22:39052660-39069859	+	protein_coding	0	0	0	4.90977	0	0
ENST00000216034.5_1	TOMM22-201	ENSG00000100216.5_2	TOMM22	chr22:39077953-39081426	+	protein_coding	0	0	0	26.2502	0	3.71363
ENST00000216037.10_3	XBP1-201	ENSG00000100219.16_4	XBP1	chr22:29190543-29196585	-	protein_coding	0	0	0	2.35148	0	0
ENST00000216038.5_1	RTCB-201	ENSG00000100220.11_2	RTCB	chr22:32783569-32808242	-	protein_coding	0	0	4.05442	29.827	0	0
ENST00000216039.9_1	JOSD1-201	ENSG00000100221.10_3	JOSD1	chr22:39081548-39096672	-	protein_coding	0	0	1.13211	13.8945	0	0
ENST00000216044.9_1	GTPBP1-201	ENSG00000100226.15_3	GTPBP1	chr22:39101728-39129592	+	protein_coding	0	0	2.48587	3.37745	0	0
ENST00000216068.8_1	DNAL4-201	ENSG00000100246.12_3	DNAL4	chr22:39174513-39190178	-	protein_coding	0	0	0	5.76855	0	0
ENST00000216099.12_2	APOBEC3D-201	ENSG00000243811.8_2	APOBEC3D	chr22:39417118-39429281	+	protein_coding	0	0	0	5.11965	0	0
ENST00000216115.2_1	BIK-201	ENSG00000100290.2_2	BIK	chr22:43506754-43525718	+	protein_coding	0	0	0	3.72226	0	0
ENST00000216117.8_1	HMOX1-201	ENSG00000100292.16_2	HMOX1	chr22:35776828-35790207	+	protein_coding	0	0	4.07064	2.71746	0	0
ENST00000216121.11_1	NIPSNAP1-201	ENSG00000184117.11_3	NIPSNAP1	chr22:29950797-29977326	-	protein_coding	1.07868	0	0	17.0853	0	0
ENST00000216122.8_1	MCM5-201	ENSG00000100297.15_3	MCM5	chr22:35796056-35821423	+	protein_coding	0	0	57.2005	9.67435	0	0
ENST00000216124.9_1	ARSA-201	ENSG00000100299.17_2	ARSA	chr22:51063446-51066600	-	protein_coding	2.54044	0	0	0	0	0
ENST00000216129.6_1	TTLL12-201	ENSG00000100304.12_2	TTLL12	chr22:43562628-43583139	-	protein_coding	1.08008	0	0	30.1119	1.31162	15.5669
ENST00000216133.9_1	CBX7-201	ENSG00000100307.12_3	CBX7	chr22:39526777-39548655	-	protein_coding	0	0.598779	0	1.88898	0.616916	0
ENST00000216146.8_1	RPL3-201	ENSG00000100316.15_2	RPL3	chr22:39708889-39715776	-	protein_coding	0	1.60826	0	1436	77.8504	120.378
ENST00000216160.10_1	TAB1-201	ENSG00000100324.13_2	TAB1	chr22:39795746-39827887	+	protein_coding	0	1.01102	0	4.15779	0	16.9267
ENST00000216180.7_2	PNPLA3-201	ENSG00000100344.10_3	PNPLA3	chr22:44319619-44343448	+	protein_coding	0	0	0	1.95598	0	0
ENST00000216181.9_1	MYH9-201	ENSG00000100345.20_2	MYH9	chr22:36677327-36784063	-	protein_coding	11.2235	16.7175	257.294	66.7661	60.9634	75.8141
ENST00000216185.6_1	TXN2-201	ENSG00000100348.9_2	TXN2	chr22:36863083-36878077	-	protein_coding	0	0	70.5096	18.8386	0	0
ENST00000216190.12_1	EIF3D-201	ENSG00000100353.17_2	EIF3D	chr22:36906897-36925483	-	protein_coding	0	0	72.6978	84.2427	0	4.95535
ENST00000216218.7_1	ST13-201	ENSG00000100380.13_3	ST13	chr22:41220539-41253026	-	protein_coding	0.677993	1.80703	7.14473	80.7876	1.41008	2.99468
ENST00000216225.8_1	RBX1-201	ENSG00000100387.8_2	RBX1	chr22:41347363-41369313	+	protein_coding	0	0	0	29.2226	0	0
ENST00000216252.3_1	PHF5A-201	ENSG00000100410.7_2	PHF5A	chr22:41855721-41864729	-	protein_coding	0	0	246.871	18.6379	0	0
ENST00000216254.8_1	ACO2-201	ENSG00000100412.15_2	ACO2	chr22:41865129-41924993	+	protein_coding	0	0	0	16.9521	0	0
ENST00000216259.7_1	PMM1-201	ENSG00000100417.11_2	PMM1	chr22:41972898-41985894	-	protein_coding	0	0	0	5.55931	0	0
ENST00000216264.12_1	CERK-201	ENSG00000100422.13_2	CERK	chr22:47080308-47134158	-	protein_coding	0	0	0	4.83221	0	0
ENST00000216268.5_1	ZBED4-201	ENSG00000100426.6_3	ZBED4	chr22:50247490-50283726	+	protein_coding	0	0	0.369475	6.69675	0	0
ENST00000216271.9_1	HDAC10-201	ENSG00000100429.17_3	HDAC10	chr22:50683612-50689814	-	protein_coding	0	0	0	1.95495	0	0
ENST00000216277.12_1	PAPOLA-201	ENSG00000090060.17_2	PAPOLA	chr14:96968710-97033448	+	protein_coding	0	0	0.955867	41.3791	0.560882	1.59212
ENST00000216281.12_1	HSP90AA1-201	ENSG00000080824.18_2	HSP90AA1	chr14:102547075-102553528	-	protein_coding	0	176.567	0	463.095	66.4596	1.14275
ENST00000216288.11_1	MARK3-201	ENSG00000075413.17_4	MARK3	chr14:103852197-103970163	+	protein_coding	0	0	0	4.48301	0	0
ENST00000216294.4_1	SNAPC1-201	ENSG00000023608.4_3	SNAPC1	chr14:62229075-62263146	+	protein_coding	0	0	0	16.0474	0	0
ENST00000216297.6_1	SUPT16H-201	ENSG00000092201.9_2	SUPT16H	chr14:21819631-21852425	-	protein_coding	0	0	0	47.9529	0	1.63396
ENST00000216338.8_1	GZMH-201	ENSG00000100450.12_2	GZMH	chr14:25075686-25078864	-	protein_coding	0	0	7.09905	0	0	0
ENST00000216373.9_1	SOS2-201	ENSG00000100485.11_2	SOS2	chr14:50583838-50698276	-	protein_coding	0	2.52981	0	11.5727	0	0
ENST00000216392.7_1	PYGL-201	ENSG00000100504.16_2	PYGL	chr14:51371939-51411454	-	protein_coding	0.786343	0	0	63.6936	1.6743	3.72429
ENST00000216410.7_1	GNPNAT1-201	ENSG00000100522.8_2	GNPNAT1	chr14:53241912-53258319	-	protein_coding	0	0	0	18.5456	0	0
ENST00000216416.8_1	CNIH1-201	ENSG00000100528.11_2	CNIH1	chr14:54890278-54908149	-	protein_coding	0	0	0	16.6647	2.11171	0
ENST00000216442.11_1	ATP6V1D-201	ENSG00000100554.11_3	ATP6V1D	chr14:67804788-67826966	-	protein_coding	0	0	0	16.1273	0	0
ENST00000216445.7_1	C14orf105-201	ENSG00000100557.9_2	C14orf105	chr14:57936019-57960570	-	protein_coding	0	0	0	0	34.7558	0
ENST00000216446.8_1	PLEK2-201	ENSG00000100558.8_2	PLEK2	chr14:67853700-67878917	-	protein_coding	0	0	0	7.95803	0	0
ENST00000216452.8_1	PIGH-201	ENSG00000100564.8_3	PIGH	chr14:68056028-68067004	-	protein_coding	0	0	0	2.97778	0	0
ENST00000216455.8_1	PSMA3-201	ENSG00000100567.12_3	PSMA3	chr14:58711549-58738725	+	protein_coding	0	7.36633	0	50.9407	0.142772	368.463
ENST00000216465.9_1	GSTZ1-201	ENSG00000100577.18_2	GSTZ1	chr14:77787227-77797940	+	protein_coding	0	0	0	2.6895	0	0
ENST00000216468.7_1	TMED8-201	ENSG00000100580.7_2	TMED8	chr14:77801364-77843452	-	protein_coding	0	0	0.331609	5.25119	0	0.495781
ENST00000216479.7_1	AHSA1-201	ENSG00000100591.7_3	AHSA1	chr14:77924373-77935817	+	protein_coding	0	231.67	0	66.477	0	0
ENST00000216484.6_1	SPTLC2-201	ENSG00000100596.6_3	SPTLC2	chr14:77972340-78083116	-	protein_coding	0.399765	3.50902	14.1146	2.8581	0	2.34646
ENST00000216487.11_1	RIN3-201	ENSG00000100599.15_4	RIN3	chr14:92980118-93155339	+	protein_coding	0	0	1.96428	2.02175	0	0
ENST00000216489.7_1	ALKBH1-201	ENSG00000100601.9_3	ALKBH1	chr14:78138747-78174363	-	protein_coding	0	0	0	3.45292	0	0
ENST00000216500.9_1	DHRS7-201	ENSG00000100612.13_2	DHRS7	chr14:60610838-60636574	-	protein_coding	0	0	0	0	0	1.63967
ENST00000216513.4_1	SIX4-201	ENSG00000100625.8_3	SIX4	chr14:61176246-61190852	-	protein_coding	0	0	0	3.11573	0	0
ENST00000216520.6_1	ERH-201	ENSG00000100632.10_2	ERH	chr14:69846852-69864988	-	processed_transcript	0	0	0	3.26917	0	0
ENST00000216554.7_1	EIF5-201	ENSG00000100664.10_3	EIF5	chr14:103800339-103811362	+	protein_coding	0.314765	0.666098	1.30102	5.06231	0.849829	0.440018
ENST00000216605.12_1	MTHFD1-201	ENSG00000100714.15_3	MTHFD1	chr14:64855068-64926722	+	protein_coding	0	0	0	31.7479	0	0
ENST00000216629.10_1	BDKRB1-201	ENSG00000100739.10_3	BDKRB1	chr14:96722161-96731100	+	protein_coding	0	0	0	0	0	29.1654
ENST00000216639.7_1	VRK1-201	ENSG00000100749.7_3	VRK1	chr14:97263641-97347950	+	protein_coding	0	0	0	24.4293	0	0
ENST00000216714.7_1	APEX1-201	ENSG00000100823.11_3	APEX1	chr14:20923354-20925926	+	protein_coding	0	0	0	11.2126	0	0
ENST00000216727.8_1	PABPN1-201	ENSG00000100836.10_3	PABPN1	chr14:23790498-23795394	+	protein_coding	0	2.91123	0	12.6425	0	2.09707
ENST00000216756.10_1	CINP-201	ENSG00000100865.14_2	CINP	chr14:102814619-102829229	-	protein_coding	0	0	0	6.43685	0	0
ENST00000216774.10_1	SRP54-201	ENSG00000100883.11_3	SRP54	chr14:35452104-35498771	+	protein_coding	0	0	0	2.31645	0	0
ENST00000216780.8_1	PCK2-201	ENSG00000100889.11_2	PCK2	chr14:24563347-24573339	+	protein_coding	0	0	0	11.0837	0	0
ENST00000216797.9_1	NFKBIA-201	ENSG00000100906.10_2	NFKBIA	chr14:35870717-35873952	-	protein_coding	322.54	0	0	20.1952	0	1.89664
ENST00000216799.8_1	EMC9-201	ENSG00000100908.13_2	EMC9	chr14:24608174-24610797	-	protein_coding	0	0	0	5.53971	0	0
ENST00000216802.9_1	PSME2-201	ENSG00000100911.15_3	PSME2	chr14:24612574-24616430	-	protein_coding	0	2.19111	1.96261	40.146	0	0
ENST00000216807.11_1	BRMS1L-201	ENSG00000100916.13_3	BRMS1L	chr14:36295524-36341169	+	protein_coding	0	0	0	1.90224	0	0
ENST00000216832.8_1	PNN-201	ENSG00000100941.8_2	PNN	chr14:39644417-39652422	+	protein_coding	0.592993	125.574	46.035	36.932	0	0.235148
ENST00000216877.10_1	PTPRA-201	ENSG00000132670.20_3	PTPRA	chr20:2854135-3019722	+	protein_coding	0	0	0	17.0123	0	0.909109
ENST00000216879.8_1	NSFL1C-201	ENSG00000088833.17_3	NSFL1C	chr20:1422807-1448337	-	protein_coding	0	0	7.66395	8.6089	0	0
ENST00000216923.4_1	ZFP64-201	ENSG00000020256.19_3	ZFP64	chr20:50767817-50808525	-	protein_coding	0	0	0	3.06327	290.076	0.595134
ENST00000216951.6_1	GSS-201	ENSG00000100983.9_2	GSS	chr20:33516233-33543620	-	protein_coding	0	0	0	30.4577	0	0
ENST00000216962.8_1	PYGB-201	ENSG00000100994.11_3	PYGB	chr20:25228705-25278650	+	protein_coding	0	4.74725	91.8442	66.0076	4.33925	2.33064
ENST00000216968.4_2	PROCR-201	ENSG00000101000.5_3	PROCR	chr20:33759876-33765165	+	protein_coding	23.2227	10.7875	0	82.5399	10.6223	2.84364
ENST00000217026.4_1	MYBL2-201	ENSG00000101057.15_2	MYBL2	chr20:42295797-42345136	+	protein_coding	0	0	0	17.8217	0	0
ENST00000217109.8_1	CSTF1-201	ENSG00000101138.11_3	CSTF1	chr20:54967450-54981425	+	protein_coding	0	0	0	5.77018	0	0
ENST00000217131.5_1	CTSZ-201	ENSG00000101160.13_2	CTSZ	chr20:57570240-57582302	-	protein_coding	2.02786	0	5.85306	47.9734	0	0
ENST00000217133.1_1	TUBB1-201	ENSG00000101162.3_2	TUBB1	chr20:57594309-57601709	+	protein_coding	49.7123	117.268	115.712	0	0	59.646
ENST00000217159.5_1	SLCO4A1-201	ENSG00000101187.15_2	SLCO4A1	chr20:61273797-61303647	+	protein_coding	1.21764	0	0	4.66615	0	0
ENST00000217182.4_1	EEF1A2-201	ENSG00000101210.10_2	EEF1A2	chr20:62119366-62130668	-	protein_coding	1.17455	1.61513	0	4.44803	0	0
ENST00000217233.7_1	TRIB3-201	ENSG00000101255.10_3	TRIB3	chr20:361261-378203	+	protein_coding	0	0	0	42.1337	0	2.29568
ENST00000217244.7_1	CSNK2A1-201	ENSG00000101266.17_3	CSNK2A1	chr20:461741-524465	-	protein_coding	0	0.904131	1.03459	28.7012	3.39947	1.75953
ENST00000217289.8_1	FERMT1-201	ENSG00000101311.15_2	FERMT1	chr20:6055492-6104191	-	protein_coding	0	0	0	12.3604	0	0
ENST00000217381.2_1	SNTA1-201	ENSG00000101400.5_2	SNTA1	chr20:31995761-32031698	-	protein_coding	0	0	0	1.91642	0	0
ENST00000217402.2_1	CHMP4B-201	ENSG00000101421.3_2	CHMP4B	chr20:32399110-32442172	+	protein_coding	5.00174	0	0	32.7924	0	3.52469
ENST00000217423.3_1	CST4-201	ENSG00000101441.4_2	CST4	chr20:23666277-23669677	-	protein_coding	0	3.0035	0	0	0	0
ENST00000217426.6_1	AHCY-201	ENSG00000101444.12_3	AHCY	chr20:32868074-32891154	-	protein_coding	0	0	0	164.604	0	0
ENST00000217446.7_2	PIGU-201	ENSG00000101464.10_3	PIGU	chr20:33148346-33264889	-	protein_coding	0	0	0	7.07188	0	0
ENST00000217455.8_1	ACOT8-201	ENSG00000101473.16_2	ACOT8	chr20:44470360-44486045	-	protein_coding	0	0	0	2.44567	0	0
ENST00000217456.2_1	APMAP-201	ENSG00000101474.11_3	APMAP	chr20:24943561-24973615	-	protein_coding	0	0	2.4927	29.8651	0	6.30984
ENST00000217515.10_2	TXNL1-201	ENSG00000091164.12_3	TXNL1	chr18:54264439-54305876	-	protein_coding	0	0	0.371919	5.68067	0	0.563536
ENST00000217652.7_1	MYL12A-201	ENSG00000101608.12_3	MYL12A	chr18:3247528-3256234	+	protein_coding	16.3881	5.07721	447.617	63.5287	3.51567	3.10845
ENST00000217893.9_1	TAF9-201	ENSG00000273841.4_3	TAF9	chr5:68660572-68665469	-	protein_coding	0	0	0	8.97031	0	0
ENST00000217901.9_1	IDH3G-201	ENSG00000067829.18_3	IDH3G	chrX:153051221-153059978	-	protein_coding	0	0	0	14.2605	0	0
ENST00000217909.7_1	SLC25A43-201	ENSG00000077713.18_3	SLC25A43	chrX:118533023-118588441	+	protein_coding	0	1.17595	0.785274	7.69427	1.83372	0.697997
ENST00000217958.7_1	PSMD10-201	ENSG00000101843.18_2	PSMD10	chrX:107327437-107334848	-	protein_coding	0	0	4.80911	6.70711	0	6.20699
ENST00000217964.11_1	TBL1X-201	ENSG00000101849.15_4	TBL1X	chrX:9433048-9687783	+	protein_coding	0.45667	0	2.10155	0.533035	0	0
ENST00000217971.7_1	PGRMC1-201	ENSG00000101856.9_2	PGRMC1	chrX:118370216-118378429	+	protein_coding	0	0	9.455	29.3494	0	3.37021
ENST00000218004.5_1	NXT2-201	ENSG00000101888.11_2	NXT2	chrX:108779010-108787913	+	protein_coding	0	0	3.30163	0	0	0
ENST00000218056.9_1	WDR13-201	ENSG00000101940.17_2	WDR13	chrX:48455880-48463581	+	protein_coding	0	0	0	4.15599	0	0
ENST00000218068.6_1	PAGE4-201	ENSG00000101951.16_2	PAGE4	chrX:49593906-49598576	+	protein_coding	13.1506	19.8188	9.36311	0	0	0
ENST00000218075.8_1	GLRA2-201	ENSG00000101958.13_2	GLRA2	chrX:14547650-14749934	+	protein_coding	0	2.42228	0	0	0	0
ENST00000218099.6_3	F9-201	ENSG00000101981.10_3	F9	chrX:138612917-138645617	+	protein_coding	0	2.32943	0	0	0	0
ENST00000218197.9_1	SLC25A14-201	ENSG00000102078.15_2	SLC25A14	chrX:129474026-129507335	+	protein_coding	17.6112	0	0	0	0	0
ENST00000218340.3_1	RP2-201	ENSG00000102218.5_2	RP2	chrX:46696375-46741793	+	protein_coding	0	0	0	2.36354	0	0
ENST00000218364.4_1	HTATSF1-201	ENSG00000102241.11_2	HTATSF1	chrX:135579670-135594505	+	protein_coding	0	0	0	11.3764	0	0
ENST00000218388.8_1	TIMP1-201	ENSG00000102265.11_2	TIMP1	chrX:47441712-47446188	+	protein_coding	3.43385	0	1.50296	53.601	0	0
ENST00000218516.3_1	GLA-201	ENSG00000102393.9_2	GLA	chrX:100652791-100662913	-	protein_coding	0	0	0	4.87943	0	0
ENST00000218652.11_1	NDFIP2-201	ENSG00000102471.13_2	NDFIP2	chr13:80055287-80130210	+	protein_coding	0	0	0	16.9153	0	0
ENST00000218789.9_3	ARHGEF7-201	ENSG00000102606.17_3	ARHGEF7	chr13:111806061-111958078	+	protein_coding	0	0	2.17691	0	0	0.737456
ENST00000219066.5_2	NTHL1-201	ENSG00000065057.7_3	NTHL1	chr16:2089816-2097867	-	protein_coding	0	0	0	14.5528	0	0
ENST00000219069.5_1	ZNF263-201	ENSG00000006194.9_3	ZNF263	chr16:3332943-3341460	+	protein_coding	0.568513	0	86.4538	1.30536	47.2006	0.415892
ENST00000219070.8_1	MMP2-201	ENSG00000087245.12_3	MMP2	chr16:55512883-55540603	+	protein_coding	0	0	1.47656	8.04205	245.309	13.5974
ENST00000219097.6_2	ORC6-201	ENSG00000091651.8_3	ORC6	chr16:46723558-46732306	+	protein_coding	0	0	0	6.1554	0	0
ENST00000219139.7_1	C16orf70-201	ENSG00000125149.11_3	C16orf70	chr16:67143891-67182442	+	protein_coding	0	0	0	2.89769	0	0
ENST00000219169.8_1	NUTF2-201	ENSG00000102898.11_3	NUTF2	chr16:67880635-67906470	+	protein_coding	0	0	0	4.0439	231.898	0
ENST00000219204.7_1	ARL2BP-201	ENSG00000102931.7_3	ARL2BP	chr16:57279010-57287547	+	protein_coding	0	0	1.47036	28.0536	2.3959	1.8118
ENST00000219207.9_1	PLLP-201	ENSG00000102934.9_2	PLLP	chr16:57290009-57318599	-	protein_coding	0	0	0	4.24623	0	0
ENST00000219235.4_1	CCL22-201	ENSG00000102962.4_2	CCL22	chr16:57392684-57400102	+	protein_coding	0	0	0	8.4931	0	0
ENST00000219252.9_1	POLR2C-201	ENSG00000102978.12_3	POLR2C	chr16:57496299-57505922	+	protein_coding	0	0	1.93246	21.4527	0	0
ENST00000219271.3_1	MMP15-201	ENSG00000102996.4_2	MMP15	chr16:58059470-58080805	+	protein_coding	0	0	1.21064	27.1981	0	0
ENST00000219281.7_1	USB1-201	ENSG00000103005.11_2	USB1	chr16:58035277-58055522	+	protein_coding	0	0	0	10.8221	0	0
ENST00000219299.8_2	CCDC113-201	ENSG00000103021.9_2	CCDC113	chr16:58283840-58317740	+	protein_coding	0	0	0	2.25294	0	0
ENST00000219302.7_1	NME3-201	ENSG00000103024.7_3	NME3	chr16:1820287-1821731	-	protein_coding	0	0	0	10.2481	30.4732	0
ENST00000219313.8_1	PSMD7-201	ENSG00000103035.10_2	PSMD7	chr16:74330673-74340186	+	protein_coding	0	0	0	30.2118	0	1.00393
ENST00000219315.8_1	SETD6-201	ENSG00000103037.11_2	SETD6	chr16:58549392-58553014	+	protein_coding	0	0	0	5.23898	0	0
ENST00000219400.7_1	CMC2-201	ENSG00000103121.8_3	CMC2	chr16:81000345-81040719	-	protein_coding	2.24786	0.527391	0	1.10975	0	0.368352
ENST00000219439.8_1	HSDL1-201	ENSG00000103160.11_3	HSDL1	chr16:84155886-84178793	-	protein_coding	0	0	0	1.51861	0	0
ENST00000219473.11_2	USP10-201	ENSG00000103194.15_2	USP10	chr16:84733584-84813187	+	protein_coding	0	0	39.2687	21.3514	0	0
ENST00000219476.7_1	TSC2-201	ENSG00000103197.16_3	TSC2	chr16:2097466-2138713	+	protein_coding	0	0	0.898701	4.03628	0	0
ENST00000219478.10_1	ZNF500-201	ENSG00000103199.13_3	ZNF500	chr16:4798240-4817219	-	protein_coding	0	35.569	0	0.729394	8.54015	0
ENST00000219479.6_2	NME4-201	ENSG00000103202.12_3	NME4	chr16:447209-450759	+	protein_coding	0	0	0	20.5492	0	0
ENST00000219481.9_1	DECR2-201	ENSG00000242612.6_3	DECR2	chr16:451826-462487	+	protein_coding	0	0	0	9.30711	0	0
ENST00000219535.7_1	FAM173A-201	ENSG00000103254.9_3	FAM173A	chr16:771142-772573	+	protein_coding	0	0	0	4.95504	0	0
ENST00000219542.3_4	METRN-201	ENSG00000103260.8_4	METRN	chr16:765338-767390	+	protein_coding	0	0	0	33.2636	0	0
ENST00000219548.8_1	STUB1-201	ENSG00000103266.10_2	STUB1	chr16:730276-732799	+	protein_coding	0	0	0	13.2096	0	0
ENST00000219611.6_1	CAPN15-201	ENSG00000103326.11_3	CAPN15	chr16:577856-604636	+	protein_coding	0	0	0	7.03676	0	27.9066
ENST00000219782.10_2	MAZ-201	ENSG00000103495.13_3	MAZ	chr16:29817917-29822485	+	protein_coding	185.635	0	10.2113	17.723	0	10.2658
ENST00000219789.10_1	CDIPT-201	ENSG00000103502.13_2	CDIPT	chr16:29869678-29875057	-	protein_coding	0	0	7.32789	0.315185	0	0
ENST00000219797.8_1	KAT8-201	ENSG00000103510.19_3	KAT8	chr16:31128985-31142710	+	protein_coding	0	0	0	8.61722	0	0
ENST00000219837.11_3	KNOP1-201	ENSG00000103550.13_4	KNOP1	chr16:19713256-19729556	-	protein_coding	0	0	0.288941	4.62001	21.6498	0
ENST00000220003.13_1	CSK-201	ENSG00000103653.16_3	CSK	chr15:75074398-75095539	+	protein_coding	0	0	0.926639	12.3137	0	0
ENST00000220058.8_1	MTFMT-201	ENSG00000103707.9_3	MTFMT	chr15:65293850-65321965	-	protein_coding	0	0	0	23.9596	0	0
ENST00000220325.8_1	EHD4-201	ENSG00000103966.10_3	EHD4	chr15:42188137-42264776	-	protein_coding	4.04332	0	0	7.50987	66.8186	0.29872
ENST00000220429.12_1	GABPB1-201	ENSG00000104064.16_2	GABPB1	chr15:50569460-50647350	-	protein_coding	0	0	0	2.29277	0	0
ENST00000220496.8_1	DNAJC17-201	ENSG00000104129.9_2	DNAJC17	chr15:41057353-41099675	-	protein_coding	0	0	1.37905	1.60952	0	0
ENST00000220507.4_1	RHOV-201	ENSG00000104140.6_2	RHOV	chr15:41164412-41166487	-	protein_coding	0	0	0	2.77699	0	0
ENST00000220509.9_1	VPS18-201	ENSG00000104142.10_2	VPS18	chr15:41186628-41196173	+	protein_coding	1.24529	0	0	2.98613	0	0
ENST00000220514.7_1	OIP5-201	ENSG00000104147.8_2	OIP5	chr15:41601466-41624819	-	protein_coding	0	0	0	2.16223	0	0
ENST00000220531.7_1	BLOC1S6-201	ENSG00000104164.10_3	BLOC1S6	chr15:45879321-45901909	+	protein_coding	0	9.56049	0.61808	0.418421	0	0.538918
ENST00000220584.8_1	FDFT1-201	ENSG00000079459.12_3	FDFT1	chr8:11660120-11696818	+	protein_coding	0	0	0	14.536	0	0
ENST00000220592.9_2	AGO2-201	ENSG00000123908.11_3	AGO2	chr8:141530255-141645718	-	protein_coding	2.12519	44.0374	0.799764	5.88937	0.349999	0
ENST00000220659.10_1	BRF2-201	ENSG00000104221.12_2	BRF2	chr8:37700786-37707422	-	protein_coding	0	0	0	10.7243	0	0
ENST00000220669.9_3	ZFAND1-201	ENSG00000104231.10_3	ZFAND1	chr8:82613958-82633535	-	protein_coding	0	0	0	2.92856	0	0
ENST00000220676.1_2	RP1-201	ENSG00000104237.7_3	RP1	chr8:55528627-55543394	+	protein_coding	0	0	0	1.07927	3.86458	0
ENST00000220751.4_1	RIPK2-201	ENSG00000104312.7_2	RIPK2	chr8:90769975-90803291	+	protein_coding	0	0	0	13.3585	0	0
ENST00000220763.9_1	CPQ-201	ENSG00000104324.15_3	CPQ	chr8:97657455-98155729	+	protein_coding	0	0	0	8.46893	0	0
ENST00000220764.6_1	DECR1-201	ENSG00000104325.6_3	DECR1	chr8:91013633-91064236	+	protein_coding	0	0	0	31.3228	0	0
ENST00000220772.7_1	SFRP1-201	ENSG00000104332.11_3	SFRP1	chr8:41119477-41167016	-	protein_coding	0	0	0	18.0031	1.1285	0
ENST00000220809.8_1	PLAT-201	ENSG00000104368.17_3	PLAT	chr8:42032751-42065242	-	protein_coding	0	0	0	3.84607	0	0
ENST00000220822.11_1	GDAP1-201	ENSG00000104381.12_2	GDAP1	chr8:75262617-75279111	+	protein_coding	0	0	3.08365	1.84423	0	0
ENST00000220849.9_1	EIF3E-201	ENSG00000104408.9_3	EIF3E	chr8:109213972-109260994	-	protein_coding	0	0	0	48.6461	0	24.8476
ENST00000220853.7_1	EMC2-201	ENSG00000104412.7_3	EMC2	chr8:109455853-109499141	+	protein_coding	0	0	0	37.6724	0	0
ENST00000220913.9_1	CHRAC1-201	ENSG00000104472.9_3	CHRAC1	chr8:141521397-141527236	+	protein_coding	0	0	0	24.8379	0	0
ENST00000220966.10_1	PYCR3-201	ENSG00000104524.13_4	PYCR3	chr8:144686083-144691784	-	protein_coding	0	0	0	3.35531	0	0
ENST00000221114.7_1	DCTN6-201	ENSG00000104671.7_3	DCTN6	chr8:30013813-30041156	+	protein_coding	0	0	0	7.10713	0	0
ENST00000221130.9_2	GSR-201	ENSG00000104687.12_3	GSR	chr8:30535578-30585443	-	protein_coding	0	0	3.51721	16.6955	0	0
ENST00000221132.7_1	TNFRSF10A-201	ENSG00000104689.9_2	TNFRSF10A	chr8:23047965-23082639	-	protein_coding	0	0	0	49.876	0	0
ENST00000221138.8_1	PPP2CB-201	ENSG00000104695.12_2	PPP2CB	chr8:30643126-30670388	-	protein_coding	0.052656	0	0.935183	23.8063	0	75.9188
ENST00000221200.8_1	KCTD9-201	ENSG00000104756.15_2	KCTD9	chr8:25285363-25315983	-	protein_coding	0	0	0	6.37619	0	0
ENST00000221222.15_1	HOMER3-201	ENSG00000051128.18_3	HOMER3	chr19:19040012-19049858	-	protein_coding	0	0	0	1.83439	0	0
ENST00000221232.9_1	CNOT3-201	ENSG00000088038.17_3	CNOT3	chr19:54641444-54659419	+	protein_coding	0	0	0	11.8509	0	0
ENST00000221233.8_1	EXOSC5-201	ENSG00000077348.8_2	EXOSC5	chr19:41892279-41903384	-	protein_coding	0	0	0	35.7919	0	0
ENST00000221265.7_1	PAF1-201	ENSG00000006712.14_3	PAF1	chr19:39876492-39881835	-	protein_coding	0	0	0	10.4018	0	0
ENST00000221283.9_1	STXBP2-201	ENSG00000076944.15_3	STXBP2	chr19:7702005-7712759	+	protein_coding	0	0	0	21.1454	0	0
ENST00000221307.12_1	CYP4F3-201	ENSG00000186529.15_3	CYP4F3	chr19:15751710-15773635	+	protein_coding	0	0	0	1.61859	0	0
ENST00000221327.8_1	ZNF180-201	ENSG00000167384.10_2	ZNF180	chr19:44978645-45004574	-	protein_coding	0	0	0	2.02498	0	0
ENST00000221418.8_1	ECH1-201	ENSG00000104823.8_3	ECH1	chr19:39306062-39322645	-	protein_coding	0	0	0	51.8709	0	0
ENST00000221419.9_1	HNRNPL-201	ENSG00000104824.16_3	HNRNPL	chr19:39327028-39340973	-	protein_coding	1.70318	0	1.04808	4.80284	0	2.62269
ENST00000221431.10_1	SARS2-201	ENSG00000104835.14_3	SARS2	chr19:39405906-39421536	-	protein_coding	0	0	95.137	6.40817	0	0
ENST00000221448.9_1	SNRNP70-201	ENSG00000104852.14_2	SNRNP70	chr19:49588708-49611820	+	protein_coding	0	0	0.061287	5.8503	0	0
ENST00000221452.12_1	RELB-201	ENSG00000104856.13_2	RELB	chr19:45504688-45541452	+	protein_coding	0	0	0	3.89764	0	0
ENST00000221455.7_2	CLASRP-201	ENSG00000104859.14_3	CLASRP	chr19:45542298-45574214	+	protein_coding	0	0	0	6.05627	0	0
ENST00000221462.8_1	PPP1R37-201	ENSG00000104866.10_3	PPP1R37	chr19:45596220-45650543	+	protein_coding	0	0	0	2.98239	1.60266	0.61004
ENST00000221486.4_1	RNASEH2A-201	ENSG00000104889.5_2	RNASEH2A	chr19:12917394-12924451	+	protein_coding	0	0	0	18.2541	0	0
ENST00000221494.9_3	SF3A2-201	ENSG00000104897.9_4	SF3A2	chr19:2236503-2248678	+	protein_coding	0	0	5.50361	29.9348	0	0
ENST00000221561.12_1	AES-201	ENSG00000104964.14_2	AES	chr19:3052908-3063105	-	protein_coding	0	0	0	10.0522	0	0.766425
ENST00000221566.6_1	SGTA-201	ENSG00000104969.9_2	SGTA	chr19:2754712-2783369	-	protein_coding	0	0	0	28.6664	0	0
ENST00000221573.10_1	SNAPC2-201	ENSG00000104976.11_2	SNAPC2	chr19:7985201-7988135	+	protein_coding	0	0	0	13.2621	0	0
ENST00000221665.4_1	FIZ1-201	ENSG00000179943.7_2	FIZ1	chr19:56102737-56110893	-	protein_coding	0	0	0	2.40376	0	0
ENST00000221671.7_1	C19orf44-201	ENSG00000105072.8_4	C19orf44	chr19:16607122-16632161	+	protein_coding	0	0	0	0.394744	30.423	0
ENST00000221801.7_2	FBL-201	ENSG00000105202.8_4	FBL	chr19:40325098-40337054	-	protein_coding	0	0	232.873	112.213	0	4.80082
ENST00000221855.7_1	TBCB-201	ENSG00000105254.11_3	TBCB	chr19:36605888-36616847	+	protein_coding	0	0	0	10.4824	0	0
ENST00000221859.8_1	POLR2I-201	ENSG00000105258.8_2	POLR2I	chr19:36604612-36606248	-	protein_coding	0	0	0	27.0241	0	0
ENST00000221922.10_2	CCDC9-201	ENSG00000105321.12_2	CCDC9	chr19:47759716-47775210	+	protein_coding	0	0	0	4.85272	0	0
ENST00000221930.5_1	TGFB1-201	ENSG00000105329.9_2	TGFB1	chr19:41836228-41859816	-	protein_coding	0	29.6144	424.816	17.3115	0	136.6
ENST00000221943.13_1	DMAC2-201	ENSG00000105341.18_3	DMAC2	chr19:41937224-41945810	-	protein_coding	1.39144	0	2.09508	0.743475	0	0
ENST00000221957.8_1	PLIN3-201	ENSG00000105355.8_3	PLIN3	chr19:4838353-4867780	-	protein_coding	2.31585	0	0	39.5126	0	4.96799
ENST00000221975.6_1	RPS19-201	ENSG00000105372.6_3	RPS19	chr19:42364327-42375484	+	protein_coding	0	0	0	112.906	0	0
ENST00000221980.4_1	ICAM5-201	ENSG00000105376.4_3	ICAM5	chr19:10400657-10407454	+	protein_coding	0	0	0	2.36396	0	0.487791
ENST00000221992.10_1	CEACAM5-201	ENSG00000105388.15_3	CEACAM5	chr19:42212537-42233718	+	protein_coding	0	0	0	2.01982	0	0
ENST00000222005.6_1	CDC37-201	ENSG00000105401.8_3	CDC37	chr19:10501810-10514209	-	protein_coding	1.78358	0	188.694	47.6915	5.42686	5.02014
ENST00000222008.10_1	RABAC1-201	ENSG00000105404.10_2	RABAC1	chr19:42460833-42463542	-	protein_coding	0	0	0	20.8592	0	0
ENST00000222120.7_1	RAB3D-201	ENSG00000105514.7_3	RAB3D	chr19:11432722-11450344	-	protein_coding	0	0	0	14.1091	0	1.74264
ENST00000222190.9_1	WDR83OS-201	ENSG00000105583.9_3	WDR83OS	chr19:12778889-12780217	-	protein_coding	0	0	0	9.05898	0	0
ENST00000222214.9_1	GCDH-201	ENSG00000105607.12_3	GCDH	chr19:13001840-13010783	+	protein_coding	0	0	0	2.50321	0	0.993103
ENST00000222219.7_1	DNASE2-201	ENSG00000105612.8_2	DNASE2	chr19:12986025-12992282	-	protein_coding	0	0	0	11.6034	0	0
ENST00000222224.3_1	LENG1-201	ENSG00000105617.3_2	LENG1	chr19:54658899-54663620	-	protein_coding	0	0	0	4.06285	0	0
ENST00000222247.9_1	RPL18A-201	ENSG00000105640.12_2	RPL18A	chr19:17970685-17974125	+	protein_coding	0	0	0	1359.68	0	83.2256
ENST00000222254.12_1	PIK3R2-201	ENSG00000105647.16_3	PIK3R2	chr19:18263928-18281350	+	protein_coding	0	0	0	22.8336	0	0
ENST00000222284.9_1	TMEM147-201	ENSG00000105677.11_2	TMEM147	chr19:36036497-36038428	+	protein_coding	0	0	0	2.30348	0	253.298
ENST00000222305.7_2	USF2-201	ENSG00000105698.15_2	USF2	chr19:35759968-35770715	+	protein_coding	0	0	0	14.2342	0	7.49716
ENST00000222307.8_2	KXD1-201	ENSG00000105700.10_3	KXD1	chr19:18668598-18680188	+	protein_coding	0	0	0	4.58259	0	0
ENST00000222308.8_3	FKBP8-201	ENSG00000105701.15_3	FKBP8	chr19:18642572-18654334	-	protein_coding	0	0	11.8048	20.9854	0	0
ENST00000222329.8_1	ERF-201	ENSG00000105722.9_3	ERF	chr19:42751724-42759309	-	protein_coding	0	0	0	20.8312	24.8669	0
ENST00000222345.10_1	SIPA1L3-201	ENSG00000105738.10_3	SIPA1L3	chr19:38397868-38699012	+	protein_coding	0	0	0.064634	1.47605	0	5.00048
ENST00000222374.2_1	CADM4-201	ENSG00000105767.2_2	CADM4	chr19:44126520-44143991	-	protein_coding	0	0	0	2.32849	0	0
ENST00000222390.9_2	HGF-201	ENSG00000019991.15_3	HGF	chr7:81328322-81399514	-	protein_coding	0	1.25318	2.01689	0	0	0
ENST00000222399.10_1	LAMB1-201	ENSG00000091136.13_2	LAMB1	chr7:107564263-107643700	-	protein_coding	0	0.282017	0	113.999	0	0
ENST00000222511.10_1	GTPBP10-201	ENSG00000105793.15_3	GTPBP10	chr7:89975990-90020769	+	protein_coding	0	0	0	5.13996	0	0
ENST00000222543.9_1	TFPI2-201	ENSG00000105825.11_2	TFPI2	chr7:93514709-93520303	-	protein_coding	1.36962	7.79121	3.20176	11.3163	0	0.784205
ENST00000222547.7_1	BET1-201	ENSG00000105829.11_2	BET1	chr7:93622554-93633687	-	protein_coding	0	0	0	23.3198	0	0
ENST00000222553.7_1	NAMPT-201	ENSG00000105835.11_3	NAMPT	chr7:105888731-105925638	-	protein_coding	0	0	0.320897	107.282	3.09627	16.0081
ENST00000222567.5_1	TWISTNB-201	ENSG00000105849.5_2	TWISTNB	chr7:19735085-19748710	-	protein_coding	0	0	0	14.8932	0	0
ENST00000222572.7_1	PON2-201	ENSG00000105854.12_3	PON2	chr7:95034209-95064510	-	protein_coding	0	0	0	8.99576	0	0
ENST00000222573.4_1	ITGB8-201	ENSG00000105855.9_2	ITGB8	chr7:20370746-20455377	+	protein_coding	0.079841	0.074791	1.46203	0	0.933063	0.65113
ENST00000222574.8_1	HBP1-201	ENSG00000105856.13_4	HBP1	chr7:106809460-106842974	+	protein_coding	0	0	1.57544	4.57344	0	0
ENST00000222584.7_1	SP4-201	ENSG00000105866.13_2	SP4	chr7:21467652-21554440	+	protein_coding	6.25727	0	0	1.10463	0	0
ENST00000222644.9_1	MPP6-201	ENSG00000105926.15_3	MPP6	chr7:24612965-24733812	+	protein_coding	0	0	0.006204	3.35419	0	4.77431
ENST00000222673.5_1	OGDH-201	ENSG00000105953.14_2	OGDH	chr7:44646238-44748665	+	protein_coding	10.0504	0	0.878723	20.4742	0	141.232
ENST00000222690.10_1	H2AFV-201	ENSG00000105968.18_2	H2AFV	chr7:44866390-44887676	-	protein_coding	0	0	0	10.5068	0	0
ENST00000222693.4_1	CAV2-201	ENSG00000105971.14_2	CAV2	chr7:116139444-116148595	+	protein_coding	1.02142	155.901	0	78.1503	2.30865	153.458
ENST00000222725.9_1	LFNG-201	ENSG00000106003.12_2	LFNG	chr7:2559476-2568063	+	protein_coding	0	0	3.68486	1.88441	0	0
ENST00000222726.3_1	HOXA5-201	ENSG00000106004.4_3	HOXA5	chr7:27180671-27183287	-	protein_coding	0	0	0	9.24719	0	0
ENST00000222803.9_1	FKBP14-201	ENSG00000106080.10_2	FKBP14	chr7:30050203-30066300	-	protein_coding	0	0	0	6.39242	0	0
ENST00000222812.7_1	STX1A-201	ENSG00000106089.11_2	STX1A	chr7:73113536-73133988	-	protein_coding	0	0	0	4.50396	0	0
ENST00000222969.9_1	BUD31-201	ENSG00000106245.10_2	BUD31	chr7:99006601-99017231	+	protein_coding	0	0	0	14.8463	0	0
ENST00000222990.7_1	SNX8-201	ENSG00000106266.10_3	SNX8	chr7:2291405-2354099	-	protein_coding	0	0	1.83658	5.43661	0	0
ENST00000223023.4_1	WASL-201	ENSG00000106299.7_2	WASL	chr7:123321989-123389121	-	protein_coding	0	0	0	18.5876	0	0
ENST00000223029.7_1	AIMP2-201	ENSG00000106305.9_2	AIMP2	chr7:6048876-6063465	+	protein_coding	0	2.66267	0	32.5872	0	0
ENST00000223073.6_1	RBM28-201	ENSG00000106344.8_3	RBM28	chr7:127937738-127983962	-	protein_coding	0	0	0	4.67406	0.323615	0
ENST00000223095.4_1	SERPINE1-201	ENSG00000106366.8_2	SERPINE1	chr7:100770370-100782547	+	protein_coding	0	0	6.04441	46.2992	281.559	18.2194
ENST00000223114.8_4	MOGAT3-201	ENSG00000106384.10_4	MOGAT3	chr7:100838288-100844302	-	protein_coding	2.26362	0	0	0	0	0
ENST00000223127.7_3	PLOD3-201	ENSG00000106397.11_3	PLOD3	chr7:100849258-100860954	-	protein_coding	0	6.67984	0	22.9298	0	0
ENST00000223129.8_1	RPA3-201	ENSG00000106399.11_2	RPA3	chr7:7676149-7758238	-	protein_coding	0	0	0	9.32736	1.13178	0
ENST00000223136.4_1	FIS1-201	ENSG00000214253.8_2	FIS1	chr7:100882893-100888366	-	protein_coding	0	0	0	76.7707	0	0
ENST00000223210.4_1	ZNF862-201	ENSG00000106479.10_3	ZNF862	chr7:149535456-149564568	+	protein_coding	0	0	5.96836	0.933446	0	0
ENST00000223215.8_1	MEST-201	ENSG00000106484.14_2	MEST	chr7:130131934-130146133	+	protein_coding	77.8372	6.27638	10.6492	0	0	0.788039
ENST00000223273.6_1	YAE1D1-201	ENSG00000241127.7_3	YAE1D1	chr7:39605975-39612480	+	protein_coding	0	0	0	7.37095	0	0
ENST00000223293.9_1	GIMAP2-201	ENSG00000106560.10_2	GIMAP2	chr7:150382788-150390729	+	protein_coding	435.457	0	3.69933	0.614103	0	0
ENST00000223321.8_1	PSMA2-201	ENSG00000106588.10_3	PSMA2	chr7:42956456-42971822	-	protein_coding	0	0	0	91.8399	0	0
ENST00000223324.2_1	MRPL32-201	ENSG00000106591.3_3	MRPL32	chr7:42971799-42977456	+	protein_coding	0	0	0	53.7863	0	0
ENST00000223357.7_1	AEBP1-201	ENSG00000106624.10_3	AEBP1	chr7:44143960-44154159	+	protein_coding	0	1.55841	0.514427	0	0	0
ENST00000223361.7_1	POLD2-201	ENSG00000106628.10_3	POLD2	chr7:44154298-44161795	-	protein_coding	0	0	0	13.4379	0	0
ENST00000223368.6_1	BCL7B-201	ENSG00000106635.7_2	BCL7B	chr7:72950686-72972332	-	protein_coding	0	0	0	8.30619	0	0
ENST00000223369.2_1	YKT6-201	ENSG00000106636.7_3	YKT6	chr7:44240648-44253893	+	protein_coding	0	0	0.957424	23.7025	0	0
ENST00000223398.10_1	CLIP2-201	ENSG00000106665.15_2	CLIP2	chr7:73703805-73820273	+	protein_coding	0	0	0	3.3264	0	6.92084
ENST00000223500.8_1	CHMP5-201	ENSG00000086065.13_2	CHMP5	chr9:33264940-33281537	+	protein_coding	0	0	0	111.832	1.98023	0
ENST00000223641.4_1	SEC61B-201	ENSG00000106803.9_2	SEC61B	chr9:101984583-101992897	+	protein_coding	0	0	0	64.0442	0	0
ENST00000223795.2_1	TNFSF8-201	ENSG00000106952.7_2	TNFSF8	chr9:117665124-117692697	-	protein_coding	0	0	0	0	0	15.9789
ENST00000223864.6_1	PLGRKT-201	ENSG00000107020.9_3	PLGRKT	chr9:5357973-5437878	-	protein_coding	2.10962	3.51145	0	23.8182	0	2.05645
ENST00000224073.5_1	EDF1-201	ENSG00000107223.12_2	EDF1	chr9:139756571-139760738	-	protein_coding	5.60339	0	0	134.737	6.66753	0
ENST00000224140.5_1	SETX-201	ENSG00000107290.13_3	SETX	chr9:135136743-135230372	-	protein_coding	0	0.585743	2.31379	5.82764	0	0
ENST00000224237.9_1	VIM-201	ENSG00000026025.15_3	VIM	chr10:17271277-17279592	+	protein_coding	0	0	286.931	259.708	0	34.9503
ENST00000224337.9_2	BLNK-201	ENSG00000095585.16_2	BLNK	chr10:97951458-98031297	-	protein_coding	0	0	1.21537	0.502156	0	42.3201
ENST00000224756.12_1	CCSER2-201	ENSG00000107771.15_3	CCSER2	chr10:86088419-86278273	+	protein_coding	0	0.421324	0.312095	6.63019	0	0.696171
ENST00000224784.10_1	ACTA2-201	ENSG00000107796.13_3	ACTA2	chr10:90694831-90712530	-	protein_coding	0	0	3.92147	7.2705	0	0
ENST00000224807.9_1	SFXN3-201	ENSG00000107819.13_2	SFXN3	chr10:102790996-102800997	+	protein_coding	0	0	0	12.0381	0	0
ENST00000224862.7_1	FBXL15-201	ENSG00000107872.12_3	FBXL15	chr10:104179571-104182893	+	protein_coding	0	0	0	4.63469	0	0
ENST00000224949.8_1	PITRM1-201	ENSG00000107959.15_3	PITRM1	chr10:3179922-3214999	-	protein_coding	0	0	0	1.76505	0	0
ENST00000224950.7_1	STN1-201	ENSG00000107960.10_2	STN1	chr10:105642300-105677963	-	protein_coding	0	0	0	3.34165	0	0
ENST00000225174.7_1	PPIF-201	ENSG00000108179.13_2	PPIF	chr10:81107234-81115093	+	protein_coding	0	0	99.1116	61.8887	0	6.16164
ENST00000225276.9_1	ST6GALNAC2-201	ENSG00000070731.10_3	ST6GALNAC2	chr17:74561461-74582210	-	protein_coding	0	0	0	3.34558	0	0
ENST00000225296.7_1	DHX33-201	ENSG00000005100.12_3	DHX33	chr17:5344232-5372380	-	protein_coding	0	0	0	11.2981	0	0
ENST00000225298.11_1	UTP18-201	ENSG00000011260.13_2	UTP18	chr17:49337889-49375294	+	protein_coding	0	0	1.36284	35.2237	0	0.758953
ENST00000225308.12_1	SLC25A39-201	ENSG00000013306.15_3	SLC25A39	chr17:42396993-42402238	-	protein_coding	0	0	0	2.06225	0	0
ENST00000225328.9_2	P2RX5-201	ENSG00000083454.21_3	P2RX5	chr17:3576521-3599698	-	protein_coding	0	0	1.11044	5.86299	0	0
ENST00000225371.5_1	EPX-201	ENSG00000121053.5_2	EPX	chr17:56270098-56282535	+	protein_coding	0	0	0	5.80505	0	0
ENST00000225388.8_1	NUFIP2-201	ENSG00000108256.8_2	NUFIP2	chr17:27582854-27621136	-	protein_coding	1.31566	0.467523	4.13708	14.3505	43.1167	0
ENST00000225394.7_1	GIT1-201	ENSG00000108262.15_3	GIT1	chr17:27900487-27916645	-	protein_coding	0.687832	0	0	12.2014	0	0
ENST00000225430.8_2	RPL19-201	ENSG00000108298.9_2	RPL19	chr17:37356536-37360980	+	protein_coding	0	0	805.787	840.228	16.44	41.8477
ENST00000225504.7_1	SUPT4H1-201	ENSG00000213246.6_3	SUPT4H1	chr17:56422539-56429563	-	protein_coding	0	0	0	32.8683	0	0
ENST00000225512.5_1	WNT3-201	ENSG00000108379.9_2	WNT3	chr17:44839872-44896126	-	protein_coding	0	0	0	1.5152	0	0
ENST00000225519.3_1	SHPK-201	ENSG00000197417.7_3	SHPK	chr17:3511556-3539616	-	protein_coding	0	0.511617	0	2.69211	0	0
ENST00000225525.3_1	TAX1BP3-201	ENSG00000213977.7_3	TAX1BP3	chr17:3566196-3571976	-	protein_coding	0	0	0	51.7655	0	0
ENST00000225576.7_1	TVP23C-201	ENSG00000175106.16_3	TVP23C	chr17:15405578-15466858	-	protein_coding	0	6.33675	0	0.425134	0	0
ENST00000225603.8_2	CBX1-201	ENSG00000108468.14_3	CBX1	chr17:46147414-46178883	-	protein_coding	0	0	0	22.9353	0	0
ENST00000225614.6_1	GALK1-201	ENSG00000108479.11_2	GALK1	chr17:73747675-73761317	-	protein_coding	0	0	0	3.13056	0	0
ENST00000225655.5_1	PFN1-201	ENSG00000108518.7_2	PFN1	chr17:4848947-4852309	-	protein_coding	27.1666	5.78522	429.848	160.307	0	43.1009
ENST00000225665.11_1	SLC25A11-201	ENSG00000108528.13_2	SLC25A11	chr17:4840425-4843546	-	protein_coding	0	0	4.07298	20.7389	0	0
ENST00000225696.8_2	NUP88-201	ENSG00000108559.11_3	NUP88	chr17:5289422-5322786	-	protein_coding	0	0	0	5.11063	0	0
ENST00000225698.8_1	C1QBP-201	ENSG00000108561.8_3	C1QBP	chr17:5336097-5342475	-	protein_coding	0	0	0	161.825	0	1.57463
ENST00000225719.8_1	CPD-201	ENSG00000108582.11_2	CPD	chr17:28705923-28797007	+	protein_coding	1.68045	0	28.5681	20.203	0	11.2503
ENST00000225724.9_1	GOSR1-201	ENSG00000108587.15_3	GOSR1	chr17:28804380-28854610	+	protein_coding	0	0	0.655388	5.07668	1.26758	0
ENST00000225726.9_1	CCDC47-201	ENSG00000108588.13_3	CCDC47	chr17:61822610-61851135	-	protein_coding	0	0.944221	1.91642	21.1593	1.47238	2.11102
ENST00000225728.7_1	MED31-201	ENSG00000108590.10_2	MED31	chr17:6546635-6554954	-	protein_coding	0	0	0	2.42012	0	0
ENST00000225729.7_1	DRG2-201	ENSG00000108591.9_3	DRG2	chr17:17991200-18011285	+	protein_coding	0	0	0	9.28462	0	0
ENST00000225737.10_1	AKAP10-201	ENSG00000108599.14_3	AKAP10	chr17:19807615-19881150	-	protein_coding	0	49.686	1.05227	4.7568	0	0
ENST00000225777.7_1	SYNGR2-201	ENSG00000108639.7_3	SYNGR2	chr17:76164639-76169608	+	protein_coding	1.46942	0	0	9.84506	0	0
ENST00000225792.9_1	DDX5-201	ENSG00000108654.13_3	DDX5	chr17:62495734-62502639	-	protein_coding	0	1.59159	0.633783	1.80016	33.2342	0
ENST00000225916.9_1	KAT2A-201	ENSG00000108773.10_3	KAT2A	chr17:40265126-40273376	-	protein_coding	0	0	0	9.81216	0	0
ENST00000225927.6_1	NAGLU-201	ENSG00000108784.9_3	NAGLU	chr17:40688190-40696467	+	protein_coding	0	0	0	2.15374	0	0
ENST00000225964.9_1	COL1A1-201	ENSG00000108821.13_3	COL1A1	chr17:48260650-48278993	-	protein_coding	17.4668	5.21007	14.5606	0.598444	0	5.74832
ENST00000225969.8_1	MRPL27-201	ENSG00000108826.15_2	MRPL27	chr17:48445228-48450575	-	protein_coding	0	0	0	33.6654	0	0
ENST00000225972.7_1	LRRC59-201	ENSG00000108829.9_3	LRRC59	chr17:48458599-48474914	-	protein_coding	0	0	138.923	49.8327	0	1.24606
ENST00000225983.10_1	HDAC5-201	ENSG00000108840.15_4	HDAC5	chr17:42154114-42201006	-	protein_coding	0.061016	0	0	5.3146	0	0
ENST00000226004.7_1	DUSP3-201	ENSG00000108861.8_2	DUSP3	chr17:41843489-41856356	-	protein_coding	0	1.20502	3.10248	15.4488	0	3.16663
ENST00000226094.9_1	FAM20A-201	ENSG00000108950.11_2	FAM20A	chr17:66531254-66554531	-	processed_transcript	0	35.8427	0.253974	0	0	0
ENST00000226105.10_1	RANGRF-201	ENSG00000108961.13_2	RANGRF	chr17:8191815-8193410	+	protein_coding	0	0	0	10.4958	0	0
ENST00000226225.6_1	TNFAIP1-201	ENSG00000109079.9_2	TNFAIP1	chr17:26662730-26674035	+	protein_coding	0	0	4.94372	13.4242	0	0
ENST00000226230.7_1	TMEM97-201	ENSG00000109084.13_2	TMEM97	chr17:26646121-26655711	+	protein_coding	0	0	0	17.4211	0	0
ENST00000226253.8_1	ALDOC-201	ENSG00000109107.13_3	ALDOC	chr17:26900133-26904282	-	protein_coding	0	0	0	23.6412	0	0
ENST00000226299.8_1	LAP3-201	ENSG00000002549.12_2	LAP3	chr4:17578815-17609591	+	protein_coding	0	8.02024	0	0.059396	0	0
ENST00000226319.10_1	JADE1-201	ENSG00000077684.15_3	JADE1	chr4:129730778-129796379	+	protein_coding	0	0	0	3.30559	0	0
ENST00000226524.3_1	PF4V1-201	ENSG00000109272.3_2	PF4V1	chr4:74718906-74719872	+	protein_coding	0	6.1441	83.8483	0	0	0
ENST00000226574.8_1	NFKB1-201	ENSG00000109320.11_3	NFKB1	chr4:103422486-103538459	+	protein_coding	0	0	1.20057	11.5946	0	0
ENST00000226725.10_1	KLHL2-201	ENSG00000109466.13_3	KLHL2	chr4:166128770-166244305	+	protein_coding	0	1.03729	0	9.5706	0	0
ENST00000226760.5_3	WFS1-201	ENSG00000109501.13_3	WFS1	chr4:6271577-6304992	+	protein_coding	0	0	0	1.96477	0	0
ENST00000226796.6_1	GAR1-201	ENSG00000109534.16_2	GAR1	chr4:110736709-110745893	+	protein_coding	0	0	0	5.78723	0	0
ENST00000226798.8_1	FRG1-201	ENSG00000109536.11_2	FRG1	chr4:190861943-190884359	+	protein_coding	0	0	0	79.8998	0	0
ENST00000227135.6_1	SPA17-201	ENSG00000064199.6_2	SPA17	chr11:124543694-124564557	+	protein_coding	0	0	0	3.40593	0	0
ENST00000227155.8_1	CD82-201	ENSG00000085117.11_3	CD82	chr11:44587141-44641913	+	protein_coding	0	0	0	14.8284	0	1.2984
ENST00000227266.9_1	CTSC-201	ENSG00000109861.15_2	CTSC	chr11:88026760-88070955	-	protein_coding	0	0	0	33.7426	0	0
ENST00000227322.7_2	ZPR1-201	ENSG00000109917.10_3	ZPR1	chr11:116644515-116658766	-	protein_coding	0	0	0	6.80766	0	0.58774
ENST00000227471.6_3	UNC93B1-201	ENSG00000110057.7_3	UNC93B1	chr11:67758575-67771593	-	protein_coding	0	0	0	6.61971	0	0
ENST00000227503.13_1	SF1-201	ENSG00000168066.20_3	SF1	chr11:64532078-64546219	-	protein_coding	0	0	0	5.59945	0	0
ENST00000227507.2_1	CCND1-201	ENSG00000110092.3_2	CCND1	chr11:69455855-69469242	+	protein_coding	0	0	9.55296	42.8205	2.47595	1.77699
ENST00000227520.9_1	CCDC86-201	ENSG00000110104.11_2	CCDC86	chr11:60609544-60618554	+	protein_coding	0	0	143.833	17.9578	0	0
ENST00000227524.8_1	PRPF19-201	ENSG00000110107.8_3	PRPF19	chr11:60658202-60674060	-	protein_coding	0	0	0	38.1803	0	3.33335
ENST00000227525.7_1	TMEM109-201	ENSG00000110108.9_2	TMEM109	chr11:60681346-60690915	+	protein_coding	0	0	1.06972	9.44261	0	0
ENST00000227618.8_3	ANAPC15-201	ENSG00000110200.8_4	ANAPC15	chr11:71820633-71823826	-	protein_coding	0	0	0	5.77734	0	0
ENST00000227638.7_1	PANX1-201	ENSG00000110218.8_2	PANX1	chr11:93862094-93915138	+	protein_coding	0	0	0	10.7101	0	0
ENST00000227756.4_1	GALNT18-201	ENSG00000110328.5_3	GALNT18	chr11:11292423-11643552	-	protein_coding	0	0	0	7.10971	0	0
ENST00000227758.6_3	BIRC2-201	ENSG00000110330.8_3	BIRC2	chr11:102217966-102249401	+	protein_coding	0	0	0	11.2324	0	0
ENST00000228136.8_3	C11orf58-201	ENSG00000110696.9_3	C11orf58	chr11:16759948-16777770	+	protein_coding	0	0.08594	73.7566	27.4495	0	0
ENST00000228140.6_1	RPS13-201	ENSG00000110700.6_3	RPS13	chr11:17095936-17099213	-	protein_coding	0	0	0	52.8964	0	0
ENST00000228251.8_1	YBX3-201	ENSG00000060138.12_2	YBX3	chr12:10851812-10875911	-	protein_coding	0	0	5.96911	24.8339	0	0
ENST00000228284.7_1	SART3-201	ENSG00000075856.11_3	SART3	chr12:108916357-108955165	-	protein_coding	0	0	0.386795	7.83794	12.5755	0
ENST00000228306.8_1	RPLP0-201	ENSG00000089157.15_3	RPLP0	chr12:120634510-120639014	-	protein_coding	0	0	0	77.8275	0	24.0276
ENST00000228307.11_2	PXN-201	ENSG00000089159.16_3	PXN	chr12:120648250-120703574	-	protein_coding	0	0	0	6.33499	0	0
ENST00000228318.7_2	SLC25A3-202	ENSG00000075415.12_3	SLC25A3	chr12:98987403-98995775	+	protein_coding	0	0	1.63216	8.10301	0	0
ENST00000228347.8_1	POLR3B-201	ENSG00000013503.9_2	POLR3B	chr12:106751436-106903976	+	protein_coding	0	0	0	4.2504	0	0
ENST00000228425.10_2	PPFIBP1-201	ENSG00000110841.13_3	PPFIBP1	chr12:27677189-27848497	+	protein_coding	0	0	0	5.80426	0	0
ENST00000228437.9_1	PRDM4-201	ENSG00000110851.11_2	PRDM4	chr12:108126643-108154937	-	protein_coding	0	0	0.609029	10.3306	1.14752	0
ENST00000228438.2_2	CLEC2B-201	ENSG00000110852.4_3	CLEC2B	chr12:10005583-10022735	-	protein_coding	0	0	0	1.79925	0	0
ENST00000228468.8_1	ASIC1-201	ENSG00000110881.11_2	ASIC1	chr12:50451331-50477394	+	protein_coding	0	0	0	0.841219	1.25326	0
ENST00000228495.10_1	KCTD10-201	ENSG00000110906.12_2	KCTD10	chr12:109886461-109915349	-	protein_coding	0	0	0	3.95433	0	0.927006
ENST00000228506.7_1	MLEC-201	ENSG00000110917.7_2	MLEC	chr12:121124672-121139667	+	protein_coding	0.855874	0	3.6138	17.8546	110.527	0.865817
ENST00000228515.5_1	CSRNP2-201	ENSG00000110925.6_2	CSRNP2	chr12:51454988-51477333	-	protein_coding	0	0	0	4.00737	0	7.58874
ENST00000228606.8_1	CYP27B1-201	ENSG00000111012.9_3	CYP27B1	chr12:58156122-58161034	-	protein_coding	0	0	0	9.85623	0	0
ENST00000228705.6_1	PPM1H-201	ENSG00000111110.11_2	PPM1H	chr12:63037762-63328817	-	protein_coding	0	0	0	0	10.3061	0
ENST00000228740.6_1	LTA4H-201	ENSG00000111144.9_2	LTA4H	chr12:96394606-96429439	-	protein_coding	0	0	0	89.1933	0	0
ENST00000228741.7_1	ELK3-201	ENSG00000111145.7_3	ELK3	chr12:96588160-96663613	+	protein_coding	0	0	0	32.6353	0	0
ENST00000228799.6_1	ITFG2-201	ENSG00000111203.11_3	ITFG2	chr12:2921788-2934237	+	protein_coding	0	0	0	2.62188	0	0
ENST00000228825.11_1	ARPC3-201	ENSG00000111229.15_3	ARPC3	chr12:110872630-110888212	-	protein_coding	0	461.66	4.01501	132.221	0.806264	0
ENST00000228827.7_1	GPN3-201	ENSG00000111231.8_2	GPN3	chr12:110890289-110906071	-	protein_coding	0	0	0	15.0147	0	0
ENST00000228843.13_1	RAD51AP1-201	ENSG00000111247.14_2	RAD51AP1	chr12:4648056-4669213	+	protein_coding	0	0	0	2.98581	0	0
ENST00000228865.2_1	CREBL2-201	ENSG00000111269.2_2	CREBL2	chr12:12764826-12798042	+	protein_coding	0	0	1.01305	8.97055	1.35942	0
ENST00000228872.8_1	CDKN1B-201	ENSG00000111276.10_3	CDKN1B	chr12:12870058-12875305	+	protein_coding	0	37.2964	35.6767	14.8862	0	0
ENST00000228916.6_1	SCNN1A-201	ENSG00000111319.12_3	SCNN1A	chr12:6456013-6484715	-	protein_coding	0	0	0	14.6783	0	0
ENST00000228918.8_1	LTBR-201	ENSG00000111321.10_2	LTBR	chr12:6493199-6500729	+	protein_coding	0.232925	0	0	15.3808	3.8209	4.49815
ENST00000228922.11_1	OGFOD2-201	ENSG00000111325.16_3	OGFOD2	chr12:123459767-123464588	+	protein_coding	0	0	0	1.58589	0	0
ENST00000228928.11_1	OAS3-201	ENSG00000111331.12_2	OAS3	chr12:113376157-113411054	+	protein_coding	0	0	2.01944	2.76673	0	0
ENST00000228945.8_1	ARHGDIB-201	ENSG00000111348.8_3	ARHGDIB	chr12:15094951-15114603	-	protein_coding	7.14464	2.29296	212.578	7.30399	0	0
ENST00000229022.7_1	VDR-201	ENSG00000111424.10_2	VDR	chr12:48235322-48298814	-	protein_coding	7.14757	0	0	0.032777	12.1817	2.0159
ENST00000229179.8_1	NUP107-201	ENSG00000111581.9_3	NUP107	chr12:69080514-69139589	+	protein_coding	0	0	0.269169	8.97751	0.779812	0.294822
ENST00000229195.7_2	CNOT2-201	ENSG00000111596.11_2	CNOT2	chr12:70636774-70748772	+	protein_coding	0	0	0.786479	10.2013	0	3.53149
ENST00000229214.8_1	KRR1-201	ENSG00000111615.13_3	KRR1	chr12:75884641-75905401	-	protein_coding	0	0	0	7.88815	0	0
ENST00000229238.4_1	MRPL51-201	ENSG00000111639.7_2	MRPL51	chr12:6601052-6602764	-	protein_coding	6.71566	0	111.664	30.08	0	2.40321
ENST00000229239.9_1	GAPDH-201	ENSG00000111640.14_2	GAPDH	chr12:6643093-6647537	+	protein_coding	228.993	25.5821	17.4126	685.61	47.2436	135.095
ENST00000229265.10_1	CDCA3-201	ENSG00000111665.11_2	CDCA3	chr12:6957980-6960416	-	protein_coding	0	0	0	4.08754	0	0
ENST00000229266.7_3	CHPT1-201	ENSG00000111666.10_4	CHPT1	chr12:102091405-102122852	+	protein_coding	0	0	0	7.8763	0	0
ENST00000229270.8_1	TPI1-201	ENSG00000111669.14_2	TPI1	chr12:6976283-6980112	+	protein_coding	2.36872	0	10.5378	3.06693	0	1.69755
ENST00000229281.5_1	C12orf57-201	ENSG00000111678.10_2	C12orf57	chr12:7053186-7055165	+	protein_coding	0	0	0	44.6623	0	0
ENST00000229314.9_2	GOLT1B-201	ENSG00000111711.9_3	GOLT1B	chr12:21654749-21671342	+	protein_coding	0	0	0	12.4681	0	0
ENST00000229328.9_1	PRKAB1-201	ENSG00000111725.10_3	PRKAB1	chr12:120105558-120119435	+	protein_coding	0	1.2121	0.585574	4.18345	0	0
ENST00000229329.6_1	CMAS-201	ENSG00000111726.12_2	CMAS	chr12:22199108-22218597	+	protein_coding	0	1.77644	0	24.3071	0	0
ENST00000229332.11_4	CLEC4A-201	ENSG00000111729.14_4	CLEC4A	chr12:8276228-8291203	+	protein_coding	0	0	2.76723	0	0	0
ENST00000229340.9_1	RAB35-201	ENSG00000111737.11_2	RAB35	chr12:120532899-120554643	-	protein_coding	0	0	2.82517	15.0804	0	1.82928
ENST00000229379.2_1	COX6A1-201	ENSG00000111775.2_3	COX6A1	chr12:120875893-120878545	+	protein_coding	0	7.62861	25.8755	317.728	0	4.99213
ENST00000229390.7_1	SRSF9-201	ENSG00000111786.8_2	SRSF9	chr12:120899471-120907596	-	protein_coding	0	0	0	41.1961	0	54.1294
ENST00000229416.10_1	GCLC-201	ENSG00000001084.10_3	GCLC	chr6:53362139-53409927	-	protein_coding	0	0	0	28.0403	0	2.55402
ENST00000229563.5_1	TMEM14C-201	ENSG00000111843.13_2	TMEM14C	chr6:10723208-10731362	+	protein_coding	0	0	0	90.9293	0	0
ENST00000229595.5_1	ASF1A-201	ENSG00000111875.7_2	ASF1A	chr6:119215384-119230332	+	protein_coding	0	6.22112	0	8.90705	2.16057	0
ENST00000229633.6_1	HINT3-201	ENSG00000111911.6_2	HINT3	chr6:126277927-126301390	+	protein_coding	0	0	0	9.16547	0	0
ENST00000229634.13_1	NCOA7-201	ENSG00000111912.19_4	NCOA7	chr6:126112111-126250173	+	protein_coding	0	0	0	2.80256	0	0
ENST00000229769.2_1	FANCE-201	ENSG00000112039.3_2	FANCE	chr6:35420138-35434880	+	protein_coding	0	0	0	4.47987	0	0
ENST00000229794.8_3	MAPK14-201	ENSG00000112062.10_3	MAPK14	chr6:35995547-36078532	+	protein_coding	0.644982	0	0	2.98774	0	0
ENST00000229795.7_2	MAPK14-202	ENSG00000112062.10_3	MAPK14	chr6:35995488-36079013	+	protein_coding	0	0	0	7.70718	0	13.2859
ENST00000229812.7_1	STK38-201	ENSG00000112079.8_3	STK38	chr6:36461669-36515247	-	protein_coding	0	0	2.94501	10.4948	0	9.99141
ENST00000229829.6_1	HLA-DOA-201	ENSG00000204252.13_3	HLA-DOA	chr6:32971955-32977389	-	protein_coding	0	0	0	29.4003	0	0
ENST00000229922.6_1	CAP2-201	ENSG00000112186.11_2	CAP2	chr6:17393447-17558023	+	protein_coding	0	0	2.32746	0.271971	0	0
ENST00000230048.4_1	ACOT13-201	ENSG00000112304.10_2	ACOT13	chr6:24667299-24705274	+	protein_coding	0	0	0	7.33456	0	0
ENST00000230050.3_1	RPS12-201	ENSG00000112306.7_2	RPS12	chr6:133135580-133138703	+	protein_coding	28.7774	1580.5	474.164	1561.73	62.1261	194.128
ENST00000230056.7_1	GMNN-201	ENSG00000112312.9_3	GMNN	chr6:24775166-24786327	+	protein_coding	0	0	0	10.2998	0	2.02012
ENST00000230085.12_1	SNX3-201	ENSG00000112335.14_2	SNX3	chr6:108532426-108582464	-	protein_coding	1.38419	0	11.6044	67.4618	0	6.12454
ENST00000230124.7_1	FIG4-201	ENSG00000112367.10_2	FIG4	chr6:110012515-110146631	+	protein_coding	0	0	0	5.77182	0	0
ENST00000230173.10_3	ADGRG6-201	ENSG00000112414.14_3	ADGRG6	chr6:142622991-142767403	+	protein_coding	0.344598	0.36643	0	6.28723	0	0
ENST00000230323.8_1	TFEB-201	ENSG00000112561.17_3	TFEB	chr6:41651716-41702798	-	protein_coding	0	0	0	2.50382	0	0
ENST00000230340.8_1	BYSL-201	ENSG00000112578.9_2	BYSL	chr6:41888926-41900784	+	protein_coding	0	0	0	11.0749	0	1.7871
ENST00000230354.10_1	TBP-201	ENSG00000112592.13_3	TBP	chr6:170863467-170881958	+	protein_coding	0	0	0	6.46717	0	0
ENST00000230419.8_1	PTK7-202	ENSG00000112655.15_3	PTK7	chr6:43044006-43129457	+	protein_coding	0	0	0	4.08789	0	0
ENST00000230431.10_2	DNPH1-201	ENSG00000112667.12_3	DNPH1	chr6:43193367-43197222	-	protein_coding	0	0	0	32.3886	0	0
ENST00000230449.8_1	EXOC2-201	ENSG00000112685.13_3	EXOC2	chr6:485133-693111	-	protein_coding	0	0	0	13.3587	0	0
ENST00000230461.10_1	TMEM30A-201	ENSG00000112697.15_2	TMEM30A	chr6:75962640-75994684	-	protein_coding	0.527021	0	0	25.2857	0	105.876
ENST00000230538.11_1	LAMA4-201	ENSG00000112769.18_3	LAMA4	chr6:112429963-112575917	-	protein_coding	0	0	1.73695	0.274586	0	0
ENST00000230640.9_1	SKIV2L2-201	ENSG00000039123.15_3	SKIV2L2	chr5:54603588-54721409	+	protein_coding	0	0	0.917467	25.9887	0	0
ENST00000230771.7_1	HARS2-201	ENSG00000112855.14_3	HARS2	chr5:140071011-140078876	+	protein_coding	0	0	1.03262	18.3143	0	0
ENST00000230792.6_1	NUDT12-201	ENSG00000112874.9_2	NUDT12	chr5:102884556-102898494	-	protein_coding	0	0	0	1.57108	0	0
ENST00000230859.7_3	PAPD7-201	ENSG00000112941.13_4	PAPD7	chr5:6713120-6757161	+	protein_coding	0	0	10.571	6.42578	0	0
ENST00000230895.10_3	DAP-201	ENSG00000112977.15_3	DAP	chr5:10679342-10761384	-	protein_coding	0	0.545675	0	16.9503	2.16727	0
ENST00000230901.9_1	BRD8-201	ENSG00000112983.17_3	BRD8	chr5:137492571-137514319	-	protein_coding	0	0	0	4.05955	0	0
ENST00000230914.4_1	MRPS30-201	ENSG00000112996.10_3	MRPS30	chr5:44815321-44820530	+	processed_transcript	0	0	0	4.07583	0	0
ENST00000230990.6_1	HBEGF-201	ENSG00000113070.7_2	HBEGF	chr5:139712428-139726216	-	protein_coding	0	0	0.561234	11.0783	0.54678	0
ENST00000231004.4_1	LOX-201	ENSG00000113083.13_3	LOX	chr5:121398890-121413980	-	protein_coding	0	0	0	6.41248	0	0
ENST00000231009.2_1	GZMK-201	ENSG00000113088.5_2	GZMK	chr5:54320081-54330398	+	protein_coding	0	0	0	6.00324	0	0
ENST00000231061.8_1	SPARC-201	ENSG00000113140.10_3	SPARC	chr5:151040657-151066726	-	protein_coding	24.2517	17.4047	267.09	0	0	18.7704
ENST00000231136.3_1	PCDHB6-201	ENSG00000113211.5_2	PCDHB6	chr5:140529603-140532868	+	protein_coding	0	41.5815	0	0.412363	0	0
ENST00000231198.11_1	THG1L-201	ENSG00000113272.13_2	THG1L	chr5:157158205-157168456	+	protein_coding	0	0	0	11.5217	0	0
ENST00000231238.9_1	TTC1-201	ENSG00000113312.10_2	TTC1	chr5:159436120-159492550	+	protein_coding	0	0	2.59822	9.71055	0	0
ENST00000231368.9_1	LNPEP-201	ENSG00000113441.15_3	LNPEP	chr5:96271168-96373219	+	protein_coding	0	0	0.601853	8.52755	0	0
ENST00000231461.9_1	ST8SIA4-201	ENSG00000113532.12_2	ST8SIA4	chr5:100142639-100238970	-	protein_coding	0	0	0	0	0	9.90929
ENST00000231498.7_1	NUP155-201	ENSG00000113569.15_2	NUP155	chr5:37288239-37371283	-	protein_coding	0	0.399222	0	4.53666	5.22256	0
ENST00000231512.4_1	C5orf15-201	ENSG00000113583.7_2	C5orf15	chr5:133291193-133304478	-	protein_coding	0	0	44.9505	25.1384	0	0
ENST00000231524.13_1	TRIM23-201	ENSG00000113595.14_3	TRIM23	chr5:64885507-64920473	-	protein_coding	0	0	0.801622	4.60482	0	0
ENST00000231572.7_1	RARS-201	ENSG00000113643.8_2	RARS	chr5:167913450-167946304	+	protein_coding	0	0	0	45.2588	0	0
ENST00000231656.12_1	CDX1-201	ENSG00000113722.16_2	CDX1	chr5:149546358-149564121	+	protein_coding	0	0	0	10.6021	0	0
ENST00000231668.13_1	BNIP1-201	ENSG00000113734.17_3	BNIP1	chr5:172571445-172591343	+	protein_coding	0	0	0	4.22978	0	0
ENST00000231683.3_1	HRH2-201	ENSG00000113749.7_3	HRH2	chr5:175110237-175111316	+	protein_coding	0	0	0	14.7304	0	0
ENST00000231706.5_1	SLC7A14-201	ENSG00000013293.5_3	SLC7A14	chr3:170177372-170303863	-	protein_coding	0	0	0	2.61194	0	0
ENST00000231790.6_1	MLH1-201	ENSG00000076242.14_2	MLH1	chr3:37034823-37092409	+	protein_coding	0	0	0	4.07672	0	0
ENST00000231887.7_1	EHHADH-201	ENSG00000113790.10_3	EHHADH	chr3:184908412-184971886	-	protein_coding	26.174	0	0	3.2873	0	0
ENST00000232014.8_1	BCL6-201	ENSG00000113916.17_3	BCL6	chr3:187440186-187454357	-	protein_coding	0	0	0	7.41575	0	0
ENST00000232125.9_1	FAM162A-201	ENSG00000114023.15_2	FAM162A	chr3:122103023-122128764	+	protein_coding	0	0	0	39.3311	0	0
ENST00000232165.7_2	UBE3A-201	ENSG00000114062.18_3	UBE3A	chr15:25582400-25684203	-	protein_coding	0	0	0	6.86982	0	0
ENST00000232375.7_1	PFKFB4-201	ENSG00000114268.11_3	PFKFB4	chr3:48555117-48594323	-	protein_coding	0	0	0	4.84373	0	0
ENST00000232424.3_1	HES1-201	ENSG00000114315.3_2	HES1	chr3:193853934-193856521	+	protein_coding	0	0	0	25.5397	0	0
ENST00000232496.4_1	TUSC2-201	ENSG00000114383.9_3	TUSC2	chr3:50362338-50365674	-	protein_coding	0	0	0	7.14839	0	0
ENST00000232501.7_1	NPRL2-201	ENSG00000114388.12_2	NPRL2	chr3:50384919-50388522	-	protein_coding	0	0	0	1.5712	0	0
ENST00000232564.7_1	GNB4-201	ENSG00000114450.9_3	GNB4	chr3:179113877-179169378	-	protein_coding	0	0	0	8.0186	0	0
ENST00000232607.6_2	UMPS-201	ENSG00000114491.13_2	UMPS	chr3:124449213-124468120	+	protein_coding	0	5.90455	0.185159	4.22067	0.754857	0
ENST00000232744.12_1	ABTB1-201	ENSG00000114626.17_3	ABTB1	chr3:127391783-127399760	+	protein_coding	0	0	0	1.96402	0	0
ENST00000232766.5_1	KLHL18-201	ENSG00000114648.11_2	KLHL18	chr3:47324436-47388306	+	protein_coding	0	0	0	2.3997	0	0
ENST00000232888.6_1	RRP9-201	ENSG00000114767.6_2	RRP9	chr3:51967446-51975957	-	protein_coding	0	0	0	15.3644	0	0
ENST00000232905.3_1	EIF1B-201	ENSG00000114784.3_2	EIF1B	chr3:40351175-40353915	+	protein_coding	0	0	2.06588	32.8926	0	0
ENST00000232974.10_1	ZBTB47-201	ENSG00000114853.13_2	ZBTB47	chr3:42695176-42707346	+	protein_coding	0	0	0	1.67742	0	0
ENST00000232978.12_1	NKTR-201	ENSG00000114857.17_2	NKTR	chr3:42642106-42690233	+	protein_coding	0	2.16306	2.21035	0.905657	0	0
ENST00000233027.9_1	NEK4-201	ENSG00000114904.12_2	NEK4	chr3:52742465-52804965	-	protein_coding	0.402405	0	0	2.17437	0	0
ENST00000233047.8_2	TMEM159-201	ENSG00000011638.10_3	TMEM159	chr16:21169698-21191937	+	protein_coding	0	0	0	2.14045	0	0
ENST00000233055.8_1	WDFY1-201	ENSG00000085449.14_3	WDFY1	chr2:224740064-224810104	-	protein_coding	0	0	21.4584	6.45388	0	0
ENST00000233057.8_1	EIF2AK2-201	ENSG00000055332.16_3	EIF2AK2	chr2:37326353-37384190	-	protein_coding	0	0	3.36468	10.2129	0	0.575152
ENST00000233072.9_1	CPS1-201	ENSG00000021826.14_3	CPS1	chr2:211421262-211543831	+	protein_coding	0	0	0.443435	3.58884	0	66.1801
ENST00000233084.7_1	DDX1-201	ENSG00000079785.14_3	DDX1	chr2:15731745-15771233	+	protein_coding	0	0	0	57.9426	0	0
ENST00000233099.5_1	HEATR5B-201	ENSG00000008869.11_2	HEATR5B	chr2:37208040-37311485	-	protein_coding	0	0	2.65785	3.56035	0	0
ENST00000233114.12_1	MDH1-201	ENSG00000014641.17_2	MDH1	chr2:63815743-63834331	+	protein_coding	0	0	0	25.7813	0	0
ENST00000233121.6_1	MAPRE3-201	ENSG00000084764.10_3	MAPRE3	chr2:27193480-27250064	+	protein_coding	0	0	1.33245	10.7361	0	0
ENST00000233143.5_1	TMSB10-201	ENSG00000034510.5_2	TMSB10	chr2:85132749-85133799	+	protein_coding	33.3831	563.788	694.482	2165.38	103.849	783.637
ENST00000233146.6_1	MSH2-201	ENSG00000095002.13_3	MSH2	chr2:47630108-47710367	+	protein_coding	0	0	0	11.2467	0	0
ENST00000233154.8_1	NCK2-201	ENSG00000071051.13_3	NCK2	chr2:106361354-106510730	+	protein_coding	0.908456	0	2.86054	6.6421	0	0
ENST00000233156.8_2	TFPI-201	ENSG00000003436.15_3	TFPI	chr2:188328988-188419219	-	protein_coding	4.29968	35.1977	2.61998	20.1561	0	2.47335
ENST00000233190.10_1	NDUFS1-201	ENSG00000023228.13_3	NDUFS1	chr2:206979541-207024327	-	protein_coding	0.659924	1.48788	11.3711	5.93215	13.6421	0
ENST00000233242.5_1	APOB-201	ENSG00000084674.14_3	APOB	chr2:21224301-21266945	-	protein_coding	0	0.207651	0	0.281651	1.5781	35.6353
ENST00000233330.6_1	RTKN-201	ENSG00000114993.16_2	RTKN	chr2:74653010-74667758	-	protein_coding	0	0	0	14.9034	0	0
ENST00000233331.11_1	INO80B-201	ENSG00000115274.14_3	INO80B	chr2:74682150-74685087	+	protein_coding	0	0	0	12.2761	0	0
ENST00000233336.6_1	TTL-201	ENSG00000114999.7_2	TTL	chr2:113239731-113299316	+	protein_coding	0	0.175841	0	6.18051	0.355255	0
ENST00000233379.8_1	FAHD2A-201	ENSG00000115042.9_3	FAHD2A	chr2:96068474-96082364	+	protein_coding	0	0	0	4.10232	0	0
ENST00000233468.4_1	SF3B6-201	ENSG00000115128.6_2	SF3B6	chr2:24290454-24299313	-	protein_coding	0	0	0	171.807	0	0
ENST00000233557.7_1	NRBP1-201	ENSG00000115216.13_2	NRBP1	chr2:27650657-27665126	+	protein_coding	0.751399	0	0	17.2773	0	0
ENST00000233575.6_1	SNX17-201	ENSG00000115234.10_2	SNX17	chr2:27593389-27599995	+	protein_coding	0	0	0	30.6226	0	0
ENST00000233609.8_1	RPS15-201	ENSG00000115268.9_4	RPS15	chr19:1438357-1440493	+	protein_coding	0	0	0	32.5682	0	0
ENST00000233615.6_3	WBP1-201	ENSG00000239779.6_4	WBP1	chr2:74685456-74688018	+	protein_coding	0	0	0	4.94676	0	0
ENST00000233616.8_1	MOGS-201	ENSG00000115275.11_3	MOGS	chr2:74688184-74692537	-	protein_coding	0	0	0	18.067	0	1.12278
ENST00000233623.9_3	TTC31-201	ENSG00000115282.19_3	TTC31	chr2:74710216-74722013	+	protein_coding	0	0	0	1.76206	0	0
ENST00000233627.13_1	NDUFS7-201	ENSG00000115286.19_3	NDUFS7	chr19:1383630-1395588	+	protein_coding	0	0	0	28.9985	0	0.96596
ENST00000233630.10_1	PCGF1-201	ENSG00000115289.13_3	PCGF1	chr2:74732170-74735707	-	protein_coding	0	0	0	13.3689	0	0
ENST00000233699.8_1	POLE4-201	ENSG00000115350.11_2	POLE4	chr2:75185919-75196858	+	processed_transcript	0	0	0	15.6179	0	0
ENST00000233741.8_1	FANCL-201	ENSG00000115392.11_3	FANCL	chr2:58386382-58468485	-	protein_coding	0	0	0	4.89951	0	0
ENST00000233813.4_1	IGFBP5-201	ENSG00000115461.4_3	IGFBP5	chr2:217536828-217560248	-	protein_coding	4.15056	0	2.16659	0	0	0
ENST00000233838.8_1	GGCX-201	ENSG00000115486.11_2	GGCX	chr2:85771846-85788632	-	protein_coding	0	0	0	2.67736	0	0
ENST00000233893.9_1	HSPE1-201	ENSG00000115541.10_3	HSPE1	chr2:198364718-198368181	+	protein_coding	0	0	0	116.18	0	13.8175
ENST00000234038.10_1	PPP1R7-201	ENSG00000115685.14_2	PPP1R7	chr2:242089437-242123067	+	protein_coding	0	0	25.1392	1.29311	0	0
ENST00000234111.8_1	ODC1-201	ENSG00000115758.12_3	ODC1	chr2:10580094-10588630	-	protein_coding	0.719672	0	1.44644	37.6812	0	0
ENST00000234115.10_1	PLEKHB2-201	ENSG00000115762.16_3	PLEKHB2	chr2:131862517-131907425	+	protein_coding	0	0	0	18.6036	0	0
ENST00000234160.4_1	GORASP2-201	ENSG00000115806.12_2	GORASP2	chr2:171785036-171823639	+	protein_coding	0.768168	0	1.24108	11.8336	0	0
ENST00000234170.9_1	CEBPZ-201	ENSG00000115816.14_3	CEBPZ	chr2:37428755-37458856	-	protein_coding	0	0.945039	2.979	35.0172	0	1.5594
ENST00000234296.6_1	ORC2-201	ENSG00000115942.8_2	ORC2	chr2:201773696-201828403	-	protein_coding	0	0	36.7428	15.9305	0	0
ENST00000234301.2_1	COX7A2L-201	ENSG00000115944.14_3	COX7A2L	chr2:42577647-42588356	-	protein_coding	0	0	0	75.1163	0	0
ENST00000234310.7_1	PPP3R1-201	ENSG00000221823.10_3	PPP3R1	chr2:68405989-68479663	-	protein_coding	2.82737	2.591	51.3141	22.6614	0	1.92774
ENST00000234313.7_1	PLEK-201	ENSG00000115956.9_2	PLEK	chr2:68592305-68624585	+	protein_coding	5.96989	0	0	0	0	0
ENST00000234392.2_1	VAX2-201	ENSG00000116035.2_2	VAX2	chr2:71127720-71160576	+	protein_coding	0	2.85325	0	1.55125	0	0
ENST00000234420.9_1	MSH6-201	ENSG00000116062.14_3	MSH6	chr2:48010221-48037240	+	protein_coding	0.326025	0.43484	27.3912	13.3056	0	0.258095
ENST00000234453.9_1	PLEKHA3-201	ENSG00000116095.10_2	PLEKHA3	chr2:179345195-179381189	+	protein_coding	0	22.3609	0.177286	9.38658	0	0
ENST00000234454.5_1	SPR-201	ENSG00000116096.5_2	SPR	chr2:73114489-73119287	+	protein_coding	0	0	0	17.0642	0	0
ENST00000234590.8_1	ENO1-201	ENSG00000074800.13_3	ENO1	chr1:8921061-8938749	-	protein_coding	0	0	0	748.041	0	14.138
ENST00000234677.6_1	SARS-201	ENSG00000031698.12_2	SARS	chr1:109756540-109780742	+	protein_coding	0	0	0	51.1747	0	0
ENST00000234739.7_1	BCL9-201	ENSG00000116128.10_3	BCL9	chr1:147013182-147098017	+	protein_coding	39.0521	0	0	6.96866	0	0
ENST00000234816.6_1	ANGPTL1-201	ENSG00000116194.12_3	ANGPTL1	chr1:178818840-178840187	-	protein_coding	0.364008	0	2.31291	0	0	0
ENST00000234827.5_2	TCEANC2-201	ENSG00000116205.12_3	TCEANC2	chr1:54519274-54571755	+	protein_coding	0	0	0.201171	0.987471	25.3142	0
ENST00000234831.9_2	TMEM59-201	ENSG00000116209.11_3	TMEM59	chr1:54492354-54519111	-	protein_coding	0	0	46.6303	5.29879	0	1.1303
ENST00000234875.8_1	RPL22-201	ENSG00000116251.9_3	RPL22	chr1:6245080-6259672	-	protein_coding	0	0	5.72877	273.697	10.1454	21.8203
ENST00000235090.9_1	WDR77-201	ENSG00000116455.13_3	WDR77	chr1:111982512-111991998	-	protein_coding	0	0	6.89393	10.3225	0	0
ENST00000235150.4_1	RNF19B-201	ENSG00000116514.16_2	RNF19B	chr1:33402269-33430286	-	protein_coding	0	0	0	14.9423	0	0
ENST00000235307.6_1	C1orf21-201	ENSG00000116667.12_3	C1orf21	chr1:184356192-184598154	+	protein_coding	0	0.62807	0.879265	2.32794	0	0
ENST00000235329.9_1	MFN2-201	ENSG00000116688.16_2	MFN2	chr1:12040369-12073565	+	protein_coding	0	0	5.3645	31.28	0	0.773185
ENST00000235332.5_1	MIIP-201	ENSG00000116691.10_2	MIIP	chr1:12079523-12092102	+	protein_coding	0	0	0	4.87942	0	0
ENST00000235382.6_1	RGS2-201	ENSG00000116741.7_2	RGS2	chr1:192778171-192781413	+	protein_coding	0.466029	0	0	23.408	0	0
ENST00000235521.4_1	WARS2-201	ENSG00000116874.11_3	WARS2	chr1:119573844-119683294	-	protein_coding	0	0	0	3.56127	0	0
ENST00000235790.8_1	KDM5B-201	ENSG00000117139.16_3	KDM5B	chr1:202699033-202776427	-	protein_coding	0	0	26.8591	0	0	0
ENST00000235835.7_1	AKR7A2-201	ENSG00000053371.12_3	AKR7A2	chr1:19630459-19638640	-	protein_coding	0	0	0.947581	20.188	0	0
ENST00000236017.5_1	APH1A-201	ENSG00000117362.12_3	APH1A	chr1:150239045-150241423	-	protein_coding	0	0	0	4.16747	0	0
ENST00000236040.8_1	P3H1-201	ENSG00000117385.15_2	P3H1	chr1:43212046-43232683	-	protein_coding	0	1.55815	0	4.15108	0	0
ENST00000236051.2_1	EBNA1BP2-201	ENSG00000117395.12_3	EBNA1BP2	chr1:43629855-43637931	-	protein_coding	0	0	0	74.9985	0	0
ENST00000236067.8_1	ATP6V0B-201	ENSG00000117410.13_3	ATP6V0B	chr1:44440620-44443961	+	protein_coding	0	0	0	3.74372	0	0
ENST00000236137.9_1	SLC19A2-201	ENSG00000117479.12_3	SLC19A2	chr1:169433147-169455241	-	protein_coding	0	0	81.3388	5.72414	0	0.518573
ENST00000236192.11_1	VAMP4-201	ENSG00000117533.14_2	VAMP4	chr1:171669300-171711387	-	protein_coding	0	0	0	4.27476	0	0
ENST00000236273.8_1	SYF2-201	ENSG00000117614.9_2	SYF2	chr1:25549170-25558984	-	protein_coding	0	0	0	49.9448	0	3.74158
ENST00000236671.6_2	CTSD-201	ENSG00000117984.13_3	CTSD	chr11:1773982-1785222	-	protein_coding	6.21543	183.761	10.8371	62.3871	0	8.69236
ENST00000236850.4_1	APOA1-201	ENSG00000118137.9_2	APOA1	chr11:116706467-116708666	-	protein_coding	0	0	0	0	0	1504.02
ENST00000236957.9_1	EEF1B2-201	ENSG00000114942.13_2	EEF1B2	chr2:207024309-207027652	+	protein_coding	0	0	0	6.7398	0	0
ENST00000236959.13_1	ATIC-201	ENSG00000138363.14_3	ATIC	chr2:216176540-216214486	+	protein_coding	0	0	0	15.7704	0	0
ENST00000236980.10_1	FASTKD2-201	ENSG00000118246.13_3	FASTKD2	chr2:207630081-207657233	+	protein_coding	0	0	0	1.77761	0	0
ENST00000237177.10_2	CASP8AP2-201	ENSG00000118412.12_4	CASP8AP2	chr6:90539658-90584155	+	processed_transcript	0	0.243541	0.330387	5.2271	38.146	0.578221
ENST00000237201.1_1	SPACA1-201	ENSG00000118434.8_2	SPACA1	chr6:88757507-88776550	+	protein_coding	0	0	5.93527	0	0	0
ENST00000237264.8_2	TBPL1-201	ENSG00000028839.9_3	TBPL1	chr6:134274333-134311570	+	protein_coding	0	0	0	7.44117	0	0
ENST00000237281.4_1	FBXO30-201	ENSG00000118496.4_2	FBXO30	chr6:146114638-146135889	-	protein_coding	0	17.3726	0	9.25919	0	0
ENST00000237283.8_1	ADAT2-201	ENSG00000189007.15_3	ADAT2	chr6:143748126-143771810	-	protein_coding	0	0	0	3.36835	0	0
ENST00000237289.8_2	TNFAIP3-201	ENSG00000118503.14_3	TNFAIP3	chr6:138188581-138204449	+	protein_coding	0	0	0	2.46668	0	0
ENST00000237380.11_1	MED28-201	ENSG00000118579.12_3	MED28	chr4:17616254-17635728	+	protein_coding	64.266	0	0.636519	2.48807	0	0
ENST00000237455.4_1	RNF103-201	ENSG00000239305.6_3	RNF103	chr2:86830516-86850978	-	protein_coding	0.69399	0	4.00879	1.77846	0	0
ENST00000237500.9_1	MYL12B-201	ENSG00000118680.12_2	MYL12B	chr18:3261907-3278282	+	protein_coding	0	0	37.2977	121.206	0	0
ENST00000237530.10_1	RPN2-201	ENSG00000118705.16_3	RPN2	chr20:35807449-35870026	+	protein_coding	0	2.13407	3.8932	44.5349	0	1.53444
ENST00000237536.8_3	SOGA1-201	ENSG00000149639.14_4	SOGA1	chr20:35405845-35492089	-	protein_coding	0	1.2396	1.02499	2.91374	0.352737	0
ENST00000237596.6_1	PKD2-201	ENSG00000118762.7_2	PKD2	chr4:88928820-88998929	+	protein_coding	0	0	2.02679	1.22959	0	0
ENST00000237623.11_1	SPP1-201	ENSG00000118785.13_3	SPP1	chr4:88896819-88904578	+	protein_coding	0	0	64.5489	0	0	0
ENST00000237642.6_1	STBD1-201	ENSG00000118804.8_3	STBD1	chr4:77227179-77232752	+	protein_coding	0	0	0	4.97166	0	1.12461
ENST00000237654.8_1	CCNI-201	ENSG00000118816.9_3	CCNI	chr4:77968311-77997158	-	protein_coding	0	67.2582	12.1208	85.3461	0	9.65741
ENST00000237696.9_1	RARRES1-201	ENSG00000118849.9_2	RARRES1	chr3:158414681-158450485	-	protein_coding	0	0	0	3.27512	0	0
ENST00000237853.8_1	ELL2-201	ENSG00000118985.15_2	ELL2	chr5:95220802-95297775	-	protein_coding	0	0.5413	0	22.8282	0	1.55932
ENST00000237858.10_1	GLRX-201	ENSG00000173221.13_2	GLRX	chr5:95149553-95158709	-	protein_coding	0	0	0	20.2649	0	0
ENST00000237889.8_1	NDUFB3-201	ENSG00000119013.8_2	NDUFB3	chr2:201936462-201950473	+	protein_coding	0	0	0	45.0611	0	5.14573
ENST00000237937.7_1	ZFAND5-201	ENSG00000107372.12_2	ZFAND5	chr9:74966341-74979508	-	protein_coding	0.599785	0	27.5605	4.10261	1.67545	2.18274
ENST00000238081.7_1	YWHAQ-201	ENSG00000134308.13_2	YWHAQ	chr2:9724101-9771143	-	protein_coding	0	0	13.2813	152.218	0	0
ENST00000238091.8_1	ITGB1BP1-201	ENSG00000119185.12_2	ITGB1BP1	chr2:9545813-9563635	-	protein_coding	0	0	0	2.55606	0	0
ENST00000238112.7_1	CPSF3-201	ENSG00000119203.13_2	CPSF3	chr2:9563697-9613230	+	protein_coding	0	0	0	27.5301	0	0
ENST00000238146.8_1	DDX55-201	ENSG00000111364.15_2	DDX55	chr12:124086646-124105488	+	protein_coding	0	1.23311	0	11.6455	1.91644	0
ENST00000238156.7_1	CCDC92-201	ENSG00000119242.8_3	CCDC92	chr12:124420169-124457371	-	protein_coding	0	0	41.1945	2.32557	0	0
ENST00000238497.9_1	VPS4B-201	ENSG00000119541.9_3	VPS4B	chr18:61056423-61089696	-	protein_coding	0	0	1.83263	19.9015	0	0
ENST00000238508.7_1	SERPINB10-201	ENSG00000242550.5_3	SERPINB10	chr18:61575225-61603345	+	protein_coding	0	3.12564	10.8787	0	0	0
ENST00000238609.3_1	IFI27L2-201	ENSG00000119632.3_2	IFI27L2	chr14:94594118-94596001	-	protein_coding	0	0	0	11.5119	0	0
ENST00000238616.9_1	NEK9-201	ENSG00000119638.12_3	NEK9	chr14:75546056-75593783	-	protein_coding	0	0	0.382054	6.5773	44.0024	0.691923
ENST00000238618.7_1	ACYP1-201	ENSG00000119640.8_2	ACYP1	chr14:75519924-75530752	-	protein_coding	0	0	0	3.68974	0	0
ENST00000238647.4_1	IRF2BPL-201	ENSG00000119669.4_2	IRF2BPL	chr14:77490886-77495042	-	protein_coding	1.31535	0	0.318746	9.17336	19.0242	18.3893
ENST00000238667.8_1	FLVCR2-201	ENSG00000119686.9_3	FLVCR2	chr14:76044960-76114510	+	protein_coding	0	0	0.336392	1.6885	0	0.534839
ENST00000238714.7_1	PAPOLG-201	ENSG00000115421.12_2	PAPOLG	chr2:60983365-61026098	+	protein_coding	0	0	0	3.69001	0	0
ENST00000238721.8_1	TP53I3-201	ENSG00000115129.13_2	TP53I3	chr2:24300305-24308051	-	protein_coding	0	0	0	3.38301	0	0
ENST00000238738.8_1	RHOQ-201	ENSG00000119729.11_3	RHOQ	chr2:46769867-46810260	+	protein_coding	0	0	0	14.9142	0	1.28848
ENST00000238788.13_1	TMEM214-201	ENSG00000119777.18_3	TMEM214	chr2:27255822-27264563	+	protein_coding	0	0	0	5.02725	0	1.29501
ENST00000238823.12_1	FAM98A-201	ENSG00000119812.18_3	FAM98A	chr2:33808725-33824429	-	protein_coding	0	0	0	12.7897	0	0
ENST00000238831.8_1	YIPF4-201	ENSG00000119820.10_3	YIPF4	chr2:32502979-32541663	+	protein_coding	0	1.35757	0.385952	4.27318	1.05491	0.322962
ENST00000238875.9_1	LGALSL-201	ENSG00000119862.12_3	LGALSL	chr2:64681226-64688515	+	protein_coding	0	0	29.8994	3.59465	0	0
ENST00000238892.3_1	CRIPT-201	ENSG00000119878.5_2	CRIPT	chr2:46844290-46852881	+	protein_coding	0	0	0	9.69126	0	0
ENST00000238936.8_2	MFSD13A-201	ENSG00000138111.14_3	MFSD13A	chr10:104221152-104236802	+	protein_coding	0	0	0	2.35162	1.7834	0
ENST00000238961.8_1	SLF2-201	ENSG00000119906.11_2	SLF2	chr10:102672326-102724893	+	protein_coding	0.114826	0.224527	0.899596	6.82487	0	1.21007
ENST00000238994.5_1	PPP1R3C-201	ENSG00000119938.8_2	PPP1R3C	chr10:93388199-93392811	-	protein_coding	0	0	2.50895	3.74107	0	0
ENST00000239007.11_3	MXI1-201	ENSG00000119950.20_4	MXI1	chr10:111985751-112046264	+	protein_coding	0	0	0	21.3604	0	0
ENST00000239165.8_1	HOXB7-201	ENSG00000260027.4_3	HOXB7	chr17:46684589-46688382	-	protein_coding	0	0	0	11.0732	0	0
ENST00000239223.3_1	DUSP1-201	ENSG00000120129.5_2	DUSP1	chr5:172195093-172198198	-	protein_coding	1.54525	0	0	102.754	2.52761	2.86069
ENST00000239231.6_1	PANK3-201	ENSG00000120137.6_3	PANK3	chr5:167975500-168006605	-	protein_coding	0.116004	0.311504	17.7462	12.5456	54.9449	30.3081
ENST00000239367.6_1	LRP11-201	ENSG00000120256.9_2	LRP11	chr6:150139934-150185162	-	protein_coding	0	0	0	25.2281	0	0
ENST00000239440.8_1	ARAP3-201	ENSG00000120318.15_2	ARAP3	chr5:141032968-141061788	-	protein_coding	0	0	0.693237	5.45926	3.22397	0
ENST00000239666.8_1	PDZD11-201	ENSG00000120509.10_2	PDZD11	chrX:69506445-69509829	-	protein_coding	0	0	0	16.9194	0	0
ENST00000239690.8_1	NUDCD1-201	ENSG00000120526.10_2	NUDCD1	chr8:110253148-110346614	-	protein_coding	0	0	0	36.7645	0	0.829155
ENST00000239761.3	MRC1-001	ENSG00000120586.4	MRC1	chr10:18098352-18200091	+	protein_coding	0.419508	0.200419	8.9041	11.3655	0	0
ENST00000239830.8_1	CCDC77-201	ENSG00000120647.9_4	CCDC77	chr12:510742-551811	+	protein_coding	0	0	0	4.60319	0	0
ENST00000239878.8_1	UFM1-201	ENSG00000120686.11_2	UFM1	chr13:38924018-38937756	+	protein_coding	0.608438	8.84046	0	29.1571	0	0
ENST00000239882.6_2	ELF1-201	ENSG00000120690.15_3	ELF1	chr13:41506170-41593450	-	protein_coding	0	0	7.12741	13.825	307.259	0
ENST00000239891.3_2	ALG5-201	ENSG00000120697.8_3	ALG5	chr13:37523967-37573504	-	protein_coding	0	0	0	17.9885	0	0
ENST00000239906.9_1	FAM53C-201	ENSG00000120709.10_2	FAM53C	chr5:137673721-137685418	+	protein_coding	0	0	0.90031	8.72258	0	0
ENST00000239938.4_1	EGR1-201	ENSG00000120738.7_2	EGR1	chr5:137801179-137805004	+	protein_coding	0	1.6061	1.70272	17.4024	1.6046	2.46786
ENST00000239940.11_1	PFN2-201	ENSG00000070087.13_3	PFN2	chr3:149682691-149688896	-	protein_coding	1.28284	1.47639	1.67438	8.0102	0	6.77002
ENST00000239944.6_1	SERP1-201	ENSG00000120742.10_2	SERP1	chr3:150259781-150264428	-	protein_coding	0	0	0	10.5385	0	0
ENST00000240050.8_1	MTERF2-201	ENSG00000120832.9_3	MTERF2	chr12:107371069-107380944	-	protein_coding	0	0	0	1.54971	0	0
ENST00000240055.7_1	NFYB-201	ENSG00000120837.7_3	NFYB	chr12:104510855-104532067	-	protein_coding	0	0	1.98197	8.78733	0	0
ENST00000240079.10_1	WASHC3-201	ENSG00000120860.10_3	WASHC3	chr12:102406717-102455902	-	protein_coding	0	0	0	4.25907	0	0
ENST00000240100.6_1	DUSP4-201	ENSG00000120875.8_2	DUSP4	chr8:29190581-29208185	-	protein_coding	2.64121	0	0.466176	11.5144	0	0
ENST00000240123.11_2	SORBS3-201	ENSG00000120896.13_3	SORBS3	chr8:22409208-22433301	+	protein_coding	0	0	0	2.08394	0	0
ENST00000240139.9_1	PPP3CC-201	ENSG00000120910.14_3	PPP3CC	chr8:22298596-22398638	+	protein_coding	0	0	0	1.78229	0	0
ENST00000240185.7_1	TARDBP-201	ENSG00000120948.16_4	TARDBP	chr1:11072457-11086477	+	protein_coding	0.657429	0	0.945852	5.59827	1.23611	0
ENST00000240285.9_1	RDH10-201	ENSG00000121039.9_2	RDH10	chr8:74206847-74237516	+	protein_coding	0	0	0	11.0459	0	0.27054
ENST00000240304.5_1	LUC7L3-201	ENSG00000108848.15_3	LUC7L3	chr17:48796964-48830070	+	protein_coding	0	0	0	8.63438	0	0
ENST00000240316.4_1	COIL-201	ENSG00000121058.4_3	COIL	chr17:55015548-55038415	-	protein_coding	0	0	0	8.04527	0	0
ENST00000240333.10_1	SLC35B1-201	ENSG00000121073.13_2	SLC35B1	chr17:47778305-47785561	-	protein_coding	0	0	0	1.52222	0	0
ENST00000240364.6_1	FAM117A-201	ENSG00000121104.7_3	FAM117A	chr17:47787694-47841529	-	protein_coding	0	0	0	2.18124	0	0
ENST00000240423.8_2	NCAPH-201	ENSG00000121152.9_3	NCAPH	chr2:97001525-97039583	+	protein_coding	0	0	0	5.51531	0	0
ENST00000240488.7_1	MND1-201	ENSG00000121211.7_3	MND1	chr4:154265801-154336270	+	protein_coding	0	0	0	17.8856	0	0
ENST00000240499.7_1	ZNF141-201	ENSG00000131127.13_2	ZNF141	chr4:331624-369047	+	protein_coding	0	0	0	1.72198	1.71827	0
ENST00000240587.4_1	TSHZ3-201	ENSG00000121297.6_2	TSHZ3	chr19:31765851-31840453	-	protein_coding	0	0	0	9.09701	0	0
ENST00000240651.13_1	PYROXD1-201	ENSG00000121350.15_2	PYROXD1	chr12:21590611-21624186	+	protein_coding	0	0	0	2.51097	0	0
ENST00000240719.7_1	ZNF549-201	ENSG00000121406.8_2	ZNF549	chr19:58038693-58052131	+	protein_coding	0	0	0	0	0	15.1959
ENST00000240851.8_1	TFG-201	ENSG00000114354.13_3	TFG	chr3:100428269-100467810	+	protein_coding	0	0	0	10.3351	20.1723	0
ENST00000240922.7_1	NAA50-201	ENSG00000121579.12_3	NAA50	chr3:113435307-113465121	-	protein_coding	0	0	0.841476	38.5836	0	3.92407
ENST00000241052.4_1	CAT-201	ENSG00000121691.4_2	CAT	chr11:34460472-34493609	+	protein_coding	0	2.45633	1.11382	4.25851	0	81.5484
ENST00000241071.10_2	FBXO24-201	ENSG00000106336.12_2	FBXO24	chr7:100183927-100198733	+	protein_coding	0	0	0	5.12348	0	0
ENST00000241261.6_1	TNFSF10-201	ENSG00000121858.10_2	TNFSF10	chr3:172223298-172241297	-	protein_coding	1.01506	0	0	23.4593	0	0
ENST00000241436.8_1	POLK-201	ENSG00000122008.15_3	POLK	chr5:74807581-74896969	+	protein_coding	1.85282	0	0.867538	3.10793	0	0
ENST00000241463.4_1	RASL11A-201	ENSG00000122035.6_2	RASL11A	chr13:27844464-27847827	+	protein_coding	0	0	0	7.00359	0	0
ENST00000241502.8_1	FYTTD1-201	ENSG00000122068.12_2	FYTTD1	chr3:197476621-197514467	+	protein_coding	0	0	5.47622	23.3079	0	0
ENST00000241600.9_2	MRPS2-201	ENSG00000122140.10_3	MRPS2	chr9:138392477-138396518	+	protein_coding	0	0	0	36.475	0	0
ENST00000241704.7_1	COPA-201	ENSG00000122218.14_2	COPA	chr1:160259063-160313190	-	protein_coding	2.03752	0	2.49731	39.0158	0	18.9713
ENST00000242057.8_1	AHR-201	ENSG00000106546.12_2	AHR	chr7:17338246-17385774	+	protein_coding	0	2.60555	0.311105	11.2831	0.813137	0
ENST00000242067.10_1	BBS9-201	ENSG00000122507.20_3	BBS9	chr7:33169144-33645680	+	protein_coding	0	5.65029	1.50203	3.35631	2.40554	0
ENST00000242104.5_1	OCM-201	ENSG00000122543.10_2	OCM	chr7:5920429-5925993	+	protein_coding	0	0	0	0	86.0412	0
ENST00000242140.9_1	WIPF3-201	ENSG00000122574.10_2	WIPF3	chr7:29846170-29956682	+	protein_coding	0	3.12875	0	0	0	0
ENST00000242159.4_1	HOXA7-201	ENSG00000122592.7_3	HOXA7	chr7:27193335-27196296	-	protein_coding	0	0	0	6.83341	0	0
ENST00000242208.4_1	INHBA-201	ENSG00000122641.10_3	INHBA	chr7:41724712-41742706	-	protein_coding	0	0	0	4.664	0.841562	0
ENST00000242210.11_1	NT5C3A-201	ENSG00000122643.18_3	NT5C3A	chr7:33053760-33102409	-	protein_coding	0	0	0	33.5304	0	0
ENST00000242248.9_1	POLM-201	ENSG00000122678.16_3	POLM	chr7:44111846-44122139	-	protein_coding	0	0	0	1.96597	0	0
ENST00000242257.12_1	MRM2-201	ENSG00000122687.17_3	MRM2	chr7:2273926-2281833	-	protein_coding	0	0	0	21.3072	0	0
ENST00000242261.5_1	TWIST1-201	ENSG00000122691.12_3	TWIST1	chr7:19155091-19157295	-	protein_coding	0	0	0	7.56731	0	0
ENST00000242285.10_2	CLTA-201	ENSG00000122705.16_2	CLTA	chr9:36190934-36212056	+	protein_coding	0	0	5.63894	0	0	0
ENST00000242323.8_1	DCAF10-201	ENSG00000122741.15_3	DCAF10	chr9:37800551-37867663	+	protein_coding	0	23.7552	0	10.0015	0.897374	1.04486
ENST00000242351.9_1	ZC3HAV1-201	ENSG00000105939.12_3	ZC3HAV1	chr7:138728266-138794394	-	protein_coding	0	4.8231	0.361129	8.5325	0.709183	0
ENST00000242465.3_1	SRGN-201	ENSG00000122862.4_2	SRGN	chr10:70847874-70864567	+	protein_coding	387.817	0	0	52.1841	0	86.7163
ENST00000242480.3_1	EGR2-201	ENSG00000122877.15_3	EGR2	chr10:64571756-64576115	-	protein_coding	0	0	3.42944	0	0	0
ENST00000242505.10_1	FAM149B1-201	ENSG00000138286.14_3	FAM149B1	chr10:74927924-75004262	+	protein_coding	0	0	0	1.77175	0	0
ENST00000242576.6_1	UNG-201	ENSG00000076248.10_2	UNG	chr12:109535379-109548797	+	protein_coding	0	0	0	6.90758	0	0
ENST00000242577.10_1	DYNLL1-201	ENSG00000088986.10_3	DYNLL1	chr12:120933859-120936296	+	protein_coding	0	0	0	62.5229	0	3.43116
ENST00000242591.9_1	IFT81-201	ENSG00000122970.15_2	IFT81	chr12:110562182-110656602	+	protein_coding	0	0	0	2.82622	0	0
ENST00000242592.8_1	ACADS-201	ENSG00000122971.8_2	ACADS	chr12:121163538-121177811	+	protein_coding	0	0	0	1.84843	0	0
ENST00000242719.3_1	RNF11-201	ENSG00000123091.4_2	RNF11	chr1:51701943-51739127	+	protein_coding	46.2978	0	23.5834	15.0829	6.54731	0
ENST00000242728.4_1	BHLHE41-201	ENSG00000123095.5_2	BHLHE41	chr12:26272959-26278060	-	protein_coding	0	0	1.11223	1.46774	2.966	0
ENST00000242776.8_1	DDX39A-201	ENSG00000123136.14_2	DDX39A	chr19:14519663-14530179	-	protein_coding	0	0	0	31.031	0	0
ENST00000242783.10_1	PKN1-201	ENSG00000123143.12_3	PKN1	chr19:14544169-14582671	+	protein_coding	0	0	0	18.2428	0	3.62751
ENST00000242784.4_1	TRIR-201	ENSG00000123144.10_3	TRIR	chr19:12841454-12845589	-	protein_coding	0	0	0	46.2878	0	0
ENST00000242827.10_1	EBPL-201	ENSG00000123179.13_2	EBPL	chr13:50234862-50265611	-	protein_coding	0	0	0	37.572	0	0
ENST00000242848.8_2	ZC3H13-201	ENSG00000123200.16_4	ZC3H13	chr13:46528600-46626881	-	protein_coding	0	0	0	9.50311	0.632226	0.48454
ENST00000242872.7_1	CENPK-201	ENSG00000123219.12_3	CENPK	chr5:64813594-64850792	-	protein_coding	0	0	0	8.13805	0	0
ENST00000243045.9_1	ORMDL2-201	ENSG00000123353.9_2	ORMDL2	chr12:56211703-56215663	+	protein_coding	0	0	0	11.5858	0	0
ENST00000243077.7_1	LRP1-201	ENSG00000123384.13_3	LRP1	chr12:57522282-57607134	+	protein_coding	1.01005	0.797463	2.61933	5.18205	0.810755	13.8177
ENST00000243082.4_1	HOXC11-201	ENSG00000123388.4_2	HOXC11	chr12:54366912-54370203	+	protein_coding	0	0	0	2.13633	0	0
ENST00000243253.7_1	SEC61A1-201	ENSG00000058262.9_2	SEC61A1	chr3:127771212-127790525	+	protein_coding	1.74786	2.64695	6.67731	63.8825	1.20609	0.69182
ENST00000243300.13_1	NRK-201	ENSG00000123572.16_3	NRK	chrX:105066536-105202602	+	protein_coding	1.01583	0.116365	2.46694	0	0	0
ENST00000243326.9_1	RIF1-201	ENSG00000080345.17_3	RIF1	chr2:152266455-152338686	+	protein_coding	0	0	1.11428	6.25421	3.84936	0.25636
ENST00000243344.7_1	TTC21B-201	ENSG00000123607.14_2	TTC21B	chr2:166729872-166810353	-	protein_coding	0	0	0	2.00995	0	5.94017
ENST00000243346.9_1	NMI-201	ENSG00000123609.10_3	NMI	chr2:152126979-152146571	-	protein_coding	0	0	0	10.7824	0	0
ENST00000243389.7_1	SLC36A1-201	ENSG00000123643.12_3	SLC36A1	chr5:150827157-150871942	+	protein_coding	0	0	0	1.82577	8.31859	0
ENST00000243440.1_1	BATF3-201	ENSG00000123685.8_2	BATF3	chr1:212859760-212873327	-	protein_coding	0	0	0	2.7158	0	0
ENST00000243457.3_1	KCNJ2-201	ENSG00000123700.4_3	KCNJ2	chr17:68165676-68176189	+	protein_coding	0	0	0	2.39403	0	0
ENST00000243498.9_1	EXOSC9-201	ENSG00000123737.12_3	EXOSC9	chr4:122722472-122738064	+	protein_coding	0	0	0	9.11175	0	0
ENST00000243501.9_1	PLA2G12A-201	ENSG00000123739.10_2	PLA2G12A	chr4:110631145-110651233	-	protein_coding	0	0	1.48175	4.28312	0	0
ENST00000243563.7_1	SNRPA-201	ENSG00000077312.8_3	SNRPA	chr19:41256764-41271294	+	protein_coding	0	0	1.58174	25.1558	0	2.38869
ENST00000243578.7_1	B9D2-201	ENSG00000123810.7_2	B9D2	chr19:41860326-41870078	-	protein_coding	0	0	0	1.7563	0	0
ENST00000243662.10_1	RAB38-201	ENSG00000123892.11_3	RAB38	chr11:87846410-87908635	-	protein_coding	0	0	0	17.2903	0	0
ENST00000243776.10_1	CHPF-201	ENSG00000123989.13_2	CHPF	chr2:220403669-220408509	-	protein_coding	0.808962	0	0	12.1485	0	0
ENST00000243878.8_1	ENKD1-201	ENSG00000124074.11_2	ENKD1	chr16:67696848-67700667	-	protein_coding	0	0.563489	0	9.24026	0	0
ENST00000243903.5_1	ACTR5-201	ENSG00000101442.9_2	ACTR5	chr20:37377085-37401163	+	protein_coding	0	0	0	58.1867	0	0
ENST00000243918.9_1	SYS1-201	ENSG00000204070.9_3	SYS1	chr20:43991668-43997855	+	protein_coding	0	0	0	4.7992	41.8258	0
ENST00000243924.3_1	PI3-201	ENSG00000124102.4_2	PI3	chr20:43803517-43805185	+	protein_coding	0	0	0	16.2606	0	0
ENST00000243997.7_1	ATP5E-201	ENSG00000124172.9_2	ATP5E	chr20:57600522-57607437	-	protein_coding	0	0	1.73448	44.1978	15.2982	1.47505
ENST00000244020.4_1	SRSF6-201	ENSG00000124193.14_2	SRSF6	chr20:42086568-42092887	+	protein_coding	0	0	3.90316	22.2784	0	1.76361
ENST00000244040.3_1	RAB22A-201	ENSG00000124209.3_2	RAB22A	chr20:56884752-56942563	+	protein_coding	0	0	0	20.6371	0	0.428687
ENST00000244050.2_1	SNAI1-201	ENSG00000124216.3_2	SNAI1	chr20:48599536-48605423	+	protein_coding	0	0	0	2.18065	0	0
ENST00000244051.2_1	MOCS3-201	ENSG00000124217.4_2	MOCS3	chr20:49575363-49580468	+	protein_coding	0.229131	78.3899	0	2.0583	0	3.65981
ENST00000244061.5_1	RNF114-201	ENSG00000124226.10_3	RNF114	chr20:48552885-48570429	+	protein_coding	0	0	8.51811	8.46408	0	0.776073
ENST00000244137.11_1	PEPD-201	ENSG00000124299.13_2	PEPD	chr19:33877856-34012700	-	protein_coding	0	0	0	5.83493	0	0
ENST00000244217.5_1	MCEE-201	ENSG00000124370.10_3	MCEE	chr2:71336814-71357367	-	protein_coding	0	0	0	1.5577	0	0
ENST00000244227.7_1	SNRNP27-201	ENSG00000124380.10_3	SNRNP27	chr2:70120692-70132349	+	protein_coding	0	0	0	3.42931	0	0
ENST00000244230.6_1	MPHOSPH10-201	ENSG00000124383.8_2	MPHOSPH10	chr2:71357444-71377231	+	protein_coding	0	0	0	20.2618	0	0
ENST00000244333.3_1	LYPD3-201	ENSG00000124466.8_2	LYPD3	chr19:43964939-43969812	-	protein_coding	0	0	0	1.67972	0	0
ENST00000244360.6_2	RNF39-201	ENSG00000204618.8_3	RNF39	chr6:30038043-30043664	-	protein_coding	0	0	6.99713	0.817644	0	0
ENST00000244426.10_1	FBXO9-201	ENSG00000112146.16_3	FBXO9	chr6:52935650-52965671	+	protein_coding	1.3348	0	13.6011	1.18764	0	0
ENST00000244496.5_1	RRP36-201	ENSG00000124541.6_2	RRP36	chr6:42989383-42997335	+	protein_coding	0	0	0	43.2007	0	0
ENST00000244520.9_1	SNRPC-201	ENSG00000124562.9_3	SNRPC	chr6:34725183-34741571	+	protein_coding	0	0	0	80.6312	0	0
ENST00000244534.6_1	HIST1H1D-201	ENSG00000124575.6_2	HIST1H1D	chr6:26234496-26235161	-	protein_coding	0	4.19321	13.4616	0	0	0
ENST00000244571.4_1	AARS2-201	ENSG00000124608.4_2	AARS2	chr6:44267391-44281063	-	protein_coding	0	0	0	5.80173	0	0
ENST00000244601.3	HIST1H2BG-001	ENSG00000187990.4	HIST1H2BG	chr6:26216428-26216872	-	protein_coding	0	0	58.2755	0.999814	56.5755	0
ENST00000244709.8_1	TREM1-201	ENSG00000124731.12_3	TREM1	chr6:41242942-41254457	-	protein_coding	0	0	0	1.63652	0	0
ENST00000244711.3_1	MEA1-201	ENSG00000124733.3_2	MEA1	chr6:42979832-42981706	-	protein_coding	0	0	0	23.5389	0	0
ENST00000244741.9_1	CDKN1A-201	ENSG00000124762.13_2	CDKN1A	chr6:36646435-36655116	+	protein_coding	0	0	0	88.8691	0	0
ENST00000244745.3_2	SOX4-201	ENSG00000124766.6_3	SOX4	chr6:21592999-21598850	+	protein_coding	0	0	12.1945	6.7285	0.436023	0.331937
ENST00000244763.8_1	SSR1-201	ENSG00000124783.12_3	SSR1	chr6:7281376-7313440	-	protein_coding	17.3912	0	3.63952	10.3457	0.522523	1.78534
ENST00000244766.6_1	NRN1-201	ENSG00000124785.8_2	NRN1	chr6:5998232-6007200	-	protein_coding	0	4.8902	0	0	0	0
ENST00000244776.11_1	DEK-201	ENSG00000124795.14_3	DEK	chr6:18225701-18264772	-	protein_coding	0	0	0	6.55864	0	0
ENST00000244815.9_3	LRRFIP1-201	ENSG00000124831.18_4	LRRFIP1	chr2:238600859-238674558	+	protein_coding	0	0.741402	59.0234	3.60321	0	0
ENST00000244869.2_1	EREG-201	ENSG00000124882.3_2	EREG	chr4:75230860-75254468	+	protein_coding	0	0	0	20.4596	0	0
ENST00000245046.6_1	EMC3-201	ENSG00000125037.12_3	EMC3	chr3:10004221-10028804	-	protein_coding	0	0	1.80632	19.3209	0	0
ENST00000245157.9_1	BBS2-201	ENSG00000125124.11_3	BBS2	chr16:56518297-56554195	-	protein_coding	0	0	0	12.7437	0	0
ENST00000245185.5_1	MT2A-201	ENSG00000125148.6_2	MT2A	chr16:56642111-56643409	+	protein_coding	6.27361	5.95834	0	1563.76	37.803	96.7935
ENST00000245206.9_1	GOT2-201	ENSG00000125166.12_2	GOT2	chr16:58741035-58768261	-	protein_coding	0	0	0	42.2487	0	14.9963
ENST00000245222.8_1	SPHK2-201	ENSG00000063176.15_4	SPHK2	chr19:49122548-49133662	+	protein_coding	0	0	0	1.8223	0	0
ENST00000245304.4_1	RAP2A-201	ENSG00000125249.6_2	RAP2A	chr13:98086476-98121382	+	protein_coding	0.384986	0.298217	0	5.62395	1.84772	9.05821
ENST00000245323.4_1	EFNB2-201	ENSG00000125266.6_3	EFNB2	chr13:107142079-107187462	-	protein_coding	0.983479	0.728726	0	23.6999	1.14396	0.847661
ENST00000245414.8_1	IRF1-201	ENSG00000125347.13_3	IRF1	chr5:131817301-131826490	-	protein_coding	0	0	0	12.8577	1.1926	0
ENST00000245441.9_2	NIN-201	ENSG00000100503.23_3	NIN	chr14:51186481-51297839	-	protein_coding	0	1.06725	20.5961	5.0318	0	0
ENST00000245457.5_1	PTGER2-201	ENSG00000125384.6_2	PTGER2	chr14:52781113-52795324	+	protein_coding	0	0	0	3.74797	0	0
ENST00000245458.10_1	RPS29-201	ENSG00000213741.9_3	RPS29	chr14:50050290-50053094	-	protein_coding	11.0536	4.84022	22.1884	1217.55	30.6293	78.4377
ENST00000245479.2_1	SOX9-201	ENSG00000125398.5_2	SOX9	chr17:70117161-70122561	+	protein_coding	0	6.22099	0	7.18967	0	0
ENST00000245539.10_1	MRPS7-201	ENSG00000125445.10_2	MRPS7	chr17:73257755-73262454	+	protein_coding	0	0	0	13.5355	0	0
ENST00000245543.5_1	ARMC7-201	ENSG00000125449.6_2	ARMC7	chr17:73106082-73126360	+	protein_coding	0	0	0	2.11537	0	0
ENST00000245544.8_1	NUP85-201	ENSG00000125450.10_2	NUP85	chr17:73201786-73231853	+	protein_coding	0	0	3.01405	13.3945	0	0
ENST00000245552.6_1	NT5C-201	ENSG00000125458.6_3	NT5C	chr17:73126323-73127890	-	protein_coding	0	0	0	1.36723	0	1.84247
ENST00000245564.6_1	MSTO1-201	ENSG00000125459.14_3	MSTO1	chr1:155580016-155584758	+	protein_coding	0	0	0	3.11227	0	0
ENST00000245615.5_1	MBOAT7-201	ENSG00000125505.16_3	MBOAT7	chr19:54677109-54693666	-	protein_coding	0	0	0	5.35675	0	0
ENST00000245680.6_1	SLC35F5-201	ENSG00000115084.13_2	SLC35F5	chr2:114470369-114514400	-	protein_coding	0	0.942039	1.01213	6.07618	0	3.36527
ENST00000245812.7_1	ALKBH7-201	ENSG00000125652.7_2	ALKBH7	chr19:6372444-6375262	+	protein_coding	0	0	0	15.1642	0	0
ENST00000245816.8_1	CLPP-201	ENSG00000125656.8_3	CLPP	chr19:6361463-6368919	+	protein_coding	0	0	0	15.5123	0	0
ENST00000245817.4_1	TNFSF9-201	ENSG00000125657.4_2	TNFSF9	chr19:6531010-6535939	+	protein_coding	0	0	0	48.8413	6.16069	8.88228
ENST00000245838.12_1	THOC2-201	ENSG00000125676.19_2	THOC2	chrX:122734413-122866904	-	protein_coding	0	0	0	7.21168	0	0.669558
ENST00000245865.10_2	STRADA-201	ENSG00000266173.6_3	STRADA	chr17:61780195-61819121	-	protein_coding	0	0	0	0	0	1.66745
ENST00000245903.3_2	CD70-201	ENSG00000125726.10_3	CD70	chr19:6585850-6591163	-	protein_coding	0	0	0	67.492	0	0
ENST00000245907.10_1	C3-201	ENSG00000125730.16_3	C3	chr19:6677715-6720693	-	protein_coding	0	0	0	100.636	2.91702	3.60353
ENST00000245908.10_1	SH2D3A-201	ENSG00000125731.12_3	SH2D3A	chr19:6752309-6767599	-	protein_coding	0	0	0	11.676	0	0
ENST00000245925.7_1	EML2-201	ENSG00000125746.16_4	EML2	chr19:46112658-46142685	-	protein_coding	0	0	0	18.5797	0	0
ENST00000245932.10_1	VASP-201	ENSG00000125753.13_2	VASP	chr19:46010674-46030241	+	protein_coding	264.125	26.962	0.316044	12.4604	0	0
ENST00000245934.11_1	SYMPK-201	ENSG00000125755.18_3	SYMPK	chr19:46318693-46366548	-	protein_coding	0	0	0	4.98278	0	0
ENST00000245960.9_1	CDC25B-201	ENSG00000101224.17_3	CDC25B	chr20:3776482-3786765	+	protein_coding	0.740764	1.35651	0.63867	55.4063	1.05461	12.7881
ENST00000246006.4_1	CD93-201	ENSG00000125810.9_2	CD93	chr20:23059986-23066977	-	protein_coding	0.360937	0.826132	3.82488	0	111.927	0
ENST00000246024.6_1	TMX4-201	ENSG00000125827.8_2	TMX4	chr20:7957995-8000476	-	protein_coding	0	0	0.991651	3.5169	0	0
ENST00000246069.11_1	DSTN-201	ENSG00000125868.15_2	DSTN	chr20:17550508-17590564	+	protein_coding	0	0	2.18134	88.718	1.41092	4.07801
ENST00000246071.7_1	SNRPB2-201	ENSG00000125870.10_2	SNRPB2	chr20:16710629-16723208	+	protein_coding	0	0	0	7.60476	0	0
ENST00000246115.4_1	S1PR4-201	ENSG00000125910.5_2	S1PR4	chr19:3178766-3180330	+	protein_coding	273.273	0	0	0	70.3261	0
ENST00000246117.8_1	NCLN-201	ENSG00000125912.10_3	NCLN	chr19:3185598-3209568	+	protein_coding	0	0	0	10.7683	0	0.795433
ENST00000246151.8_1	PITHD1-201	ENSG00000057757.9_3	PITHD1	chr1:24104895-24114722	+	protein_coding	0	0	0	21.2714	0	3.61924
ENST00000246166.2_1	FNTB-201	ENSG00000257365.7_3	FNTB	chr14:65453438-65529316	+	protein_coding	0.430029	0	0	2.08674	2.681	2.73716
ENST00000246186.7_1	MMP24-201	ENSG00000125966.9_2	MMP24	chr20:33814457-33864803	+	protein_coding	0	0	1.46195	15.1441	0	0
ENST00000246194.7_1	RALY-201	ENSG00000125970.11_4	RALY	chr20:32581528-32668077	+	protein_coding	0	0	0	55.6902	0	0
ENST00000246229.4_1	PLAGL2-201	ENSG00000126003.6_2	PLAGL2	chr20:30780306-30795594	-	protein_coding	0	0	0	3.91412	0	0
ENST00000246337.8_1	UROD-201	ENSG00000126088.13_3	UROD	chr1:45477819-45481247	+	protein_coding	0	0	0	16.9217	0	0
ENST00000246515.1_1	SLURP1-201	ENSG00000126233.1_2	SLURP1	chr8:143822362-143823829	-	protein_coding	0	0	0	1.67944	0	0
ENST00000246533.7_1	CAPNS1-201	ENSG00000126247.10_4	CAPNS1	chr19:36630477-36641254	+	protein_coding	2.08411	1.69492	2.34357	34.4243	10.673	2.79528
ENST00000246535.3_2	PDCD2L-201	ENSG00000126249.7_3	PDCD2L	chr19:34895289-34917072	+	protein_coding	0	0	0	12.3564	0	0
ENST00000246548.8_1	UBA2-201	ENSG00000126261.12_3	UBA2	chr19:34919268-34962156	+	protein_coding	0	0	0	9.50455	0	1.4067
ENST00000246553.3_1	FFAR1-201	ENSG00000126266.3_2	FFAR1	chr19:35842455-35844764	+	protein_coding	61.0825	0	0	0	0	0
ENST00000246554.7_1	COX6B1-201	ENSG00000126267.8_2	COX6B1	chr19:36139125-36149763	+	protein_coding	0	0	0	128.987	0	5.7858
ENST00000246635.7_1	KRT13-201	ENSG00000171401.14_3	KRT13	chr17:39657233-39661849	-	protein_coding	7.10607	34.0623	0	103.912	0	0
ENST00000246672.3_1	NR1D1-201	ENSG00000126368.5_2	NR1D1	chr17:38249040-38256978	-	protein_coding	0	0	1.75371	7.17605	0	0
ENST00000246747.8_1	ARL2-201	ENSG00000213465.7_3	ARL2	chr11:64781585-64789656	+	protein_coding	0	0	0	9.72915	0	0
ENST00000246784.7_1	BCL2L12-201	ENSG00000126453.9_2	BCL2L12	chr19:50169264-50177173	+	protein_coding	0	0	0	19.8282	0	0
ENST00000246792.3_1	RRAS-201	ENSG00000126458.3_2	RRAS	chr19:50138549-50143458	-	protein_coding	0	0	0	28.7144	0	0
ENST00000246794.9_1	PRRG2-201	ENSG00000126460.10_2	PRRG2	chr19:50084583-50094272	+	protein_coding	0	0	0	3.45331	0	0
ENST00000246802.9_1	NOP53-201	ENSG00000105373.18_3	NOP53	chr19:48248779-48260315	+	protein_coding	6.60017	4.06943	600.865	136.562	6.24549	3.77145
ENST00000246868.6_1	SBDS-201	ENSG00000126524.9_2	SBDS	chr7:66452664-66460588	-	protein_coding	0	0	0	60.242	0	5.82
ENST00000246912.8_1	MLX-201	ENSG00000108788.11_2	MLX	chr17:40719090-40725257	+	protein_coding	0	0	0	6.47755	0	0
ENST00000246949.9_1	DNASE1-201	ENSG00000213918.10_3	DNASE1	chr16:3701838-3708096	+	protein_coding	0	0	29.8581	0	0	0
ENST00000246957.9_1	TRAP1-201	ENSG00000126602.10_3	TRAP1	chr16:3708038-3767598	-	protein_coding	0	0	0	13.7477	0	0
ENST00000247003.8_1	DDX49-201	ENSG00000105671.11_2	DDX49	chr19:19030484-19039436	+	protein_coding	0	0	0	11.2338	0	0
ENST00000247020.8_1	SDF2-201	ENSG00000132581.9_3	SDF2	chr17:26975374-26989193	-	protein_coding	0	0	0	4.29576	0	0
ENST00000247026.9_2	NSRP1-201	ENSG00000126653.17_3	NSRP1	chr17:28443799-28513493	+	protein_coding	0	0	1.20544	11.5888	0	0
ENST00000247161.7_1	ELK1-201	ENSG00000126767.17_2	ELK1	chrX:47494920-47509887	-	protein_coding	0	0	0	1.95588	0	0
ENST00000247191.6_1	DLGAP5-201	ENSG00000126787.12_3	DLGAP5	chr14:55614854-55658396	-	protein_coding	0	0	0	10.0738	0	0
ENST00000247194.8_1	L3HYPDH-201	ENSG00000126790.11_3	L3HYPDH	chr14:59939335-59951148	-	protein_coding	0	0	0	9.9453	0	0
ENST00000247207.6_1	HSPA2-201	ENSG00000126803.9_3	HSPA2	chr14:65007186-65009952	+	protein_coding	0	0	1.93724	1.91432	0	0
ENST00000247225.6_1	SGPP1-201	ENSG00000126821.7_2	SGPP1	chr14:64150932-64194757	-	protein_coding	0	0	0	6.94911	0	0
ENST00000247226.12_1	PLEKHG3-201	ENSG00000126822.16_3	PLEKHG3	chr14:65171315-65216965	+	protein_coding	0	0	0	0.753988	32.41	0
ENST00000247270.3_1	EVI2A-201	ENSG00000126860.11_3	EVI2A	chr17:29644578-29648767	-	protein_coding	0	1.16128	0.684624	0	0	0
ENST00000247461.8_1	CANX-201	ENSG00000127022.14_3	CANX	chr5:179125907-179157926	+	protein_coding	0.011439	0	7.17812	121.956	3.38521	20.8233
ENST00000247470.9_2	PYCARD-201	ENSG00000103490.13_3	PYCARD	chr16:31212806-31214313	-	protein_coding	0	0	0	7.37843	0	0
ENST00000247655.3_2	COX7C-201	ENSG00000127184.12_4	COX7C	chr5:85913721-85916779	+	protein_coding	20.2262	0	0	326.311	0	18.8882
ENST00000247665.11_1	PHPT1-201	ENSG00000054148.17_3	PHPT1	chr9:139743546-139745474	+	protein_coding	0	0	0	29.7837	0	0
ENST00000247668.6_1	TRAF2-201	ENSG00000127191.17_2	TRAF2	chr9:139780970-139821059	+	protein_coding	0	0	0	7.61371	0	0
ENST00000247706.3_1	ABHD8-201	ENSG00000127220.5_3	ABHD8	chr19:17402940-17414282	-	protein_coding	0	0	0	1.51029	0	0
ENST00000247815.8_1	HELB-201	ENSG00000127311.9_2	HELB	chr12:66696325-66741425	+	protein_coding	0	0	0	9.9414	0	0
ENST00000247843.6_1	YEATS4-201	ENSG00000127337.6_2	YEATS4	chr12:69753483-69784576	+	protein_coding	0	0	0	13.5402	0	0
ENST00000247866.8_3	NDUFB2-201	ENSG00000090266.12_4	NDUFB2	chr7:140396472-140406446	+	protein_coding	0	0	0	93.8457	0	0
ENST00000247881.3_1	TAS2R4-201	ENSG00000127364.3_3	TAS2R4	chr7:141478242-141480619	+	protein_coding	0	0	0	0.189625	2.14602	0
ENST00000247930.4_1	ZNF777-201	ENSG00000196453.7_2	ZNF777	chr7:149128454-149158214	-	protein_coding	0	0	0	5.63197	0	0
ENST00000247970.8_1	PIN1-201	ENSG00000127445.13_3	PIN1	chr19:9945999-9960358	+	protein_coding	0	0	0	20.3873	0	0
ENST00000248070.10_2	EPS15L1-201	ENSG00000127527.13_3	EPS15L1	chr19:16472392-16582896	-	protein_coding	0	0	0	2.16248	0	0
ENST00000248071.5_1	KLF2-201	ENSG00000127528.5_2	KLF2	chr19:16435628-16438685	+	protein_coding	0	0	12.0448	0.892327	0	0
ENST00000248089.7_1	HCFC1R1-201	ENSG00000103145.10_2	HCFC1R1	chr16:3072621-3074247	-	protein_coding	0	0	0	4.13703	0	0
ENST00000248098.7_1	JPT2-201	ENSG00000206053.12_4	JPT2	chr16:1728257-1752087	+	protein_coding	0	0	2.85105	4.5349	0.686287	1.543
ENST00000248114.6_2	GFER-201	ENSG00000127554.12_2	GFER	chr16:2034214-2037750	+	protein_coding	0	0	0	4.42341	0	0
ENST00000248139.7_1	RAB40C-201	ENSG00000197562.9_3	RAB40C	chr16:640089-679272	+	protein_coding	0	0	0	2.13084	0	0
ENST00000248244.5_2	TICAM1-201	ENSG00000127666.9_2	TICAM1	chr19:4815944-4831716	-	protein_coding	0	0	0	7.48966	0	0
ENST00000248248.7_1	MON1B-201	ENSG00000103111.14_3	MON1B	chr16:77224816-77236302	+	protein_coding	0	0	0.911117	3.60621	0	0
ENST00000248342.8_1	EIF3K-201	ENSG00000178982.9_3	EIF3K	chr19:39109737-39127595	+	protein_coding	0	0	0	74.0965	0	0
ENST00000248378.5_1	EMC6-201	ENSG00000127774.6_2	EMC6	chr17:3572109-3572959	+	protein_coding	0	0	0	30.9118	0	0
ENST00000248420.9_1	CACTIN-202	ENSG00000105298.13_3	CACTIN	chr19:3610648-3626813	-	protein_coding	0	0	0	2.42835	0	0
ENST00000248450.8_1	AAMP-201	ENSG00000127837.9_2	AAMP	chr2:219128846-219134980	-	protein_coding	0	0	0	3.27553	0	0
ENST00000248451.7_1	PNKD-201	ENSG00000127838.13_2	PNKD	chr2:219135115-219137670	+	protein_coding	4.35172	0	0	5.49815	0	0
ENST00000248553.6_1	HSPB1-201	ENSG00000106211.8_2	HSPB1	chr7:75931861-75933612	+	protein_coding	384.011	0	0	652.804	0	29.5498
ENST00000248564.5_1	GNG11-201	ENSG00000127920.5_2	GNG11	chr7:93551011-93557922	+	protein_coding	1.31111	4.24573	60.2086	0.146621	0.835234	77.6539
ENST00000248566.3_4	SEM1-201	ENSG00000127922.9_4	SEM1	chr7:96317263-96339203	-	protein_coding	0	0	0	58.6653	0	0
ENST00000248594.10_1	PTPN12-201	ENSG00000127947.15_2	PTPN12	chr7:77166592-77269388	+	protein_coding	0	2.63648	38.7814	24.3819	0.845712	2.3586
ENST00000248600.5_1	STYXL1-201	ENSG00000127952.16_2	STYXL1	chr7:75625656-75677321	-	protein_coding	0	0	0	3.68618	0	0
ENST00000248633.8_1	PEX1-201	ENSG00000127980.15_2	PEX1	chr7:92116334-92157845	-	protein_coding	0	0	0	4.60202	0	0
ENST00000248706.4_1	RASL11B-201	ENSG00000128045.6_2	RASL11B	chr4:53728457-53733002	+	protein_coding	0	0	1.2809	1.53399	0	0
ENST00000248879.7_1	DGCR6L-201	ENSG00000128185.9_3	DGCR6L	chr22:20301799-20307603	-	protein_coding	0	0	0	11.7695	0	0
ENST00000248899.10_1	NCF4-201	ENSG00000100365.14_3	NCF4	chr22:37257030-37274057	+	protein_coding	0	0	1.83668	0	0	0
ENST00000248929.13_1	SGSM3-201	ENSG00000100359.20_3	SGSM3	chr22:40766615-40806293	+	protein_coding	0	0	0	13.8682	0	0
ENST00000248958.4_1	SDF2L1-201	ENSG00000128228.4_2	SDF2L1	chr22:21996550-21998587	+	protein_coding	0	0	2.98407	5.71598	0	0
ENST00000248975.5_1	YWHAH-201	ENSG00000128245.14_3	YWHAH	chr22:32340447-32353590	+	protein_coding	0	1.78129	0	43.8279	0	0
ENST00000249014.4_3	CDC42EP1-201	ENSG00000128283.6_4	CDC42EP1	chr22:37956454-37965412	+	protein_coding	0	0	1.39653	33.104	0	0
ENST00000249064.8_1	CCDC117-201	ENSG00000159873.9_2	CCDC117	chr22:29168662-29185283	+	protein_coding	0	0	0	4.10759	0	0
ENST00000249071.10_3	RAC2-201	ENSG00000128340.14_3	RAC2	chr22:37621301-37640310	-	protein_coding	0	20.1027	7.264	27.9116	0	0
ENST00000249075.3_1	LIF-201	ENSG00000128342.4_2	LIF	chr22:30636436-30642840	-	protein_coding	49.3189	0	0	3.35566	0	0
ENST00000249209.8_1	EMC4-201	ENSG00000128463.12_3	EMC4	chr15:34517214-34522348	+	protein_coding	0	0	0	15.7811	0	0
ENST00000249269.8_1	PMPCB-201	ENSG00000105819.13_2	PMPCB	chr7:102937869-102953682	+	protein_coding	0	0	0	29.627	0	0
ENST00000249284.3_1	TAS2R16-201	ENSG00000128519.3_2	TAS2R16	chr7:122634758-122635754	-	protein_coding	0	0	0	0	914.867	0
ENST00000249289.4_1	ATP6V1F-201	ENSG00000128524.4_2	ATP6V1F	chr7:128502880-128505897	+	protein_coding	0	0	0	71.8371	0	0
ENST00000249299.6_1	LSM8-201	ENSG00000128534.7_3	LSM8	chr7:117824086-117832878	+	protein_coding	0	0	0	27.4533	0	0
ENST00000249330.2_1	VGF-201	ENSG00000128564.6_2	VGF	chr7:100805790-100808874	-	protein_coding	0	0	0	1.73834	0	0
ENST00000249344.6_1	STRIP2-201	ENSG00000128578.9_3	STRIP2	chr7:129074274-129128240	+	protein_coding	0	0	0	3.22976	0	0
ENST00000249356.3_1	DNAJB9-201	ENSG00000128590.4_2	DNAJB9	chr7:108210012-108215294	+	protein_coding	0	0	0	11.6459	0	0
ENST00000249363.3_1	LRRC4-201	ENSG00000128594.7_3	LRRC4	chr7:127667124-127671123	-	protein_coding	0.636728	1.2824	0.665308	0	0	0
ENST00000249364.8_1	CALU-201	ENSG00000128595.16_3	CALU	chr7:128379396-128411528	+	protein_coding	0	0	0	47.3847	11.7662	0
ENST00000249442.10_1	MTX2-201	ENSG00000128654.13_2	MTX2	chr2:177134147-177202753	+	protein_coding	0	0	0	19.4305	0	0
ENST00000249601.8_1	ARHGAP22-201	ENSG00000128805.14_3	ARHGAP22	chr10:49654077-49813138	-	protein_coding	0	0	5.1543	2.85381	0	0
ENST00000249636.10_1	PIAS1-201	ENSG00000033800.13_2	PIAS1	chr15:68346517-68486184	+	protein_coding	0	0	1.92532	1.91046	0	0
ENST00000249647.7_1	SNAP23-201	ENSG00000092531.9_2	SNAP23	chr15:42787458-42825259	+	protein_coding	1.34856	0	10.0482	0.049611	0	0
ENST00000249700.8_1	TMOD2-201	ENSG00000128872.9_3	TMOD2	chr15:52043758-52108565	+	protein_coding	0	0	0	4.40643	0	1.0483
ENST00000249736.11_1	SLTM-201	ENSG00000137776.16_2	SLTM	chr15:59186357-59225778	-	protein_coding	0	0	0	4.08376	0	0
ENST00000249776.12_1	KNSTRN-201	ENSG00000128944.13_3	KNSTRN	chr15:40674922-40686446	+	protein_coding	0	0	0	7.76932	0	0
ENST00000249786.8_3	SERF2-201	ENSG00000140264.19_4	SERF2	chr15:44084040-44086793	+	protein_coding	112.058	26.3058	9.08636	15.8624	39.8601	140.28
ENST00000249822.8_1	ARPP19-201	ENSG00000128989.10_2	ARPP19	chr15:52839441-52861361	-	protein_coding	0	0	0	16.5561	0	0
ENST00000249861.8_1	THAP10-201	ENSG00000129028.8_2	THAP10	chr15:71173681-71185124	-	protein_coding	0	0	2.15191	0	0	0
ENST00000249923.7_1	COPB1-201	ENSG00000129083.12_3	COPB1	chr11:14479052-14521398	-	protein_coding	0	0	2.03175	0.365025	0	0
ENST00000250003.3_1	MYOD1-201	ENSG00000129152.3_2	MYOD1	chr11:17741115-17743678	+	protein_coding	0	0	0	0	0	24.7425
ENST00000250055.2_1	SOX15-201	ENSG00000129194.7_2	SOX15	chr17:7491496-7493488	-	protein_coding	0	0	0	24.9549	0	0
ENST00000250076.7_2	ZNF232-201	ENSG00000167840.13_2	ZNF232	chr17:5008930-5026397	-	protein_coding	0	0	1.17669	2.19742	0	0
ENST00000250092.10_1	CD68-201	ENSG00000129226.13_3	CD68	chr17:7482785-7485431	+	protein_coding	0	0	0	8.37478	0	0
ENST00000250101.9_1	TXNDC17-201	ENSG00000129235.10_2	TXNDC17	chr17:6544078-6547861	+	protein_coding	0.532732	0	0	14.6347	0	0
ENST00000250113.11_1	FXR2-201	ENSG00000129245.11_2	FXR2	chr17:7494548-7518185	-	protein_coding	0	0	0.785627	14.206	0	227.361
ENST00000250124.10_1	MPDU1-201	ENSG00000129255.15_3	MPDU1	chr17:7486965-7491510	+	protein_coding	0	67.6216	0	3.32945	0	0
ENST00000250237.9_1	QTRT1-201	ENSG00000213339.8_3	QTRT1	chr19:10812127-10824041	+	protein_coding	0	0	0	14.8754	0	0
ENST00000250379.12_2	GEMIN2-201	ENSG00000092208.16_3	GEMIN2	chr14:39583510-39605979	+	protein_coding	0	0	0	1.89313	0	0
ENST00000250405.9_2	BCL2L2-201	ENSG00000129473.9_3	BCL2L2	chr14:23775971-23780968	+	protein_coding	0	0	0	22.8338	248.835	0
ENST00000250416.9_1	PARP2-201	ENSG00000129484.13_2	PARP2	chr14:20811774-20826063	+	protein_coding	0	0	0	5.63696	0	0
ENST00000250454.7_1	EAPP-201	ENSG00000129518.8_2	EAPP	chr14:34985135-35008916	-	protein_coding	0	0	0	13.0958	0	0
ENST00000250489.8_1	TMEM55B-201	ENSG00000165782.10_2	TMEM55B	chr14:20925878-20929771	-	protein_coding	0	0	0	6.36695	0	0
ENST00000250495.9_1	NEDD8-201	ENSG00000129559.12_3	NEDD8	chr14:24686058-24701660	-	protein_coding	0	0	0	32.8102	0	0
ENST00000250498.8_1	DAD1-201	ENSG00000129562.10_2	DAD1	chr14:23033805-23058175	-	protein_coding	0	0	0	108.437	0	0
ENST00000250559.13_1	RAP1B-201	ENSG00000127314.17_3	RAP1B	chr12:69004619-69065681	+	protein_coding	3.22132	26.5029	25.609	0.646877	0	0.320424
ENST00000250617.6_1	ARHGEF6-201	ENSG00000129675.15_2	ARHGEF6	chrX:135747706-135864247	-	protein_coding	0	0	4.08689	0.224753	0	0
ENST00000250784.12_1	RPS4Y1-201	ENSG00000129824.15_3	RPS4Y1	chrY:2709527-2735309	+	protein_coding	0	0	24.1836	0	0	0
ENST00000250894.8_2	MAPK8IP3-201	ENSG00000138834.12_3	MAPK8IP3	chr16:1756184-1820318	+	protein_coding	0.195926	0	0	6.2843	0	1.33825
ENST00000250896.7_1	MKNK2-201	ENSG00000099875.14_3	MKNK2	chr19:2037481-2051243	-	protein_coding	47.3723	0	0	16.7879	0	2.03482
ENST00000250916.5_1	KLF16-201	ENSG00000129911.8_2	KLF16	chr19:1852398-1863567	-	protein_coding	0	0	0	16.4166	0	0
ENST00000251038.9_1	ZC3H14-201	ENSG00000100722.18_2	ZC3H14	chr14:89029253-89093940	+	protein_coding	0.066663	0	2.08924	1.21758	0.06886	0
ENST00000251047.5_1	LMAN1-201	ENSG00000074695.5_2	LMAN1	chr18:56995055-57027194	-	protein_coding	0	1.16973	0	22.6826	0.918179	1.16577
ENST00000251074.5_1	NUP37-201	ENSG00000075188.8_3	NUP37	chr12:102467975-102512361	-	protein_coding	0	0	0	8.96939	0	0
ENST00000251076.9_1	DMXL2-201	ENSG00000104093.13_3	DMXL2	chr15:51739908-51915030	-	protein_coding	0	0	0.240259	3.42742	0	0
ENST00000251089.6_2	ANGEL1-201	ENSG00000013523.9_3	ANGEL1	chr14:77252521-77279283	-	protein_coding	0	0.628059	0	4.88744	0	0.748088
ENST00000251108.10_1	CDADC1-201	ENSG00000102543.14_2	CDADC1	chr13:49822061-49867621	+	protein_coding	0	0	0	1.583	0	0
ENST00000251127.10_1	NALCN-201	ENSG00000102452.15_2	NALCN	chr13:101706128-102068706	-	protein_coding	0.145382	3.83364	0	0.645281	0	0
ENST00000251143.9_1	C16orf62-201	ENSG00000103544.14_3	C16orf62	chr16:19566737-19712485	+	protein_coding	0	0	0	3.96701	0	0
ENST00000251195.9_2	CLSPN-201	ENSG00000092853.13_2	CLSPN	chr1:36185819-36235568	-	protein_coding	0	0	0	2.72477	0	0
ENST00000251241.8_1	DHX40-201	ENSG00000108406.9_2	DHX40	chr17:57642886-57685706	+	protein_coding	0	0	2.1134	14.8806	0	0
ENST00000251250.7_1	DTWD1-201	ENSG00000104047.14_2	DTWD1	chr15:49913296-49948429	+	protein_coding	0	0	0	1.63844	2.78857	0.416786
ENST00000251343.9_1	KHNYN-201	ENSG00000100441.9_2	KHNYN	chr14:24898492-24911040	+	protein_coding	0.613727	0	4.03143	7.5643	0	0
ENST00000251376.7_2	LILRA2-201	ENSG00000239998.5_3	LILRA2	chr19:55085259-55101752	+	protein_coding	0	0	0	3.45099	0	0
ENST00000251412.7_1	TUBG2-201	ENSG00000037042.8_2	TUBG2	chr17:40811323-40819024	+	protein_coding	0	0	0	6.37798	0	0
ENST00000251413.7_1	TUBG1-201	ENSG00000131462.7_2	TUBG1	chr17:40761694-40767252	+	protein_coding	0	0	0	26.5404	0	0
ENST00000251453.7_1	RPS16-201	ENSG00000105193.8_2	RPS16	chr19:39923847-39926588	-	protein_coding	0	0	23.7067	629.127	25.452	64.8741
ENST00000251473.9_1	PLPPR2-201	ENSG00000105520.10_2	PLPPR2	chr19:11466062-11476374	+	protein_coding	0.893799	0	0	2.93786	0	0
ENST00000251496.6_1	NCAPG-201	ENSG00000109805.9_2	NCAPG	chr4:17812525-17846485	+	protein_coding	0	0	0	5.62552	0	0
ENST00000251507.8_1	RABGAP1L-201	ENSG00000152061.23_3	RABGAP1L	chr1:174128655-174927319	+	protein_coding	0.829558	0	0	6.90139	0	0
ENST00000251527.9_1	ESYT2-201	ENSG00000117868.15_2	ESYT2	chr7:158523686-158622319	-	protein_coding	0	0	30.8552	4.09338	0	0
ENST00000251546.8_1	FBXO44-201	ENSG00000132879.13_2	FBXO44	chr1:11714432-11722346	+	protein_coding	0	0	0	3.17903	0	0
ENST00000251588.6_1	NARFL-201	ENSG00000103245.13_3	NARFL	chr16:779753-791002	-	protein_coding	0	0	0	1.77856	0	0
ENST00000251595.10_1	HBA2-201	ENSG00000188536.12_2	HBA2	chr16:222846-223709	+	protein_coding	1152.36	373.892	980.892	0	0	0
ENST00000251607.10_1	TRNT1-201	ENSG00000072756.16_2	TRNT1	chr3:3168600-3190707	+	protein_coding	0	2.79433	0	5.82855	0	0
ENST00000251654.8_1	PCCB-201	ENSG00000114054.13_3	PCCB	chr3:135969148-136049011	+	protein_coding	0	0	0	27.8056	0	0
ENST00000251722.10_1	USP40-201	ENSG00000085982.13_2	USP40	chr2:234384172-234475428	-	protein_coding	0	0	1.26824	3.06072	0	0
ENST00000251775.8_1	SNX4-201	ENSG00000114520.10_3	SNX4	chr3:125165488-125239041	-	protein_coding	0	0	0	11.4922	0	0
ENST00000251810.7_1	RRM2B-201	ENSG00000048392.11_2	RRM2B	chr8:103216730-103251346	-	protein_coding	0	0	35.9988	21.5621	0	0.769494
ENST00000251822.6_1	RHOBTB2-201	ENSG00000008853.16_2	RHOBTB2	chr8:22857092-22877712	+	protein_coding	4.67416	0	5.48191	1.72508	0	0
ENST00000251849.8_1	RAF1-201	ENSG00000132155.11_2	RAF1	chr3:12625100-12705725	-	protein_coding	0	0	0	4.91195	0	1.15766
ENST00000251871.8_2	MED17-201	ENSG00000042429.11_3	MED17	chr11:93517393-93548129	+	protein_coding	0	0	0.414973	1.9146	0	0
ENST00000251968.3_1	TSG101-201	ENSG00000074319.12_3	TSG101	chr11:18501858-18548779	-	protein_coding	0	0	0	18.6318	0	0
ENST00000251973.9_1	CARD10-201	ENSG00000100065.14_3	CARD10	chr22:37886402-37915247	-	protein_coding	0	0	0	4.77801	0	0
ENST00000252011.7_1	DHX35-201	ENSG00000101452.14_3	DHX35	chr20:37590978-37668366	+	protein_coding	8.30711	0	0	3.62643	0	0
ENST00000252015.2_2	TRPC4AP-201	ENSG00000100991.11_2	TRPC4AP	chr20:33590207-33680674	-	protein_coding	2.4933	0.534286	1.0055	24.8437	0	3.44695
ENST00000252029.7_1	TYMP-201	ENSG00000025708.13_3	TYMP	chr22:50964181-50968485	-	protein_coding	0	0	4.82334	0.365199	0	0
ENST00000252032.9_1	C20orf194-201	ENSG00000088854.12_3	C20orf194	chr20:3229951-3388272	-	protein_coding	0	0	0	4.57517	0	0
ENST00000252102.8_1	NDUFA2-201	ENSG00000131495.8_2	NDUFA2	chr5:140024870-140027370	-	protein_coding	0	0	0	31.3627	0	0
ENST00000252108.7_1	UBE4A-201	ENSG00000110344.9_2	UBE4A	chr11:118230300-118269926	+	protein_coding	0	0	1.24909	4.53319	0.819465	0
ENST00000252137.10_1	ESS2-201	ENSG00000100056.11_3	ESS2	chr22:19117792-19132197	-	protein_coding	0	0	0	2.12809	0	0
ENST00000252229.6_2	MICB-201	ENSG00000204516.9_3	MICB	chr6:31465892-31478901	+	protein_coding	0	0	0	0	0	1.58831
ENST00000252242.8_1	KRT5-201	ENSG00000186081.11_3	KRT5	chr12:52908359-52914471	-	protein_coding	0	1.79301	55.2141	413.879	363.332	20.2842
ENST00000252245.5_1	KRT75-201	ENSG00000170454.5_2	KRT75	chr12:52817854-52828309	-	protein_coding	0	0	0	1.6428	0	0
ENST00000252250.6_1	KRT6C-201	ENSG00000170465.9_2	KRT6C	chr12:52862300-52867569	-	protein_coding	0	0	0	21.4608	0	0
ENST00000252252.3_1	KRT6B-201	ENSG00000185479.5_2	KRT6B	chr12:52840435-52845910	-	protein_coding	0	0	0	33.4276	2.2214	0
ENST00000252288.7_2	GAMT-201	ENSG00000130005.12_2	GAMT	chr19:1397025-1401552	-	protein_coding	0	0	0	5.1308	0	0
ENST00000252440.11_3	ECSIT-201	ENSG00000130159.13_4	ECSIT	chr19:11616744-11639952	-	protein_coding	0	0	8.99082	0	0	0
ENST00000252444.9_2	LDLR-201	ENSG00000130164.13_3	LDLR	chr19:11201275-11244492	+	protein_coding	0	0	0	29.2401	0	0.720659
ENST00000252445.7_1	ELOF1-201	ENSG00000130165.10_3	ELOF1	chr19:11663858-11670051	-	protein_coding	0	0	0	25.6191	0	0
ENST00000252483.9_1	NECTIN2-201	ENSG00000130202.9_3	NECTIN2	chr19:45349783-45392485	+	protein_coding	0	0	0	2.10058	0	0
ENST00000252485.8_1	NECTIN2-202	ENSG00000130202.9_3	NECTIN2	chr19:45349432-45382198	+	protein_coding	0	0	0	7.05733	0	0
ENST00000252486.8_1	APOE-201	ENSG00000130203.9_3	APOE	chr19:45409011-45412650	+	protein_coding	0	0	2.79204	13.1574	0	3.19464
ENST00000252506.10_1	GADD45G-201	ENSG00000130222.10_2	GADD45G	chr9:92219928-92221470	+	protein_coding	0	0	3.5607	0	0	0
ENST00000252512.13_1	XPO7-201	ENSG00000130227.16_2	XPO7	chr8:21777182-21864096	+	protein_coding	11.2405	0	0.936336	15.8227	0	0
ENST00000252530.9_2	FAM98C-201	ENSG00000130244.12_3	FAM98C	chr19:38893775-38899724	+	protein_coding	0	0	0	2.08914	0	0
ENST00000252542.8_1	SAFB2-201	ENSG00000130254.11_3	SAFB2	chr19:5587010-5622991	-	protein_coding	0	0	0	12.7887	0	0
ENST00000252575.10_1	NCAN-201	ENSG00000130287.13_2	NCAN	chr19:19322782-19363042	+	protein_coding	0	1.53719	0	0	0	0
ENST00000252593.6_1	BST2-201	ENSG00000130303.12_3	BST2	chr19:17513748-17516457	-	protein_coding	0	33.2299	0	0	0	0
ENST00000252594.10_1	NSUN5-201	ENSG00000130305.16_2	NSUN5	chr7:72717227-72722803	-	protein_coding	0	0	0	4.79744	0	0
ENST00000252599.8_3	COLGALT1-201	ENSG00000130309.10_4	COLGALT1	chr19:17666403-17693968	+	protein_coding	2.16058	0	0.966329	29.1361	0	0
ENST00000252602.1_3	MRPL34-201	ENSG00000130312.6_3	MRPL34	chr19:17416477-17417652	+	protein_coding	0	0	0	12.9419	0	0
ENST00000252603.6_1	PGLS-201	ENSG00000130313.6_2	PGLS	chr19:17622438-17632097	+	protein_coding	1.1855	0	0	49.136	0	11.1865
ENST00000252622.14_1	LSM7-201	ENSG00000130332.14_3	LSM7	chr19:2321516-2328619	-	protein_coding	0	0	0	104.75	0	0
ENST00000252660.5_1	MAS1-201	ENSG00000130368.5_2	MAS1	chr6:160327722-160337562	+	protein_coding	32.662	0.118613	0	8.45163	0	0
ENST00000252674.8_2	MLLT1-201	ENSG00000130382.8_3	MLLT1	chr19:6210390-6279959	-	protein_coding	0.755323	0	33.9179	15.4606	0	1.24703
ENST00000252675.6_1	FUT5-201	ENSG00000130383.7_3	FUT5	chr19:5865837-5867752	-	protein_coding	0	0	0	15.5519	0	0
ENST00000252699.6_1	ACTN4-201	ENSG00000130402.11_3	ACTN4	chr19:39138310-39222223	+	protein_coding	1.62559	0	47.4369	98.2036	2.55694	2.2101
ENST00000252711.6_1	NDUFA10-201	ENSG00000130414.11_2	NDUFA10	chr2:240896789-240964819	-	protein_coding	0	0	1.44597	2.81205	0.519155	0
ENST00000252725.9_1	ARPC1B-201	ENSG00000130429.12_3	ARPC1B	chr7:98972298-98992424	+	protein_coding	0	0	0	71.9841	0	0
ENST00000252729.6_1	CACNG6-201	ENSG00000130433.7_2	CACNG6	chr19:54495542-54515923	+	protein_coding	0	11.3387	0	0	0	0
ENST00000252744.5_1	ZSWIM6-201	ENSG00000130449.5_3	ZSWIM6	chr5:60628100-60841997	+	protein_coding	0	0	0.384764	1.86132	0	0
ENST00000252804.8_1	PXDN-201	ENSG00000130508.10_3	PXDN	chr2:1635659-1748278	-	protein_coding	5.01753	0.873564	0	14.1306	0	0.568755
ENST00000252809.3_1	GDF15-201	ENSG00000130513.6_3	GDF15	chr19:18496968-18499986	+	protein_coding	1.9973	2.61814	2.13667	82.415	6.37908	4.82391
ENST00000252816.10_1	LSM4-201	ENSG00000130520.10_3	LSM4	chr19:18417717-18433881	-	protein_coding	0	0	0	32.431	0	0
ENST00000252818.4_1	JUND-201	ENSG00000130522.5_3	JUND	chr19:18390570-18392432	-	protein_coding	746.154	0.644117	154.106	38.3708	1.33311	1.83512
ENST00000252826.9_2	TRPM4-201	ENSG00000130529.15_3	TRPM4	chr19:49660998-49715093	+	protein_coding	0	0	0	2.02606	0	0
ENST00000252835.4	OR11H1-003	ENSG00000130538.4	OR11H1	chr22:16448824-16449805	-	protein_coding	0	0	0	11.5534	0	0
ENST00000252854.8_1	OLFM1-201	ENSG00000130558.19_3	OLFM1	chr9:137967366-138013024	+	protein_coding	1.8438	0	0	0	0	0
ENST00000252891.8_1	NUMBL-201	ENSG00000105245.9_2	NUMBL	chr19:41171810-41196556	-	protein_coding	0	0	0.676536	5.69484	0	0
ENST00000252934.9_1	ATXN10-201	ENSG00000130638.16_3	ATXN10	chr22:46067679-46241187	+	protein_coding	0	0	0	20.1207	0	0
ENST00000252936.7_1	TUBGCP2-201	ENSG00000130640.13_3	TUBGCP2	chr10:135092134-135116485	-	protein_coding	0	0	0	3.78879	0	0
ENST00000252939.8_3	CALY-201	ENSG00000130643.8_3	CALY	chr10:135137576-135150411	-	protein_coding	0	0	0	0	2.23217	0
ENST00000252996.8_1	TAF4-201	ENSG00000130699.18_3	TAF4	chr20:60549854-60640866	-	protein_coding	46.2848	20.9597	0	4.521	0	0.419725
ENST00000252998.1_1	RBBP8NL-201	ENSG00000130701.3_2	RBBP8NL	chr20:60985293-61002589	-	protein_coding	7.40904	0	0	0	0	0
ENST00000252999.7_1	LAMA5-201	ENSG00000130702.15_3	LAMA5	chr20:60884121-60942368	-	protein_coding	0.879947	1.29655	3.15292	6.90824	0	0.510143
ENST00000253003.6_1	ADRM1-201	ENSG00000130706.12_3	ADRM1	chr20:60877952-60883916	+	protein_coding	0	0	0	43.5288	0	0
ENST00000253023.7_1	UBE2M-201	ENSG00000130725.7_2	UBE2M	chr19:59067079-59070327	-	protein_coding	0	2.17021	0	56.8887	0	86.7881
ENST00000253024.9_1	TRIM28-201	ENSG00000130726.11_2	TRIM28	chr19:59055836-59062083	+	protein_coding	0	12.3038	2.27891	54.748	0	3.62327
ENST00000253031.6_1	YIPF2-201	ENSG00000130733.10_2	YIPF2	chr19:11032861-11039357	-	protein_coding	0	0	0	21.3205	0	0
ENST00000253039.8_1	EIF2S3-201	ENSG00000130741.10_2	EIF2S3	chrX:24072833-24096088	+	protein_coding	1.56637	0.877905	64.3979	94.0253	0	100.37
ENST00000253047.6_1	TMEM160-201	ENSG00000130748.6_2	TMEM160	chr19:47549165-47551888	-	protein_coding	0	0	0	17.0079	0	0
ENST00000253048.9_1	ZC3H4-201	ENSG00000130749.9_2	ZC3H4	chr19:47567444-47617009	-	protein_coding	0	0	36.3974	2.15566	0	0
ENST00000253055.7_1	MAP3K10-201	ENSG00000130758.7_3	MAP3K10	chr19:40697651-40721482	+	protein_coding	0	0	0	2.94549	0	0.407047
ENST00000253063.3_1	SESN2-201	ENSG00000130766.4_2	SESN2	chr1:28586038-28609002	+	protein_coding	0	0	0	9.11959	0	0
ENST00000253083.8_1	HIP1R-201	ENSG00000130787.13_2	HIP1R	chr12:123319973-123347507	+	protein_coding	0	0	1.12409	6.93236	0	0
ENST00000253099.10_2	MRPL4-201	ENSG00000105364.13_3	MRPL4	chr19:10362643-10370721	+	protein_coding	0	0	0	29.23	0	0
ENST00000253107.11_2	PPAN-201	ENSG00000130810.19_3	PPAN	chr19:10216965-10221970	+	protein_coding	0	0	2.19975	13.6406	0	0
ENST00000253108.8_1	EIF3G-201	ENSG00000130811.11_3	EIF3G	chr19:10225693-10230578	-	protein_coding	0	0	14.1059	61.9082	0	0
ENST00000253110.15_4	C19orf66-201	ENSG00000130813.17_4	C19orf66	chr19:10196806-10203921	+	protein_coding	0	0	0	2.42065	0	0
ENST00000253115.6_2	ZNF426-201	ENSG00000130818.11_3	ZNF426	chr19:9633900-9649303	-	protein_coding	0	0	0.364321	3.37174	0	0
ENST00000253122.9_1	SLC6A8-201	ENSG00000130821.15_4	SLC6A8	chrX:152953554-152962048	+	protein_coding	0	0	1.59233	17.9714	0	0
ENST00000253144.13_1	ZNF331-201	ENSG00000130844.16_3	ZNF331	chr19:54024278-54083523	+	protein_coding	0.657446	0	1.02388	0	0	0
ENST00000253233.5_1	C12orf65-201	ENSG00000130921.7_2	C12orf65	chr12:123717463-123742506	+	protein_coding	0	0	0	9.37453	0	0
ENST00000253237.9_1	GRWD1-201	ENSG00000105447.12_3	GRWD1	chr19:48949030-48960279	+	protein_coding	0	0	0.463328	8.65878	0	0
ENST00000253247.8_1	NOL11-201	ENSG00000130935.9_3	NOL11	chr17:65713949-65740647	+	protein_coding	0	0	0	24.4898	0	0
ENST00000253251.12_1	UBE4B-201	ENSG00000130939.18_3	UBE4B	chr1:10092890-10240425	+	protein_coding	0	0	0	3.71454	0	0
ENST00000253262.8_1	NUTM2F-201	ENSG00000130950.13_2	NUTM2F	chr9:97080478-97090926	-	protein_coding	0	0	2.93176	0	0	0
ENST00000253270.11_1	SLC35D2-201	ENSG00000130958.11_2	SLC35D2	chr9:99082988-99145979	-	protein_coding	0	0	1.60026	17.2276	0	0
ENST00000253329.2_1	PPIL4-201	ENSG00000131013.3_2	PPIL4	chr6:149825869-149867174	-	protein_coding	0	0	0	9.7774	0	0
ENST00000253363.10_1	RBM39-201	ENSG00000131051.22_3	RBM39	chr20:34291532-34329873	-	protein_coding	0	0	0	6.18003	0	0
ENST00000253407.3_1	C1QL1-201	ENSG00000131094.3_2	C1QL1	chr17:43037061-43045439	-	protein_coding	0	0	0	2.29121	0	0
ENST00000253413.9_1	ATP6V1E1-201	ENSG00000131100.12_2	ATP6V1E1	chr22:18074902-18111584	-	protein_coding	1.11885	0	1.84109	27.4839	0	0
ENST00000253452.6_1	COX4I1-201	ENSG00000131143.8_3	COX4I1	chr16:85833290-85840608	+	protein_coding	0	0	0	34.8327	0	16.4523
ENST00000253457.7_1	EMC8-201	ENSG00000131148.8_3	EMC8	chr16:85812230-85833146	-	protein_coding	0	0	0	10.9989	0	0.290419
ENST00000253458.11_1	GSE1-201	ENSG00000131149.18_3	GSE1	chr16:85646822-85709810	+	protein_coding	0.158268	73.3291	2.33498	0.990946	0	0.732599
ENST00000253462.7_1	GINS2-201	ENSG00000131153.8_3	GINS2	chr16:85709804-85722605	-	protein_coding	0	0	0	4.82702	0	0
ENST00000253496.3_1	F12-201	ENSG00000131187.9_2	F12	chr5:176829141-176836577	-	protein_coding	0	0	0	3.3257	0	0
ENST00000253686.6_1	MRPS25-201	ENSG00000131368.7_2	MRPS25	chr3:15090025-15106842	-	protein_coding	0	0	1.60786	9.96659	0	0.83585
ENST00000253692.11_2	TBC1D5-201	ENSG00000131374.14_3	TBC1D5	chr3:17198654-17782399	-	protein_coding	0	0.922272	35.4558	9.47677	0.950823	0
ENST00000253693.6_1	CAPN7-201	ENSG00000131375.9_2	CAPN7	chr3:15247750-15294425	+	protein_coding	0	1.44851	0	6.80452	0	0
ENST00000253699.7_1	RBSN-201	ENSG00000131381.12_3	RBSN	chr3:15111580-15140655	-	protein_coding	0	0	0.497331	2.72829	0	0
ENST00000253727.9_2	NR1H2-201	ENSG00000131408.13_4	NR1H2	chr19:50879726-50886239	+	protein_coding	0	0	129.784	23.0161	0	0
ENST00000253754.7_1	PDLIM4-201	ENSG00000131435.12_2	PDLIM4	chr5:131593364-131609147	+	protein_coding	0	0	0	15.3009	0	1.8838
ENST00000253778.12_1	GFPT2-201	ENSG00000131459.12_3	GFPT2	chr5:179727690-179780387	-	protein_coding	0	0	0	2.33773	0	5.29528
ENST00000253788.9_1	RPL27-201	ENSG00000131469.12_2	RPL27	chr17:41150451-41154976	+	protein_coding	189.317	0	1162.53	1536.59	18.8591	70.6608
ENST00000253794.6_1	VPS25-201	ENSG00000131475.6_2	VPS25	chr17:40925454-40931617	+	protein_coding	0	3.38721	1.07672	29.2286	0	0
ENST00000253814.5_1	NDFIP1-201	ENSG00000131507.10_2	NDFIP1	chr5:141488070-141534008	+	protein_coding	0	0	5.9626	24.6742	0	1.27618
ENST00000253861.4_1	EXOC4-201	ENSG00000131558.14_2	EXOC4	chr7:132937829-133750512	+	protein_coding	0	0	0	17.1568	0	0.922137
ENST00000253928.13_1	FLYWCH1-201	ENSG00000059122.16_2	FLYWCH1	chr16:2961938-3001209	+	protein_coding	0	0	0	2.52748	0	0
ENST00000254029.7_2	WDR44-201	ENSG00000131725.13_3	WDR44	chrX:117480072-117583924	+	protein_coding	0	0	0.845546	3.95025	0.607475	0
ENST00000254037.6_1	ZCCHC9-201	ENSG00000131732.11_2	ZCCHC9	chr5:80597422-80609116	+	protein_coding	0	0	0	1.65405	0	0
ENST00000254043.7_1	KRT15-201	ENSG00000171346.15_3	KRT15	chr17:39669995-39678665	-	protein_coding	0	0	0	68.0158	0	13.3161
ENST00000254051.10_1	TNS4-201	ENSG00000131746.12_2	TNS4	chr17:38632080-38657849	-	protein_coding	0	0	0	52.5876	0	3.11413
ENST00000254066.9_1	RARA-201	ENSG00000131759.17_3	RARA	chr17:38465446-38513048	+	protein_coding	0	0	0	2.93151	0	0
ENST00000254072.6_2	KRTAP9-8-201	ENSG00000187272.6_2	KRTAP9-8	chr17:39394297-39395256	+	protein_coding	44.494	0	0	0	0	0
ENST00000254090.8_1	FMO5-201	ENSG00000131781.12_3	FMO5	chr1:146657838-146697230	-	protein_coding	0	0	0	5.11351	0	0
ENST00000254101.3_1	PRKAB2-201	ENSG00000131791.7_2	PRKAB2	chr1:146626685-146644123	-	protein_coding	0	0	1.00066	7.27912	0	1.06622
ENST00000254108.11_1	FUS-201	ENSG00000089280.18_2	FUS	chr16:31191431-31206192	+	protein_coding	0	0.203189	31.7584	9.905	0	0.794358
ENST00000254190.3_1	CHSY1-201	ENSG00000131873.5_2	CHSY1	chr15:101715928-101792137	-	protein_coding	0	0.714479	0	2.83904	0	0
ENST00000254193.10_1	SNRPA1-201	ENSG00000131876.16_3	SNRPA1	chr15:101821715-101835456	-	protein_coding	0	0	0	36.5111	0	0
ENST00000254250.7_1	THAP1-201	ENSG00000131931.8_3	THAP1	chr8:42691817-42698468	-	protein_coding	0	0	0	4.13857	0	0
ENST00000254286.8_1	ACTR10-201	ENSG00000131966.13_3	ACTR10	chr14:58666856-58702354	+	protein_coding	0.654943	26.7355	0	7.09993	4.21931	2.38766
ENST00000254301.13_1	LGALS3-201	ENSG00000131981.15_2	LGALS3	chr14:55595762-55612121	+	protein_coding	0	0	0	77.571	0	0
ENST00000254322.2_1	DNAJB1-201	ENSG00000132002.7_4	DNAJB1	chr19:14625582-14629232	-	protein_coding	0.285321	0	0	70.821	2.6275	0
ENST00000254325.8_1	RFX1-201	ENSG00000132005.8_2	RFX1	chr19:14072350-14117097	-	protein_coding	0	0	2.64954	2.19634	0	0
ENST00000254337.10_1	DCAF15-201	ENSG00000132017.10_3	DCAF15	chr19:14063304-14072261	+	protein_coding	0	0	0	4.18547	0	0
ENST00000254351.8_1	SDC1-201	ENSG00000115884.10_2	SDC1	chr2:20400558-20424873	-	protein_coding	0	0	0	54.849	0	0
ENST00000254442.7_1	WDR7-201	ENSG00000091157.13_3	WDR7	chr18:54318616-54703837	+	protein_coding	2.51014	0	0	0.346663	0	0
ENST00000254480.9_1	SMARCC1-201	ENSG00000173473.10_3	SMARCC1	chr3:47626762-47823407	-	protein_coding	0.381062	0	0.680228	18.5399	0	13.6908
ENST00000254521.7_1	HSD17B7-201	ENSG00000132196.13_2	HSD17B7	chr1:162760536-162782319	+	protein_coding	0	0	0	7.27186	0	0
ENST00000254624.9_3	EFR3A-201	ENSG00000132294.14_3	EFR3A	chr8:132916335-133025889	+	protein_coding	0	0	6.34465	16.4235	1.39515	0.714417
ENST00000254630.11_2	PTCD3-201	ENSG00000132300.18_2	PTCD3	chr2:86333305-86369280	+	protein_coding	0	0	0	15.3731	0	1.13655
ENST00000254644.12_1	MRPL35-201	ENSG00000132313.14_3	MRPL35	chr2:86426478-86439961	+	protein_coding	0	0	0	6.86917	0	0
ENST00000254654.7_1	ILKAP-201	ENSG00000132323.8_2	ILKAP	chr2:239079042-239112370	-	protein_coding	0	0	0	4.21472	0	0
ENST00000254661.4_1	RAMP1-201	ENSG00000132329.10_2	RAMP1	chr2:238768187-238820756	+	protein_coding	0	0	0	4.42011	0	0
ENST00000254691.9_2	CARD6-201	ENSG00000132357.13_2	CARD6	chr5:40841286-40855456	+	protein_coding	1.15296	0	0	2.68927	0	82.657
ENST00000254695.12_1	RAP1GAP2-201	ENSG00000132359.14_3	RAP1GAP2	chr17:2699732-2941033	+	protein_coding	0	0	0	5.00243	0	0
ENST00000254718.8_1	MYBBP1A-201	ENSG00000132382.14_3	MYBBP1A	chr17:4442197-4458926	-	protein_coding	0	0	0	15.3754	10.5441	0
ENST00000254719.9_1	RPA1-201	ENSG00000132383.11_2	RPA1	chr17:1733278-1802848	+	protein_coding	0	0	0	16.7051	0	0.450572
ENST00000254730.10_1	EEFSEC-201	ENSG00000132394.10_2	EEFSEC	chr3:127872297-128127489	+	protein_coding	0	0	0	11.715	0	0
ENST00000254759.7_1	COQ3-201	ENSG00000132423.11_3	COQ3	chr6:99817276-99842080	-	protein_coding	0	0	0	10.4215	0	0
ENST00000254765.3_1	POPDC3-201	ENSG00000132429.9_2	POPDC3	chr6:105606155-105627735	-	protein_coding	0	0	0	1.56459	0	0
ENST00000254770.2_1	LANCL2-201	ENSG00000132434.9_2	LANCL2	chr7:55433141-55501435	+	protein_coding	0	0	0	1.55781	0	0
ENST00000254799.10_1	GRSF1-201	ENSG00000132463.13_3	GRSF1	chr4:71681499-71705662	-	protein_coding	0	0	0	9.56045	0	0.569208
ENST00000254803.3_1	UTP3-201	ENSG00000132467.3_2	UTP3	chr4:71554196-71556268	+	protein_coding	2.93553	190.688	0	10.3513	0	1.86786
ENST00000254806.7_2	WBP2-201	ENSG00000132471.11_3	WBP2	chr17:73841780-73851501	-	protein_coding	0	0	0	10.6327	0	0
ENST00000254810.8_2	H3F3B-201	ENSG00000132475.10_3	H3F3B	chr17:73772515-73775860	-	protein_coding	0	0	7.49738	68.9441	0	0.327184
ENST00000254816.5_1	TRIM47-201	ENSG00000132481.6_3	TRIM47	chr17:73870242-73874656	-	protein_coding	0	0	0	3.36253	0	0
ENST00000254821.10_1	ZRANB2-201	ENSG00000132485.13_3	ZRANB2	chr1:71529020-71546694	-	protein_coding	0	0	0	4.22817	0	0
ENST00000254846.9_1	KDM6B-201	ENSG00000132510.10_2	KDM6B	chr17:7743222-7758114	+	protein_coding	0	0	0	3.65397	0	130.136
ENST00000254878.7_1	RIDA-201	ENSG00000132541.10_3	RIDA	chr8:99114572-99129469	-	protein_coding	0	0	0	22.7976	0	0
ENST00000254928.9_1	ERAL1-201	ENSG00000132591.11_2	ERAL1	chr17:27181956-27188085	+	protein_coding	0	0	0	9.81828	0	0
ENST00000254940.9_1	NIP7-201	ENSG00000132603.13_3	NIP7	chr16:69373333-69377014	+	protein_coding	0	0	0	26.6454	0	3.52057
ENST00000254942.7_1	TERF2-201	ENSG00000132604.10_3	TERF2	chr16:69389464-69419891	-	protein_coding	0	0	0	9.2021	0	0
ENST00000254950.12_1	VPS4A-201	ENSG00000132612.15_3	VPS4A	chr16:69345259-69360842	+	protein_coding	0	6.87794	0	17.6271	0	3.33457
ENST00000254958.9_1	JAG1-201	ENSG00000101384.11_2	JAG1	chr20:10618332-10654755	-	protein_coding	0.605854	0	1.56347	13.3058	0	1.60378
ENST00000254976.6_3	SNAP25-201	ENSG00000132639.12_3	SNAP25	chr20:10199478-10288066	+	protein_coding	5.35152	9.94182	72.3577	0	0	0
ENST00000254998.2_1	NXT1-201	ENSG00000132661.3_3	NXT1	chr20:23331373-23335414	+	protein_coding	0	0	0	24.7991	0	0
ENST00000255006.10_1	RIN2-201	ENSG00000132669.12_3	RIN2	chr20:19867165-19983101	+	protein_coding	0	0	0	14.7017	0	0.85951
ENST00000255078.7_1	IGHMBP2-201	ENSG00000132740.8_2	IGHMBP2	chr11:68671310-68708067	+	protein_coding	0	0	0	17.015	0	0
ENST00000255108.7_1	DPH2-201	ENSG00000132768.13_2	DPH2	chr1:44435676-44439041	+	protein_coding	0	0	0	7.70229	0	0
ENST00000255174.2_1	OSER1-201	ENSG00000132823.10_2	OSER1	chr20:42825136-42839431	-	protein_coding	0	0	0	24.5929	0	0
ENST00000255194.10_2	AP3B1-201	ENSG00000132842.13_3	AP3B1	chr5:77296349-77590579	-	protein_coding	0.417501	0	0.710376	9.98942	0	0
ENST00000255198.2_3	ZBED3-201	ENSG00000132846.5_4	ZBED3	chr5:76367897-76383148	-	protein_coding	0	0	0	2.66525	0	0
ENST00000255304.8_1	USPL1-201	ENSG00000132952.11_2	USPL1	chr13:31191920-31233686	+	protein_coding	0	0	0	6.96806	0	0
ENST00000255305.10_3	XPO4-201	ENSG00000132953.16_3	XPO4	chr13:21351468-21476949	-	protein_coding	0	0	0.695543	4.23613	0	0
ENST00000255389.9_1	PEMT-201	ENSG00000133027.17_2	PEMT	chr17:17408877-17495014	-	protein_coding	0	0	0	9.09615	0	0
ENST00000255390.9_1	SCO1-201	ENSG00000133028.10_2	SCO1	chr17:10575791-10600885	-	protein_coding	0	0	0	7.16157	0	0.394758
ENST00000255409.7_1	CHI3L1-201	ENSG00000133048.12_2	CHI3L1	chr1:203148059-203155877	-	protein_coding	0	0	0	3.91841	0	0
ENST00000255465.6_1	CCNA1-201	ENSG00000133101.9_2	CCNA1	chr13:37006495-37017019	+	protein_coding	0	0	0	23.0303	0	0
ENST00000255476.2_1	RFXAP-201	ENSG00000133111.3_2	RFXAP	chr13:37393361-37403241	+	protein_coding	0	0	0	3.61243	0	0
ENST00000255495.7_1	MORC4-201	ENSG00000133131.14_3	MORC4	chrX:106184654-106243308	-	protein_coding	0	0	1.88762	0.885058	0	0
ENST00000255608.8_1	BTBD2-201	ENSG00000133243.8_3	BTBD2	chr19:1985437-2015723	-	protein_coding	12.2662	0.691843	0.406008	28.6192	0	1.34927
ENST00000255641.12_1	CSNK1G2-201	ENSG00000133275.15_1	CSNK1G2	chr19:1941148-1981337	+	protein_coding	0	0	0	20.0879	2.61751	0
ENST00000255681.6_1	MACROD1-201	ENSG00000133315.10_3	MACROD1	chr11:63766030-63933533	-	protein_coding	0	0	0	11.3441	0	0
ENST00000255688.7_1	RARRES3-201	ENSG00000133321.10_2	RARRES3	chr11:63304293-63313934	+	protein_coding	0	0	148.635	0	0	0
ENST00000255759.10_1	FOPNL-201	ENSG00000133393.12_2	FOPNL	chr16:15959577-15982472	-	protein_coding	0	0	5.61627	1.41495	2.22824	0
ENST00000255764.3_1	MED10-201	ENSG00000133398.3_2	MED10	chr5:6371994-6378707	-	protein_coding	0	0	0	31.8166	0	1.02715
ENST00000255882.10_2	PI4KA-201	ENSG00000241973.10_3	PI4KA	chr22:21061979-21213100	-	protein_coding	0	0	10.3065	1.9852	0	44.3097
ENST00000255945.3_1	GIMAP4-201	ENSG00000133574.9_2	GIMAP4	chr7:150264365-150271043	+	protein_coding	0	0	9.8863	0	0	0
ENST00000255977.6_3	MKRN1-201	ENSG00000133606.10_4	MKRN1	chr7:140152840-140179369	-	protein_coding	0	0	0	40.1098	0	2.27152
ENST00000256015.4_1	BTG1-201	ENSG00000133639.4_3	BTG1	chr12:92534054-92539673	-	protein_coding	0	0	1.65095	32.4496	1.42121	0.6143
ENST00000256062.9_2	TMTC1-201	ENSG00000133687.15_4	TMTC1	chr12:29653773-29937692	-	protein_coding	0	0	0	9.16899	0	0.767733
ENST00000256078.8_1	KRAS-201	ENSG00000133703.11_2	KRAS	chr12:25362365-25403737	-	protein_coding	0	0	4.18669	0.958187	0	0
ENST00000256079.8_1	IPO8-201	ENSG00000133704.9_3	IPO8	chr12:30781922-30848920	-	protein_coding	0	0	0	7.668	0	0
ENST00000256108.9_1	IMPA1-201	ENSG00000133731.9_2	IMPA1	chr8:82570196-82598928	-	protein_coding	0	0	0	9.99083	0	1.43462
ENST00000256151.7_1	CCDC59-201	ENSG00000133773.11_3	CCDC59	chr12:82746085-82752567	-	protein_coding	0	0	0	3.74847	0	0.953463
ENST00000256178.7_1	LYVE1-201	ENSG00000133800.8_3	LYVE1	chr11:10578513-10590238	-	protein_coding	3.36106	0	4.78704	0	0	0
ENST00000256190.12_1	SBF2-201	ENSG00000133812.15_3	SBF2	chr11:9800214-10315754	-	protein_coding	0	0	0.951126	14.3764	0	0.520516
ENST00000256196.8_1	RRAS2-201	ENSG00000133818.13_3	RRAS2	chr11:14300296-14380730	-	protein_coding	0	0	0	19.5076	0	0
ENST00000256255.10_2	SARAF-201	ENSG00000133872.13_4	SARAF	chr8:29920528-29940723	-	protein_coding	0	5.14045	0	2.38383	0	0
ENST00000256319.6_1	ERG28-201	ENSG00000133935.6_3	ERG28	chr14:76116134-76127532	-	protein_coding	0.845482	0.580038	0	11.2267	1.90588	0.727924
ENST00000256366.5_1	SYNJ2BP-201	ENSG00000213463.4_3	SYNJ2BP	chr14:70833213-70883762	-	protein_coding	0	0	0	3.50973	0	0
ENST00000256379.9_1	MED6-201	ENSG00000133997.11_3	MED6	chr14:71050306-71067384	-	protein_coding	0	0	0	4.56862	0	0
ENST00000256383.8_1	EIF2S1-201	ENSG00000134001.12_3	EIF2S1	chr14:67826714-67853233	+	protein_coding	0	0	0	21.7675	0	2.30705
ENST00000256398.12_1	ELP3-201	ENSG00000134014.16_3	ELP3	chr8:27950355-28048673	+	protein_coding	0	0	0	6.96401	10.6885	0
ENST00000256429.7_1	MBD2-201	ENSG00000134046.11_2	MBD2	chr18:51677971-51751158	-	protein_coding	0	0	202.583	13.6112	0	0.272081
ENST00000256433.5_2	IER3IP1-201	ENSG00000134049.5_3	IER3IP1	chr18:44679205-44702745	-	protein_coding	0	0	0	12.1419	0	0
ENST00000256441.4_1	MRPS36-201	ENSG00000134056.11_2	MRPS36	chr5:68513587-68525956	+	protein_coding	0	0	0	23.8228	0	0
ENST00000256442.9_1	CCNB1-201	ENSG00000134057.14_3	CCNB1	chr5:68462837-68474072	+	protein_coding	0	1.49879	6.25965	25.8856	0	0
ENST00000256443.7_1	CDK7-201	ENSG00000134058.11_3	CDK7	chr5:68530700-68573257	+	protein_coding	0	0	0	22.5814	0	0
ENST00000256458.4_1	IRAK2-201	ENSG00000134070.4_3	IRAK2	chr3:10206549-10285427	+	protein_coding	0	2.81258	0	7.02332	0	1.59506
ENST00000256460.7_1	CAMK1-201	ENSG00000134072.10_2	CAMK1	chr3:9799026-9811661	-	protein_coding	0	0	0	2.39028	0	0
ENST00000256474.2_1	VHL-201	ENSG00000134086.7_2	VHL	chr3:10182692-10193904	+	protein_coding	0	0.729795	3.29472	6.70448	1.32919	10.3127
ENST00000256495.3_1	BHLHE40-201	ENSG00000134107.4_2	BHLHE40	chr3:5020801-5027008	+	protein_coding	1.28198	0	1.41212	15.9299	1.41063	0.302035
ENST00000256496.7_1	ARL8B-201	ENSG00000134108.12_2	ARL8B	chr3:5163905-5222596	+	protein_coding	0	0	0.317816	18.1255	0	0
ENST00000256497.8_1	EDEM1-201	ENSG00000134109.10_2	EDEM1	chr3:5229358-5261642	+	protein_coding	0	0	1.06955	10.2638	0.830335	0.929221
ENST00000256538.8_1	DPH6-201	ENSG00000134146.11_3	DPH6	chr15:35663083-35838369	-	protein_coding	0	0	0	1.81461	0	0
ENST00000256544.7_2	KATNBL1-201	ENSG00000134152.10_3	KATNBL1	chr15:34432875-34502280	-	protein_coding	0	0	0	1.89413	0	0
ENST00000256545.8_1	EMC7-201	ENSG00000134153.9_4	EMC7	chr15:34376218-34394149	-	protein_coding	1.89926	0	0	26.6107	0	0
ENST00000256594.7_1	GSTM3-201	ENSG00000134202.10_2	GSTM3	chr1:110276554-110283138	-	protein_coding	0	0	0	1.86405	0	0
ENST00000256637.7_3	SORT1-201	ENSG00000134243.11_3	SORT1	chr1:109852192-109940573	-	protein_coding	0	0.538617	1.62214	1.55373	0	0
ENST00000256644.8_1	LAMTOR5-201	ENSG00000134248.13_2	LAMTOR5	chr1:110943875-110950564	-	protein_coding	0	0	0	14.4611	0	0
ENST00000256646.6_1	NOTCH2-201	ENSG00000134250.19_3	NOTCH2	chr1:120454176-120612240	-	protein_coding	0	0	0.815905	6.18238	0	0
ENST00000256678.12_1	PPHLN1-201	ENSG00000134283.17_3	PPHLN1	chr12:42719969-42840967	+	protein_coding	0	0	0	2.50375	0	0
ENST00000256682.8_1	ARF3-201	ENSG00000134287.9_3	ARF3	chr12:49329506-49351334	-	protein_coding	0	1.63434	2.19241	31.3081	1.86477	0.883312
ENST00000256686.10_1	TMEM106C-201	ENSG00000134291.11_2	TMEM106C	chr12:48357367-48362632	+	protein_coding	0	0	0	14.4481	0	0
ENST00000256689.9_1	SLC38A2-201	ENSG00000134294.13_2	SLC38A2	chr12:46751972-46766650	-	protein_coding	0.658217	0	4.91211	127.415	4.57024	15.7843
ENST00000256707.7_2	KIDINS220-201	ENSG00000134313.15_3	KIDINS220	chr2:8868987-8977755	-	protein_coding	0	0	0	6.71409	0	0
ENST00000256720.6_2	LPIN1-201	ENSG00000134324.11_3	LPIN1	chr2:11886714-11967535	+	protein_coding	0	0	0	10.9639	0	0
ENST00000256733.8_1	SAA2-201	ENSG00000134339.8_3	SAA2	chr11:18266775-18270190	-	protein_coding	0	0	0	30.7383	0	0
ENST00000256737.7_2	ANO3-201	ENSG00000134343.12_3	ANO3	chr11:26352971-26684835	+	protein_coding	0	0	0	0	14.7597	0
ENST00000256759.7_1	FST-201	ENSG00000134363.11_2	FST	chr5:52776239-52782964	+	protein_coding	0	113.901	0	12.3557	0	1.4806
ENST00000256797.8_3	ERN2-201	ENSG00000134398.14_3	ERN2	chr16:23701697-23724821	-	protein_coding	4.58313	1.99182	0	0	0	1.01441
ENST00000256854.9_1	NARS-201	ENSG00000134440.11_3	NARS	chr18:55267888-55289405	-	protein_coding	0	3.57294	0	51.8637	0	0
ENST00000256858.10_2	KIAA1468-201	ENSG00000134444.13_3	KIAA1468	chr18:59854491-59974345	+	protein_coding	0	0.414539	0	1.77742	0	0
ENST00000256897.8_1	CCNH-201	ENSG00000134480.13_2	CCNH	chr5:86690082-86708836	-	protein_coding	0	0	0	7.52559	0	0
ENST00000256925.11_1	CABLES1-201	ENSG00000134508.12_3	CABLES1	chr18:20715727-20840431	+	protein_coding	0.388203	0	2.13123	1.16834	0	0
ENST00000256951.9_1	EMP1-201	ENSG00000134531.9_3	EMP1	chr12:13349650-13372873	+	protein_coding	0	0	4.85785	57.0177	0	0.130278
ENST00000256996.8_1	DDB2-201	ENSG00000134574.11_2	DDB2	chr11:47236493-47260791	+	protein_coding	0	0	0	2.30561	0	0
ENST00000256997.7_1	ACP2-201	ENSG00000134575.9_2	ACP2	chr11:47260853-47270457	-	protein_coding	0	0	4.14775	0.611338	0	0
ENST00000257013.8_1	RTL8C-201	ENSG00000134590.13_3	RTL8C	chrX:134166396-134167576	+	protein_coding	0	0	1.82135	7.40732	0	3.21285
ENST00000257075.9_1	PUM1-201	ENSG00000134644.15_2	PUM1	chr1:31404353-31538545	-	protein_coding	0	0	0	20.4382	0	0
ENST00000257118.5_1	PHC2-201	ENSG00000134686.18_3	PHC2	chr1:33789227-33841194	-	protein_coding	0	0	1.27171	0	0.606591	3.97872
ENST00000257181.9_1	PRPF38A-201	ENSG00000134748.12_2	PRPF38A	chr1:52870236-52886511	+	protein_coding	69.9622	0	0.482894	6.57072	0	0
ENST00000257189.4_1	DSG3-201	ENSG00000134757.4_2	DSG3	chr18:29027758-29058665	+	protein_coding	0	0	0	36.9183	0	1.0172
ENST00000257209.8_1	FHOD3-201	ENSG00000134775.15_2	FHOD3	chr18:33877677-34360018	+	protein_coding	0	0	0	3.41165	0	0
ENST00000257215.9_1	DAGLA-201	ENSG00000134780.9_2	DAGLA	chr11:61447905-61514473	+	protein_coding	0	0	0	1.87568	0	0
ENST00000257245.8_1	TIMM10-201	ENSG00000134809.8_2	TIMM10	chr11:57295936-57298238	-	protein_coding	0	0	3.49933	23.1654	0	0
ENST00000257247.11_3	AHNAK-201	ENSG00000124942.13_4	AHNAK	chr11:62201018-62314268	-	protein_coding	0	0	0	1.64569	0	0
ENST00000257290.9_1	PDGFRA-201	ENSG00000134853.11_3	PDGFRA	chr4:55095264-55164414	+	protein_coding	0.182853	3.35927	12.1311	0.459891	0	4.57073
ENST00000257347.8_1	CARS2-201	ENSG00000134905.16_3	CARS2	chr13:111293764-111358504	-	protein_coding	1.11373	0	0	7.55808	0	0
ENST00000257430.8_1	APC-201	ENSG00000134982.16_3	APC	chr5:112073585-112181936	+	protein_coding	0.453265	0.413884	0.429359	3.19024	0	0.17063
ENST00000257497.10_1	ANXA1-201	ENSG00000135046.13_3	ANXA1	chr9:75766673-75785309	+	protein_coding	0	0	0	347.497	0	0
ENST00000257527.8_2	ADAM19-201	ENSG00000135074.15_3	ADAM19	chr5:156904312-157002783	-	protein_coding	0	0	0	11.9668	11.7267	0
ENST00000257572.5_1	HRK-201	ENSG00000135116.9_3	HRK	chr12:117293949-117319246	-	protein_coding	6.07839	0	0	0.455941	0	10.2634
ENST00000257575.8_1	RNFT2-201	ENSG00000135119.14_3	RNFT2	chr12:117176096-117289567	+	protein_coding	0	1.08685	0.66049	0.232319	0	0
ENST00000257604.9_3	TRAFD1-201	ENSG00000135148.11_3	TRAFD1	chr12:112563349-112591407	+	protein_coding	0	0	0.372263	6.2188	0	6.93932
ENST00000257626.11_2	GSAP-201	ENSG00000186088.15_2	GSAP	chr7:76940068-77045717	-	protein_coding	0	0	0	3.10587	0	0
ENST00000257663.3_1	TMEM60-201	ENSG00000135211.5_2	TMEM60	chr7:77423045-77427897	-	protein_coding	0	0	0	11.1285	0	0
ENST00000257694.12_1	PNPLA8-201	ENSG00000135241.16_3	PNPLA8	chr7:108111999-108166638	-	protein_coding	0	0	0	11.2331	0	0
ENST00000257696.4_1	HILPDA-201	ENSG00000135245.9_3	HILPDA	chr7:128095945-128098470	+	protein_coding	0	0	0	7.80186	0	0
ENST00000257700.6_1	RINT1-201	ENSG00000135249.7_2	RINT1	chr7:105172532-105208124	+	protein_coding	0	1.09235	0	7.18753	0	0
ENST00000257724.7_1	MDFIC-201	ENSG00000135272.10_3	MDFIC	chr7:114562209-114659256	+	protein_coding	0	0	1.89184	2.12422	0	0
ENST00000257749.8_2	BACH2-201	ENSG00000112182.14_3	BACH2	chr6:90636248-91006461	-	protein_coding	2.37864	3.0657	16.6322	0.74487	0	0
ENST00000257770.7_1	NT5E-201	ENSG00000135318.11_3	NT5E	chr6:86159809-86205496	+	protein_coding	0	0	0	109.26	0	0
ENST00000257787.5_1	AKIRIN2-201	ENSG00000135334.8_2	AKIRIN2	chr6:88384790-88411927	-	protein_coding	0	0	0	16.5395	0	0
ENST00000257789.4_1	ORC3-201	ENSG00000135336.14_2	ORC3	chr6:88299853-88377169	+	protein_coding	0	0	0	5.19731	0	0
ENST00000257829.7_1	NAT10-201	ENSG00000135372.8_2	NAT10	chr11:34127149-34168457	+	protein_coding	0	0	0	14.0825	0	0.957827
ENST00000257831.7_1	EHF-201	ENSG00000135373.12_2	EHF	chr11:34642658-34682604	+	protein_coding	0	14.9643	0	3.2667	0	0
ENST00000257836.3_1	PRRG4-201	ENSG00000135378.3_2	PRRG4	chr11:32851489-32879669	+	protein_coding	0	0	0	3.3003	0	0
ENST00000257857.8_1	CD63-201	ENSG00000135404.11_2	CD63	chr12:56119271-56123004	-	protein_coding	0	0	0	147.28	0	0
ENST00000257861.7_1	AVIL-201	ENSG00000135407.10_3	AVIL	chr12:58191665-58210254	-	protein_coding	0	0	2.08864	0	0	0
ENST00000257868.9_1	GDF11-201	ENSG00000135414.9_3	GDF11	chr12:56137064-56151062	+	protein_coding	0	0	0	1.99291	0	0
ENST00000257904.10_1	CDK4-201	ENSG00000135446.16_3	CDK4	chr12:58141510-58146304	-	protein_coding	0	0	0	41.6308	0	0
ENST00000257909.7_3	TROAP-201	ENSG00000135451.12_4	TROAP	chr12:49717062-49725514	+	protein_coding	0	0	0	1.56956	0	0
ENST00000257910.7_1	TSPAN31-201	ENSG00000135452.9_3	TSPAN31	chr12:58138664-58142015	+	protein_coding	0	0	0	2.65341	0	0
ENST00000257915.9_1	TFCP2-201	ENSG00000135457.9_3	TFCP2	chr12:51487446-51566664	-	protein_coding	0.394086	2.50726	0	6.2353	0	0
ENST00000257963.8_1	ACVR1B-201	ENSG00000135503.12_3	ACVR1B	chr12:52345451-52390862	+	protein_coding	0	0	0	3.67095	0	0
ENST00000257966.12_1	OS9-201	ENSG00000135506.15_3	OS9	chr12:58087928-58115338	+	protein_coding	0.899414	0	0	6.10154	0	0
ENST00000258052.7_1	SMPD2-201	ENSG00000135587.8_3	SMPD2	chr6:109761966-109765122	+	protein_coding	0	0	0	5.70675	0	0
ENST00000258062.9_1	REPS1-201	ENSG00000135597.18_3	REPS1	chr6:139226007-139309398	-	protein_coding	0	0	0	5.76685	0	0
ENST00000258080.7_1	HTRA2-201	ENSG00000115317.11_2	HTRA2	chr2:74756504-74760475	+	protein_coding	1.58893	0	0	13.888	0	0
ENST00000258083.2_1	PRADC1-201	ENSG00000135617.3_2	PRADC1	chr2:73455134-73460356	-	protein_coding	0	0	0	3.39016	0	0
ENST00000258091.9_1	CCT7-201	ENSG00000135624.15_2	CCT7	chr2:73461366-73480132	+	protein_coding	0	0	0	94.061	0	0
ENST00000258105.7_1	MRPL53-201	ENSG00000204822.6_3	MRPL53	chr2:74699085-74700449	-	protein_coding	0	2.77886	13.2911	11.0227	0	0
ENST00000258145.7_1	GNS-201	ENSG00000135677.10_4	GNS	chr12:65107229-65153227	-	protein_coding	0	1.61866	3.55154	0.264113	0	0.7585
ENST00000258149.9_1	MDM2-202	ENSG00000135679.22_3	MDM2	chr12:69201956-69244466	+	protein_coding	2.38894	0	0.618872	17.9785	0	4.40792
ENST00000258169.8_1	MPHOSPH6-201	ENSG00000135698.9_2	MPHOSPH6	chr16:82181767-82203831	-	protein_coding	0	0	0	42.5954	0	3.49875
ENST00000258198.6_1	DYNC1LI2-201	ENSG00000135720.12_3	DYNC1LI2	chr16:66754796-66785701	-	protein_coding	0.530848	0	1.50184	18.2492	1.09638	0.848995
ENST00000258201.8_1	FHOD1-201	ENSG00000135723.13_3	FHOD1	chr16:67263292-67281561	-	protein_coding	0	0	0	10.3461	0	0
ENST00000258229.13_3	PCNX2-201	ENSG00000135749.18_4	PCNX2	chr1:233119181-233431459	-	protein_coding	0	0	0	2.26982	0	0
ENST00000258243.6_1	URB2-201	ENSG00000135763.9_2	URB2	chr1:229761981-229795946	+	protein_coding	0	0	0	5.71411	0	0
ENST00000258281.6_1	TAF5L-201	ENSG00000135801.9_2	TAF5L	chr1:229728868-229761794	-	protein_coding	0	0	0	2.34918	0	0
ENST00000258301.5_1	STX6-201	ENSG00000135823.13_3	STX6	chr1:180941861-180992047	-	protein_coding	0	0	3.65943	2.5465	11.5335	0.787521
ENST00000258317.6_1	NPL-201	ENSG00000135838.13_2	NPL	chr1:182763485-182799519	+	protein_coding	0	0	0	5.14933	0	0
ENST00000258341.4_1	LAMC1-201	ENSG00000135862.5_2	LAMC1	chr1:182992595-183114727	+	protein_coding	1.45727	1.46301	7.78607	36.6322	0	0.492466
ENST00000258382.9_2	SP110-202	ENSG00000135899.17_3	SP110	chr2:231041191-231084827	-	protein_coding	0	0	0	6.06508	0	0
ENST00000258383.3_1	MRPL44-201	ENSG00000135900.3_2	MRPL44	chr2:224822121-224832431	+	protein_coding	0	0	0	15.755	2.90003	0
ENST00000258405.8_1	SERPINE2-201	ENSG00000135919.12_3	SERPINE2	chr2:224839829-224904036	-	protein_coding	0.373847	0	6.61961	5.90275	0	0
ENST00000258412.7_1	TMBIM1-201	ENSG00000135926.14_4	TMBIM1	chr2:219138915-219157300	-	protein_coding	0	0	1.0814	63.8398	0	0
ENST00000258416.7_3	EIF4E2-201	ENSG00000135930.13_4	EIF4E2	chr2:233414762-233433920	+	protein_coding	0	2.02672	0	9.54969	3.18158	0
ENST00000258418.9_1	CAB39-201	ENSG00000135932.10_2	CAB39	chr2:231577560-231685790	+	protein_coding	83.6608	0.855379	28.1554	11.5237	11.2665	4.86052
ENST00000258424.2_1	COX5B-201	ENSG00000135940.6_2	COX5B	chr2:98262503-98264846	+	protein_coding	0	0	0	183.523	6.80809	9.45793
ENST00000258428.7_1	REV1-201	ENSG00000135945.9_2	REV1	chr2:100016938-100106497	-	protein_coding	0	0	0	2.80001	1.07415	0
ENST00000258439.7_1	TMEM127-201	ENSG00000135956.8_2	TMEM127	chr2:96914254-96931732	-	protein_coding	0	0	0	5.65322	0	0
ENST00000258455.7_1	MRPS9-201	ENSG00000135972.8_3	MRPS9	chr2:105654441-105716418	+	protein_coding	0	0	0	25.4157	0	0
ENST00000258457.6_1	C2orf49-201	ENSG00000135974.9_2	C2orf49	chr2:105953816-105965668	+	protein_coding	0	0	0	24.4265	0	0
ENST00000258484.10_1	EPC2-201	ENSG00000135999.11_2	EPC2	chr2:149402553-149545137	+	protein_coding	0.652376	0	0	6.66934	0	0
ENST00000258494.13_1	ALDH1L2-201	ENSG00000136010.13_2	ALDH1L2	chr12:105413568-105478355	-	protein_coding	0	0	0	2.1688	0	0
ENST00000258530.7_1	APPL2-201	ENSG00000136044.11_2	APPL2	chr12:105567074-105630016	-	protein_coding	0	0	1.15287	6.04308	0	0
ENST00000258534.12_1	DRAM1-201	ENSG00000136048.13_3	DRAM1	chr12:102271129-102317401	+	protein_coding	6.2753	0	0	0.333165	0	0
ENST00000258538.7_1	SLC41A2-201	ENSG00000136052.9_3	SLC41A2	chr12:105196331-105322433	-	protein_coding	0	0	0	19.392	0	0
ENST00000258607.9_1	CKAP2-201	ENSG00000136108.14_4	CKAP2	chr13:53029574-53050484	+	protein_coding	0	0	0	1.84905	0	0
ENST00000258648.6_1	MED4-201	ENSG00000136146.14_3	MED4	chr13:48650092-48669240	-	protein_coding	0	0	0	14.9274	2.49863	0
ENST00000258662.2_1	NUDT15-201	ENSG00000136159.3_2	NUDT15	chr13:48611703-48621358	+	protein_coding	0	0	0	17.9441	0	0
ENST00000258729.7_1	IGF2BP3-201	ENSG00000136231.13_2	IGF2BP3	chr7:23349828-23510086	-	protein_coding	0	0	2.38523	19.7531	1.19677	0
ENST00000258733.8_1	GPNMB-201	ENSG00000136235.15_3	GPNMB	chr7:23286182-23314727	+	protein_coding	2.43568	0.218538	1.80379	2.34971	0	0
ENST00000258739.8_1	KDELR2-201	ENSG00000136240.9_3	KDELR2	chr7:6500712-6523873	-	protein_coding	1.07615	1.80554	0	42.645	0	4.00985
ENST00000258742.5	NUPL2-001	ENSG00000136243.12	NUPL2	chr7:23221446-23240628	+	protein_coding	0	0	0	7.79962	0	0
ENST00000258761.7_2	BZW2-201	ENSG00000136261.14_2	BZW2	chr7:16685756-16746148	+	protein_coding	0	0	0	5.5932	0	0
ENST00000258770.7_1	TBRG4-201	ENSG00000136270.13_3	TBRG4	chr7:45139699-45151313	-	protein_coding	0	0	0	7.81114	0	0.860261
ENST00000258772.9_2	DDX56-201	ENSG00000136271.10_3	DDX56	chr7:44605016-44613601	-	protein_coding	0	0	0	3.45475	0	0
ENST00000258774.9_1	HUS1-201	ENSG00000136273.11_3	HUS1	chr7:48002885-48019140	-	protein_coding	0	0	0	5.31181	0	0
ENST00000258781.10_1	CCM2-201	ENSG00000136280.15_3	CCM2	chr7:45039784-45116066	+	protein_coding	0	0	0	7.39926	0	0
ENST00000258787.11_1	MYO1G-201	ENSG00000136286.14_2	MYO1G	chr7:45002265-45018697	-	protein_coding	0	0	2.81555	0	0	0
ENST00000258796.11_1	TTYH3-201	ENSG00000136295.14_2	TTYH3	chr7:2671585-2704436	+	protein_coding	0.832605	1.83018	4.98111	1.49897	0	0
ENST00000258884.4_2	ABHD17C-201	ENSG00000136379.11_3	ABHD17C	chr15:80987644-81047962	+	protein_coding	0	0	0	4.72832	0	0
ENST00000258886.12_1	IREB2-201	ENSG00000136381.12_2	IREB2	chr15:78730531-78793798	+	protein_coding	0	0.120271	0	4.82498	0	0.607359
ENST00000258888.5_1	ALPK3-201	ENSG00000136383.6_2	ALPK3	chr15:85359911-85416713	+	protein_coding	3.34452	0	0	0	0	0
ENST00000258947.7_4	CALCOCO2-201	ENSG00000136436.14_4	CALCOCO2	chr17:46908350-46942607	+	protein_coding	0.323629	1.77766	0	19.3946	1.386	0
ENST00000258955.6_1	RSAD1-201	ENSG00000136444.9_3	RSAD1	chr17:48556161-48563336	+	protein_coding	0	112.064	0	11.65	0	0
ENST00000258960.6_1	NMT1-201	ENSG00000136448.11_3	NMT1	chr17:43138680-43186377	+	protein_coding	0	0	0	10.4364	0	0
ENST00000258962.4_1	SRSF1-201	ENSG00000136450.12_3	SRSF1	chr17:56082210-56084707	-	protein_coding	0	3.2611	0	19.4955	0.812252	0
ENST00000258963.7_1	VEZF1-201	ENSG00000136451.8_3	VEZF1	chr17:56048908-56060225	-	protein_coding	0	0	0	10.2593	0	0
ENST00000258975.6_1	TACO1-201	ENSG00000136463.7_2	TACO1	chr17:61678231-61685725	+	protein_coding	0	0	0	14.4866	0	0
ENST00000258991.7_1	TEX2-201	ENSG00000136478.7_3	TEX2	chr17:62224587-62340587	-	protein_coding	0	0	0	7.58159	0	0.730178
ENST00000259006.7_2	LIMD2-201	ENSG00000136490.8_2	LIMD2	chr17:61773262-61777500	-	protein_coding	0	4.53712	0	0	0	0
ENST00000259021.8_1	KAT7-201	ENSG00000136504.11_3	KAT7	chr17:47865917-47912392	+	protein_coding	1.59392	0	0.203417	3.07169	0	11.6033
ENST00000259037.7_1	NDUFB5-201	ENSG00000136521.12_4	NDUFB5	chr3:179322490-179342285	+	protein_coding	0	0	0	28.5717	0	0
ENST00000259038.6_1	MRPL47-201	ENSG00000136522.13_2	MRPL47	chr3:179306243-179322428	-	protein_coding	0	0	0	5.18199	0	0
ENST00000259043.11_1	TRA2B-201	ENSG00000136527.17_2	TRA2B	chr3:185634943-185641681	-	protein_coding	0	0	0	3.53848	0	0
ENST00000259050.8_1	MARCH7-201	ENSG00000136536.14_2	MARCH7	chr2:160569010-160627538	+	protein_coding	0	0	2.0326	15.343	0.856004	0
ENST00000259089.8_1	BLK-201	ENSG00000136573.12_2	BLK	chr8:11351510-11422113	+	protein_coding	0	0	6.42827	0	0	0
ENST00000259154.8_1	KCTD3-201	ENSG00000136636.12_3	KCTD3	chr1:215740735-215795149	+	protein_coding	0	0	0.656627	11.6077	0	0
ENST00000259229.6_1	CCDC115-201	ENSG00000136710.9_2	CCDC115	chr2:131095814-131099922	-	protein_coding	0	0	0	16.5085	0	0
ENST00000259239.7_1	IMP4-201	ENSG00000136718.9_3	IMP4	chr2:131099798-131104197	+	protein_coding	0	0	0	11.1011	0	0
ENST00000259241.6_1	HS6ST1-201	ENSG00000136720.6_2	HS6ST1	chr2:129023054-129076151	-	protein_coding	80.7246	0	0	6.59575	0	0
ENST00000259253.10_1	UGGT1-201	ENSG00000136731.12_2	UGGT1	chr2:128848885-128953251	+	protein_coding	1.05087	30.3503	0.956546	10.7572	0	3.46916
ENST00000259324.5_1	LRRC8A-201	ENSG00000136802.11_2	LRRC8A	chr9:131644781-131680313	+	protein_coding	0	3.41272	0.920203	0	1.09747	25.2322
ENST00000259335.8_1	KIAA0368-201	ENSG00000136813.14_4	KIAA0368	chr9:114122973-114247025	-	protein_coding	0	0	5.06822	0.004599	1.71466	0.259313
ENST00000259339.6_1	TOR1B-201	ENSG00000136816.15_2	TOR1B	chr9:132565432-132573560	+	protein_coding	68.9787	0	0	9.96747	0	0
ENST00000259365.8_1	TMOD1-201	ENSG00000136842.13_2	TMOD1	chr9:100263921-100364030	+	protein_coding	0	0	0	3.40367	0	0
ENST00000259392.7_1	SLC31A2-201	ENSG00000136867.10_2	SLC31A2	chr9:115913222-115926417	+	protein_coding	0	0	0	7.1492	0	0
ENST00000259400.10_2	STX17-201	ENSG00000136874.10_3	STX17	chr9:102668915-102732623	+	protein_coding	0	0	79.7104	4.39129	0	0
ENST00000259457.7_1	PSMB7-201	ENSG00000136930.12_2	PSMB7	chr9:127115745-127177718	-	protein_coding	0	14.6936	2.16857	149.73	8.10621	0
ENST00000259460.12_1	RABEPK-201	ENSG00000136933.16_3	RABEPK	chr9:127962821-127996437	+	protein_coding	0	0	0	3.79114	0	0
ENST00000259467.8_1	PDCL-201	ENSG00000136940.13_2	PDCL	chr9:125580623-125590910	-	protein_coding	0	0	0	5.0196	0	0
ENST00000259470.5_1	CTSV-201	ENSG00000136943.10_2	CTSV	chr9:99794940-99801592	-	protein_coding	0	6.35059	0	0	0	0
ENST00000259477.6_1	ARPC5L-201	ENSG00000136950.13_2	ARPC5L	chr9:127631484-127639996	+	protein_coding	0	0	0	31.8995	0	0
ENST00000259512.8_1	DERL1-201	ENSG00000136986.9_2	DERL1	chr8:124025404-124054663	-	protein_coding	0	0	0	20.4681	1.50755	0
ENST00000259569.5_1	RANBP6-201	ENSG00000137040.9_3	RANBP6	chr9:6011043-6015618	-	protein_coding	0	0	0	15.2077	0	1.67253
ENST00000259631.4_1	CCL27-201	ENSG00000213927.3_3	CCL27	chr9:34661893-34662689	-	protein_coding	0	0	0	1.98405	0	0
ENST00000259632.11_3	DCTN3-201	ENSG00000137100.15_3	DCTN3	chr9:34613548-34620477	-	protein_coding	0	0	7.93364	37.8222	0	0
ENST00000259667.5_1	HINT2-201	ENSG00000137133.10_2	HINT2	chr9:35812957-35815018	-	protein_coding	0	0	0	15.2716	0	0
ENST00000259698.8_4	RIPOR2-201	ENSG00000111913.17_4	RIPOR2	chr6:24804513-24911195	-	protein_coding	0	0	8.13337	0	0	0
ENST00000259746.13_1	TMEM63B-201	ENSG00000137216.18_2	TMEM63B	chr6:44094651-44123256	+	protein_coding	0	0	0	0.250958	0	51.0549
ENST00000259751.5_3	TJAP1-201	ENSG00000137221.14_3	TJAP1	chr6:43445311-43474291	+	protein_coding	0	0	0	6.4735	0	0
ENST00000259803.7_1	GCM1-201	ENSG00000137270.10_2	GCM1	chr6:52991762-53013627	-	protein_coding	0	0	2.00398	0	0	0
ENST00000259808.8_1	RIPK1-201	ENSG00000137275.13_2	RIPK1	chr6:3068658-3115419	+	protein_coding	0	0	3.71256	6.72276	0	0
ENST00000259873.4_1	MRPS18B-206	ENSG00000204568.11_2	MRPS18B	chr6:30585486-30594172	+	protein_coding	0	0	0	78.0336	0	0
ENST00000259874.5_1	IER3-201	ENSG00000137331.11_2	IER3	chr6:30710976-30712331	-	protein_coding	0	0	0	85.6703	0	0
ENST00000259895.8_1	GTF2H4-201	ENSG00000213780.10_3	GTF2H4	chr6:30875961-30881883	+	protein_coding	0	0	0	6.99229	0	0
ENST00000259939.3_1	RNF144B-201	ENSG00000137393.9_2	RNF144B	chr6:18387581-18469105	+	protein_coding	0	0.699676	0	12.4433	1.0066	10.7669
ENST00000259953.8_2	NRM-201	ENSG00000137404.14_3	NRM	chr6:30655824-30659197	-	protein_coding	0	96.4768	0	3.65026	0	0
ENST00000259963.3_1	FAM8A1-201	ENSG00000137414.5_2	FAM8A1	chr6:17600586-17611950	+	protein_coding	0	0	0	3.55962	1.09115	0
ENST00000260010.6_1	TLR2-201	ENSG00000137462.6_2	TLR2	chr4:154622652-154626851	+	protein_coding	0	0	0.45888	14.9351	0	0
ENST00000260045.7_1	THAP12-201	ENSG00000137492.7_3	THAP12	chr11:76061000-76091986	-	protein_coding	0	0	0	2.62984	0	0
ENST00000260102.8_1	MRPL15-201	ENSG00000137547.8_3	MRPL15	chr8:55047770-55060461	+	protein_coding	0	0	0	85.8726	4.17314	0
ENST00000260118.6_1	GGH-201	ENSG00000137563.11_2	GGH	chr8:63927644-63951730	-	protein_coding	0	0	0	19.3556	0	0
ENST00000260129.5_1	TGS1-201	ENSG00000137574.10_2	TGS1	chr8:56685701-56738005	+	protein_coding	0	0	0	17.5407	0	1.01012
ENST00000260130.8_1	SDCBP-201	ENSG00000137575.11_2	SDCBP	chr8:59465728-59495419	+	protein_coding	0	301.561	0	65.4027	0	0
ENST00000260197.11_1	SORL1-201	ENSG00000137642.12_2	SORL1	chr11:121322912-121504402	+	protein_coding	0	3.53259	1.71939	0.146669	0	0
ENST00000260210.4_1	BUD13-201	ENSG00000137656.11_3	BUD13	chr11:116618886-116643704	-	protein_coding	0	0	0	5.35394	0	0
ENST00000260227.4_1	MMP7-201	ENSG00000137673.8_2	MMP7	chr11:102391239-102401484	-	protein_coding	0	0	0	1.59529	0	0
ENST00000260247.9_1	DCUN1D5-201	ENSG00000137692.11_2	DCUN1D5	chr11:102932808-102962944	-	protein_coding	0	0	0	12.5471	0	0
ENST00000260270.2_1	FDX1-201	ENSG00000137714.2_2	FDX1	chr11:110300607-110335605	+	protein_coding	0	0	0	3.89793	0	0
ENST00000260276.7_1	C11orf1-201	ENSG00000137720.7_2	C11orf1	chr11:111749948-111756699	+	protein_coding	0	0	0	12.2025	0	1.33765
ENST00000260324.11_1	SQOR-201	ENSG00000137767.13_4	SQOR	chr15:45926938-45983492	+	protein_coding	0	0	1.28867	35.799	0	0.963331
ENST00000260327.8_1	CTDSPL2-201	ENSG00000137770.13_2	CTDSPL2	chr15:44719432-44821236	+	protein_coding	0.285573	0	0.56705	2.39339	0	0
ENST00000260356.5_1	THBS1-201	ENSG00000137801.10_3	THBS1	chr15:39873294-39891667	+	protein_coding	115.219	38.8427	33.6091	33.0961	2.02817	104.085
ENST00000260361.8_2	NDUFAF1-201	ENSG00000137806.8_3	NDUFAF1	chr15:41679547-41694642	-	protein_coding	0	0	0	3.6684	0	0
ENST00000260363.8_1	KIF23-201	ENSG00000137807.13_2	KIF23	chr15:69706585-69740756	+	protein_coding	0	0	0	3.22206	0	0
ENST00000260372.7_1	HAUS2-201	ENSG00000137814.10_2	HAUS2	chr15:42841008-42862192	+	protein_coding	0	0	0	7.45062	0	0.964121
ENST00000260379.10_1	RPLP1-201	ENSG00000137818.11_2	RPLP1	chr15:69745123-69748533	+	protein_coding	12.1677	9.46214	155.337	616.838	75.5938	245.161
ENST00000260383.11_1	TUBGCP4-201	ENSG00000137822.12_2	TUBGCP4	chr15:43663299-43697771	+	protein_coding	0	0	0	1.68118	0	0
ENST00000260385.10_1	RMDN3-201	ENSG00000137824.15_3	RMDN3	chr15:41028082-41048049	-	protein_coding	0	0	0	3.04722	0	0
ENST00000260403.6_1	TMEM62-201	ENSG00000137842.6_3	TMEM62	chr15:43425722-43477344	+	protein_coding	0	0	0	2.2625	0	0
ENST00000260408.7_1	ADAM10-201	ENSG00000137845.14_3	ADAM10	chr15:58881006-59042177	-	protein_coding	0	2.11839	0	13.1205	0.405148	3.09959
ENST00000260443.8_1	RSL24D1-201	ENSG00000137876.9_2	RSL24D1	chr15:55473004-55489265	-	protein_coding	0	0	0	78.2882	0	1.90234
ENST00000260447.5_1	GCHFR-201	ENSG00000137880.5_2	GCHFR	chr15:41056218-41059908	+	protein_coding	0	0	0	4.63974	0	0
ENST00000260502.10_1	BCAR3-201	ENSG00000137936.16_3	BCAR3	chr1:94027348-94147385	-	protein_coding	0	0	0	19.3524	0	0
ENST00000260526.10_1	ARHGAP29-201	ENSG00000137962.12_2	ARHGAP29	chr1:94637307-94703121	-	protein_coding	0	5.56647	0.116826	7.08587	0.838381	0
ENST00000260563.4_1	RTCA-201	ENSG00000137996.12_2	RTCA	chr1:100731805-100757327	+	protein_coding	0	0	0	9.1498	0	0
ENST00000260600.9_2	ADCY3-201	ENSG00000138031.14_3	ADCY3	chr2:25042038-25142708	-	protein_coding	0	2.15966	0	16.5649	0	0
ENST00000260605.12_1	DYNC2LI1-201	ENSG00000138036.18_2	DYNC2LI1	chr2:44001178-44037149	+	protein_coding	0	0	0	1.84507	0	0
ENST00000260641.9_1	ACTR2-201	ENSG00000138071.13_3	ACTR2	chr2:65454887-65498387	+	protein_coding	1.97885	12.6833	9.72273	62.0185	0	2.42835
ENST00000260643.6_1	PREB-201	ENSG00000138073.13_3	PREB	chr2:27353624-27357543	-	protein_coding	0	0	0	3.74887	0	0
ENST00000260665.11_1	LRPPRC-201	ENSG00000138095.18_2	LRPPRC	chr2:44113647-44223144	-	protein_coding	0	0	0	39.4041	0	0
ENST00000260731.4_1	KIF11-201	ENSG00000138160.5_2	KIF11	chr10:94353043-94415152	+	protein_coding	0	0	0	12.7108	0	0
ENST00000260746.5_1	ARL3-201	ENSG00000138175.8_2	ARL3	chr10:104433488-104474164	-	protein_coding	0	0	0	4.50226	0	0
ENST00000260762.10_1	EXOC6-201	ENSG00000138190.16_3	EXOC6	chr10:94608277-94819247	+	protein_coding	0	0	0	1.52672	0	0
ENST00000260803.8_1	DBR1-201	ENSG00000138231.12_2	DBR1	chr3:137879854-137893791	-	protein_coding	0	0	0	3.87622	0	0
ENST00000260810.9_1	TOPBP1-201	ENSG00000163781.12_3	TOPBP1	chr3:133319417-133380737	-	protein_coding	0	0	0	16.9418	0	0
ENST00000260818.10_1	DNAJC13-201	ENSG00000138246.15_3	DNAJC13	chr3:132136370-132257876	+	protein_coding	0.311109	0	0	10.587	0	0
ENST00000260843.4_1	GPR87-201	ENSG00000138271.5_2	GPR87	chr3:151011891-151034740	-	protein_coding	0	0	0	39.1558	0	7.44147
ENST00000260947.8_1	BARD1-201	ENSG00000138376.10_3	BARD1	chr2:215590370-215674428	-	protein_coding	0	0	0	2.01561	0	0
ENST00000260950.4_1	MSTN-201	ENSG00000138379.4_2	MSTN	chr2:190920423-190927455	-	protein_coding	69.5435	0	0	0	96.0312	0
ENST00000260952.8_2	ASNSD1-201	ENSG00000138381.9_3	ASNSD1	chr2:190526146-190535557	+	protein_coding	0	0	0	15.0082	0	0
ENST00000260953.9_1	METTL5-201	ENSG00000138382.14_3	METTL5	chr2:170668267-170681424	-	protein_coding	0	0	0	10.285	0	4.68639
ENST00000260956.8_1	SSB-201	ENSG00000138385.15_2	SSB	chr2:170655322-170668574	+	protein_coding	0	0	0	20.3806	0	0
ENST00000260970.7_1	PPIG-201	ENSG00000138398.15_3	PPIG	chr2:170440850-170497916	+	protein_coding	0	0	0	7.46688	0	0.508407
ENST00000261015.4_1	WDR12-201	ENSG00000138442.9_2	WDR12	chr2:203739505-203776949	-	protein_coding	0	0	0	8.20281	0	0
ENST00000261023.7_2	ITGAV-201	ENSG00000138448.11_3	ITGAV	chr2:187454792-187545628	+	protein_coding	0	0	1.03052	8.34925	0	0.998426
ENST00000261024.6_1	SLC40A1-201	ENSG00000138449.10_3	SLC40A1	chr2:190425305-190445613	-	protein_coding	5.17409	6.90602	105.063	0	0	109.38
ENST00000261037.7_1	COL8A1-201	ENSG00000144810.15_2	COL8A1	chr3:99357319-99518070	+	protein_coding	0	0	0	3.79106	109.273	1.01013
ENST00000261038.5_1	DIRC2-201	ENSG00000138463.8_2	DIRC2	chr3:122513642-122599986	+	protein_coding	0	0	0	5.61737	0	0
ENST00000261058.2_1	CCDC54-201	ENSG00000138483.2_2	CCDC54	chr3:107096041-107097484	+	protein_coding	0	0	0	0	0	14.7975
ENST00000261070.6_1	COX17-201	ENSG00000138495.6_3	COX17	chr3:119388118-119396250	-	protein_coding	0	0	0	53.7032	0	0
ENST00000261167.6_1	WBP11-201	ENSG00000084463.7_2	WBP11	chr12:14937513-14956474	-	protein_coding	0.519376	0.70441	0	13.0113	0	10.0289
ENST00000261168.8_1	ATF7IP-201	ENSG00000171681.12_3	ATF7IP	chr12:14518566-14655869	+	protein_coding	0.331282	0	0.288803	4.94137	0	0
ENST00000261169.10_1	LMO3-201	ENSG00000048540.14_3	LMO3	chr12:16701307-16758313	-	protein_coding	7.41727	0	0.047426	0	0	0
ENST00000261172.7_1	EPYC-201	ENSG00000083782.7_2	EPYC	chr12:91357456-91398803	-	protein_coding	0	0	0	0	0	50.6728
ENST00000261173.6_1	ATP2B1-201	ENSG00000070961.15_2	ATP2B1	chr12:89981828-90049844	-	protein_coding	0	0	0	9.36625	0	0
ENST00000261182.12_1	NAP1L1-201	ENSG00000187109.13_3	NAP1L1	chr12:76438682-76478738	-	protein_coding	5.85959	0	0	62.6706	0.205695	0.371771
ENST00000261187.8_1	SLC16A7-201	ENSG00000118596.11_3	SLC16A7	chr12:60083118-60183636	+	protein_coding	0	0	0	2.50538	0	0
ENST00000261191.11_1	INTS13-201	ENSG00000064102.14_2	INTS13	chr12:27058114-27091254	-	protein_coding	0	0	0	27.2598	0	0
ENST00000261200.8_2	ABCC9-201	ENSG00000069431.11_3	ABCC9	chr12:21950335-22089608	-	protein_coding	0.556465	0	0	0.913304	1.23074	4.51449
ENST00000261205.8_1	SYT1-201	ENSG00000067715.13_3	SYT1	chr12:79258449-79845786	+	protein_coding	0.251783	0	0.209371	0.513955	0	15.2341
ENST00000261211.7_1	CDK17-201	ENSG00000059758.7_3	CDK17	chr12:96672039-96794338	-	protein_coding	0	0	0.430512	3.64974	0	0
ENST00000261226.8_1	TMCC3-201	ENSG00000057704.12_3	TMCC3	chr12:94960900-95044338	-	protein_coding	0	0	0	6.51651	0.862553	0
ENST00000261234.10_1	TMEM5-201	ENSG00000118600.11_2	TMEM5	chr12:64173583-64203300	+	protein_coding	0	0	0	8.82875	0	0
ENST00000261245.8_1	MNAT1-201	ENSG00000020426.10_3	MNAT1	chr14:61201480-61436671	+	protein_coding	0.86334	0	0	11.6517	1.7947	0
ENST00000261247.13_1	JKAMP-201	ENSG00000050130.17_2	JKAMP	chr14:59951161-59971433	+	protein_coding	0	0	0	3.50036	0	0
ENST00000261249.6_1	TRMT5-201	ENSG00000126814.6_3	TRMT5	chr14:61438169-61448076	-	protein_coding	5.44811	0	0.280982	5.98345	0	0
ENST00000261250.7_1	C12orf4-201	ENSG00000047621.11_3	C12orf4	chr12:4596894-4647637	-	protein_coding	0	0	0	4.59101	0	0
ENST00000261254.7_1	CCND2-201	ENSG00000118971.7_3	CCND2	chr12:4382938-4414516	+	protein_coding	35.5089	2.2205	3.31681	14.4427	0	0.891316
ENST00000261263.4_1	RAB21-201	ENSG00000080371.5_2	RAB21	chr12:72148654-72194065	+	protein_coding	0	0	0	1.99429	0.481459	0
ENST00000261267.6_1	LYZ-201	ENSG00000090382.6_2	LYZ	chr12:69742121-69748014	+	protein_coding	1.47624	0	198.388	0	396.754	0
ENST00000261296.6_1	TGDS-201	ENSG00000088451.10_2	TGDS	chr13:95226305-95248511	-	protein_coding	0	0	0	8.0226	0	0
ENST00000261303.12_1	PSMC1-201	ENSG00000100764.13_3	PSMC1	chr14:90722839-90741773	+	protein_coding	0	0	0	24.8257	0	0.858876
ENST00000261304.6_1	GALC-201	ENSG00000054983.16_3	GALC	chr14:88399358-88459615	-	protein_coding	0	0	0	3.01626	0	0
ENST00000261313.2_1	PEBP1-201	ENSG00000089220.4_2	PEBP1	chr12:118573663-118583389	+	protein_coding	4.95043	2.98918	6.00306	66.3879	0	4.87632
ENST00000261318.4_1	C12orf49-201	ENSG00000111412.5_2	C12orf49	chr12:117147990-117175866	-	protein_coding	0	0	0	3.1296	0	0
ENST00000261326.5_1	MOCOS-201	ENSG00000075643.5_3	MOCOS	chr18:33767482-33852120	+	protein_coding	0	39.2768	0	11.6066	14.0505	0
ENST00000261332.10_1	ZNF24-201	ENSG00000172466.15_3	ZNF24	chr18:32912176-32924420	-	protein_coding	0	0	0.104436	5.31989	0	0
ENST00000261349.8_1	LRP6-201	ENSG00000070018.8_2	LRP6	chr12:12268959-12419746	-	protein_coding	0	0	1.01022	2.41186	0	0.383854
ENST00000261353.8_1	YPEL5-201	ENSG00000119801.12_2	YPEL5	chr2:30369827-30383399	+	protein_coding	0	0	0	3.28286	0	0
ENST00000261366.9_1	LMNB1-201	ENSG00000113368.11_2	LMNB1	chr5:126112840-126172712	+	protein_coding	0	0	0	11.4964	0	0
ENST00000261369.8_1	SNX24-201	ENSG00000064652.10_2	SNX24	chr5:122181144-122344907	+	protein_coding	0	0	0	2.23122	0	0
ENST00000261381.6_1	XYLT1-201	ENSG00000103489.11_3	XYLT1	chr16:17195626-17564738	-	protein_coding	2.19154	4.89693	0.180935	0.171113	0	48.0087
ENST00000261388.7_2	TMEM159-202	ENSG00000011638.10_3	TMEM159	chr16:21170000-21191930	+	protein_coding	0	0	0	10.2137	0	0
ENST00000261396.5_1	NUP133-201	ENSG00000069248.11_2	NUP133	chr1:229576007-229644088	-	protein_coding	0	0	0	15.1882	1.23654	0
ENST00000261401.7_1	CORO1C-201	ENSG00000110880.10_3	CORO1C	chr12:109038885-109125372	-	protein_coding	0	0	0.389213	24.8499	0	0
ENST00000261402.6_1	NUAK1-201	ENSG00000074590.13_3	NUAK1	chr12:106457118-106533811	-	protein_coding	0	0	1.86623	0.660414	0	0
ENST00000261405.9_1	VWF-201	ENSG00000110799.13_2	VWF	chr12:6058040-6233841	-	protein_coding	0	0	0.582167	0	0	4.33135
ENST00000261407.8_1	LPCAT3-201	ENSG00000111684.10_2	LPCAT3	chr12:7085348-7125814	-	protein_coding	0	0	0	12.059	0	0
ENST00000261413.9_1	MRPS27-201	ENSG00000113048.16_2	MRPS27	chr5:71515236-71616088	-	protein_coding	0	2.35022	0.202419	24.5058	0	0
ENST00000261416.11_1	HEXB-201	ENSG00000049860.13_3	HEXB	chr5:73980969-74017113	+	protein_coding	0	0	0	31.5128	0	0
ENST00000261426.9_1	KLHL5-202	ENSG00000109790.16_2	KLHL5	chr4:39064060-39123826	+	protein_coding	0	0	4.24466	0	0	0
ENST00000261427.9_1	UBE2K-201	ENSG00000078140.13_3	UBE2K	chr4:39699664-39784412	+	protein_coding	4.07394	0	0.734915	11.1906	9.46058	3.24678
ENST00000261438.9_1	KLF3-201	ENSG00000109787.12_2	KLF3	chr4:38665817-38702663	+	protein_coding	0	0	1.00622	9.11428	0	0
ENST00000261439.8_1	TBC1D1-201	ENSG00000065882.15_3	TBC1D1	chr4:37892708-38140794	+	protein_coding	0.198127	0	22.2347	1.57498	0	0
ENST00000261441.9_2	RSBN1-201	ENSG00000081019.13_2	RSBN1	chr1:114304454-114355098	-	protein_coding	0	0	0.389849	1.69039	10.1587	0
ENST00000261455.8_3	TMEM206-201	ENSG00000065600.12_3	TMEM206	chr1:212537273-212588237	-	protein_coding	21.6427	0	0	6.53469	0	0
ENST00000261461.6_2	PPP2R5A-201	ENSG00000066027.11_3	PPP2R5A	chr1:212458879-212535205	+	protein_coding	0	0	0.825197	15.3044	1.23992	0
ENST00000261475.9_1	PPP2R3C-201	ENSG00000092020.10_3	PPP2R3C	chr14:35554673-35591519	-	protein_coding	0	0	0	5.28166	0	0
ENST00000261479.8_1	PSMA6-201	ENSG00000100902.10_3	PSMA6	chr14:35761563-35786680	+	protein_coding	0	0	0	57.8668	0	0
ENST00000261483.4_1	MAN2A1-201	ENSG00000112893.9_2	MAN2A1	chr5:109025067-109202879	+	protein_coding	0	0	0.547544	14.6767	0	0
ENST00000261489.6_3	TSC22D1-201	ENSG00000102804.14_4	TSC22D1	chr13:45006279-45010981	-	protein_coding	0	108.748	98.0743	32.1832	0	0
ENST00000261491.9_1	DGKH-201	ENSG00000102780.16_3	DGKH	chr13:42622889-42817032	+	protein_coding	0	0.183281	0.448125	1.94434	0.295649	0
ENST00000261497.8_1	USP22-201	ENSG00000124422.11_2	USP22	chr17:20902906-20946352	-	protein_coding	0	0.363627	2.94054	28.3034	1.38824	1.11143
ENST00000261499.8_3	B9D1-201	ENSG00000108641.14_3	B9D1	chr17:19246483-19266026	-	protein_coding	0	0	0	4.16408	0	0
ENST00000261507.10_1	MSMO1-201	ENSG00000052802.12_3	MSMO1	chr4:166248775-166264312	+	protein_coding	0	0	0	52.6267	0	2.49413
ENST00000261509.10_1	PALLD-201	ENSG00000129116.17_3	PALLD	chr4:169418217-169849608	+	protein_coding	0.016444	0.431927	1.00422	0	0	59.9864
ENST00000261520.8_1	ICE2-201	ENSG00000128915.11_4	ICE2	chr15:60711808-60771344	-	protein_coding	0	0	2.92367	0.62458	0	0
ENST00000261530.11_1	GPATCH2L-201	ENSG00000089916.17_4	GPATCH2L	chr14:76618279-76680686	+	protein_coding	0	0	4.81709	3.71703	0	0
ENST00000261531.11_1	SNW1-201	ENSG00000100603.13_2	SNW1	chr14:78183942-78227533	-	protein_coding	0	0	0	38.6723	4.70296	14.0218
ENST00000261537.6_1	MIB1-201	ENSG00000101752.11_2	MIB1	chr18:19321281-19450918	+	protein_coding	0.274044	1.02414	1.09977	7.50734	0.529361	0
ENST00000261556.10_1	TMEM260-201	ENSG00000070269.13_3	TMEM260	chr14:57046511-57116233	+	protein_coding	0	0	0	2.2053	0	0
ENST00000261558.7_1	AP5M1-201	ENSG00000053770.11_3	AP5M1	chr14:57735627-57765460	+	protein_coding	0	0	0	3.69904	44.2845	0.818692
ENST00000261560.9_1	ZNF430-201	ENSG00000118620.12_3	ZNF430	chr19:21203426-21242856	+	protein_coding	0	0	0.657969	4.73651	0	0
ENST00000261574.9_1	IPO5-201	ENSG00000065150.18_3	IPO5	chr13:98605929-98676551	+	protein_coding	0	0.281014	0.429987	9.0463	0	2.17236
ENST00000261584.8_2	PALB2-201	ENSG00000083093.9_2	PALB2	chr16:23614491-23652631	-	protein_coding	0	0	0	7.51437	0	0
ENST00000261588.8_3	KIAA0556-201	ENSG00000047578.12_4	KIAA0556	chr16:27561473-27791690	+	protein_coding	0	0	0.247091	4.5265	6.17081	0
ENST00000261590.12_1	DSG2-201	ENSG00000046604.12_2	DSG2	chr18:29078006-29128971	+	protein_coding	0	0	0	34.9516	3.87419	0.932782
ENST00000261593.7_1	RNF138-202	ENSG00000134758.13_3	RNF138	chr18:29671818-29711524	+	protein_coding	0	0	0	6.46459	0	0
ENST00000261596.8_1	LPIN2-201	ENSG00000101577.9_3	LPIN2	chr18:2916992-3011945	-	protein_coding	0.543904	8.04902	1.4835	2.30062	0	0
ENST00000261597.8_1	NDC80-201	ENSG00000080986.12_2	NDC80	chr18:2571510-2616634	+	protein_coding	0	0	0	10.0124	0	0
ENST00000261601.7_1	USP14-201	ENSG00000101557.14_3	USP14	chr18:158608-214629	+	protein_coding	0	1.74515	0	9.09551	0	1.54211
ENST00000261609.11_1	HERC2-201	ENSG00000128731.15_3	HERC2	chr15:28356186-28567298	-	protein_coding	0	0	0	2.33216	0	0
ENST00000261622.4_1	SLC7A5-201	ENSG00000103257.8_2	SLC7A5	chr16:87863629-87903094	-	protein_coding	0	0	3.96352	152.095	5.66904	10.0587
ENST00000261623.7_1	CYBA-201	ENSG00000051523.10_3	CYBA	chr16:88709691-88717560	-	protein_coding	0	0	6.2938	37.3206	0	0
ENST00000261636.12_1	ARL1-201	ENSG00000120805.13_3	ARL1	chr12:101786898-101801598	-	protein_coding	0	0	0	12.1894	0	0
ENST00000261637.4_1	UTP20-201	ENSG00000120800.4_2	UTP20	chr12:101673887-101780394	+	protein_coding	0	0	0	6.13008	0	0
ENST00000261643.7_1	COX10-201	ENSG00000006695.10_2	COX10	chr17:13972846-14111994	+	protein_coding	0.797474	0	0	0.758756	0.846699	1.17646
ENST00000261646.9_1	SREBF1-201	ENSG00000072310.16_3	SREBF1	chr17:17715387-17740316	-	protein_coding	0	0	0	16.1455	0	0
ENST00000261647.9_3	TTC19-201	ENSG00000011295.15_4	TTC19	chr17:15902694-15932226	+	protein_coding	0	0	0	3.65462	0	0
ENST00000261651.6_1	TBC1D27-201	ENSG00000128438.10_2	TBC1D27	chr17:16826229-16838153	-	processed_transcript	0	0	0	0	0	15.6027
ENST00000261653.10_1	STX2-201	ENSG00000111450.13_3	STX2	chr12:131274145-131323811	-	protein_coding	0	0	0	17.3433	0	0
ENST00000261658.6_1	BFAR-201	ENSG00000103429.10_2	BFAR	chr16:14726672-14763093	+	protein_coding	0.684403	0	0.920143	6.87712	0	0.63919
ENST00000261667.7_1	KPNA3-201	ENSG00000102753.9_3	KPNA3	chr13:50273443-50367057	-	protein_coding	0	0	4.03471	16.0687	1.14065	57.3318
ENST00000261674.8_1	SFSWAP-201	ENSG00000061936.9_3	SFSWAP	chr12:132195634-132284282	+	protein_coding	0.745882	0	0	5.62636	0	0
ENST00000261681.8_1	MPP5-201	ENSG00000072415.8_3	MPP5	chr14:67707826-67802536	+	protein_coding	0	0	0	5.79148	0	9.12477
ENST00000261692.6_1	CDK2AP1-201	ENSG00000111328.6_3	CDK2AP1	chr12:123745528-123756687	-	protein_coding	9.34913	0	158.504	9.77886	0	0
ENST00000261693.10_1	SCARB1-201	ENSG00000073060.15_2	SCARB1	chr12:125262179-125348393	-	protein_coding	0	0	0.576678	15.061	0	0
ENST00000261700.7_1	C14orf166-201	ENSG00000087302.8_2	C14orf166	chr14:52456193-52477409	+	protein_coding	0	0	0	9.38912	0	0
ENST00000261707.7_2	SLC6A4-201	ENSG00000108576.9_2	SLC6A4	chr17:28521339-28562986	-	protein_coding	0	0.495559	1.22468	0	0	0
ENST00000261708.8_1	UTP6-201	ENSG00000108651.9_2	UTP6	chr17:30187918-30228784	-	protein_coding	0	0	0	9.98342	0	0
ENST00000261712.7_1	PSMD11-201	ENSG00000108671.9_3	PSMD11	chr17:30771279-30810336	+	protein_coding	0.744737	0	1.55998	17.1831	0	0.801792
ENST00000261714.10_1	BLMH-201	ENSG00000108578.14_2	BLMH	chr17:28575213-28619012	-	protein_coding	0	0	0	2.21764	0	0
ENST00000261716.7_1	TAOK1-201	ENSG00000160551.11_3	TAOK1	chr17:27717618-27878922	+	protein_coding	4.94406	0.130132	28.4717	5.07266	0	1.20034
ENST00000261721.8_1	BTBD1-201	ENSG00000064726.9_3	BTBD1	chr15:83685174-83736106	-	protein_coding	0	0.979391	2.32782	22.6445	0	46.647
ENST00000261735.3_1	ERP29-201	ENSG00000089248.6_3	ERP29	chr12:112451120-112461255	+	protein_coding	0	0	0	69.3831	0	4.19478
ENST00000261739.8_1	ANKRD13A-201	ENSG00000076513.16_3	ANKRD13A	chr12:110437328-110477568	+	protein_coding	0	0	0.869121	4.55581	0	0
ENST00000261745.8_1	NAA25-201	ENSG00000111300.9_3	NAA25	chr12:112464493-112546826	-	protein_coding	0	0	2.38822	0	0.806672	2.16338
ENST00000261758.5_1	MESD-201	ENSG00000117899.10_4	MESD	chr15:81268088-81282219	-	protein_coding	0	0	0	7.83959	1.18884	0
ENST00000261769.9_1	CDH1-201	ENSG00000039068.18_3	CDH1	chr16:68771128-68869451	+	protein_coding	0.727878	97.6447	4.20171	20.1836	3.06536	49.578
ENST00000261772.12_1	AARS-201	ENSG00000090861.15_3	AARS	chr16:70286198-70323446	-	protein_coding	0.523487	0.928686	4.34535	46.626	4.18301	0.55495
ENST00000261776.9_1	VAC14-201	ENSG00000103043.14_3	VAC14	chr16:70721342-70835064	-	protein_coding	0.844182	0	1.56866	7.89476	0	0
ENST00000261778.1_1	TANGO6-201	ENSG00000103047.7_3	TANGO6	chr16:68877509-69119083	+	protein_coding	0	0	0	3.80219	0	0
ENST00000261783.3_1	ARG2-201	ENSG00000081181.7_2	ARG2	chr14:68086515-68118437	+	protein_coding	0	0	0	1.82833	0	17.6109
ENST00000261789.8_1	TM9SF1-201	ENSG00000100926.14_3	TM9SF1	chr14:24658349-24664893	-	protein_coding	0	0	0	8.22776	0	0
ENST00000261797.6_1	NDST1-201	ENSG00000070614.14_3	NDST1	chr5:149887674-149937773	+	protein_coding	0.59695	0	0.157506	8.51413	0.317763	0
ENST00000261798.9_1	CSNK1A1-201	ENSG00000113712.17_3	CSNK1A1	chr5:148871760-148930960	-	protein_coding	0.518254	2.93805	0	24.9095	0.83554	73.3357
ENST00000261800.5_1	FAT2-201	ENSG00000086570.12_2	FAT2	chr5:150883655-150948505	-	protein_coding	0	0	0	2.59624	0	0
ENST00000261811.5_1	CYSTM1-201	ENSG00000120306.9_3	CYSTM1	chr5:139554227-139623374	+	protein_coding	0	2.00868	0.953139	31.8644	2.06269	2.85948
ENST00000261813.8_1	PFDN1-201	ENSG00000113068.9_2	PFDN1	chr5:139624624-139682706	-	protein_coding	0	0	0.286377	10.1574	0	0
ENST00000261819.7_1	ANAPC5-201	ENSG00000089053.12_2	ANAPC5	chr12:121746160-121790265	-	protein_coding	0	0	81.254	5.05064	2.81935	0
ENST00000261839.11_1	MYO5C-201	ENSG00000128833.12_2	MYO5C	chr15:52484519-52587995	-	protein_coding	0	0	0	3.65543	0	0
ENST00000261842.9_1	AP4E1-201	ENSG00000081014.10_3	AP4E1	chr15:51200870-51298097	+	protein_coding	0	60.5543	0	2.89321	0	0.28744
ENST00000261844.11_2	FAM214A-201	ENSG00000047346.12_3	FAM214A	chr15:52873518-52970820	-	protein_coding	0	0	0	1.72679	0	0
ENST00000261845.6_1	MAPK6-201	ENSG00000069956.11_3	MAPK6	chr15:52311398-52359569	+	protein_coding	0	0	0.724504	16.6576	0	0
ENST00000261854.9_2	SPPL2A-201	ENSG00000138600.9_3	SPPL2A	chr15:50994463-51058005	-	protein_coding	0	0	1.14495	3.65003	5.18263	0
ENST00000261858.6_1	GLCE-201	ENSG00000138604.9_3	GLCE	chr15:69452973-69564538	+	protein_coding	0.804883	0	0.888248	1.8233	0	0
ENST00000261866.11_1	SPG11-201	ENSG00000104133.14_4	SPG11	chr15:44854894-44955862	-	protein_coding	0	0	0	2.46314	0	0
ENST00000261867.4_1	SLC30A4-201	ENSG00000104154.6_2	SLC30A4	chr15:45771809-45815005	-	protein_coding	0	0	1.03148	0.250341	9.492	1.20412
ENST00000261868.9_1	EIF3J-201	ENSG00000104131.12_3	EIF3J	chr15:44829255-44855001	+	protein_coding	0	0	0	33.2511	0	0
ENST00000261875.9_1	HACD3-201	ENSG00000074696.12_2	HACD3	chr15:65822804-65870690	+	protein_coding	0	0	0.399813	21.8756	0	1.45227
ENST00000261880.9_1	AAGAB-201	ENSG00000103591.12_2	AAGAB	chr15:67493371-67547074	-	protein_coding	0	0	0	12.1666	0	0
ENST00000261881.8_1	TIPIN-201	ENSG00000075131.9_4	TIPIN	chr15:66628544-66649054	-	protein_coding	0	0	0	2.92123	0	0
ENST00000261888.10_1	PARP16-201	ENSG00000138617.14_2	PARP16	chr15:65550432-65579210	-	protein_coding	0	0	0	0.764314	0	53.147
ENST00000261889.9_1	SNX1-201	ENSG00000028528.14_3	SNX1	chr15:64388192-64432074	+	protein_coding	0	0	0	6.19096	0	0
ENST00000261890.6_1	RAB11A-201	ENSG00000103769.9_3	RAB11A	chr15:66161796-66184329	+	protein_coding	0.906401	110.045	76.2567	5.65781	0	97.5853
ENST00000261893.8_1	LACTB-201	ENSG00000103642.11_3	LACTB	chr15:63413999-63434260	+	protein_coding	0	21.4306	0	9.44854	0	0
ENST00000261897.5_1	PRPF40B-201	ENSG00000110844.13_3	PRPF40B	chr12:50017403-50038449	+	protein_coding	0	0	0	0	0	58.0057
ENST00000261900.7_1	CCNT1-201	ENSG00000129315.10_2	CCNT1	chr12:49082247-49110681	-	protein_coding	0	0.461512	0.64163	5.80431	0	0
ENST00000261918.8_1	SEMA7A-201	ENSG00000138623.9_3	SEMA7A	chr15:74701630-74726808	-	protein_coding	0	0.822728	0	1.61723	0	0
ENST00000261942.6_1	FAF2-201	ENSG00000113194.12_3	FAF2	chr5:175875356-175937075	+	protein_coding	0.539842	0	0.47472	15.8756	0	0.430241
ENST00000261965.7_1	TUBGCP3-201	ENSG00000126216.13_3	TUBGCP3	chr13:113139319-113242481	-	protein_coding	0	0	0	3.13546	0	0
ENST00000261973.11_1	RBM25-201	ENSG00000119707.13_3	RBM25	chr14:73525144-73590606	+	protein_coding	0.346857	0	0	2.17919	0	0
ENST00000261978.8_2	LTBP2-201	ENSG00000119681.11_3	LTBP2	chr14:74964873-75079034	-	protein_coding	0	0	21.9628	14.3626	11.6993	0
ENST00000261980.2_1	VSX2-201	ENSG00000119614.2_2	VSX2	chr14:74706175-74729441	+	protein_coding	7.22672	0	0	0	0	0
ENST00000261994.8_1	SERPINA10-201	ENSG00000140093.9_2	SERPINA10	chr14:94746792-94759608	-	protein_coding	0	0	12.1905	0	0	0
ENST00000262013.11_1	SPAG9-201	ENSG00000008294.20_2	SPAG9	chr17:49039535-49198226	-	protein_coding	0.71691	0	0.264161	7.90825	11.9876	0.23011
ENST00000262027.9_1	MARS-201	ENSG00000166986.14_3	MARS	chr12:57881740-57910432	+	protein_coding	0	0	0	41.3345	0	0
ENST00000262030.7_1	ATP5B-201	ENSG00000110955.8_3	ATP5B	chr12:57031963-57039852	-	protein_coding	3.71551	8.3463	8.66487	328.779	14.2913	29.822
ENST00000262031.9_2	RBMS2-201	ENSG00000076067.12_2	RBMS2	chr12:56915713-56989980	+	protein_coding	0.474958	1.36524	4.38414	4.54965	0	0
ENST00000262033.10_1	PTGES3-201	ENSG00000110958.15_2	PTGES3	chr12:57057127-57082084	-	protein_coding	0	0	0	51.2213	0	0
ENST00000262039.8_1	PIK3C3-201	ENSG00000078142.12_3	PIK3C3	chr18:39535171-39667794	+	protein_coding	0	0	0	1.33457	33.6723	0
ENST00000262043.7_1	PHF3-201	ENSG00000118482.11_2	PHF3	chr6:64345741-64425377	+	protein_coding	0.54375	0	0.466099	7.59965	0.607458	0.40425
ENST00000262051.11_1	SLC11A2-201	ENSG00000110911.14_3	SLC11A2	chr12:51373318-51420142	-	protein_coding	0	0	0	5.93449	0	26.1805
ENST00000262053.7_1	ATF1-201	ENSG00000123268.8_3	ATF1	chr12:51158075-51214905	+	protein_coding	0	0	0	11.9505	2.28527	0
ENST00000262055.8_1	LETMD1-201	ENSG00000050426.15_4	LETMD1	chr12:51442101-51454204	+	protein_coding	0	0	0	3.93233	0	0
ENST00000262056.13_1	EIF4B-201	ENSG00000063046.17_3	EIF4B	chr12:53399942-53435993	+	protein_coding	1.80787	0	125.085	211.734	83.4509	0.878599
ENST00000262059.8_1	CALCOCO1-201	ENSG00000012822.15_3	CALCOCO1	chr12:54102301-54121529	-	protein_coding	0	0	0	2.66972	0	0
ENST00000262061.6_1	COPZ1-201	ENSG00000111481.9_4	COPZ1	chr12:54718911-54745633	+	protein_coding	1.28486	3.05358	0	34.8731	0	3.76829
ENST00000262065.7_1	MMD-201	ENSG00000108960.7_2	MMD	chr17:53469974-53499353	-	protein_coding	2.14182	209.16	9.25027	10.1397	0	0
ENST00000262067.4_1	TSPAN13-201	ENSG00000106537.7_2	TSPAN13	chr7:16793160-16824161	+	protein_coding	0	0	0	9.62329	0	0
ENST00000262093.9_1	FECH-201	ENSG00000066926.10_2	FECH	chr18:55215515-55254004	-	protein_coding	0	0	2.67299	1.37118	0	0
ENST00000262094.9_1	RAB27B-201	ENSG00000041353.9_3	RAB27B	chr18:52495430-52562747	+	protein_coding	0.141718	1.29517	3.34779	3.98308	0	57.885
ENST00000262097.11_2	ASAH1-201	ENSG00000104763.18_3	ASAH1	chr8:17913925-17941879	-	protein_coding	0	0	0	2.38033	0	0
ENST00000262105.6_1	MCM4-201	ENSG00000104738.16_3	MCM4	chr8:48873496-48890720	+	protein_coding	0	0	0	38.9951	0	0.625813
ENST00000262120.9_1	TWSG1-201	ENSG00000128791.11_2	TWSG1	chr18:9334765-9402418	+	protein_coding	0	0	0	2.63403	0	0
ENST00000262124.15_1	SEH1L-201	ENSG00000085415.15_2	SEH1L	chr18:12947994-12987535	+	protein_coding	0	0	0	12.0022	0	0
ENST00000262126.8_1	ANKRD12-201	ENSG00000101745.16_3	ANKRD12	chr18:9136775-9285983	+	protein_coding	29.1121	0.42812	0.35977	6.91282	0	2.1029
ENST00000262127.6_1	CEP76-201	ENSG00000101624.10_3	CEP76	chr18:12672631-12702773	-	protein_coding	0	0	0.878267	2.29224	0	0
ENST00000262133.10_1	RBL2-201	ENSG00000103479.15_3	RBL2	chr16:53468332-53525561	+	protein_coding	0	0	0	11.197	0	0
ENST00000262135.8_1	RPGRIP1L-201	ENSG00000103494.12_3	RPGRIP1L	chr16:53631595-53737801	-	protein_coding	0.200264	0	0.313927	1.99981	0	0
ENST00000262139.9_1	WIPI1-201	ENSG00000070540.12_2	WIPI1	chr17:66417423-66453562	-	protein_coding	0	0	0	6.75351	0	0
ENST00000262144.10_1	WDR59-201	ENSG00000103091.14_3	WDR59	chr16:74905265-75019046	-	protein_coding	0	0	0	4.75441	0	0
ENST00000262146.8_1	MTFR1-201	ENSG00000066855.15_2	MTFR1	chr8:66556974-66622791	+	protein_coding	0	0	0	30.4031	1.93305	22.6872
ENST00000262160.10_4	SMAD2-201	ENSG00000175387.15_4	SMAD2	chr18:45335328-45456930	-	protein_coding	0.070595	0.124492	6.70859	1.23527	0.147807	0.365387
ENST00000262173.7_1	RNMT-201	ENSG00000101654.17_3	RNMT	chr18:13731473-13764554	+	protein_coding	0	0	0	1.91291	0	0
ENST00000262177.8_1	DNAJB6-201	ENSG00000105993.14_4	DNAJB6	chr7:157129660-157210133	+	protein_coding	0	0	0	30.9509	0	0
ENST00000262187.9_1	RHEB-201	ENSG00000106615.9_2	RHEB	chr7:151163098-151217010	-	protein_coding	0	2.10818	0	22.516	0	2.70799
ENST00000262193.6_1	PSMB1-201	ENSG00000008018.8_2	PSMB1	chr6:170844205-170862429	-	protein_coding	0	0	3.14517	132.345	13.5647	6.46108
ENST00000262197.7_1	RBFA-201	ENSG00000101546.12_3	RBFA	chr18:77794466-77806397	+	protein_coding	0	0	0	5.4938	0	0
ENST00000262198.8_1	ADNP2-201	ENSG00000101544.8_2	ADNP2	chr18:77866915-77898234	+	protein_coding	0	0.528733	0	4.41468	0	0.716645
ENST00000262210.9_1	CSPP1-201	ENSG00000104218.14_3	CSPP1	chr8:67976603-68108498	+	protein_coding	0.219536	0	0	8.92588	1.14912	0.859976
ENST00000262213.6_1	TRAM1-201	ENSG00000067167.7_2	TRAM1	chr8:71485677-71520604	-	protein_coding	0	1.09677	1.34699	85.0516	0	0
ENST00000262215.7_1	ARFGEF1-201	ENSG00000066777.8_3	ARFGEF1	chr8:68109884-68255912	-	protein_coding	79.9892	0	0.897919	2.22576	0	0.510829
ENST00000262219.10_1	ANXA13-201	ENSG00000104537.16_2	ANXA13	chr8:124693034-124749642	-	protein_coding	9.37363	0	0	0	0	0
ENST00000262225.7_1	TMED2-201	ENSG00000086598.10_2	TMED2	chr12:124069078-124083124	+	protein_coding	1.04097	1.49145	0	42.9035	1.99347	23.7604
ENST00000262238.8_1	YY1-201	ENSG00000100811.12_3	YY1	chr14:100705322-100749129	+	protein_coding	0	0.184884	25.5597	19.0227	0.762019	0
ENST00000262241.6_1	RCOR1-201	ENSG00000089902.9_2	RCOR1	chr14:103058998-103196913	+	protein_coding	0	0	2.59437	9.59061	0	0.326342
ENST00000262244.5_1	MOB3B-201	ENSG00000120162.9_2	MOB3B	chr9:27325207-27529779	-	protein_coding	0	76.8137	0	1.90601	0	0
ENST00000262265.9_1	PIH1D1-201	ENSG00000104872.10_3	PIH1D1	chr19:49949556-49955067	-	protein_coding	0	0	0.559409	14.9938	0	0
ENST00000262288.7_1	SCPEP1-201	ENSG00000121064.12_3	SCPEP1	chr17:55055466-55084124	+	protein_coding	0	0	1.52853	25.9461	0	1.94052
ENST00000262291.8_1	VMP1-201	ENSG00000062716.12_3	VMP1	chr17:57784826-57918453	+	protein_coding	0	0	0	26.6752	0	0
ENST00000262293.8_2	PRR11-201	ENSG00000068489.12_3	PRR11	chr17:57232860-57279929	+	protein_coding	0	0	0	21.0544	0	0
ENST00000262294.11_1	TRIM37-201	ENSG00000108395.13_4	TRIM37	chr17:57075563-57184082	-	protein_coding	0.52538	0	55.9263	0.082595	0	0.397775
ENST00000262300.12_1	PKMYT1-201	ENSG00000127564.16_3	PKMYT1	chr16:3022792-3030540	-	protein_coding	0	0	0	2.19588	0	0
ENST00000262302.13_1	NUBP2-201	ENSG00000095906.16_3	NUBP2	chr16:1832902-1839192	+	protein_coding	0	0	0	4.58425	0	0
ENST00000262304.8_1	PKD1-201	ENSG00000008710.19_3	PKD1	chr16:2138711-2185899	-	protein_coding	0.098552	22.0941	0.426004	2.8471	0.361209	0
ENST00000262305.8_3	RAB11FIP3-201	ENSG00000090565.15_4	RAB11FIP3	chr16:475619-573011	+	protein_coding	0	0	0	4.47993	0	0.801507
ENST00000262316.10_1	RHBDF1-201	ENSG00000007384.15_2	RHBDF1	chr16:108058-122629	-	protein_coding	0	0	0	2.70747	0	0
ENST00000262319.10_1	TELO2-201	ENSG00000100726.14_2	TELO2	chr16:1543364-1560458	+	protein_coding	0	0	0.496066	5.09337	0	0
ENST00000262320.7_1	AXIN1-201	ENSG00000103126.14_2	AXIN1	chr16:337440-402659	-	protein_coding	0	0	0	6.89476	0	0
ENST00000262348.8_1	WLS-201	ENSG00000116729.13_3	WLS	chr1:68591041-68698236	-	protein_coding	123.57	2.86618	2.53613	11.5825	0	0
ENST00000262366.7_1	GLIS2-201	ENSG00000126603.8_2	GLIS2	chr16:4364762-4389598	+	protein_coding	0	0	0	3.54502	0	0
ENST00000262367.9_1	CREBBP-201	ENSG00000005339.14_3	CREBBP	chr16:3775055-3930727	-	protein_coding	0	0.15147	0.358402	3.19114	0	0
ENST00000262370.11_1	MGRN1-201	ENSG00000102858.12_3	MGRN1	chr16:4674791-4740975	+	protein_coding	0	0	0	2.43659	0	0
ENST00000262374.9_1	ALG1-201	ENSG00000033011.11_3	ALG1	chr16:5121820-5135588	+	protein_coding	0	0	1.58602	6.0116	0	0
ENST00000262375.10_1	DNAJA3-201	ENSG00000103423.13_3	DNAJA3	chr16:4475806-4506776	+	protein_coding	14.4938	0	0	8.16777	0	2.68094
ENST00000262376.10_1	UBN1-201	ENSG00000118900.14_3	UBN1	chr16:4897632-4932361	+	protein_coding	0	0	0	5.33836	0	0
ENST00000262384.3_1	N4BP1-201	ENSG00000102921.7_3	N4BP1	chr16:48572637-48644120	-	protein_coding	0	0	0.719221	4.75634	0.713368	0
ENST00000262394.6_2	WSB1-201	ENSG00000109046.14_2	WSB1	chr17:25621106-25642952	+	protein_coding	0.784767	4.64886	4.13185	7.84897	0	0
ENST00000262395.9_1	TRAF4-201	ENSG00000076604.14_3	TRAF4	chr17:27071002-27077976	+	protein_coding	0	0	0	2.16737	0	0
ENST00000262407.5_1	ITGA2B-201	ENSG00000005961.17_3	ITGA2B	chr17:42449551-42466873	-	protein_coding	0	0	86.1342	0	0	9.89615
ENST00000262415.7_2	DHX8-201	ENSG00000067596.10_3	DHX8	chr17:41561334-41603038	+	protein_coding	0	0	0	6.03029	0	0
ENST00000262424.9_1	CRISPLD2-201	ENSG00000103196.11_3	CRISPLD2	chr16:84853590-84943116	+	protein_coding	0.432271	2.15039	1.88178	0.694847	0	0
ENST00000262428.4_1	COTL1-201	ENSG00000103187.7_2	COTL1	chr16:84599200-84651683	-	protein_coding	0	0	0	88.0865	0	42.3009
ENST00000262432.12_1	METTL2B-201	ENSG00000165055.15_3	METTL2B	chr7:128116783-128142978	+	protein_coding	0	0	0	8.4089	0	0
ENST00000262455.6_1	ERP44-201	ENSG00000023318.7_3	ERP44	chr9:102741461-102861322	-	protein_coding	0	0	0	19.365	0	1.17655
ENST00000262457.6_2	INVS-202	ENSG00000119509.12_3	INVS	chr9:102861538-103063282	+	protein_coding	0	0	0.347965	4.78324	0.009169	0.506271
ENST00000262460.4_1	GINS1-201	ENSG00000101003.9_2	GINS1	chr20:25388363-25429191	+	protein_coding	0	82.3759	0	4.64393	0	0
ENST00000262461.6_1	SLC12A2-201	ENSG00000064651.13_3	SLC12A2	chr5:127419458-127525380	+	protein_coding	0.690326	59.5324	1.76954	1.90414	0	0.554872
ENST00000262464.8_3	FBN2-201	ENSG00000138829.11_3	FBN2	chr5:127593601-127873735	-	protein_coding	2.9252	0	0	1.5411	0	0
ENST00000262482.10_2	RNF167-201	ENSG00000108523.15_3	RNF167	chr17:4843423-4848517	+	protein_coding	0	0	0	8.29968	1.68777	0
ENST00000262494.12_3	GNAO1-202	ENSG00000087258.14_3	GNAO1	chr16:56225695-56382111	+	protein_coding	0.149331	54.8132	12.3056	1.13325	0.519138	0
ENST00000262498.7_1	CFAP20-201	ENSG00000070761.7_2	CFAP20	chr16:58147492-58163354	-	protein_coding	0	0	0	14.0678	0	0
ENST00000262506.7_1	CSNK2A2-201	ENSG00000070770.8_3	CSNK2A2	chr16:58191811-58231824	-	protein_coding	0	0	0	22.8652	0	0
ENST00000262507.10_1	COQ9-201	ENSG00000088682.13_3	COQ9	chr16:57481349-57495187	+	protein_coding	0	0	0	10.8906	1.23246	0
ENST00000262510.10_2	NLRC5-201	ENSG00000140853.15_3	NLRC5	chr16:57023410-57117436	+	protein_coding	4.27907	0	2.24371	0.691841	0	0
ENST00000262518.8_1	SRCAP-201	ENSG00000080603.16_3	SRCAP	chr16:30710462-30752730	+	protein_coding	2.95014	29.6064	0.884273	4.28991	1.08543	0.475955
ENST00000262519.13_2	SETD1A-201	ENSG00000099381.17_2	SETD1A	chr16:30968615-30995985	+	protein_coding	0	0	0	2.55674	0	0
ENST00000262520.10_1	HSD3B7-201	ENSG00000099377.13_3	HSD3B7	chr16:30996528-31000467	+	protein_coding	0	0	0	4.21778	0	0
ENST00000262525.5_1	ZNF629-201	ENSG00000102870.5_2	ZNF629	chr16:30789770-30798523	-	protein_coding	0	0	0	2.89705	0	0
ENST00000262554.6_1	SPTLC1-201	ENSG00000090054.13_2	SPTLC1	chr9:94794281-94877658	-	protein_coding	0	0	0	29.1631	0	0
ENST00000262570.9_2	CHCHD3-201	ENSG00000106554.12_3	CHCHD3	chr7:132469629-132766842	-	protein_coding	0	0	0	59.7894	0	2.40686
ENST00000262577.5_1	ZC3H3-201	ENSG00000014164.6_2	ZC3H3	chr8:144519825-144623623	-	protein_coding	0	4.96555	5.5323	4.9034	0	0
ENST00000262584.7_1	RPL8-201	ENSG00000161016.17_3	RPL8	chr8:146015155-146017972	-	protein_coding	0	142.309	147.913	872.504	2.49888	107.175
ENST00000262613.9_1	SLC9A3R1-201	ENSG00000109062.11_3	SLC9A3R1	chr17:72744791-72765492	+	protein_coding	0	0	3.13748	1.79596	0	0
ENST00000262633.8_1	RBM42-201	ENSG00000126254.11_2	RBM42	chr19:36119951-36128588	+	protein_coding	0	0	0	13.2117	0	0
ENST00000262643.7_1	CCNE1-201	ENSG00000105173.13_3	CCNE1	chr19:30302805-30315215	+	protein_coding	1.1493	0	0	2.32638	0	0
ENST00000262644.8_1	IMPAD1-201	ENSG00000104331.8_4	IMPAD1	chr8:57870492-57906403	-	protein_coding	0	0	0	18.1224	7.08885	1.30059
ENST00000262646.11_1	RAB2A-201	ENSG00000104388.14_3	RAB2A	chr8:61429416-61536186	+	protein_coding	0	25.1886	1.4668	39.6379	0	1.88463
ENST00000262710.5_1	ACIN1-201	ENSG00000100813.14_3	ACIN1	chr14:23527776-23564823	-	protein_coding	0	0	3.3928	0.194549	0	31.2219
ENST00000262713.6_1	AJUBA-201	ENSG00000129474.15_4	AJUBA	chr14:23440383-23451851	-	protein_coding	0	0	0	15.4763	0	0
ENST00000262719.9_1	PHLPP1-201	ENSG00000081913.13_3	PHLPP1	chr18:60382683-60647666	+	protein_coding	6.18184	0.508737	2.38013	1.14038	0	0
ENST00000262722.11_2	FBLN1-201	ENSG00000077942.18_3	FBLN1	chr22:45898763-45959242	+	protein_coding	0	0	0	9.53018	0	1.72591
ENST00000262738.7_1	CELSR1-201	ENSG00000075275.16_3	CELSR1	chr22:46756731-46933067	-	protein_coding	0	0	0	3.37353	9.90417	0
ENST00000262741.9_2	PIK3R3-201	ENSG00000117461.14_3	PIK3R3	chr1:46505812-46598314	-	protein_coding	0	0	1.4312	4.71002	0	0
ENST00000262746.5_1	PRDX1-201	ENSG00000117450.13_2	PRDX1	chr1:45976708-45987610	-	protein_coding	2.72577	7.05314	13.3596	16.1904	5.7484	0
ENST00000262764.10_1	PGS1-201	ENSG00000087157.18_2	PGS1	chr17:76374721-76420635	+	protein_coding	2.17789	0	0.992924	0	25.6574	0.720646
ENST00000262768.11_1	TIMP2-201	ENSG00000035862.12_3	TIMP2	chr17:76849059-76921469	-	protein_coding	0	0	1.20626	1.54068	1.38807	1.57443
ENST00000262776.7_1	LGALS3BP-201	ENSG00000108679.12_3	LGALS3BP	chr17:76967320-76976191	-	protein_coding	1.36143	0	4.83329	12.1057	0	0
ENST00000262803.9_1	UPF1-201	ENSG00000005007.12_2	UPF1	chr19:18942747-18979045	+	protein_coding	0	0	2.13975	6.95255	0	26.0987
ENST00000262812.8_1	COPE-201	ENSG00000105669.13_3	COPE	chr19:19010323-19030206	-	protein_coding	0	0	0	65.6061	0	0
ENST00000262815.12_2	MAU2-201	ENSG00000129933.20_3	MAU2	chr19:19431490-19469564	+	protein_coding	0	0	1.65569	0.934179	0	0
ENST00000262844.9_1	AMMECR1-201	ENSG00000101935.9_3	AMMECR1	chrX:109437414-109561467	-	protein_coding	0.572738	0	3.26091	4.10403	0	0.578804
ENST00000262848.5_1	PRKX-201	ENSG00000183943.5_2	PRKX	chrX:3522411-3631649	-	protein_coding	0	0	26.8633	7.42042	0	0
ENST00000262873.11_1	MYH7B-201	ENSG00000078814.15_3	MYH7B	chr20:33563206-33590240	+	protein_coding	0	0	0	0	2.4218	0
ENST00000262878.4_1	SAMHD1-201	ENSG00000101347.8_2	SAMHD1	chr20:35518632-35580246	-	protein_coding	0	0	25.3733	2.0498	0	0
ENST00000262879.10_1	RALGAPB-201	ENSG00000170471.14_3	RALGAPB	chr20:37101459-37207504	+	protein_coding	0	0.327409	1.4312	1.68186	0.219934	0
ENST00000262887.9_1	XRCC1-201	ENSG00000073050.11_3	XRCC1	chr19:44047192-44080158	-	protein_coding	0	0	0	4.67947	0	0
ENST00000262888.7_1	KCNN4-201	ENSG00000104783.11_2	KCNN4	chr19:44270685-44285409	-	protein_coding	0	0	0	23.2664	0	0
ENST00000262890.7_1	PAFAH1B3-201	ENSG00000079462.7_3	PAFAH1B3	chr19:42801185-42806723	-	protein_coding	0	0	0	6.51285	0	0
ENST00000262915.7_1	ST3GAL3-201	ENSG00000126091.19_3	ST3GAL3	chr1:44173204-44396837	+	protein_coding	0	68.4143	0	2.96595	0	0
ENST00000262919.9_1	ATRN-201	ENSG00000088812.17_3	ATRN	chr20:3451687-3631769	+	protein_coding	0.342567	0.374034	1.0604	5.58541	98.4613	48.5497
ENST00000262932.4_1	CNPY4-201	ENSG00000166997.7_3	CNPY4	chr7:99717236-99723134	+	protein_coding	0	0	0	2.66595	0	0
ENST00000262942.9_2	ARPC1A-201	ENSG00000241685.9_3	ARPC1A	chr7:98923533-98963880	+	protein_coding	0	0	0	115.353	0	0
ENST00000262947.7_1	MYDGF-201	ENSG00000074842.7_3	MYDGF	chr19:4657557-4670382	-	protein_coding	0	0	0	55.3402	0	0
ENST00000262948.9_1	MAP2K2-201	ENSG00000126934.13_2	MAP2K2	chr19:4090319-4124126	-	protein_coding	0	0	1.48859	50.5164	0	0
ENST00000262958.3_1	GNA15-201	ENSG00000060558.3_2	GNA15	chr19:3136191-3163767	+	protein_coding	0	0	0	27.1351	0	1.79711
ENST00000262960.13_1	DPP9-201	ENSG00000142002.16_2	DPP9	chr19:4675238-4723875	-	protein_coding	0	0	0	12.1678	0	0.889477
ENST00000262962.11_1	CCDC94-201	ENSG00000105248.15_2	CCDC94	chr19:4247076-4269087	+	protein_coding	0	0	0	7.58049	0	0
ENST00000262965.9_1	TCF3-201	ENSG00000071564.14_3	TCF3	chr19:1609289-1652328	-	protein_coding	0	0.735272	0.313153	0.01161	0	1.71077
ENST00000262971.2_1	PIAS4-201	ENSG00000105229.6_2	PIAS4	chr19:4007644-4039384	+	protein_coding	0	0	0.817101	6.97361	0	0
ENST00000262982.2_1	CSE1L-201	ENSG00000124207.16_2	CSE1L	chr20:47662849-47713489	+	protein_coding	0	0.921105	0	60.0089	1.43633	1.06429
ENST00000262990.8_1	ZNF330-201	ENSG00000109445.10_3	ZNF330	chr4:142142041-142155851	+	protein_coding	0	0	0	15.1738	0	0
ENST00000262995.8_1	GAB1-202	ENSG00000109458.8_3	GAB1	chr4:144257915-144395721	+	protein_coding	0.305397	0	1.89524	0.730443	0	0
ENST00000263026.9_1	EEF2K-201	ENSG00000103319.11_2	EEF2K	chr16:22217603-22300053	+	protein_coding	0.329909	1.6449	0	4.88385	0	0
ENST00000263035.8_1	DHTKD1-201	ENSG00000181192.11_3	DHTKD1	chr10:12110971-12165224	+	protein_coding	0	0	1.20807	6.53873	0	0
ENST00000263063.8_1	MTPAP-201	ENSG00000107951.14_1	MTPAP	chr10:30598730-30638248	-	protein_coding	0	0	1.1721	27.4734	0	0
ENST00000263073.10_1	SMG6-201	ENSG00000070366.13_3	SMG6	chr17:1963137-2207065	-	protein_coding	2.80289	0	0	2.34077	0	0.321577
ENST00000263083.10_1	DPH1-201	ENSG00000108963.17_3	DPH1	chr17:1933404-1946724	+	protein_coding	0	0	0	4.45012	0	0
ENST00000263087.8_1	ITGAE-201	ENSG00000083457.11_2	ITGAE	chr17:3617922-3704537	-	protein_coding	3.62218	0	0	0	0	0
ENST00000263088.10_1	PLD2-201	ENSG00000129219.13_2	PLD2	chr17:4710391-4726729	+	protein_coding	0	0	0.170704	6.7173	0.308356	0
ENST00000263092.10_1	METTL16-201	ENSG00000127804.12_3	METTL16	chr17:2319370-2415180	-	protein_coding	0	0	0	5.52127	0	1.29478
ENST00000263095.10_1	ZNF264-201	ENSG00000083844.10_4	ZNF264	chr19:57702868-57734214	+	protein_coding	0	0	0.734984	1.97975	0	0
ENST00000263097.8_1	CNN2-201	ENSG00000064666.14_3	CNN2	chr19:1026580-1039067	+	protein_coding	0	0	0	23.6374	0	0
ENST00000263102.6_1	CCDC6-201	ENSG00000108091.10_2	CCDC6	chr10:61548521-61666414	-	protein_coding	0	0	0.938469	21.2016	2.02867	1.33489
ENST00000263121.11_1	SMARCB1-201	ENSG00000099956.18_4	SMARCB1	chr22:24129161-24176703	+	protein_coding	0	0	0	4.47707	0	0
ENST00000263168.3_1	CAPZA1-201	ENSG00000116489.12_2	CAPZA1	chr1:113161795-113214241	+	protein_coding	0.403543	0	31.8806	40.2559	1.68983	15.7995
ENST00000263181.6_1	KIF18A-201	ENSG00000121621.6_2	KIF18A	chr11:28042167-28129855	-	protein_coding	0	0	0	4.30492	2.86535	0
ENST00000263202.14_1	UFD1-201	ENSG00000070010.18_4	UFD1	chr22:19437433-19466738	-	protein_coding	0	0	9.23489	15.7639	0	4.42516
ENST00000263205.11_1	MED15-201	ENSG00000099917.17_3	MED15	chr22:20861897-20941906	+	protein_coding	0	0	0	10.1752	0	0
ENST00000263208.5_1	HIRA-201	ENSG00000100084.14_3	HIRA	chr22:19318221-19419256	-	protein_coding	2.32295	0	0	5.62225	0	0
ENST00000263228.3_1	UBE2R2-201	ENSG00000107341.4_2	UBE2R2	chr9:33817565-33920402	+	protein_coding	0	0.797758	4.37276	31.7263	3.51906	1.9004
ENST00000263238.6_1	ACTR3-201	ENSG00000115091.11_3	ACTR3	chr2:114647537-114720173	+	protein_coding	0.220714	0.41732	2.90729	27.1098	0	1.89105
ENST00000263239.6_1	DDX18-201	ENSG00000088205.12_2	DDX18	chr2:118572226-118589955	+	protein_coding	0	0	0	31.9137	0	0
ENST00000263245.9_1	ARFGAP3-201	ENSG00000242247.10_3	ARFGAP3	chr22:43192508-43253408	-	protein_coding	0	0	0	15.9906	0	0
ENST00000263246.7_1	PACSIN2-201	ENSG00000100266.18_3	PACSIN2	chr22:43265777-43411151	-	protein_coding	0	0	0	8.48371	0	0.589902
ENST00000263253.8_1	EP300-201	ENSG00000100393.12_3	EP300	chr22:41487790-41576083	+	protein_coding	0.263636	0.55354	0.426296	4.60289	0.675144	0.403887
ENST00000263256.6_1	DESI1-201	ENSG00000100418.7_2	DESI1	chr22:41994032-42017100	-	protein_coding	0	0	0	8.5169	1.32253	11.6493
ENST00000263257.5_1	NOVA2-201	ENSG00000104967.6_3	NOVA2	chr19:46436992-46476804	-	protein_coding	0	0	0	0	0	4.65194
ENST00000263265.10_1	PLEKHA4-201	ENSG00000105559.11_3	PLEKHA4	chr19:49340354-49371889	-	protein_coding	0	0	0	3.62243	0	0
ENST00000263268.10_1	MREG-201	ENSG00000118242.15_3	MREG	chr2:216809213-216878346	-	protein_coding	0	0	0	8.45925	0	0
ENST00000263270.10_1	AP2S1-201	ENSG00000042753.11_2	AP2S1	chr19:47341424-47354249	-	protein_coding	0	0	0	20.8684	0	0
ENST00000263274.11_1	LIG1-201	ENSG00000105486.13_3	LIG1	chr19:48618702-48673860	-	protein_coding	0	0	0	3.71163	0	0
ENST00000263275.4_3	OPA3-201	ENSG00000125741.4_4	OPA3	chr19:46049539-46088077	-	protein_coding	0	0	0	2.89982	0	0
ENST00000263277.7_1	EHD2-201	ENSG00000024422.11_3	EHD2	chr19:48216600-48246391	+	protein_coding	0	0	0	24.3691	0	0.960871
ENST00000263278.8_1	HSD17B14-201	ENSG00000087076.8_3	HSD17B14	chr19:49316274-49339935	-	protein_coding	0	0	0	0	0	83.56
ENST00000263331.9_1	POLR1B-201	ENSG00000125630.15_2	POLR1B	chr2:113299492-113333876	+	protein_coding	0	0	0	8.49937	0	0
ENST00000263339.3_1	IL1A-201	ENSG00000115008.5_2	IL1A	chr2:113531492-113542167	-	protein_coding	0	0	0	129.725	0	6.84087
ENST00000263341.6_1	IL1B-201	ENSG00000125538.11_3	IL1B	chr2:113587328-113594480	-	protein_coding	0	0	0	38.9536	0	0
ENST00000263346.12_1	TCF25-201	ENSG00000141002.19_3	TCF25	chr16:89940020-89977792	+	protein_coding	0	0	0	11.7054	0	0
ENST00000263354.7_1	NAPA-201	ENSG00000105402.7_4	NAPA	chr19:47990894-48018497	-	protein_coding	0	1.77366	1.4036	7.55703	0	0
ENST00000263360.10_1	EED-201	ENSG00000074266.19_3	EED	chr11:85955586-85989778	+	protein_coding	0	0	0	4.92306	0	0
ENST00000263368.8_1	BLVRB-201	ENSG00000090013.9_2	BLVRB	chr19:40953696-40971747	-	protein_coding	0	0	0	61.0368	0	0
ENST00000263370.2_1	ITPKC-201	ENSG00000086544.2_2	ITPKC	chr19:41223008-41246765	+	protein_coding	0	0	0	11.4218	3.01523	0
ENST00000263372.4_2	KCNK6-201	ENSG00000099337.4_2	KCNK6	chr19:38810484-38822716	+	protein_coding	0	0	0	3.72649	0.891863	0.67896
ENST00000263377.6_1	BRD4-201	ENSG00000141867.17_4	BRD4	chr19:15346330-15391262	-	protein_coding	0.645982	1.94471	0.813719	7.63703	0.673886	1.26087
ENST00000263379.3_1	IL27RA-201	ENSG00000104998.3_2	IL27RA	chr19:14142560-14164028	+	protein_coding	0.590328	0	0	5.28166	0	0
ENST00000263381.11_1	WIZ-201	ENSG00000011451.17_3	WIZ	chr19:15530791-15560762	-	protein_coding	0	0	0	4.17704	7.78654	0
ENST00000263382.7_1	ASF1B-201	ENSG00000105011.8_2	ASF1B	chr19:14230321-14247768	-	protein_coding	0	0	0	1.9579	0	0
ENST00000263383.7_1	ILVBL-201	ENSG00000105135.15_2	ILVBL	chr19:15225798-15236596	-	protein_coding	0	0	0	12.0421	0	0
ENST00000263384.11_1	FAM32A-201	ENSG00000105058.11_2	FAM32A	chr19:16296229-16302857	+	protein_coding	0	0	42.6832	24.9082	0	0
ENST00000263388.6_1	NOTCH3-201	ENSG00000074181.8_2	NOTCH3	chr19:15269849-15311792	-	protein_coding	2.77697	0	0.694003	3.02389	1.17383	0
ENST00000263398.10_1	CD44-201	ENSG00000026508.17_4	CD44	chr11:35160417-35253949	+	protein_coding	0	1.60698	0	79.7713	0	15.8407
ENST00000263401.9_1	COMMD9-201	ENSG00000110442.11_2	COMMD9	chr11:36293842-36310979	-	protein_coding	0	0	0	2.67665	0	0
ENST00000263409.8_1	LIFR-201	ENSG00000113594.9_2	LIFR	chr5:38475065-38595506	-	protein_coding	0	0.698498	2.30772	1.99698	0	0.385071
ENST00000263433.7_1	PPP1R12C-201	ENSG00000125503.12_2	PPP1R12C	chr19:55602281-55628927	-	protein_coding	0	0	1.24176	6.14755	0	0
ENST00000263461.10_1	WDR11-201	ENSG00000120008.15_2	WDR11	chr10:122610687-122669036	+	protein_coding	0	0	0	11.5358	0	0
ENST00000263464.7_1	BIRC3-201	ENSG00000023445.13_2	BIRC3	chr11:102188226-102208465	+	protein_coding	0	0	0	6.68182	0	0.747557
ENST00000263512.5_1	SLC10A3-201	ENSG00000126903.15_2	SLC10A3	chrX:153715645-153719029	-	protein_coding	0	0	0	2.69598	0	0
ENST00000263556.3_1	P4HA1-201	ENSG00000122884.12_2	P4HA1	chr10:74766982-74856732	-	protein_coding	0	0	0	10.2826	0	1.36604
ENST00000263559.10_1	VPS26A-201	ENSG00000122958.14_2	VPS26A	chr10:70883908-70932612	+	protein_coding	0	0	0	28.3755	0	0
ENST00000263574.9_1	APLP2-201	ENSG00000084234.16_3	APLP2	chr11:129939801-130014706	+	protein_coding	96.6368	6.7217	50.0221	40.8548	0.680078	2.02805
ENST00000263579.4_1	DCPS-201	ENSG00000110063.8_2	DCPS	chr11:126173647-126215644	+	protein_coding	0	0	0	4.45996	0	0
ENST00000263593.7_1	SIAE-201	ENSG00000110013.12_2	SIAE	chr11:124503009-124543777	-	protein_coding	0	0	0	3.14512	8.59532	0
ENST00000263620.3	ARID3A-001	ENSG00000116017.6	ARID3A	chr19:926000-975939	+	protein_coding	0.296939	0.455829	1.87957	2.7343	0.852959	0
ENST00000263629.8_1	MTIF2-201	ENSG00000085760.14_2	MTIF2	chr2:55463756-55496384	-	protein_coding	0	0	0	4.31877	0	0
ENST00000263634.7_1	ASB3-201	ENSG00000115239.21_3	ASB3	chr2:53897118-54014079	-	protein_coding	0	0	0	4.22117	0	0.865674
ENST00000263635.7_1	TANC1-201	ENSG00000115183.14_3	TANC1	chr2:159825183-160089170	+	protein_coding	0.152272	0.430804	1.81281	2.05899	0	0
ENST00000263640.7_1	ACVR1-201	ENSG00000115170.13_2	ACVR1	chr2:158592956-158731623	-	protein_coding	0	0	0.841485	4.10874	0	0
ENST00000263642.2_1	IFIH1-201	ENSG00000115267.5_2	IFIH1	chr2:163123589-163175213	-	protein_coding	0	0	3.58522	2.75316	0	0
ENST00000263645.9_1	CD81-201	ENSG00000110651.11_3	CD81	chr11:2398524-2418649	+	protein_coding	0	0	0	28.0024	0	0
ENST00000263650.11_1	OSBPL5-201	ENSG00000021762.19_3	OSBPL5	chr11:3108346-3186584	-	protein_coding	0	0	0	4.85306	0	0.892416
ENST00000263655.3_1	CNRIP1-201	ENSG00000119865.8_2	CNRIP1	chr2:68520142-68547138	-	protein_coding	0	0	1.9825	0	0	0
ENST00000263657.6_1	PNO1-201	ENSG00000115946.7_2	PNO1	chr2:68384976-68403370	+	protein_coding	0	0	0	23.4814	2.21752	0
ENST00000263663.9_1	TAF1B-201	ENSG00000115750.16_2	TAF1B	chr2:9983483-10074545	+	protein_coding	0	0	0.515451	5.49077	0	0
ENST00000263672.10_3	SPCS2-201	ENSG00000118363.11_4	SPCS2	chr11:74660292-74690076	+	protein_coding	0	0	0	7.26271	0	0
ENST00000263674.3_1	ARHGEF17-201	ENSG00000110237.3_3	ARHGEF17	chr11:73019334-73080136	+	protein_coding	0.458327	0.416742	1.36335	1.07209	0	0
ENST00000263681.6_1	POLD3-201	ENSG00000077514.8_3	POLD3	chr11:74303575-74354102	+	protein_coding	0	0	0.673284	3.4578	0.667796	0.508382
ENST00000263688.3_1	SUCO-201	ENSG00000094975.13_2	SUCO	chr1:172502357-172580971	+	protein_coding	0	0	0	2.43465	0	5.88659
ENST00000263694.8_1	SNRNP40-201	ENSG00000060688.12_3	SNRNP40	chr1:31732415-31769617	-	protein_coding	0	1.0178	0	19.1865	0	0
ENST00000263697.5_1	DNAJC8-201	ENSG00000126698.10_2	DNAJC8	chr1:28526789-28559536	-	protein_coding	0	0	12.3697	17.8199	2.88188	3.24673
ENST00000263702.10_1	MECR-201	ENSG00000116353.15_2	MECR	chr1:29520329-29557444	-	protein_coding	0	0	0	11.3405	0	0
ENST00000263707.5_1	TFCP2L1-201	ENSG00000115112.7_2	TFCP2L1	chr2:121974163-122042783	-	protein_coding	0	0	1.11486	18.1546	0	0.954667
ENST00000263708.6_1	PTPN4-201	ENSG00000088179.8_3	PTPN4	chr2:120517207-120741394	+	protein_coding	0	0	0.50085	8.41209	7.65819	0.184824
ENST00000263710.8_1	CLASP1-201	ENSG00000074054.17_3	CLASP1	chr2:122095352-122407052	-	protein_coding	0.297191	0	0.703889	12.0279	0	0.236857
ENST00000263726.3_1	LHX4-201	ENSG00000121454.5_2	LHX4	chr1:180199421-180248117	+	protein_coding	0	0	0	29.0052	0	0
ENST00000263733.4_1	FAM20B-201	ENSG00000116199.11_2	FAM20B	chr1:178995031-179045697	+	protein_coding	0	0	0	8.98896	36.0941	59.8292
ENST00000263734.4_1	EPAS1-201	ENSG00000116016.13_2	EPAS1	chr2:46524541-46613842	+	protein_coding	2.69318	1.58798	6.75533	25.4713	0	1.74473
ENST00000263735.8_1	EPCAM-201	ENSG00000119888.10_2	EPCAM	chr2:47596287-47614173	+	protein_coding	0	0	0	67.3216	0	5.61121
ENST00000263736.4_1	SRBD1-201	ENSG00000068784.12_2	SRBD1	chr2:45615819-45838420	-	protein_coding	0	0.347372	0	2.72526	0.683939	0
ENST00000263754.4_1	KAT2B-201	ENSG00000114166.7_2	KAT2B	chr3:20081515-20195896	+	protein_coding	0.174834	0	37.5192	0.738954	0	0
ENST00000263773.9_1	FNBP4-201	ENSG00000109920.12_3	FNBP4	chr11:47738069-47788853	-	protein_coding	0.767055	0	0.649855	9.28059	0	0
ENST00000263774.8_1	NDUFS3-201	ENSG00000213619.9_3	NDUFS3	chr11:47600562-47606114	+	protein_coding	0	0	0	18.6465	0	7.72884
ENST00000263780.8_1	CHMP2B-201	ENSG00000083937.8_2	CHMP2B	chr3:87276435-87304649	+	protein_coding	0	0	0	5.11488	0	0
ENST00000263791.9_1	EIF2AK4-201	ENSG00000128829.11_2	EIF2AK4	chr15:40226354-40327791	+	protein_coding	1.49009	0	0.538243	6.91438	1.12804	0.685306
ENST00000263795.10_1	WDR76-201	ENSG00000092470.11_2	WDR76	chr15:44119161-44160617	+	protein_coding	0	0	0	1.56356	0	0
ENST00000263798.7_2	TYRO3-201	ENSG00000092445.11_3	TYRO3	chr15:41851232-41875784	+	protein_coding	0	0	0	1.48771	0	1.57142
ENST00000263805.8_1	ZNF106-201	ENSG00000103994.16_3	ZNF106	chr15:42705021-42749730	-	protein_coding	0.224476	0	0.978031	4.17719	0	0.703216
ENST00000263816.7_1	LRP2-201	ENSG00000081479.12_2	LRP2	chr2:169983619-170219195	-	protein_coding	0.229229	0.258094	1.98123	0.597819	0	0
ENST00000263826.9_1	AKT3-201	ENSG00000117020.16_3	AKT3	chr1:243663022-244006584	-	protein_coding	0	0.303497	0.123941	1.22808	1.4414	0
ENST00000263846.8_2	SYT7-201	ENSG00000011347.9_3	SYT7	chr11:61282785-61348620	-	protein_coding	0	4.18406	1.02454	0.633569	0	0
ENST00000263847.5_1	OSBP-201	ENSG00000110048.11_2	OSBP	chr11:59341871-59383617	-	protein_coding	0	0.246803	0	9.37805	0	56.4984
ENST00000263849.8_1	ZC2HC1A-201	ENSG00000104427.11_2	ZC2HC1A	chr8:79578282-79632000	+	protein_coding	0	0	0	2.27259	0	0
ENST00000263856.8_1	CHMP3-201	ENSG00000115561.15_3	CHMP3	chr2:86730554-86790600	-	protein_coding	0	0	0.637637	19.9639	0	0
ENST00000263857.10_1	POLR1A-201	ENSG00000068654.15_2	POLR1A	chr2:86247339-86333278	-	protein_coding	0	0.244349	0.201111	4.65212	0	0
ENST00000263864.9_1	VAMP8-201	ENSG00000118640.10_2	VAMP8	chr2:85804614-85809154	+	protein_coding	0	0	11.6499	61.9767	0	0
ENST00000263867.8_1	CAPG-201	ENSG00000042493.15_2	CAPG	chr2:85621871-85637676	-	protein_coding	0	0	12.0827	30.5061	0	0
ENST00000263881.7_2	MAP4K3-201	ENSG00000011566.14_3	MAP4K3	chr2:39476407-39664453	-	protein_coding	0.085682	0	1.65674	5.85813	0	0
ENST00000263895.8_1	RND3-201	ENSG00000115963.13_2	RND3	chr2:151324709-151344208	-	protein_coding	0	0	0	24.3448	0	0
ENST00000263897.9_1	USE1-201	ENSG00000053501.12_2	USE1	chr19:17326168-17330638	+	protein_coding	0	0	21.1988	0.52641	0	0
ENST00000263904.4_1	STAM2-201	ENSG00000115145.9_2	STAM2	chr2:152973315-153032506	-	protein_coding	85.3079	0	0	3.5574	0	0
ENST00000263915.7_1	GRB14-201	ENSG00000115290.9_3	GRB14	chr2:165349326-165478358	-	protein_coding	0	0	0	8.25363	0	0
ENST00000263918.8_1	STRN-201	ENSG00000115808.11_2	STRN	chr2:37070783-37193615	-	protein_coding	0	53.4561	10.8722	4.35752	0	3.24545
ENST00000263921.7_3	CHIC2-201	ENSG00000109220.10_3	CHIC2	chr4:54875956-54930857	-	protein_coding	0	0	0.273832	3.61298	0	0
ENST00000263923.4_1	KDR-201	ENSG00000128052.8_2	KDR	chr4:55944644-55991756	-	protein_coding	2.48522	0	33.5347	0.393433	0	0
ENST00000263946.7_1	PKP1-201	ENSG00000081277.12_3	PKP1	chr1:201252580-201302121	+	protein_coding	0	0	5.88399	0	0	2.48683
ENST00000263955.8_1	STK17B-201	ENSG00000081320.10_3	STK17B	chr2:196998290-197036299	-	protein_coding	0	0	0	5.48943	214.435	0
ENST00000263956.7_1	GTF3C3-201	ENSG00000119041.10_3	GTF3C3	chr2:197627756-197664425	-	protein_coding	0	0	0	11.5724	0	0
ENST00000263960.6_1	COQ10B-201	ENSG00000115520.8_2	COQ10B	chr2:198318147-198340032	+	protein_coding	0	0	1.15284	11.9201	0	0
ENST00000263966.7_1	USP13-201	ENSG00000058056.8_2	USP13	chr3:179370543-179507189	+	protein_coding	0	0	0.432113	2.07902	0	0
ENST00000263967.3_1	PIK3CA-201	ENSG00000121879.3_3	PIK3CA	chr3:178866311-178957881	+	protein_coding	0	0	0.076645	3.5355	0	0
ENST00000263969.9_1	MFN1-201	ENSG00000171109.18_3	MFN1	chr3:179066549-179110284	+	protein_coding	0	0	0	20.6379	0	0
ENST00000263980.7_1	SLC9A1-201	ENSG00000090020.10_2	SLC9A1	chr1:27425306-27481401	-	protein_coding	0.93552	0	0	3.92226	0	31.1479
ENST00000263985.10_1	GATB-201	ENSG00000059691.11_3	GATB	chr4:152591656-152682175	-	protein_coding	0	0	0	7.53603	0	0
ENST00000263991.9_1	EHBP1-201	ENSG00000115504.14_3	EHBP1	chr2:62933001-63273622	+	protein_coding	0	1.39397	1.33211	0.052533	0.988042	0.970311
ENST00000263997.10_1	SLC7A6OS-201	ENSG00000103061.12_3	SLC7A6OS	chr16:68331938-68344848	-	protein_coding	0	0	0.562782	4.68456	0	0.176264
ENST00000264001.8_4	CKLF-201	ENSG00000217555.12_4	CKLF	chr16:66586470-66599975	+	protein_coding	0	0	18.2113	17.3057	0	0
ENST00000264005.9_1	LCAT-201	ENSG00000213398.7_3	LCAT	chr16:67973653-67978034	-	protein_coding	0	0	0	2.34016	0	0
ENST00000264010.8_1	CTCF-201	ENSG00000102974.14_2	CTCF	chr16:67596310-67673086	+	protein_coding	0	0	0	9.66766	1.77061	0
ENST00000264012.8_1	CDH3-201	ENSG00000062038.13_3	CDH3	chr16:68678739-68734198	+	protein_coding	0.491207	0	38.1535	44.9956	0	1.54487
ENST00000264021.7_1	IFT46-202	ENSG00000118096.7_2	IFT46	chr11:118415243-118436791	-	protein_coding	0	0	0	6.13767	0	0
ENST00000264025.7_1	NECTIN1-201	ENSG00000110400.10_3	NECTIN1	chr11:119531702-119599794	-	protein_coding	0	0	0	14.3018	0.937928	0.660804
ENST00000264027.8_1	SC5D-201	ENSG00000109929.9_2	SC5D	chr11:121163162-121179403	+	protein_coding	0	0	0	4.29999	0	0
ENST00000264028.4_1	ARCN1-201	ENSG00000095139.13_2	ARCN1	chr11:118443168-118473643	+	protein_coding	0	0	0	20.925	0	0
ENST00000264031.2_1	UPK2-201	ENSG00000110375.2_2	UPK2	chr11:118827026-118829269	+	protein_coding	0	378.844	0	0	0	0
ENST00000264033.5_1	CBL-201	ENSG00000110395.6_3	CBL	chr11:119076986-119178859	+	protein_coding	0	0	13.039	3.20374	0	0
ENST00000264036.5_1	MCAM-201	ENSG00000076706.16_3	MCAM	chr11:119179239-119187826	-	protein_coding	2.3984	0	0.560967	26.5927	0	0
ENST00000264039.6_1	GPC1-201	ENSG00000063660.8_3	GPC1	chr2:241375088-241407495	+	protein_coding	1.18599	2.25641	0	2.27188	2.06165	0
ENST00000264042.7_1	FARP2-201	ENSG00000006607.13_3	FARP2	chr2:242295658-242434256	+	protein_coding	0	0	0	0.482294	10.7583	0
ENST00000264057.6_1	DGKD-201	ENSG00000077044.10_3	DGKD	chr2:234263153-234380746	+	protein_coding	0	0	4.23931	4.87283	0.802318	1.06426
ENST00000264065.11_1	DNAJC10-201	ENSG00000077232.17_3	DNAJC10	chr2:183580999-183659191	+	protein_coding	0.123429	0	1.06648	3.62671	0.63044	0
ENST00000264079.10_1	MCOLN1-201	ENSG00000090674.15_3	MCOLN1	chr19:7587512-7598895	+	protein_coding	0	0	0	2.36486	0	0
ENST00000264080.11_3	GPR108-201	ENSG00000125734.15_4	GPR108	chr19:6729925-6737614	-	protein_coding	1.17702	0	0	19.6017	0	0
ENST00000264093.8_1	DGUOK-201	ENSG00000114956.19_2	DGUOK	chr2:74153953-74186088	+	protein_coding	0	0	0	8.8047	0	0
ENST00000264107.11_3	ITGA6-201	ENSG00000091409.14_3	ITGA6	chr2:173292283-173370958	+	protein_coding	0.433856	0.578652	3.53167	9.71518	0	1.72191
ENST00000264108.4_1	HAT1-201	ENSG00000128708.12_2	HAT1	chr2:172778975-172848596	+	protein_coding	0	0	0	13.7164	0	0
ENST00000264122.8_1	CBLB-201	ENSG00000114423.18_3	CBLB	chr3:105374305-105587887	-	protein_coding	100.662	0	0	1.9195	0	0.853786
ENST00000264126.7_1	GPSM2-201	ENSG00000121957.12_3	GPSM2	chr1:109419603-109473043	+	protein_coding	0	0	0	14.5906	0	0
ENST00000264144.4_1	LAMC2-201	ENSG00000058085.14_2	LAMC2	chr1:183155423-183214035	+	protein_coding	0.816095	0	0	132.253	1.91029	3.4822
ENST00000264151.9_1	OSGEPL1-201	ENSG00000128694.11_2	OSGEPL1	chr2:190611386-190627493	-	protein_coding	0	0	0	6.3824	0	0
ENST00000264156.2_1	MCM6-201	ENSG00000076003.4_2	MCM6	chr2:136597196-136633996	-	protein_coding	0	0	0	20.1079	0	0
ENST00000264157.9_1	CCNT2-201	ENSG00000082258.12_2	CCNT2	chr2:135676395-135716912	+	protein_coding	0.526217	0	0	4.68488	0	0
ENST00000264158.12_1	RAB3GAP1-201	ENSG00000115839.17_2	RAB3GAP1	chr2:135809835-135928276	+	protein_coding	0.330673	0	0	15.9524	1.02814	0
ENST00000264160.8_1	R3HDM1-201	ENSG00000048991.16_2	R3HDM1	chr2:136289083-136482840	+	protein_coding	0	0.704105	0	2.70736	23.4375	0.417925
ENST00000264161.8_1	DARS-201	ENSG00000115866.10_2	DARS	chr2:136664247-136743254	-	protein_coding	0	284.509	7.94772	51.6735	0	0
ENST00000264167.8_1	AGPS-201	ENSG00000018510.13_3	AGPS	chr2:178257372-178408564	+	protein_coding	0	0	0	15.703	0	0
ENST00000264170.8_1	KYNU-201	ENSG00000115919.14_3	KYNU	chr2:143635067-143813401	+	protein_coding	0.283802	0	0	9.02353	0	0.714469
ENST00000264183.8_2	ARID4B-201	ENSG00000054267.21_3	ARID4B	chr1:235331199-235491449	-	protein_coding	0	0	0	3.72808	0	0
ENST00000264187.6_1	NID1-201	ENSG00000116962.14_2	NID1	chr1:236139130-236228462	-	protein_coding	0	0.5581	1.01388	0	0	0
ENST00000264193.2_1	CPOX-201	ENSG00000080819.6_3	CPOX	chr3:98298286-98312567	-	protein_coding	0	0	46.1238	16.0679	1.80647	0
ENST00000264198.4_1	MUL1-201	ENSG00000090432.6_2	MUL1	chr1:20825941-20834654	-	protein_coding	0	0	0	7.69799	0	0
ENST00000264202.7_3	CAPZB-201	ENSG00000077549.17_3	CAPZB	chr1:19666024-19811971	-	protein_coding	0	0	0	37.4941	0	0
ENST00000264203.7_1	CAPZB-202	ENSG00000077549.17_3	CAPZB	chr1:19665270-19812007	-	protein_coding	64.2153	418.3	0	1.25992	0	1.87864
ENST00000264218.7_1	NMU-201	ENSG00000109255.11_2	NMU	chr4:56461398-56502465	-	protein_coding	0	0	0	4.48351	0	0
ENST00000264220.6_1	PPAT-201	ENSG00000128059.8_2	PPAT	chr4:57259528-57301781	-	protein_coding	0	0	0	6.75024	0	0
ENST00000264228.8_1	SRD5A3-201	ENSG00000128039.10_2	SRD5A3	chr4:56212276-56239263	+	protein_coding	15.5609	0	0	3.98631	0	0
ENST00000264230.4_1	NOA1-201	ENSG00000084092.6_2	NOA1	chr4:57829536-57844989	-	protein_coding	0	0	0	12.0631	0	0
ENST00000264234.7_1	UPK1B-201	ENSG00000114638.7_3	UPK1B	chr3:118892365-118924000	+	protein_coding	0	0	0	18.8093	0	0
ENST00000264235.12_3	GSK3B-201	ENSG00000082701.14_4	GSK3B	chr3:119540170-119813264	-	protein_coding	0.464656	59.6262	31.8965	16.9065	0	1.68951
ENST00000264245.8_3	ARHGAP31-201	ENSG00000031081.10_4	ARHGAP31	chr3:119013220-119139561	+	protein_coding	0.130807	0.422677	0.249337	10.2928	0	0.01835
ENST00000264254.10_1	PDCL3-201	ENSG00000115539.13_3	PDCL3	chr2:101179152-101193197	+	protein_coding	0	0	0	9.96646	0	0
ENST00000264255.7_1	TXNDC9-201	ENSG00000115514.11_2	TXNDC9	chr2:99935445-99952925	-	protein_coding	0	0	0	23.8449	0	0
ENST00000264258.7_1	RPL31-201	ENSG00000071082.10_2	RPL31	chr2:101618177-101623729	+	protein_coding	0	0	0	459.089	11.9859	19.4183
ENST00000264260.6_2	IL18RAP-201	ENSG00000115607.9_3	IL18RAP	chr2:103035149-103069025	+	protein_coding	0	0	0	0	7.23253	0
ENST00000264266.12_2	MFSD1-201	ENSG00000118855.18_3	MFSD1	chr3:158519880-158546905	+	protein_coding	0	0	0	5.74029	0	0
ENST00000264276.10_1	ALS2-201	ENSG00000003393.14_3	ALS2	chr2:202565277-202645912	-	protein_coding	0	0	0	3.97041	0.762972	0
ENST00000264279.9_1	NOP58-201	ENSG00000055044.10_2	NOP58	chr2:203130439-203168389	+	protein_coding	1.1913	1.58355	2.23353	61.7972	0	5.84843
ENST00000264312.11_1	OCIAD1-201	ENSG00000109180.14_3	OCIAD1	chr4:48833082-48863265	+	protein_coding	0	0	0	5.75842	0	0
ENST00000264313.10_1	SLAIN2-201	ENSG00000109171.14_2	SLAIN2	chr4:48343339-48428229	+	protein_coding	0	0	0	4.26246	0	0
ENST00000264331.8_2	TOP2B-201	ENSG00000077097.15_3	TOP2B	chr3:25639396-25705863	-	protein_coding	0	0	0	5.59143	0	0
ENST00000264335.12_1	YWHAE-201	ENSG00000108953.16_2	YWHAE	chr17:1247566-1303672	-	protein_coding	6.92704	11.8168	58.7714	66.4428	0	10.2937
ENST00000264344.9_3	FAM13A-201	ENSG00000138640.14_4	FAM13A	chr4:89647106-89978323	-	protein_coding	0.453525	4.40119	1.36255	1.29195	0	0
ENST00000264380.8_1	PIKFYVE-201	ENSG00000115020.16_3	PIKFYVE	chr2:209130991-209223475	+	protein_coding	0	0	0.281559	6.02695	0	0
ENST00000264389.6_1	COPS4-201	ENSG00000138663.8_2	COPS4	chr4:83956243-83996971	+	protein_coding	0	0	0	11.8089	0	0
ENST00000264414.8_1	CUL3-201	ENSG00000036257.12_3	CUL3	chr2:225334867-225450065	-	protein_coding	0	0.233036	14.2431	2.67891	1.35512	33.4125
ENST00000264424.12_1	GUCY1B3-201	ENSG00000061918.12_2	GUCY1B3	chr4:156680211-156728743	+	protein_coding	0	0	3.16512	5.97391	0	0
ENST00000264426.13_1	GRIA2-201	ENSG00000120251.18_3	GRIA2	chr4:158141916-158285097	+	protein_coding	1.03075	1.85552	0	0	0	0
ENST00000264431.8_1	RAPGEF2-201	ENSG00000109756.8_3	RAPGEF2	chr4:160188889-160281321	+	protein_coding	1.01908	0.908941	3.31667	1.83739	0	3.5781
ENST00000264436.8_1	ADD2-201	ENSG00000075340.22_2	ADD2	chr2:70883916-70995309	-	protein_coding	0	2.29432	0	0	0	0
ENST00000264444.6_1	MXD1-201	ENSG00000059728.10_3	MXD1	chr2:70142203-70170077	+	protein_coding	0	4.90481	0.75769	4.0366	0	39.2721
ENST00000264447.8_1	ZNF638-201	ENSG00000075292.18_3	ZNF638	chr2:71558894-71662191	+	protein_coding	0	0	0	10.6519	0	0
ENST00000264451.11_1	SLC30A9-201	ENSG00000014824.13_3	SLC30A9	chr4:41992489-42092474	+	protein_coding	0.17117	0	2.06868	20.8403	0	0.299911
ENST00000264474.3_1	CSTA-201	ENSG00000121552.3_2	CSTA	chr3:122044091-122060819	+	protein_coding	0	0	0	231.607	0	2.55209
ENST00000264498.7_1	FGF2-201	ENSG00000138685.13_3	FGF2	chr4:123747863-123819391	+	protein_coding	0	0	0.369561	3.90593	162.614	0.277158
ENST00000264499.8_1	BBS7-201	ENSG00000138686.9_2	BBS7	chr4:122745595-122791652	-	protein_coding	0	0	0	1.82224	0	0
ENST00000264501.8_2	KIAA1109-201	ENSG00000138688.15_3	KIAA1109	chr4:123073488-123283907	+	protein_coding	0	0	0.371316	2.6667	0	30.6986
ENST00000264515.10_1	RBBP5-201	ENSG00000117222.13_2	RBBP5	chr1:205055270-205091143	-	protein_coding	0	0	0	3.60809	0	0
ENST00000264538.3_1	IFT57-201	ENSG00000114446.4_3	IFT57	chr3:107879659-107941417	-	protein_coding	0	0	0	7.17188	0	1.21293
ENST00000264552.13_1	UBE2S-201	ENSG00000108106.13_2	UBE2S	chr19:55911113-55919145	-	protein_coding	0	143.46	0.533528	57.8413	0.948016	3.02405
ENST00000264596.3_1	NEIL3-201	ENSG00000109674.3_2	NEIL3	chr4:178230990-178284097	+	protein_coding	0	0	0	2.96375	0	0
ENST00000264605.7_1	MLPH-201	ENSG00000115648.13_3	MLPH	chr2:238395811-238463961	+	protein_coding	0	0	0	5.80623	0	0
ENST00000264607.8_1	ASB1-201	ENSG00000065802.11_2	ASB1	chr2:239335465-239360891	+	protein_coding	0	60.4966	0	13.9754	1.22584	0
ENST00000264613.10_1	CP-201	ENSG00000047457.13_2	CP	chr3:148890286-148939842	-	protein_coding	0	0	0	0	2.17547	0
ENST00000264634.8_1	WNT5A-201	ENSG00000114251.14_3	WNT5A	chr3:55499744-55521670	-	protein_coding	0	0	0	0.357765	12.6342	0
ENST00000264637.8_1	THRA-201	ENSG00000126351.12_2	THRA	chr17:38219063-38250120	+	protein_coding	0.947552	0	0	0.705949	0	2.22979
ENST00000264638.8_1	CNTNAP1-201	ENSG00000108797.11_2	CNTNAP1	chr17:40834631-40851832	+	protein_coding	0	0	0	9.53324	0	0
ENST00000264639.8_1	PSMD3-201	ENSG00000108344.14_2	PSMD3	chr17:38137050-38154213	+	protein_coding	0	0	0	55.8846	0	16.6107
ENST00000264645.11_1	CASC3-201	ENSG00000108349.16_3	CASC3	chr17:38296576-38328436	+	protein_coding	0	0	0.089405	13.2634	0	1.41897
ENST00000264657.9_1	STAT3-201	ENSG00000168610.14_3	STAT3	chr17:40465342-40540586	-	protein_coding	0.344493	1.75078	9.82727	23.9306	0	42.1579
ENST00000264658.10_1	FBXL20-201	ENSG00000108306.11_3	FBXL20	chr17:37408897-37557916	-	protein_coding	0.481003	0.611183	0	1.61104	0	0
ENST00000264669.9_1	FASTKD3-201	ENSG00000124279.11_3	FASTKD3	chr5:7859272-7869115	-	protein_coding	0	0	0	4.97823	0	0
ENST00000264670.10_1	NSUN2-201	ENSG00000037474.14_2	NSUN2	chr5:6599352-6633404	-	protein_coding	0	0	0	13.7678	0	0
ENST00000264705.8_1	CAD-201	ENSG00000084774.13_2	CAD	chr2:27440258-27466811	+	protein_coding	0.290943	0	0	17.6102	0	0
ENST00000264710.4_1	RAB10-201	ENSG00000084733.10_2	RAB10	chr2:26256979-26360323	+	protein_coding	1.02966	2.47186	1.5553	40.4376	1.41476	2.18596
ENST00000264716.8_1	FOSL2-201	ENSG00000075426.11_3	FOSL2	chr2:28615725-28640179	+	protein_coding	2.86203	0	0.528452	17.8148	0.573113	26.3666
ENST00000264718.7_1	GPN1-201	ENSG00000198522.13_3	GPN1	chr2:27851863-27874375	+	protein_coding	0	0	0	15.5959	0	0
ENST00000264731.7_1	TP63-201	ENSG00000073282.12_2	TP63	chr3:189349216-189615068	+	protein_coding	0	0	1.20587	0	1.89023	1.89675
ENST00000264735.2_1	HRASLS-201	ENSG00000127252.5_2	HRASLS	chr3:192958914-192988644	+	protein_coding	0	0	0	1.54743	0	0
ENST00000264818.10_1	TYK2-201	ENSG00000105397.13_3	TYK2	chr19:10461205-10489184	-	protein_coding	0	0	0	7.00243	0	0
ENST00000264819.6_1	MIER2-201	ENSG00000105556.11_3	MIER2	chr19:301444-344782	-	protein_coding	0	0	0	3.27611	0	0.564352
ENST00000264827.9_1	HOOK2-201	ENSG00000095066.11_4	HOOK2	chr19:12873818-12886434	-	protein_coding	0	0	0	6.15539	0	1.19401
ENST00000264832.7_1	ICAM1-201	ENSG00000090339.8_2	ICAM1	chr19:10381511-10397291	+	protein_coding	0	0	2.74896	7.29855	0	0
ENST00000264833.8_1	OLFM2-201	ENSG00000105088.8_2	OLFM2	chr19:9964394-10047228	-	protein_coding	0	0	0	24.9593	0	0
ENST00000264864.7_1	PI4K2B-201	ENSG00000038210.12_3	PI4K2B	chr4:25235597-25280714	+	protein_coding	0	0	0	3.22699	19.06	0
[truncated: 19,787 more rows]
